# Supplementary material for: DNA sequence and chromatin differentiate sequence-specific transcription factor binding in the human malaria parasite Plasmodium falciparum
Source: Nucleic Acids Res. 2024 Jul 5;52(17):10161–79. doi: 10.1093/nar/gkae585 (PMC11417369; doi:10.1093/nar/gkae585)
Supplement: gkae585_Supplemental_Files [file gkae585_supplemental_files.zip]

Archive with 9 entries (9 files):
- Bonnell2024_Supplemental _File_MaterialsReagentsList.xlsx
- Bonnell2024_Supplemental_File1.xlsx
- Bonnell2024_Supplemental_File2.xlsx
- Bonnell2024_Supplemental_File3.xlsx
- Bonnell2024_Supplemental_File4.xlsx
- Bonnell2024_Supplemental_File5.xlsx
- Bonnell2024_Supplemental_File6.xlsx
- Bonnell2024_Supplemental_File7.xlsx
- Bonnell_NAR_Supplemental_FiguresWithCaptions_06_21_2024.docx
