# Supplementary material for: DNA sequence and chromatin differentiate sequence-specific transcription factor binding in the human malaria parasite Plasmodium falciparum
Source: Nucleic Acids Res. 2024 Jul 5;52(17):10161–79. doi: 10.1093/nar/gkae585 (PMC11417369; doi:10.1093/nar/gkae585)
Supplement: gkae585_Supplemental_Files [file gkae585_supplemental_files.zip › Bonnell2024_Supplemental _File_MaterialsReagentsList.xlsx]

## Sheet: Sheet1
Reagent Name	Catalog number	Discription	Vendor
pGEX-4-T1 vector	28-9545-49	Bacterial vector for expressing fusion proteins with a thrombin cleaveage site	Cytiva
BL21-CodonPlus(DE3)-RIL E. coli	230245	Strain engineered to contain extra copies of genes that encode the tRNAs that most frequently limit translation of heterologous proteins in E. coli	Agilent Technologies
Glutathione Superflow Agarose beads	635608	Superflow beads for GST purification, 100ml	Clontech
4x44k universal protein binding microarrays (v9)	G2514F	Part No. G2514F, AMADID 016060, Custom Microarray GE, 4 x 44K (version 9)	Agilent Technologies
4x44k universal protein binding microarrays (v11)	G2514F	Part No. G2514F, AMADID 015681, Custom Microarray GE, 4 x 44K (version 11)	Agilent Technologies
Stripping protease for PBMs	537088-10KU	Pronase - Protease for stripping PBM arrays (made by Millipore Sigma)	Millipore Sigma
anti-GST antibody Alexa488 conjugate for PBMs	A11131	anti-glutathione S-transferase, rabbit IgG fraction, Alexa Fluor 488 conjugate, 2mg/ml, 500ul, used for PBMs	Invitrogen
4x180k high-density protein binding microarrays	G4862A	Part no. G4862A, Genomic Context PBM (gcPBM), AMADID 085718, 4x180K G3 microarray	Agilent Technologies
Thermo sequenase polymerase and 10x reaction buffer	785001KT	Thermo Sequenase Cycle Sequencing Kit (Affymetrix), 100 rxns	Applied Biosystems
Cy3-dUTPs for PBM	PA53022	Cy3-dUTP, 25nmoles in 25ul = 1mM	Cytiva
Salmon testes DNA for PBM	16-157	Millipore Protein A Agarose/Salmon Sperm DNA, 2.5ml	Millipore Sigma
10mg/mL BSA for PBM	B9000S	BSA, 12mg, for PBMs	NEB
Lightshift Chemiluinescent EMSA kit	PI20148	LightShift Chemiluminescent EMSA Kit, Thermo Scientific, 100 rxn	Thermo Scientific
Qiagen Blood and tissue kit	69506	Qiagen Dneasy Blood and Tissue Kit (250)	Qiagen
Dounce homogenizer	7727-2	(Glass Dounce Homogenizer) PYREX Brand, Ten Broeck, Hemogenizer, Pour Spout, Complete, 2 mL, Mortar Tube 4/cs	DOT Scientific
Protein A/G magnetic beads	16-663	Magna ChIP Protein A+G Magnetic Beads, 50 rxns	Millipore Sigma
Rat Anti-HA High Affinity antibody	11867423001	Anti-HA high affinity antibody (quote 30028130)	Roche Diagnostics
Qiagen MinElute kit	28006	Qiagen MinElute PCR Purification Kit, 250 rxns	Qiagen
Ampure XP beads	A63880	Agencourt Ampure XP, 5mL	Beckman Coulter
NEB next end repair buffer	E6050L	NEBNext® End Repair Module, 100 reactions	NEB
NEB next end repair enzyme mix	E6050L	NEBNext® End Repair Module, 100 reactions	NEB
NEB next a-tailing buffer	E6053L	NEBNext® dA-Tailing Module, 100 reactions	NEB
Klenow (3-5` exo-)	M0210S	Klenow, 200units, 5000units/ml	NEB
ChIP-seq adaptors	514107-96	NextFlex Adaptors (from DNA barcode kit), 96 reactions	Bioo Scientific
NEB quick ligase	M2200L	Quick Ligation Kit, 150 reactions - LARGE	NEB
NEB quick ligase buffer	M2200L	Quick Ligation Kit, 150 reactions - LARGE	NEB
PCR primer mix for library preps	514107-96	NextFlex PCR Primer Mix (from DNA barcode kit)	Bioo Scientific
KAPA HiFi enzyme and 5x KAPA HiFi reaction buffer	07958838001	KAPA HiFi kit with dNTPs, 100 U	Roche Diagnostics
Qubit fluorometer HS DNA kit	Q32851	Qubit dsDNA HS Assay Kit 100 assays 0.2-100 ng use with Qubit 2.0 Fluorometer (Invitrogen)	Invitrogen
