# Supplementary material for: DNA sequence and chromatin differentiate sequence-specific transcription factor binding in the human malaria parasite Plasmodium falciparum
Source: Nucleic Acids Res. 2024 Jul 5;52(17):10161–79. doi: 10.1093/nar/gkae585 (PMC11417369; doi:10.1093/nar/gkae585)
Supplement: gkae585_Supplemental_Files [file gkae585_supplemental_files.zip › Bonnell2024_Supplemental_File1.xlsx]

## Sheet: Bonnell2023_Supplemental_File1
Supplemental File 1: All normalized scores from each binding experiment, categorization of ChIP-bound from six available ChIP-seq datasets, and 36-bp sequence for each dsDNA probe
Name	Sequence	PF3D70420300	AP2LT	AP2LTrep	AP2HC	SIP2	AP2I	AP2Irep	HDP1	AP2G	AP2Grep	AP2EXP	AP2EXPrep
CACACA_negctrl_site1	TTTTTTATTGTGATACGTATATTATTTTTTGATAAA	9.2	8.81	8.21	9.51	6.99	7.41	8.45	6.79	10.84	9.99	8.45	9.35
CACACA_negctrl_site10	AAATCACAAAAAAAAAAAAAAATATATATATATATA	8.95	9.53	9.43	9.29	9.28	9.62	7.69	9.28	9.92	9.54	7.74	8.46
CACACA_negctrl_site100	AAGAGCAACCAAATAGAAAAAGGAAAATAAAAGGAA	9.51	9.33	8.35	9.66	6.86	7.06	7.8	6.61	9.74	9.69	8.17	8.59
CACACA_negctrl_site1000	ATTTTTTTTGTTTATTCTTATGTGGTTATTAAATTA	9.55	9.09	8.35	9.73	7.44	7.33	7.65	6.81	10.23	9.8	7.72	8.45
CACACA_negctrl_site1001	ATATGTTTGATTTTTTTTTTTTTTTTTTTTATGTGT	9.39	9.32	8.43	9.61	7.06	7.52	8.56	6.37	9.7	9.92	8.58	9.27
CACACA_negctrl_site1002	TGTTAATTGAATGCAATCTGAATTTTTTTACATAAT	9.07	8.82	8.18	9.56	6.67	7	9.73	6.24	9.61	10.54	9.1	9.03
CACACA_negctrl_site1003	TAAAACAAAACAAAAATAGGATTATATTCCTTTTTT	9.14	8.75	8.1	9.45	6.46	6.81	8.83	5.9	9.37	9.37	7.59	8.2
CACACA_negctrl_site1004	AATATAAAATCAAGAAATTAAAAAAAAACAGAAAAC	9.8	9.26	8.52	9.78	7.32	7.58	7.72	7.07	9.91	9.93	7.86	8.37
CACACA_negctrl_site1005	ATAATATCTTCTTTTTTTTTTTTTTTTTTTTTTTTT	9.04	8.82	8.42	9.23	8.6	9.79	8.57	7.01	11.33	10.7	8.77	9.13
CACACA_negctrl_site1006	TTATAAAAGAAAAAAAAAAAAAAAAAAAAAAAAAAA	8.47	8.29	7.77	8.67	7.01	7.61	8.14	6.11	9.65	10.14	8.33	9.09
CACACA_negctrl_site1007	ATAAATAAAAATACATGAACAGGTCAGGTTATTTTT	9.3	9.01	8.37	9.61	6.67	6.85	8.06	6.14	9.89	9.78	8.53	9.24
CACACA_negctrl_site1008	CGTGTGTCCCCCTTAATCATCCAATCGTTCATTTTG	9.55	9.28	8.89	9.85	7.57	8.18	7.94	6.31	12.14	9.93	8.28	8.81
CACACA_negctrl_site1009	ATAAAATCAACAAATCAGGATGTCACGTAAATATCA	9.61	9.43	8.86	10.02	6.85	7.45	8.26	6.57	10.14	10.22	8.26	8.94
CACACA_negctrl_site101	TTTTGTTAAAAAGATGTATATTTTATAAATATTTAT	8.92	8.61	7.84	9.44	6.81	7.15	8.79	5.95	9.55	9.32	7.67	8.2
CACACA_negctrl_site1010	TTAAAATAGGGCGAAGAAATTTTCTGTAAACATTTG	9.01	8.75	8	9.46	6.67	7.08	7.8	6.33	10.04	9.51	7.84	8.59
CACACA_negctrl_site1011	AAAAATAGGAACCAATATCCAACGTGACTTTATAAT	9.55	9.28	8.62	9.77	6.76	7.11	8.41	6.4	10.48	9.9	8.59	9.36
CACACA_negctrl_site1012	ATAATTTCTATTTCACAAAAAAAAAAAAAAAAAAAA	8.37	8.47	7.83	8.74	6.95	7.4	7.86	6.05	9.73	9.87	8.08	8.77
CACACA_negctrl_site1013	ATTTAATTTTTTTTTTTTTTTTTTCAATCCCCTTTT	8.91	8.86	7.78	9.2	6.74	7.04	8.43	6.11	10.1	9.95	8.32	9.01
CACACA_negctrl_site1014	AATATACACATTGTGAAATAACAAAAAAGGCAAAAA	9.66	9.44	8.69	10.01	7.26	7.32	7.6	7.23	9.96	9.74	8.18	8.61
CACACA_negctrl_site1015	TATAAATAAAGACTTTTTTCTAACTTTTTTTTGTAT	9.06	8.83	8.05	9.55	6.6	6.95	8.33	6.23	9.42	9.66	7.4	8.23
CACACA_negctrl_site1016	TATATTCCACTCATTGATTTTCTCTTCTCACAAAAA	9.1	8.8	8.15	9.47	7.01	8.16	7.89	6.61	10.22	9.72	7.73	8.38
CACACA_negctrl_site1017	TATATTTATATTCTTACATTTTTTATGTTTTTTTTT	9.24	9.07	8.25	9.74	6.76	7.03	7.87	6.11	9.36	9.77	7.69	8.33
CACACA_negctrl_site1018	ATTTTTTTTTTTTTTTTTTTTTTTTTTTTTTTATGC	8.86	8.87	8.15	9.21	6.98	7.37	11.27	6.02	9.65	11.32	11.1	11.35
CACACA_negctrl_site1019	ATTTTTTTTTTTTTTTTTTTTGAGAAGAACTTTTTC	8.84	8.71	7.89	9.26	6.81	7.39	9.76	5.91	9.87	10.72	8.75	9.24
CACACA_negctrl_site102	TTTTGAAGAAAATTCTTTTTTTTTTTTTTTTGTAAA	8.47	8.22	7.3	9.03	6.62	6.58	7.94	5.64	9.56	9.91	7.93	8.63
CACACA_negctrl_site1020	ATTTTTTTTTTTTTTTTGGGGGGGTATACTTTTAAA	10.76	10.44	10.72	10.71	10.74	11.84	8.53	10.16	12.41	10.33	8.83	9.4
CACACA_negctrl_site1021	TGTAATAAACTACTTTTTTTTTTTTTTTTTTTTTTT	9.22	8.72	8.44	9.43	8.45	9.58	7.59	7.2	11.2	9.6	7.81	8.46
CACACA_negctrl_site1022	ATAAATTGTTCTTTTTGTGTAAACAGAATATTAAAA	8.97	8.63	7.99	9.48	6.98	7.17	8.23	6.12	10.21	9.64	7.66	8.46
CACACA_negctrl_site1023	TTATTATTCCCTCATTTTGTTACCATTATTTCAATT	9.69	9.27	8.5	9.92	7.09	7.57	8.49	6.85	10.36	10.05	8.8	9.39
CACACA_negctrl_site1024	TAATTAGTTTTTACTTTTTTTTTTTTTTTTCTATAT	9.17	8.75	7.99	9.44	6.77	6.88	8.73	5.76	9.72	9.93	8.14	8.5
CACACA_negctrl_site1025	TTTCTTTTTTTTTTTTTTTCTTTTTTTTTTTTTTTC	8.9	8.73	8	9.2	6.74	7.04	8.06	5.53	9.68	11.08	8.33	8.81
CACACA_negctrl_site1026	ATAAAATAAATGAAAAATGTAAAATGAGAAAAAAAT	9.79	9.3	8.64	10	7.21	7.69	7.98	6.96	10.09	10.08	8.26	8.83
CACACA_negctrl_site1027	ATTAAAAAGACAAAAAAAAAATTTTTTTTTTTTTTT	9.07	8.44	7.85	9.26	6.99	7.68	7.46	6	10.05	9.33	7.25	7.97
CACACA_negctrl_site1028	ATTTTTTTATGTACACAAAAAAAAAAAAAAATTTAA	8.73	8.67	8.16	9.48	7.29	7.92	8.09	6.23	12.15	9.89	8.3	8.94
CACACA_negctrl_site1029	AATAATACGTTAAATGTTCTTACAAGTTGGTTTCAT	9.24	9.06	8.46	9.63	6.87	7.33	9.13	6.33	10.02	10.14	8.55	9.22
CACACA_negctrl_site103	TTTTGCTTTTTTTTTCTTTTTTGTTTTATATATATT	9.74	9.06	8.42	9.89	6.87	7.05	8.16	6.37	9.69	9.87	8.3	9.04
CACACA_negctrl_site1030	ATTAAAAGTTTATACAAATAAAAAACAAAACAAAAA	9.41	9.16	8.39	9.8	7.14	7.31	10.11	6.61	10.36	10.62	9.42	10
CACACA_negctrl_site1031	ATTATTTGAACAACAAAAAAAAAGAAAAGAAAAGAA	9.33	8.83	8.03	9.51	7.13	7.47	7.68	6.37	10.08	9.65	8.13	8.64
CACACA_negctrl_site1032	AAATTATCTTAATAGGATGTTCAAGGAGAAAGATGA	9.22	8.96	8.34	9.7	7.14	7.29	7.68	6.71	9.94	9.55	7.66	8.36
CACACA_negctrl_site1033	AATAATAGAAGCACCCACCCACCACCACCCACACAT	11.05	10.48	10.44	10.91	8.5	9.7	8.63	7.06	11.09	10.42	7.99	8.73
CACACA_negctrl_site1034	TAATATAAAATGATAAATGAATGTGATCATTTTATA	9.2	8.95	8.31	9.69	6.62	6.95	8.09	6.05	9.59	10.04	8.23	8.92
CACACA_negctrl_site1035	TATTAATCTAATTCATAAAAAATGATCTATTTTGTT	8.86	8.7	8.04	9.42	6.75	6.8	8.05	6.03	9.52	9.8	7.9	8.67
CACACA_negctrl_site1036	ATATTGTATTATCTTTATGTACCAAAAAAAAAAAAA	8.91	8.63	8.13	9.22	7.09	7.67	8.01	6.26	11.4	9.52	7.57	8.4
CACACA_negctrl_site1037	ATAATACCCATTATCTTACAACAAAATGCAAACAAA	9.32	9.03	8.45	9.6	7.18	7.47	7.95	7.26	10.38	9.59	8.13	8.88
CACACA_negctrl_site1038	AATATAAATAAAAAATTGATTTCTTTAAAAAGGTAT	9.12	8.88	8.22	9.64	6.78	7.14	8.06	6.14	9.54	9.65	7.99	8.65
CACACA_negctrl_site1039	ATTTTTTTTTTTTTTTTTTTTTTATTCTTGTAATCT	9.23	9.1	8.2	9.41	6.77	7.14	8.35	5.84	9.63	10.12	8.46	9
CACACA_negctrl_site104	TTTTTTTTTTTTTTTTTTTTTTTTTTTTTTTTTTTT	9.41	8.65	8.84	9.15	9.09	10.56	7.99	7.42	11.72	9.71	7.83	8.65
CACACA_negctrl_site1040	TATTTCACAAAAAAAAAAAAAAAAAAGAAGCAAAAA	9.09	8.67	7.82	9.34	6.76	7.15	10.16	6.13	9.96	11.19	10.43	10.68
CACACA_negctrl_site1041	ATTTTTTCTCATAAAAACGTGAACGTTTATTTTACA	9.11	8.99	8.35	9.59	6.95	7.51	7.97	6.69	9.95	9.83	8.37	8.92
CACACA_negctrl_site1042	ATCAAAAAAAAAAAATTTTTTTTTTTGTTTGTTTCC	8.99	8.71	7.82	9.33	6.9	6.7	7.52	5.95	9.51	9.64	7.64	8.37
CACACA_negctrl_site1043	ATTATAACACCTCCCCCCCTTTTTTTATGAAGACCA	10.37	9.84	10.41	10.11	9.67	10.45	8.02	8.51	12.4	9.56	7.89	8.54
CACACA_negctrl_site1044	AAATGTTAAAAAGAGAAAAACAATAAAAAACAATTA	9.4	8.99	8.23	9.74	6.58	7.35	7.89	6.53	9.39	9.81	8.08	8.71
CACACA_negctrl_site1045	TATCAATTTTTCTGGCTATCCAATTAGGGGAAGCCA	8.63	8.5	7.98	9.05	6.51	6.87	9.17	5.47	9.91	10.78	9.33	9.46
CACACA_negctrl_site1046	ATTTTTTTTTTTTTTTTTTTTTTTTTCTCTCTCACT	9.11	9.03	8.31	9.22	6.94	7.26	8.41	6.05	9.9	10.02	8.6	9.27
CACACA_negctrl_site1047	TTCACATGAAGAATTAAAATAAAACTAGGAAATTAA	9.06	8.81	8.12	9.47	6.74	7.06	10.26	6.18	9.63	10.75	9.31	9.31
CACACA_negctrl_site1048	AAAATAAAAAGAAAAAGAAAAAAGGGGGGGTAGGGG	10.22	9.8	9.96	10.12	7.86	9.1	8.11	6.78	12.02	9.94	8.28	8.75
CACACA_negctrl_site1049	TAAAACAACAAAGAAAATGAAAAAGTAAAAACATAT	9.78	9.29	8.51	9.77	6.99	7.35	8.65	6.82	9.81	9.97	8.53	8.7
CACACA_negctrl_site105	GATATTACGTGTTTGGTATTTTTTGATGTTAATAGG	9.51	9.24	8.61	9.75	7.25	7.3	8.47	6.97	10.26	9.93	8.4	9.07
CACACA_negctrl_site1050	TTACATTTTTTATGTTTTTTTATATTGCAAAAAAAT	8.88	8.7	8.1	9.46	6.93	7.88	8.23	7.86	10.15	9.78	8.35	9.06
CACACA_negctrl_site1051	ACTATATTTGCCCTTTTAATCAGAACAAAAAAAAAA	8.93	8.6	8.02	9.3	7.8	8.83	8.29	6.31	10.6	10.09	8.39	9.15
CACACA_negctrl_site1052	AATTATTGTATGCTATACGTTCCCCTCTAATTTATC	9.46	9.34	8.7	9.72	6.8	7.17	8.23	6.52	10.07	9.67	8.18	8.82
CACACA_negctrl_site1053	TTTTTTCTAATATCTTTGCCTTTTTCTTTATTTATT	9.52	9.16	8.23	9.87	6.6	7.07	8.29	6.77	9.42	9.89	8.34	8.95
CACACA_negctrl_site1054	AAAATAATTCATGTTGGTAATAAGACTCGAGGTGAA	9.4	9.14	8.51	9.79	7.02	7.5	7.82	6.77	10.07	9.53	7.29	8.06
CACACA_negctrl_site1055	TATTAATTTCTTTTTTCTCATCACTTTCAAAATGAA	8.89	8.52	7.91	9.13	6.91	7.57	9.12	6.35	9.77	10.11	9.03	8.83
CACACA_negctrl_site1056	ATATTTTTATTTAAATCACATCATTTTGTTTATTTG	9.38	9.13	8.36	9.8	6.95	7.32	7.82	6.49	9.52	9.74	7.76	8.3
CACACA_negctrl_site1057	TGATTTTTTTTTTTTTTTTTTTTTTTTTTAGTTTGC	8.77	8.79	8.01	9.25	7.08	7.42	8.33	5.74	9.73	10.17	8.44	9.17
CACACA_negctrl_site1058	AATATATCCTATTCGAACAAAAATACATGCACATAT	9.4	9.16	8.66	9.65	9.28	8.6	9.12	10.12	10.17	9.6	7.67	8.2
CACACA_negctrl_site1059	ATTATTAAGGTTTATTCAAAAAAGACGTTTTTAAAT	8.95	8.64	7.99	9.34	6.75	6.93	8.05	5.99	9.85	9.76	8.05	8.57
CACACA_negctrl_site106	ACGTTTGATACACATAAAGTTTTCCTTTGAATGTAC	9.26	9.17	8.54	9.61	7.08	7.35	8.1	6.68	11.49	9.71	8.06	8.55
CACACA_negctrl_site1060	ATTAAAAAAAAAAAAAAAAAAAAAAAAAAAAAAAAA	8.56	8.14	7.9	8.97	7.02	7.62	7.69	6.3	9.84	9.45	7.83	8.46
CACACA_negctrl_site1061	AATAAAAAAAGTTTTTTTTTTTTTTAAACAATAGAC	9.01	8.61	7.79	9.49	7.37	7.38	7.79	6.2	9.9	9.49	7.43	8.29
CACACA_negctrl_site1062	TTATATGCATCCAAAAAGGAATGTTTTTAGAGAATC	8.88	8.79	8.16	9.48	6.8	7.16	7.75	6.21	9.85	9.69	8.18	8.79
CACACA_negctrl_site1063	ATTATTTTAATTTTAATTTTTTTTTTTTTTTGTTTT	9.18	8.78	7.97	9.4	6.62	6.99	8.14	6.16	9.33	9.81	8.25	8.76
CACACA_negctrl_site1064	ATAAATAAAAAAAAAAAAAAAAAAAAAAAAAAAATA	9.26	8.89	8.03	9.31	6.86	7.27	8.46	5.96	9.63	9.37	7.91	8.27
CACACA_negctrl_site1065	TGTTAATTCTTAAGAATTTCCATAATTTCTTCTTTT	9.11	8.77	8.2	9.52	6.75	6.95	7.61	6.33	9.63	9.56	7.56	8.38
CACACA_negctrl_site1066	ATAAAATAAAGGAAAAATATTAAGTTTTAAGAAAAT	9.14	8.85	8.1	9.64	6.68	7.06	7.91	6.31	9.52	9.74	7.85	8.67
CACACA_negctrl_site1067	ATTATTTTATGAGACATAAAAAAAAAAAAAAAAAAA	8.39	8.39	7.69	8.7	7.41	7.59	8.21	6.18	10.09	10.54	8.23	8.83
CACACA_negctrl_site1068	ATAAATTAATGGAGAAATCTTATGAATTTATTTTAA	8.86	8.67	7.94	9.47	6.53	6.66	8	5.71	9.18	9.82	8.12	8.74
CACACA_negctrl_site1069	ATTTTTTTTTTTTTTTCATGAAATTTTTTTTTTTTT	9.24	9.06	8.37	9.67	6.85	7.1	11.22	5.9	9.71	10.16	9.7	9.03
CACACA_negctrl_site107	ATATATATGTATGTATATATATATATATATGTTTGA	9.28	9.39	9.1	9.86	7.53	7.76	8.22	6.67	9.63	9.9	8.27	8.88
CACACA_negctrl_site1070	ATATTATGATCTATTTTTATATTCTATTTGATAAAT	9.2	8.9	8.26	9.59	6.97	7.08	7.83	6.47	9.77	9.4	7.64	8.44
CACACA_negctrl_site1071	AATATATTGCACCATTGGACCTGAATAATTCTTCCA	9.21	9.08	8.54	9.54	10.61	12.36	7.73	11.4	10.74	9.59	7.77	8.36
CACACA_negctrl_site1072	TTTTGTTGCTCTTTTTTTTTTTTTTTTAACTGTATG	9.52	9.16	8.32	9.67	6.8	7.19	7.87	7.15	9.99	9.9	7.75	8.6
CACACA_negctrl_site1073	AATTAAAAAAAAAAAAAAAAAAAAAAATGAAAAAAA	9.02	8.79	8.02	9.24	6.69	7.02	10.8	5.6	9.48	10.26	9.3	9.72
CACACA_negctrl_site1074	ATTTAAATATCTTCTTTTTTTTTTTTTTTTGAAATT	8.94	8.6	7.7	9.21	6.6	6.52	7.58	5.93	9.47	9.76	7.86	8.51
CACACA_negctrl_site1075	AATAAAAAAAAAAAAAAAAAAAAAAAGACACTAAAA	9.33	8.75	7.91	9.53	6.75	7.01	8.57	5.73	9.85	9.19	7.97	8.55
CACACA_negctrl_site1076	ATATAAACAAAGCAGTGCACGTAAACAAAACATATA	9.86	9.67	9.13	10.18	10.41	10.2	7.93	9.55	10.51	9.87	8.01	8.57
CACACA_negctrl_site1077	ATTTTTTATTGTTATAAAAAAAAAATTAAACAATTA	8.7	8.27	7.73	9.21	6.75	7.05	8.46	6.25	9.97	9.63	8.3	8.66
CACACA_negctrl_site1078	TAAATTCTTTAAAACTTTAAAACAAAAAAAAAAAAA	8.74	8.23	7.69	9.11	6.8	7.26	8.32	5.95	9.82	10.04	8.66	9.21
CACACA_negctrl_site1079	AATTTAATATTCATCTCTAAAGCTATAACAATTACT	9.14	8.81	8.21	9.57	6.78	7.07	8.05	6.07	9.65	10.35	8.03	8.58
CACACA_negctrl_site108	TTTTTAATTTAAAAAAATAATATTTTATATTCCGAA	8.52	8.25	7.55	8.86	7.01	7.3	7.61	6.25	9.6	9.6	7.37	8.16
CACACA_negctrl_site1080	TAAATGTGAACAATAGAAGTAATAAGAAGAATAAAA	9.38	9.1	8.39	9.78	6.97	7.33	7.82	6.63	10.01	9.39	7.51	8.27
CACACA_negctrl_site1081	ATTTTTTATGGACAAAAGACCTCTGATGTAAATATA	8.97	8.67	8.1	9.37	6.98	7.39	7.82	6.22	11.27	9.66	7.99	8.43
CACACA_negctrl_site1082	AATTTAAAGTTTTTTTTTTTTTTTTTTTTTTTTTTG	8.81	8.65	7.9	9.16	6.78	7.17	7.43	5.92	9.49	9.57	7.71	8.49
CACACA_negctrl_site1083	ATGAAAAAAAAAAAAAAAAAAAAAAAAAAAAAAATA	9.02	8.76	7.98	9.29	6.83	7.23	8.44	5.72	9.68	10.03	8.68	9.46
CACACA_negctrl_site1084	TTTTATTGATTATTCATAAATATGCTATTCATCTAA	9.01	8.85	8.16	9.6	6.94	6.89	8.42	5.99	9.34	10.04	8.3	8.93
CACACA_negctrl_site1085	TATATTCAAAAAAATTCATTTCTGATTTTTTTTTTT	8.78	8.74	7.86	9.44	6.52	6.78	9.71	6.09	9.32	10.64	8.87	8.99
CACACA_negctrl_site1086	TTATAGAAAATGGAATAGAATGGAATGGAAGAAATA	9.48	9.07	8.38	9.69	7.01	7.41	8.2	7.13	10.16	9.89	8.26	8.75
CACACA_negctrl_site1087	ATTTTTTCAAAATGGAAAACTTATCAGTGAAAAAAA	8.97	8.83	8.05	9.56	6.87	7.62	7.68	6.29	10.16	9.46	7.85	8.15
CACACA_negctrl_site1088	AAAAAAAAAAAAAAAAAAAAAAAAAAAGATTATGAG	9.14	8.81	8.48	9.21	8.62	9.81	8.03	7.13	11.49	9.78	7.89	8.61
CACACA_negctrl_site1089	ATTTTTAATCATTTACAACCTAGTGATTATACAAAT	9.08	8.91	8.22	9.57	6.92	7.34	8.68	6.4	10.19	10.88	8.78	9.3
CACACA_negctrl_site109	TAATATAACAAAAAAATAAAATAAAATAAAAAATAA	9.35	8.93	8.16	9.69	6.94	7.1	8.61	6.39	9.51	9.48	7.69	8.36
CACACA_negctrl_site1090	ATTATACAAAATGGTAAGGAAAAGGAAATTTTTTTT	9.17	8.88	8.11	9.59	6.66	6.96	8.66	6	9.76	10.03	8.42	9.17
CACACA_negctrl_site1091	TATTGAAAAAGTGGAAAAAAGTACATCATACGGGAA	9.66	9.19	8.53	10	7.17	7.92	8.23	6.98	11.92	9.52	7.71	8.58
CACACA_negctrl_site1092	TCAAAATGTGACATAAAAGAAAAAAAAAAAAAAAAA	8.62	8.81	8.17	9	6.94	7.64	7.68	6.22	10.07	9.54	7.37	8.24
CACACA_negctrl_site1093	AGTTTGTTTTTTTTTTTTTTTTCCTGTCACAAACAA	9.44	9.11	8.45	9.57	6.98	7.78	7.81	6.48	10.39	10.07	7.95	8.65
CACACA_negctrl_site1094	TTTTATTGTTTTTTTTTTTTTTCTTTTTTTTTTTTT	9.42	8.91	8.04	9.39	7.24	7.58	7.83	5.99	10.07	9.74	7.95	8.62
CACACA_negctrl_site1095	TAATTTTTTTTTTTTTTTTTTTTTTTTTTTTTCCTT	8.54	8.53	7.68	8.98	6.82	6.99	7.91	5.85	9.53	9.88	7.86	8.46
CACACA_negctrl_site1096	ATTATATTCTTTACTACCAATTAGTAGAAAATAAAA	8.9	8.56	7.94	9.31	6.97	7.4	8.79	6.32	10.49	10.2	8.46	9.08
CACACA_negctrl_site1097	ATATTTTTAGGTGATTATTATTCGGAGAAGCGAATT	9.01	8.75	8.19	9.32	6.68	6.99	7.88	6.2	9.72	9.63	8.11	8.69
CACACA_negctrl_site1098	TAAAATTAAACAAAAAAAAAGAAAAAAAAAAAAAAG	9.35	8.83	7.99	9.51	6.88	7.33	9.21	5.92	9.87	9.45	9.79	10.31
CACACA_negctrl_site1099	TCTTGAAAAAGAATCAATCGGTCGACAAAAAAAAAA	9.22	9.24	8.53	9.82	6.88	7.89	7.83	6.42	10.54	9.88	8.08	8.7
CACACA_negctrl_site11	ATATGTAAAGAAAAGTAAACACTAATTTTAAACAAT	9.42	9.29	8.53	9.79	6.88	6.94	7.91	6.41	9.99	10.05	8.03	8.56
CACACA_negctrl_site110	ATAGAAGCTGTTGACGAAGAAAAAAAAAAAAAAAAA	8.56	8.92	8.12	9.05	6.86	7.73	8.22	6.54	10.15	9.76	8.07	9
CACACA_negctrl_site1100	TTAATATGTTTAACCATTTTACATAAATTGATTTGT	9.25	9.21	8.5	9.82	6.78	7.23	8.24	6.3	10.12	10.28	8.23	8.89
CACACA_negctrl_site1101	TATATTCTACAAGAATTATGAATTGTCAGACCAAAT	8.98	8.72	8.2	9.34	6.87	6.98	8.11	5.99	10.45	9.98	8.13	8.8
CACACA_negctrl_site1102	TAATAACTACAAAAAAAAAAGAAAAATAGAAAAAGG	9.55	9.07	8.16	9.58	6.82	7.28	8.42	6.44	9.95	9.88	8.51	9.12
CACACA_negctrl_site1103	ATGTTTAATTTTTTTTTGTCCCTATAGAAGTGTCAA	8.98	8.94	8.2	9.54	7	7.39	8.64	6.49	10.77	10.13	8.42	9.22
CACACA_negctrl_site1104	ATATTTTGTTATGTAGATGTTGGTAGGAATTTTGGT	9.45	9.11	8.55	9.72	7.21	7.48	8.21	6.63	10.27	9.91	8.31	8.78
CACACA_negctrl_site1105	AAAATAAAAAGAAATAAATTAACAGTAAGGAAAAAA	9.54	9.09	8.29	9.71	7	7.29	8.62	6.75	9.82	10.22	8.73	9.48
CACACA_negctrl_site1106	ATTTTTTTTTTTATAGTGGATCCACATTTGCCATTT	9.24	9.24	8.5	9.68	6.95	7.54	8.02	6.4	10.62	9.83	7.87	8.35
CACACA_negctrl_site1107	ATAATACACGATTATTTTCCCTTTATGTAAATATAT	9.3	9.03	8.36	9.63	6.8	7.49	8.45	6.62	10.11	9.49	7.97	8.76
CACACA_negctrl_site1108	ATTTTTTTACTGGATCCATATTTGCTTTTTTATTTA	9.72	9.32	8.69	9.84	6.83	7.47	8.32	7.06	10.31	9.98	8.71	9.37
CACACA_negctrl_site1109	TATATATCTGTGAAAATACTTAAATTGTTATAAAAA	8.98	8.71	8.07	9.44	6.78	7.21	8.02	6.06	9.93	9.85	8.17	8.73
CACACA_negctrl_site111	TCTTATCCTACTTTTATTTTTACTTTTTTTTCTTAT	9.69	9.32	8.48	9.89	7.07	7.33	7.91	6.75	10.11	9.81	8	8.57
CACACA_negctrl_site1110	TTTCTATTTCCTTCACATCTTTTCATCTTTTTTTTT	9.71	9.01	8.4	9.84	6.98	7.56	7.83	7.07	9.82	10.42	8.04	8.51
CACACA_negctrl_site1111	TTTTTTAAAAATATTATCATCGTAACAAGAAATCGA	8.94	8.48	7.96	9.3	7.13	7.45	8.45	6.49	10.19	10.26	8.26	8.75
CACACA_negctrl_site1112	TACAAAAGCTATAACATTCACCACATTATAAAAATA	9.26	8.99	8.31	9.78	6.95	7.65	8.12	6.35	9.73	9.9	8.43	9.03
CACACA_negctrl_site1113	TTTTTTTTTAAAGAAAATAAAAATATGTACTTGACA	8.63	8.46	7.89	9.17	6.96	7.39	8.34	6.05	11.98	10.17	8.31	9.04
CACACA_negctrl_site1114	ATATTTTCCCTTTATAGGAGCACAAAAATTAAATGT	9.06	8.71	8.22	9.32	7.09	7.9	8.7	7.2	10.68	9.46	7.74	8.37
CACACA_negctrl_site1115	TATATTTCTTATTTCTTATTTTGTCATCACCTTTTT	9.43	9.2	8.44	9.62	6.86	7.18	8.93	6.46	9.74	9.3	7.65	8.22
CACACA_negctrl_site1116	ATATGAAGTATCGAATTAAGGGCAACAAATAAATTA	9.29	9.16	8.36	9.66	6.96	7.53	8.02	6.37	10.66	9.62	7.57	8.47
CACACA_negctrl_site1117	ATTAAAATAGAAAAAAAAAAAAAAAAAAAAAAAAAA	8.39	8.3	7.79	8.88	7.1	7.88	8.33	6.36	9.56	10.09	8.66	9.1
CACACA_negctrl_site1118	ATTATCAAAAAAAAAAAAAAAAAAAAAAAAAAAAAA	8.51	8.29	7.72	8.87	7.07	7.73	7.74	6.32	9.92	9.41	7.44	8.4
CACACA_negctrl_site1119	ATTTTTTTTTTTTTTTTTTTTTTTTGGAGAAAGAGA	8.63	8.39	7.82	8.98	6.9	7.37	7.29	5.98	9.92	9.09	7.36	8.05
CACACA_negctrl_site112	TTATATATTTTATTATTTATAATCTTTTTTTTATTT	9.21	8.98	8.1	9.73	6.71	7.01	7.93	6.1	9.55	9.96	8.21	8.62
CACACA_negctrl_site1120	TCTCAAAAAAAAAAAAAAAAAAAAAAATTAAAAAAT	8.78	8.58	7.86	9.15	6.77	6.8	8.23	5.51	9.39	9.94	8.37	9.16
CACACA_negctrl_site1121	TTTAAAAAAAAAAAAAAAAATTAAATGAATTATTAA	8.55	8.26	7.36	8.95	6.49	6.56	7.99	5.74	9.08	10.86	8.2	8.83
CACACA_negctrl_site1122	ACATATAGAAGTATCTATAAACAGTGATAGCATTTT	9.21	9.19	8.44	9.69	6.81	7.15	7.93	6.27	10.17	9.78	8.39	8.86
CACACA_negctrl_site1123	TTATTCATAAAAACAAAAAACAAAAATGAAATAGGA	9.42	9.03	8.26	9.64	7.03	7.42	7.9	6.83	10.02	9.72	8.22	8.92
CACACA_negctrl_site1124	AAAATGTACTTTTTCTAAAGAGTAATGATGCTTGAT	9.02	8.82	8.28	9.52	6.97	7.22	8.17	6.36	12.34	9.79	7.55	8.27
CACACA_negctrl_site1125	AACAAATAAACAAAATTGGAAAATAAAAATATCAAA	9.37	9.02	8.36	9.73	6.64	7	7.95	6.35	9.5	9.93	8.19	8.73
CACACA_negctrl_site1126	TACAAAAAAGAAGATATTCAAACAAAAACAAAAAAA	9.62	9.01	8.38	9.55	6.8	7.11	7.69	6.56	9.71	9.75	8	8.5
CACACA_negctrl_site1127	AACAAAAAAAAAAAAAAAAAAAAAAAAAAAAAAATG	8.9	8.73	8.16	9.24	7.01	7.48	7.71	6	10.25	9.62	8.07	8.52
CACACA_negctrl_site1128	ATTATTAAGTTTCACAAGAACATTGTTAACAATTTT	9	8.99	8.26	9.59	6.92	7.04	8.2	6.39	9.94	10.14	8.31	8.99
CACACA_negctrl_site1129	TATTAATCCTTTTGCTTGGAAACATTCAAAAGGAAG	8.69	8.47	7.89	9.27	6.86	7.03	7.99	5.99	9.89	9.83	8.05	8.68
CACACA_negctrl_site113	AATGTATATATATATATATATATATATATTTATTTA	8.89	9.41	8.76	9.52	7.65	7.75	9.37	7.05	9.64	10.4	8.55	8.76
CACACA_negctrl_site1130	ATATAATGTGTAGGCCGTATTTACGTTTGGCAATCA	9.25	9.39	8.6	9.99	6.97	7.45	8.55	6.37	10.38	9.63	7.84	8.46
CACACA_negctrl_site1131	ATATCTATGTTTATCTCGAATAACTTAAAAAATTAT	9	8.76	8.13	9.58	6.93	7.17	8.56	6.4	9.86	9.95	8.04	8.79
CACACA_negctrl_site1132	ATGTAATCATTTTCGACTTTTTTTTTTTTTTTTTTT	9.26	9.01	8.29	9.38	7.87	9.01	8.14	6.66	10.79	9.9	8.38	9.09
CACACA_negctrl_site1133	ATAGTTACACGCCAAAAAAAAAAAAAAAAAAAAAAA	8.54	8.51	7.92	9.04	7.09	7.85	8.23	6.18	10.26	10.03	8.5	9.08
CACACA_negctrl_site1134	GTTTGATAACACCTACAAACTCTTTTTTTTTTTTTT	9.08	8.84	8.22	9.51	6.97	7.57	7.42	6.19	10.14	9.51	7.61	8.14
CACACA_negctrl_site1135	ATTTTTTTTCGTAATTGTTCTTAATGTTGAATTATA	9.46	9.05	8.34	9.68	7.06	7.23	8.16	6.73	9.9	9.88	8.36	9.07
CACACA_negctrl_site1136	GCAAATCAATTTTTTTTTAAAACTCATTTTTTCGTT	9.22	9.05	8.32	9.75	6.77	7.13	8.69	6.4	9.71	10	8.55	9.22
CACACA_negctrl_site1137	ATTATAAAAGAATTTTTTTTTATTTCATTAAAATAT	8.74	8.36	7.71	9.08	6.57	6.76	8.04	5.62	9.23	9.37	8.33	8.53
CACACA_negctrl_site1138	ATTTATTTGTTTGTTTTTTTTACGATTTTTATTTTT	9.76	9.29	8.63	9.79	6.97	7.22	8.09	6.7	9.7	9.93	7.71	8.71
CACACA_negctrl_site1139	ATTTTTTTTTTTTTTATTCCCCTTTCGAAAAAAACC	9.05	8.85	8.23	9.47	7.18	7.92	8.28	6.58	10.43	10.05	8.63	9.14
CACACA_negctrl_site114	TTTAAAATTATAAGGATTAAAAAAAAAAAAAATAAA	9.06	8.52	7.72	9.4	6.63	7.2	7.91	6.19	9.82	9.75	7.97	8.67
CACACA_negctrl_site1140	AATAAAAAAAAAAAAAAAAAAAAAAACCTGAGGAGT	9.29	8.96	8.17	9.52	6.84	7.09	8.51	5.96	9.68	10.15	8.51	9.45
CACACA_negctrl_site1141	TATGTATTTATCCACTTACATTTTTACTTTTCCATT	9.51	9.25	8.53	9.76	6.8	7.51	7.78	6.4	9.98	9.56	7.87	8.45
CACACA_negctrl_site1142	ATTTTTATACGTTTTTTTTTTTTTTTTTTTTATTTA	9.62	9.08	8.22	9.65	6.71	6.9	8.54	6.05	10.03	9.34	7.76	8.67
CACACA_negctrl_site1143	ATTTTTTTACTGTAACCATATTTTTCCCTTTTATTC	9.45	9.3	8.41	9.75	6.94	7.39	8	6.81	10.26	9.85	7.92	8.78
CACACA_negctrl_site1144	AATAATAATGCTTTAACTTTGTTGTTATTTAGAATA	9.02	8.76	8.13	9.44	6.6	6.94	8.29	5.92	9.49	10.01	8.23	8.94
CACACA_negctrl_site1145	AACAAATTGAAACAATAATTGGAAAAAAAAAAAAAA	9.06	8.85	8.23	9.3	6.84	7.46	8.33	6.04	9.91	9.85	8.52	9.13
CACACA_negctrl_site1146	ATTTTTTTCTTTTCTTTTTTCTTTTTTTTTTTTGGT	9.56	9.1	8.11	9.59	6.69	6.93	7.77	5.87	9.59	9.86	7.91	8.87
CACACA_negctrl_site1147	AATAAAAAGATATTCTCCTTGTTCCTTTTTTTTAAA	9.17	8.65	8.01	9.46	6.64	7.38	7.81	6.5	10.29	9.63	7.95	8.59
CACACA_negctrl_site1148	TGTATATCACATGAGAGGTGGAGATGGGGATAAATA	9.31	9.1	8.91	9.93	6.83	7.6	8.1	6.52	9.99	9.66	8.11	8.85
CACACA_negctrl_site1149	TTATAATCTTTTGGTTCTATAGAATATCAAAAAATA	8.76	8.41	7.85	9.29	6.98	7.1	7.96	6.13	10.3	10.07	8.42	8.8
CACACA_negctrl_site115	AATCATTTTATTATCCTAACAAAAAAAAAATATATT	8.99	8.6	7.94	9.24	6.86	7.14	8.08	6.09	9.99	9.95	7.98	8.51
CACACA_negctrl_site1150	ATTTACATAAATTGCATATATCGATGTAAATAAATA	9.1	8.95	8.38	9.5	7.04	7.3	8.29	6.71	9.79	10.01	8.39	9.09
CACACA_negctrl_site1151	AATATACGATTGTCATTCATACATTGTTAACATAGT	9.22	9.17	8.62	9.6	6.99	7.12	8.37	6.42	10.16	10.21	8.3	8.99
CACACA_negctrl_site1152	TCATATTTGCCTTTTTATTTAGAACACAAAAAAAAA	8.77	8.25	7.69	9.29	7.23	7.74	8.02	6.17	10.57	9.86	8.09	8.81
CACACA_negctrl_site1153	ATATAATGTTAGGGTAGAGGAAGTAACTAATATAAA	9.44	9.15	8.36	9.73	6.99	7.2	7.91	6.78	10.09	9.84	8.08	8.75
CACACA_negctrl_site1154	ATTACATGTATACATGTCAACACGTATAAAAAAAAA	9.06	9.21	8.58	9.7	7.06	7.28	8.39	6.66	10.55	10.05	8.32	8.8
CACACA_negctrl_site1155	TAAATGTCTTCAATGAAGTGGAAATGCTGTTATATA	8.99	8.76	8.32	9.5	6.96	7.33	8.23	6.4	9.89	10.52	8.21	8.88
CACACA_negctrl_site1156	AAATGTTATAACTCTTGAAAAAACAAAATATCATCA	9.12	8.77	8.28	9.55	6.76	7.22	9.09	6.29	9.69	10.24	8.16	8.73
CACACA_negctrl_site1157	TTTTTGTATTCTACCTTAACAATCTTAAAGATTTTT	9.04	8.8	8.09	9.53	6.97	7.32	7.72	6.44	9.89	9.73	7.72	8.36
CACACA_negctrl_site1158	ATTTTTTCTGTCTTAATTGGACCCACTGCAAATGGG	8.87	8.75	8.07	9.14	6.94	8.02	8.56	6.22	11.29	10.09	8.35	8.84
CACACA_negctrl_site1159	ATATATAGGTTCCCTTTTCTTTTTTTTTTTTTTTTT	9.28	8.77	8.12	9.39	7.71	8.28	8.15	6.25	10.62	9.82	8.12	9.15
CACACA_negctrl_site116	ATTGGAAAATATGTTATATATATATATATATATATG	9.05	9.3	8.81	9.52	7.82	8.23	8.23	7.46	9.81	9.72	7.64	8.4
CACACA_negctrl_site1160	TTATAAAACCATGTCATCAACATAGGCACAAAAATG	9.31	8.97	8.47	9.63	7.1	7.54	8.24	6.52	10.49	9.97	8.42	9.11
CACACA_negctrl_site1161	ATAAAATCTTAATCAACAAACAAACAAAAAAAAAAT	9.54	9.11	8.43	9.67	6.9	7.29	8.45	6.66	9.92	10.07	8.42	8.69
CACACA_negctrl_site1162	ACACAAAAAAAAAAAAAAAAAAAAAAAAAAAAGGAA	9.32	9.2	8.21	9.5	6.88	7.4	7.75	5.78	10.56	10.45	8.07	8.56
CACACA_negctrl_site1163	AACAAATGTTAAATGTTTAAGGAGAAAATAAAGACA	9.34	9.07	8.4	9.73	7.4	7.61	8.3	6.75	10.12	9.94	8.07	8.6
CACACA_negctrl_site1164	TTCTGCTACCACTTGAATGTCAATGAAATTAAAAAA	8.88	8.63	8	9.44	7.61	7.89	8.12	6.6	11.12	9.93	8.1	8.89
CACACA_negctrl_site1165	TATATTTAGTAAAAAGGTACCATTCTTATTTATATT	9.13	8.85	8.16	9.58	6.8	7.1	7.94	6.04	10.86	9.77	8	8.74
CACACA_negctrl_site1166	ATATATTAGGGCAAATTTTCTGACATTACATCAGTC	9.11	8.95	8.38	9.46	6.92	7.29	8.18	6.48	9.96	10.03	8.35	9.36
CACACA_negctrl_site1167	TGTGTAAGATCTTGGATGATGATAAGAATCTACTAG	9.11	9	8.29	9.47	6.88	7.06	8.82	6.16	9.47	9.66	8.68	8.75
CACACA_negctrl_site1168	ATTTATTCATAGACAACAAGAAAAAAAAAAAAAATT	9.3	8.83	8.17	9.49	6.77	7.14	8.4	6.12	10.1	9.73	8.14	8.84
CACACA_negctrl_site1169	ATTTTTATTTACAACCCCAAAAAGGAAAAACATAAA	9.17	8.73	8.21	9.5	7.04	7.55	7.99	6.62	10.54	10.02	8.41	8.98
CACACA_negctrl_site117	GTGTGAAGATATAAATGCATTTTTTTATACATTTTC	9.23	9	8.42	9.66	6.96	7.38	7.72	6.51	9.43	10.84	8.17	8.44
CACACA_negctrl_site1170	ATATAATGATGGAAAAGAAAAGAAATAAAAAAAAAA	9.21	8.96	8.16	9.59	6.66	7.23	9.8	6.17	9.49	10.64	8.87	9.14
CACACA_negctrl_site1171	TATACATAAAAAAATTTTACCAGGTTAATACAAATA	9.25	8.87	8.28	9.58	6.95	7.35	8.06	6.65	10.14	9.78	8.2	8.83
CACACA_negctrl_site1172	TATGATGAGATAACAAAAGTTGTACTTTTTTTTTTT	8.95	8.69	8.05	9.35	6.99	8	8.63	6	12.23	10.41	8.47	9.17
CACACA_negctrl_site1173	ATAAATTTCCTCGTTTTTTTTTTTTTTTTTTTTTTT	9.15	8.87	8.64	9.48	8.43	9.76	8.46	6.95	11.46	9.99	8.28	8.76
CACACA_negctrl_site1174	ATTTTTTCTTTTTTTTTTCCGTTTTTTTGGACATTT	9.45	9.04	8.41	9.75	6.8	7.1	8.21	6.24	10.42	10.48	8.29	8.98
CACACA_negctrl_site1175	TAAAATTTACGGTCTTGTTGCGCAACCAACATTGTC	9.2	9.39	8.77	9.79	6.94	7.51	7.79	7.25	11.01	10.28	8.18	8.7
CACACA_negctrl_site1176	ATACACAATTATTTTCCTATTATGCAAGCAAATTTA	9.13	8.78	8.26	9.52	7.22	7.54	8	6.74	10.02	9.99	8.01	8.78
CACACA_negctrl_site1177	ATTTTTTTTTGTTTAATGTTATGTGGTCATTAAATT	9.39	9.12	8.44	9.74	7.03	7.67	8.16	6.83	11.77	9.75	8.28	8.82
CACACA_negctrl_site1178	TAATTATTTCGTATATTTGAATGGTACATGCTTATA	9.06	8.86	8.32	9.48	6.92	7.43	7.75	6.24	11.13	9.66	8.06	8.76
CACACA_negctrl_site1179	ATATGTTCTACAAAAAAGATGTCGATTTATTTTCTT	9.12	8.91	8.21	9.55	6.88	7.02	7.88	6.35	9.97	9.97	8.08	8.8
CACACA_negctrl_site118	TTTAGCCAATTTTTAAAGTTTAAAAAAGAAAAAAGA	8.72	8.41	7.91	9.15	6.8	7.07	7.83	6.27	10.32	9.82	7.95	8.78
CACACA_negctrl_site1180	TATGTAAATCTCTTAAGAATTCGCTATATCTCTTTT	9.09	8.86	8.23	9.54	6.55	6.86	7.85	6.08	9.26	9.74	7.8	8.58
CACACA_negctrl_site1181	ATATAAATAAACAACTTTGTTGGCCTTCCAAAATAT	9.23	8.99	8.38	9.62	6.76	7.24	8.29	6.29	10.16	10.24	8.54	9.26
CACACA_negctrl_site1182	ATTTTTTTTTTCTTTTTTTTTTGTTTTTCTCCTTTT	9.5	9.09	8.33	9.49	6.56	7.18	7.92	6.06	9.55	9.61	8.07	8.74
CACACA_negctrl_site1183	TTATGTATCCTTATAAGAAAAAAAAAAAAATTCTCT	8.88	8.49	7.93	9.26	6.77	7.14	7.69	6.09	9.95	9.78	7.9	8.45
CACACA_negctrl_site1184	TATTTTACGCGGTTTATAATGACATGTTCTATATTT	9.43	9.32	8.69	9.79	6.94	7.37	8.62	6.65	10.56	9.62	7.74	8.25
CACACA_negctrl_site1185	TATACATCATTTTTCAACAACAAAAAAAAAAAAAAT	9.11	8.79	8.13	9.44	7.05	7.26	9.8	6.24	10.23	10.97	8.94	9.16
CACACA_negctrl_site1186	TATTTTTAATTTTTTAATGGTTTAATATTTTTATAT	9.19	8.74	8.08	9.56	6.62	6.96	8.61	6.01	9.6	10.03	8.35	9.04
CACACA_negctrl_site1187	ATTAAAAAAAAAAAAAAAAAACAAAAAAAAAAAAAA	8.45	8.37	7.68	8.67	6.89	7.3	7.87	5.88	9.62	9.61	8.1	8.65
CACACA_negctrl_site1188	ACCATATGTACATTTTTTTTTTTTTTTTTTTTTTTT	9.45	9.16	8.95	9.74	8.51	9.67	7.93	7.08	11.99	9.79	8.01	8.66
CACACA_negctrl_site1189	TGTTGTATTGAAGCTAAAAAATGAGGCAAAAAAAAA	9.15	8.87	8.15	9.58	7	8	7.89	6.67	10.39	9.78	7.83	8.56
CACACA_negctrl_site119	TATGTTAAAAAAAAAAAAAAGAAAAAAATAAAAGGA	9.44	8.82	8.04	9.52	6.72	7.1	8.38	6.23	9.56	9.92	8.6	9.24
CACACA_negctrl_site1190	ATATAAGTTATTTTATACAAAAAAAAAAAAAAAAAT	9.18	8.98	8.34	9.68	6.89	7.31	8.16	6.27	9.86	10.67	8.25	8.88
CACACA_negctrl_site1191	ATATTGACAGGAAAAATTTTCTTTGAATCTTTAAAA	8.73	8.43	7.83	9.29	6.79	7.08	8.1	6.11	9.73	10	8.47	9.11
CACACA_negctrl_site1192	TTAACATATGACATTTTTTCACCCTTCCTTTATTTT	9.57	9.14	8.34	9.8	6.71	7.33	8.02	6.7	9.86	9.95	8.05	8.78
CACACA_negctrl_site1193	TTATGTACAATTTCTTCTTTCTTTTTTCCTAAAGAC	8.87	8.86	8.17	9.34	6.92	7.21	7.67	6.38	11.48	9.57	7.87	8.92
CACACA_negctrl_site1194	AAAATAAACAATGAACAATAAACAATGAACAATGAA	9.66	9.4	8.71	9.82	6.91	7.21	8.66	6.47	9.87	10.41	7.99	8.54
CACACA_negctrl_site1195	TTAAAATGATTGTTACTTTTTTTTCCGTTTTCTTAA	9.19	8.88	8.03	9.49	6.54	6.89	7.98	6.03	9.99	9.88	8.12	9.01
CACACA_negctrl_site1196	AAAAATTGAATTTTTTTTTTTTTTTTGAGAAGGAAA	8.62	8.18	7.61	9.23	6.8	6.94	8.1	6.45	9.49	9.67	7.95	8.57
CACACA_negctrl_site1197	TTTTTTTTTTTTTTTATAGTACATTACCAAAAAAAA	8.5	8.23	7.89	8.94	6.98	7.66	7.86	6.48	11.56	9.51	8.15	8.74
CACACA_negctrl_site1198	ATAAATAAAAAAGAAAGAAAGAAAGAAACAAACAAA	9.84	9.1	8.36	9.74	6.74	6.94	8.02	6.43	10.22	10	8.32	8.92
CACACA_negctrl_site1199	TTTTATTCCGTTTCAAAATAAGAAAAAAAAAAAAAT	8.98	8.53	7.92	9.1	6.95	7.36	10.1	6.25	10.18	9.98	8.35	8.88
CACACA_negctrl_site12	TTCTTCTAATCCTTTTATCTCATTAAAAAAATATAA	8.97	8.51	7.72	9.27	7.57	7.52	8.08	6.52	10.15	9.79	8.03	8.66
CACACA_negctrl_site120	AAAATAAAAAGAAAAAATAAAAAGAAAAAATAAAAA	9.35	8.89	8.02	9.57	6.77	6.78	8.28	5.96	9.52	10.43	8.27	8.85
CACACA_negctrl_site1200	TACATATTGCACAAATAAAAAAGAACAAAAAAAAAA	9.32	8.98	8.29	9.53	7.42	11.22	8.34	10.91	10.2	10.19	8.62	9.48
CACACA_negctrl_site1201	AAAAATTCTTTTTCATCTATATGCAGAAAGAAAAAG	8.74	8.36	7.8	9.23	6.8	7.44	8.47	5.9	9.93	9.83	7.77	8.46
CACACA_negctrl_site1202	TATATTTGGAAATATTCTCAATTGGTACAAATAAAA	8.94	8.69	8.06	9.27	7.06	8	7.33	6.55	11.18	9.4	7.66	8.19
CACACA_negctrl_site1203	TAATATAGGGGTGTTCAAATAAATTTTGTTATTTTT	9.47	9.08	8.73	9.8	7.07	7.58	8.77	6.76	10.42	9.89	7.98	8.19
CACACA_negctrl_site1204	ATTTTTTTTTTTTTTTTTCATTTTTTTTTTTTTTTT	9.23	9	8.24	9.43	7.39	7.97	8.09	6.17	10.17	10.06	8.06	8.73
CACACA_negctrl_site1205	TTTAAAAAAAAAAAAAAAAATTCTACATGTAATTTA	8.64	8.25	7.67	9.08	6.59	6.75	7.91	5.76	9.36	9.64	8	8.69
CACACA_negctrl_site1206	TATAATAATCTAATCTGTAGTTTTTTTTTTTTTTTT	9	8.62	8.01	9.37	7.31	7.85	8.04	6.36	10.09	9.68	8.1	8.85
CACACA_negctrl_site1207	TTATACTTTTTTTCTTGGTGTAGAAAAAAAAGTTAG	8.81	8.4	7.91	9.22	7.08	7.63	7.88	6.29	10.45	9.16	8.02	8.64
CACACA_negctrl_site1208	ATATGTTTTTTTTTTTTTTTTTAATTTGTCATAAAT	9.28	8.89	8.26	9.55	7.02	7.2	7.4	6.15	9.93	9.44	7.61	8.21
CACACA_negctrl_site1209	ATTTTTTTTTTTATTTTCTTTGAGATTATCTTAATT	9.29	8.94	8.28	9.54	6.75	7.07	8.52	6.36	9.88	10.08	8.63	9.11
CACACA_negctrl_site121	TGGGAAAATAATATTTATTTTATATATAAATATATA	8.79	8.47	7.82	9.3	6.81	7.05	9.02	6.35	9.56	9.38	7.72	8.19
CACACA_negctrl_site1210	AAAAATTTATTTTGTTTTTTAAGATTTTTTTTTTTT	8.8	8.3	7.51	8.89	6.73	6.91	8.12	5.85	9.48	9.87	8.15	8.79
CACACA_negctrl_site1211	ATATCTACTATACAACTGAGTGTAGAAAAATTAAAC	9.42	9.28	8.72	9.76	7.19	7.63	7.77	6.74	10.18	9.61	7.81	8.82
CACACA_negctrl_site1212	TTTAAAACCCTAAAAAAAAAAAAAAAAAAAAAAAAA	8.45	8.45	8.05	9.01	6.9	7.55	9.51	6.26	10.07	10.52	8.73	8.95
CACACA_negctrl_site1213	ATTTTTTACATACTCAAATGTTTTAATTTTTTATAT	9.38	9.12	8.4	9.77	6.99	7.51	8.31	6.57	9.88	9.97	8.19	9.1
CACACA_negctrl_site1214	AACAAATTTTTTTTTCCTTTTTTTTTTTTACTTCAT	9.28	8.95	8.08	9.53	6.52	6.66	8.2	5.71	9.55	10.01	8.16	8.81
CACACA_negctrl_site1215	TATTAATTCATTTTTTTTTTTTTTTTTTTTTTTTTT	9.13	8.74	8.21	9.17	8.55	9.71	7.7	7.1	11.5	9.58	7.24	8.03
CACACA_negctrl_site1216	ATTTTTTCTTATAAAAAAGAAAAAGAAAAAGAAAAA	8.66	8.31	7.72	9.25	7.09	7.62	7.96	6.43	10.36	9.84	8.13	8.69
CACACA_negctrl_site1217	AAAAATTTTTTTTCATTTGTTTTTATTCCGTAAAAA	8.92	8.57	7.9	9.17	6.9	7.15	7.5	6.27	10.09	9.39	7.71	8.14
CACACA_negctrl_site1218	TAATTTTTTTTTTTTTTTTTTTTTTTTTTTTTTTTA	8.72	8.55	7.77	9.13	6.91	7.28	8.98	5.81	9.6	10.17	8.44	9
CACACA_negctrl_site1219	TATAAATACAATTCACAAGAGATCATGTATCAAACC	9.4	9.13	8.54	9.71	6.8	7.1	7.61	6.04	9.9	9.71	7.65	8.41
CACACA_negctrl_site122	TCTGGATTGGATTACAAGAAAATAAAATATAAAATA	8.87	8.76	7.86	9.35	7.06	7.21	7.91	6.22	10.06	9.82	7.99	8.93
CACACA_negctrl_site1220	ATATCATCTTCTCTATCATTTTTTTTTTTTTTTTTT	9.37	9.04	8.2	9.6	7.69	8.5	7.97	6.5	10.55	9.59	7.9	8.72
CACACA_negctrl_site1221	TTAACATAAATTGTGTCATTTTTTTTTTTTTTTTTA	8.96	8.69	7.92	9.49	6.61	6.82	7.94	5.81	9.74	10.66	8.33	8.63
CACACA_negctrl_site1222	ATTTATTTCAATAAACTTCTTTTCTTTAACAATTAC	9.08	8.73	8.02	9.51	6.73	6.86	7.93	6.05	9.87	9.55	7.85	8.52
CACACA_negctrl_site1223	ATTTTTTTTTTTTTTTTCTTTTTTCTTCTTTTTTTT	9.47	9.1	8.17	9.61	6.63	7.08	7.66	5.98	9.71	9.65	7.82	8.61
CACACA_negctrl_site1224	TATATTTAAGTACATAAATAAGCCCATTTACATACA	9.18	8.82	8.32	9.37	7.17	7.74	8.21	6.25	11.92	10.5	8.43	8.82
CACACA_negctrl_site1225	ATTTTTTTTTTTTTTTTTTATATGCTCTCCATGAGA	8.86	8.79	8.04	9.18	6.9	7.25	8.38	6.36	9.84	10.47	8.37	8.89
CACACA_negctrl_site1226	TGTTATTTAAATAATTCTTTTTAAAAGATGAATTAT	8.75	8.39	7.77	9.21	6.89	7.2	7.88	6.46	10.04	9.83	8.04	8.65
CACACA_negctrl_site1227	ATTATGTGTCCACATGTAAGCTATCTTACTTATATA	9.29	9.22	8.59	9.76	6.98	7.52	7.97	6.49	11.82	9.78	8.09	8.66
CACACA_negctrl_site1228	ATATTTTGGGGACTTTTTAAAAAAGAAGTATTAAAA	8.8	8.57	7.93	9.36	7.21	8	7.9	6.6	11.34	10.05	8.15	9.06
CACACA_negctrl_site1229	ATTATATTAGGTAATCAGTTAAATGTTTCCTTTTTA	9.2	8.86	8.26	9.53	6.6	7	7.77	6.06	9.71	9.49	7.76	8.52
CACACA_negctrl_site123	AAATCACATAAAACATAATCAAATGAAATATAATCA	9.31	9.14	8.55	9.67	6.62	6.95	9.02	6.18	9.21	9.85	8.26	8.85
CACACA_negctrl_site1230	AAACAAAAAAGTAAGAAAAGGGATGATTGGATCCAA	9.33	9.15	8.25	9.62	6.54	6.8	8.24	6.28	9.97	10.16	8.4	9.17
CACACA_negctrl_site1231	ATAAATTTTTTTTTTTTTTTTTTTCTTTTTCTTTGT	9.03	8.79	7.98	9.41	6.67	6.71	9.16	5.63	9.35	9.49	7.85	8.27
CACACA_negctrl_site1232	AATATTTTTCAATTTCATGTGCATTCATTGAAGTTA	9.13	8.93	8.36	9.51	7.34	8.5	7.6	9.18	9.7	9.58	7.28	8
CACACA_negctrl_site1233	AATATAAATATAGGAAATGTAGTTAAAAGGTGTATG	9.5	9.24	8.41	9.9	7.29	7.19	8.38	6.85	10.11	10	8.45	9.32
CACACA_negctrl_site1234	ATATAAAATAAAAAAAAAAAAAAAAAAAAAAAAAAA	8.39	8.54	7.91	8.82	6.92	7.54	8.43	6.03	9.63	10.05	8.38	9.12
CACACA_negctrl_site1235	TTTAAAAAAAAAAAAAAAAAAAAAAAAAAAAATTTG	8.59	8.33	7.58	9.1	6.45	6.92	7.88	5.63	9.52	9.7	7.87	8.78
CACACA_negctrl_site1236	TATTTGTATATTCATTCCTGTATTCCCTTTTTTGTA	9.65	9.29	8.6	9.8	6.93	7.11	8.27	6.73	9.88	10.36	8.12	8.59
CACACA_negctrl_site1237	ATTTTTTTATAATCAACCCATTTCCTACATTTTTAT	9.48	9.46	8.51	9.85	6.96	7.37	7.8	6.84	10.04	9.74	8.21	8.69
CACACA_negctrl_site1238	ATATTGATGTATTGTTTTTTTTTTTTCTTTTTTTTT	9.57	9.03	8.31	9.64	6.72	7.06	8.51	6.33	9.92	10.61	8.54	9.04
CACACA_negctrl_site1239	TTAATAAGAGAGCAATAGGTGGACTGTTTCTTTTAT	9.22	9	8.45	9.72	6.68	7.42	7.92	6.47	11.21	9.63	7.68	8.47
CACACA_negctrl_site124	TTTTTATAATGATACATATATTATTTTATTCTTAAT	9.01	8.85	8.03	9.54	6.82	6.95	8.66	6.18	9.53	9.26	7.64	8.02
CACACA_negctrl_site1240	ATTTTTTTTTTTTGTACATACCACATATACAAAACA	9.25	9.06	8.44	9.68	7.29	7.95	8.4	6.94	11.56	9.79	8.28	9.15
CACACA_negctrl_site1241	ATTTTTTTTTTTTTTTTTTTTTTGTTTATACAAAAT	9.04	8.76	8.09	9.33	6.78	7.27	8.5	6.05	9.79	9.94	8.65	9.36
CACACA_negctrl_site1242	TATTATTGTCTTTCAAAAAAAAAAAAAAAAAAAAAA	8.46	8.23	7.82	8.61	6.91	7.54	8.01	6.11	10.25	9.93	8.16	9.01
CACACA_negctrl_site1243	TATTAATTTCACCTTTCACATATGGAAAAAAAAAAA	8.87	8.42	8.01	9.27	7.03	7.52	8.54	6.64	10.31	10.02	8.82	9.41
CACACA_negctrl_site1244	ATTTTTTTTATGTATTATGCTTTTATATCCTTCATA	9.67	9.28	8.58	9.78	7.19	7.53	8.37	7.02	9.88	10.07	8.41	9.02
CACACA_negctrl_site1245	TGTATAAGGTTTTTACGTTTTGAAGGATGTATTGTT	9.43	9.11	8.53	9.68	7	7.36	8.4	6.41	10.16	9.52	7.98	8.59
CACACA_negctrl_site1246	GTTTTATTTTGTTTCTATTTGACACATGTGATTATT	9.7	9.47	8.73	10.1	7.35	7.67	7.84	7.01	10.16	10.67	7.9	8.37
CACACA_negctrl_site1247	ATTTTTTTTTTTATAGTGGAACCACATTTGCCATTT	9.28	9.12	8.41	9.49	6.88	7.48	7.78	6.47	10.73	9.77	7.89	8.41
CACACA_negctrl_site1248	TTATAAAAAAAAAAAAAAAAGAAAATGAATTCACGA	9.18	8.6	7.97	9.34	6.74	7.98	8.06	5.74	9.31	9.94	8.27	8.99
CACACA_negctrl_site1249	ATATAAACATTTAGTAATCCATATAGGTACTACTGA	9.15	8.86	8.36	9.54	6.85	7.4	8.22	6.02	11.66	9.67	8.13	8.69
CACACA_negctrl_site125	TTTTATTCCTATTTATTTATATTTTTGTCTTATATC	9.46	9.26	8.5	9.88	6.78	6.99	7.96	6.36	9.55	9.87	8.1	8.82
CACACA_negctrl_site1250	GGAAATTAACAGAACACAATGTAACAATTTCTAACA	9.33	9.13	8.57	9.69	6.73	7.01	8.58	6.29	9.82	9.41	7.93	8.68
CACACA_negctrl_site1251	ATATAAAACTAATTTCTTTTTCTCCTTTTATTTTGT	9.23	8.93	8.24	9.65	6.99	7.38	7.69	6.05	9.53	9.78	7.78	8.48
CACACA_negctrl_site1252	ATAATTTGATCAATTTTTCATTTTTCATTTTTTTAA	9.06	8.8	8.29	9.56	6.68	7.08	8.46	6.48	9.57	10.23	8.68	9.16
CACACA_negctrl_site1253	TAATATTTCGTTAAGTTTTAAAGAAAAAAAAAAAAA	8.78	8.59	7.84	9.21	6.96	7.29	7.65	5.9	10.02	9.69	7.59	8.46
CACACA_negctrl_site1254	TATTTTACGACATACCAAAAAAAAAAAAAAAAAATA	9.23	8.65	8.01	9.43	6.87	7.09	8.55	5.85	10.31	9.74	8.01	8.81
CACACA_negctrl_site1255	ATATTTTGGGTGTTGTTTTTTTTTAAAACTCTTTAA	9.39	8.97	8.37	9.75	7.14	7.63	7.92	6.92	10.47	9.72	7.79	8.47
CACACA_negctrl_site1256	AATAAAAGATCATTTATTCTTTTTTTTCTTTTTAAA	8.75	8.48	7.76	9.3	6.7	6.6	8.16	5.88	9.33	9.93	8.57	9.15
CACACA_negctrl_site1257	ATAAATAAAAACACAAAACAAAACAAAACAAAACAA	9.41	9.11	8.54	9.61	6.9	7.16	8.19	6.61	9.75	9.81	8.5	9.11
CACACA_negctrl_site1258	ATTTTTTTTTTTTTTTTTTGGTTTTCTTTAGGAGTT	9.3	8.95	8.19	9.46	6.9	7.15	8.08	5.85	10.13	9.86	8.07	8.69
CACACA_negctrl_site1259	ATTTATTTATCTAGCTATTCACCATTTTCTTTTGTT	9.6	9.36	8.7	9.8	6.61	7.4	8.16	6.56	9.51	10.15	8.32	8.93
CACACA_negctrl_site126	AAACGTAACATATATATATATATATATAAGATATAT	9.37	9.78	9.49	9.69	7.85	8.09	7.72	7.32	9.48	9.71	7.97	8.56
CACACA_negctrl_site1260	TAAATCATTTCATGGCATTTACACAAAATTTTTTAA	8.88	8.62	8.07	9.48	6.82	7.12	8.65	6.37	9.92	9.99	8.43	8.56
CACACA_negctrl_site1261	TATATTTACGTATGTCGAACGTTATTTTGAACAACC	9.21	9.08	8.38	9.52	7.11	7.34	7.87	6.44	10.43	9.7	7.82	8.64
CACACA_negctrl_site1262	ATATAAAGAAATTAATTTTTCAACAATAAAAATATA	9.01	8.61	7.89	9.35	6.81	7.21	8.6	6.16	9.58	10.1	8.73	9.43
CACACA_negctrl_site1263	AATATAAAATAGAAAAATGAAAAAAAAAAAAAGGGT	9.92	9.58	8.7	9.99	7.54	7.77	8.17	6.91	10.43	9.76	8.52	9.3
CACACA_negctrl_site1264	ATGTAATGTTATGTTATGTTTTTTTTTTTTTTGTGT	9.58	9.39	8.64	9.74	7.03	7.49	9.05	6.24	9.79	10.76	8.67	9.04
CACACA_negctrl_site1265	ATATATGGGGCGCAGGAAAAGAGTTTTGGAAATAAA	9.2	9.37	8.59	9.63	7.31	7.88	7.96	6.53	10.22	10.05	7.94	8.47
CACACA_negctrl_site1266	ATATAAAAAAAAGATGAAAAAAAAAATGAAAGAAAG	9.58	9.1	8.35	9.84	7	7.24	8.45	6.6	9.98	10.82	8.47	9.03
CACACA_negctrl_site1267	TATACATGTTATGTACATCTAATCACACGTGCAATA	9.1	9.25	8.68	9.78	7.16	8.21	8.62	9.15	11.87	9.71	8.79	8.98
CACACA_negctrl_site1268	ATATTTTTATGATGTATCCAAGAAATGGAACTATAT	9.02	8.85	8.21	9.4	6.86	7.46	8.06	6.23	10.43	9.85	8.47	9.03
CACACA_negctrl_site1269	ATTATTTAACATGTGGACACAAAAATTTAAGGGTTC	9.31	9.01	8.45	9.69	7.25	7.77	7.66	6.63	11.99	9.61	7.65	8.34
CACACA_negctrl_site127	CACACGTAAAAGTATAATATAAAAAAGGTATACACT	9.42	9.25	8.61	9.79	6.92	7.25	7.92	6.56	10.24	9.55	7.55	8.36
CACACA_negctrl_site1270	ATAAAATAAACATAAATAAACATAAATAAACAAAAA	9.75	9.32	8.58	9.96	6.99	7.12	8.21	6.59	9.76	10.01	8.3	9.05
CACACA_negctrl_site1271	TAAAGTAAAACAAGGTAAGGTTTTTCTTTTTCTTTT	9	8.76	8.05	9.35	6.32	6.86	7.7	5.7	9.35	9.84	7.7	8.45
CACACA_negctrl_site1272	ATTTTTTTTTTTTTTTTTTTTTTTTAGATTAAGAAA	8.84	8.4	7.74	9.16	6.76	7.24	8.01	5.81	9.78	9.79	8.37	9.15
CACACA_negctrl_site1273	ATAATATTTTCTTCTTATTGAATGCTTTAAATTTAC	9.24	8.98	8.27	9.56	6.98	7.07	8.27	6.46	9.86	10.05	8.4	8.99
CACACA_negctrl_site1274	TCTTTTTAAGGGATTTTTTTTTTTTTTTTAAAAAGA	8.64	8.2	7.57	9	6.65	7.06	7.91	5.72	10.22	9.94	7.95	8.82
CACACA_negctrl_site1275	ATTTATTTTGTTGTTGTTTTTATTTGATTGTTTTAT	9.84	9.37	8.71	10.08	6.86	7.33	8.35	6.89	9.78	10.01	8.28	8.85
CACACA_negctrl_site1276	ATGTATGTTTTTTTTTTATTGTTCAAAAAGTTGAAG	9.2	8.78	8.26	9.46	7.15	7.44	8.11	6.69	10.31	9.78	8.12	8.46
CACACA_negctrl_site1277	ATATACTTTTTTTTTTTTTTTTTAACGTTATTTATG	9.45	9.16	8.41	9.64	6.91	7.16	8.28	6.13	10.25	10.17	8.38	8.94
CACACA_negctrl_site1278	TAATTATTTGCCCTTACTCTGAACATTCGGAATTTA	9.25	8.96	8.3	9.46	6.91	7.96	7.87	6.49	10.31	9.53	7.7	7.98
CACACA_negctrl_site1279	TTGATAAAATGGGAGAAATTAAAAAGGAAAAAAAAA	9.23	8.78	8.01	9.5	6.73	7.03	7.2	5.77	9.95	9.45	7.4	7.97
CACACA_negctrl_site128	TTTTTTTTTTTTTTTTTTTTACAGAAAAATATTAAA	8.38	8.23	7.77	8.49	6.8	7.53	9.29	5.99	9.94	10.06	8.61	9.27
CACACA_negctrl_site1280	TTATTAAGTAAATCACATTTAATTTTTTTTTTTTTT	8.82	8.48	7.92	9.27	6.94	7.48	8.09	6.13	9.1	10.1	8.45	8.97
CACACA_negctrl_site1281	TAAAATTAAATGAAATCATTATTCATTTTTATTTTA	8.8	8.47	7.77	9.36	6.67	6.56	8.43	5.67	9.11	10.02	8.46	9.24
CACACA_negctrl_site1282	ATTTTTTTACTGCAACCATATTTTTCCCTTTTATTC	9.57	9.25	8.53	9.65	7.16	8.75	7.8	7.25	10.18	9.7	8.03	8.63
CACACA_negctrl_site1283	TATAAATACATCCTATACTTCTCTTTTACAGTTTTA	9.29	8.95	8.24	9.62	6.8	7.33	7.96	6.51	9.69	9.97	8.2	8.73
CACACA_negctrl_site1284	ATTTTTTTTTTTTATAGTGGATCCACATTTGCCATT	9.27	9.33	8.53	9.62	6.79	7.29	9.54	6.47	10.53	10.18	8.59	8.87
CACACA_negctrl_site1285	AAAATAAGAAATTGAAAAATTGAAAACAAAATTAAA	9.15	8.88	8.06	9.62	6.65	6.93	8.25	6.15	9.57	10.15	8.59	9.14
CACACA_negctrl_site1286	TTGTATTCCTTTTACAACTACCATGAAGAGAATTTT	9.01	8.6	8.17	9.49	6.94	7.25	8	6.33	10.26	9.56	8.19	8.83
CACACA_negctrl_site1287	TAATTAATCGATTTACGCACATGAACAAAAGCACAT	9.39	9.2	8.69	9.77	7.09	9.36	8.65	7.16	10.52	9.31	7.68	8.35
CACACA_negctrl_site1288	TAAAGTAAAGACATACTTATTTTCCATCCACTTCTT	9.28	9.12	8.3	9.72	6.79	7.44	7.87	6.63	9.89	9.65	7.83	8.58
CACACA_negctrl_site1289	ATTTTTTTTCTTTTTTTTTTACATTTTTTTCTTTTT	9.62	9.12	8.44	9.78	6.75	6.99	8.54	6.17	9.7	9.97	7.82	8.64
CACACA_negctrl_site129	AAGCATTTTTTTTAAAGCCTGTTCATCATCCTTACC	9.02	9.1	8.25	9.44	6.94	7.64	7.74	6.22	10.3	9.7	7.88	8.44
CACACA_negctrl_site1290	AATATAAAAAAAAACAAAAAAAAAATTTTGGTTCAC	9.18	8.78	8.01	9.56	6.83	6.88	7.76	5.77	9.4	9.45	7.33	8.13
CACACA_negctrl_site1291	AAAATAAGGAAAAAAAAAAAAAAAAAAAAAAAAAAG	8.95	9	8.03	9.58	7.14	7.55	7.71	5.89	10.15	9.74	8.05	8.7
CACACA_negctrl_site1292	TATATTTAGAATACAATCTTAAAGTTGAAATAAAAT	8.93	8.65	8.02	9.26	6.84	7.04	8.09	6.03	9.95	9.86	7.89	8.83
CACACA_negctrl_site1293	TCATATTCCAAAAAAAAAAAAAAAAAAAAAAAAATA	8.99	8.64	7.99	9.15	6.94	7.3	9.01	5.82	9.87	9.39	7.78	8.31
CACACA_negctrl_site1294	AAAATAAAAAAAATGAATTAGTTAAATGAAAAATAA	9.27	8.82	8.14	9.62	6.89	6.98	7.77	6.31	9.39	9.74	7.87	8.52
CACACA_negctrl_site1295	ACATTTTTTTTTTTTTTTCTTTTTCTTTTTCTTTTT	9.53	9.18	8.25	9.55	6.98	7.36	8.43	6.07	9.45	9.63	7.77	8.63
CACACA_negctrl_site1296	TTTTATCATCACATTTGTCAAAAAAAAAAAAAAAAA	8.52	8.37	7.84	9.11	7.2	7.45	8.1	6.11	10.3	10	8.27	8.7
CACACA_negctrl_site1297	TTATGTAGCTAGCTATAAACTTTTTTTTATTTAAAA	8.81	8.47	7.96	9.35	6.58	6.89	7.99	5.87	9.66	9.9	8.25	8.89
CACACA_negctrl_site1298	ATATTATCATTTTTTTTAATGGAAAAAAAAAAAAAA	8.65	8.37	7.87	9.12	6.87	7.62	8.08	6.41	10.12	9.77	8.31	8.82
CACACA_negctrl_site1299	ATATGAACATTAAAAAAGTAAGGTATTCTCCCCTCT	9.2	8.95	8.5	9.71	6.83	7.33	8.08	6.41	10.13	10.02	8.17	8.83
CACACA_negctrl_site13	ATAAAAACATAAACAAATCAAAAAAAAAAAAAAAAA	8.86	8.91	8.26	8.9	6.85	7.52	8.36	6.1	9.81	10.5	8.51	9.32
CACACA_negctrl_site130	ACATCATAGAAAAATTGATATATATATATATATATA	8.95	10.03	9.98	9.47	9.65	9.58	7.84	9.48	10.22	9.87	7.98	8.62
CACACA_negctrl_site1300	AACATCAATTTATTTTCTTACATTATACGATTCATG	9.17	9	8.43	9.55	6.89	7.2	7.7	6.51	9.89	10.03	7.8	8.64
CACACA_negctrl_site1301	ATTTTTTTTAATTTGTACAAATTTTGTTCACAATTT	9.26	9.28	8.55	9.8	6.99	7.42	8.42	7.06	11.06	10.74	8.33	8.85
CACACA_negctrl_site1302	TATAAGAAATAAAACCTGATTATAAACCTGTAACCA	9.34	8.89	8.37	9.66	6.72	7.09	7.92	6.23	9.71	9.67	8.05	8.84
CACACA_negctrl_site1303	TATATATGGGTAACCTTTTTTTTTTTTTTTCGAACA	8.94	8.73	7.99	9.27	6.8	6.96	8.56	6.02	10.29	10.05	8.53	9.29
CACACA_negctrl_site1304	GTATGATTACAAGAAAGTAGTCCACTTTAACAACAA	9.13	9.09	8.52	9.73	7.07	7.7	8.42	6.49	11.8	9.78	8.19	9.09
CACACA_negctrl_site1305	ATTTTTTTTTTTTAATTTGATATTTGCGTTTATATA	9.36	9.17	8.43	9.71	6.81	7	7.62	6.36	9.66	9.52	7.73	8.51
CACACA_negctrl_site1306	TATTTTGAAACTAAAAGACATAGAGAAAACAAAAAA	9.25	8.84	8.23	9.58	7.04	7.44	9.74	6.56	10.31	10.59	9	9.13
CACACA_negctrl_site1307	ATAGTTAAAAAAAAAAAAAAAAAAAAAAGAGAGAGA	9.21	8.91	8.15	9.44	7.19	7.91	8.96	6.36	10.32	9.45	9.64	10.39
CACACA_negctrl_site1308	TTATATAGAATTAATTTCTTTTTTTTCTTTTTTAAA	8.79	8.38	7.52	9.29	6.42	6.86	8.2	5.83	9.4	9.54	8.04	8.46
CACACA_negctrl_site1309	TTTTATCGTTTTTTTTTTTTTTTTTTTTTTTTTTTT	9.28	8.9	8.53	9.37	8.92	10.15	7.99	7.33	11.29	9.91	8.1	8.61
CACACA_negctrl_site131	TATATATATATATGTATATATGTATATCTATATTTA	9.01	9.27	8.85	9.57	9.31	9.59	7.65	9.15	10.31	9.45	7.65	8.59
CACACA_negctrl_site1310	ATATAATCAGCTTCTCTTTTATGCTAAAAAAAAAAA	8.73	8.46	8.04	9.34	6.97	7.36	7.9	6.07	10.03	9.73	7.53	8.31
CACACA_negctrl_site1311	TTACATTTTTGAAATAGATACATACACGTGTATGTA	9.01	8.92	8.35	9.47	7.03	7.17	8.1	6.49	10.04	9.58	8.4	8.89
CACACA_negctrl_site1312	TTTTCATTTTTTTTTTTTTTTTTTTTTCTTTTTTTT	9.22	8.86	7.99	9.4	6.85	7.21	8.24	5.86	9.59	9.94	8.06	8.77
CACACA_negctrl_site1313	ATTTTTTTTTTTTTTTTTTTTTTTTTTTTTGTTGTT	9.12	9	8.31	9.16	7.02	7.45	7.64	5.91	9.5	9.53	7.74	8.35
CACACA_negctrl_site1314	TTATTATCCTATATTTCTTTTCCTTCTTCAAAATTA	9.24	8.72	8.04	9.45	7.07	7.2	8.4	6.19	9.54	10	8.49	9.2
CACACA_negctrl_site1315	AATTATTTACCTTCTTTGAAAGAACAAATGATACAA	8.96	8.77	8.17	9.48	6.88	7.4	8.08	6.35	10.26	9.75	8.08	8.83
CACACA_negctrl_site1316	AATTAAACTTTGTTTTTGTTTTTTTTTTTTATATTT	9.25	8.9	8	9.47	6.76	6.96	7.97	5.87	9.45	9.59	7.54	8.31
CACACA_negctrl_site1317	ATAATATTTCTTACCTTTGGATGTTCTAATTTTTTT	9.5	9.2	8.51	9.73	6.87	7.18	8.89	6.67	9.99	9.53	9.89	10.16
CACACA_negctrl_site1318	TAAATTAAAAAAAAAAACAAAAAAAAAGCAACAAAA	9.52	8.99	8.12	9.67	6.92	7.27	7.54	6.62	9.92	9.56	7.55	8.38
CACACA_negctrl_site1319	ATTTTTTTTTTTTTTTTTTTTTTTTATGAATGTTAT	9.06	9.01	8.14	9.34	6.99	7.26	8.23	5.88	9.61	10	8.36	9.1
CACACA_negctrl_site132	GGATATATGAAACATATTGAAAAACCGTTTAGTACA	9.31	9.19	8.47	9.72	6.73	7.09	9.16	6.39	10.69	9.93	8.12	8.45
CACACA_negctrl_site1320	TTTTAAAACAATGAGATTCCTTTCTTTTTTTCTTTT	8.89	8.57	7.78	9.35	6.31	6.56	8.56	5.64	9.44	10.97	8.74	9.23
CACACA_negctrl_site1321	TAAATCAAAAACAACAAGTCATATTAAAGATGGTAT	9.51	9.21	8.58	9.77	7.01	7.13	10.78	6.68	9.96	10.02	8.15	8.69
CACACA_negctrl_site1322	AAAAATAGTCTTCTTGCACTTTTTAATTTATTTTAA	8.86	8.67	8.04	9.35	7.29	9.11	7.91	6.76	10.2	9.7	8.49	9.04
CACACA_negctrl_site1323	ATTTTTGTACACTTCTTTTTTTTTTTTCTTTTATGT	9.88	9.6	8.79	10.28	7.11	7.94	8.01	7.08	11.93	10.36	7.99	8.52
CACACA_negctrl_site1324	ATTTTTTTTTTTTTTTTTTTTGCACCATAAAATAAT	9.18	8.89	8.25	9.48	11.35	11.57	8.17	10.08	10.55	9.91	8.07	8.55
CACACA_negctrl_site1325	ATATGATCATTTTATCATTTTGCTTTTTCTTTTTTT	9.45	9.03	8.35	9.73	6.54	7	7.69	6.44	9.11	9.55	7.78	8.56
CACACA_negctrl_site1326	ATATTTTTAACCAAGGACACAATTCTTGTATTGTTA	9.1	8.94	8.23	9.43	6.94	7.13	9.88	6.21	10.92	10.61	9.21	9.09
CACACA_negctrl_site1327	ATAAATCCCAAAACCTTGCAAGACAACGTTTGATCA	9.17	8.87	8.35	9.44	6.67	7.14	7.9	6.57	9.7	10.26	8.41	8.85
CACACA_negctrl_site1328	TATATTTATCCATACAAGAAAAAAAAAAAAAAAATA	9.13	8.65	8.06	9.44	6.82	7.19	8.83	6.16	9.96	9.53	8.18	8.85
CACACA_negctrl_site1329	TATTAATTTTTTTTTTTTTTTTTTTTTTTTTTTTTT	9.27	8.76	8.5	9.26	8.76	10.12	7.7	7.43	11.48	9.81	7.91	8.78
CACACA_negctrl_site133	TTTTTTTTTTTTTTTATAAAAGATAATTTTTTTTTA	8.45	8.27	7.7	8.99	6.86	7.73	7.83	6.43	9.53	9.5	7.77	8.33
CACACA_negctrl_site1330	TAATAAATTCAAAACATAAAAAGGAAAAAAAAAAAA	9.29	8.86	8.09	9.44	6.8	7.35	7.75	6.04	9.73	9.74	8.1	8.79
CACACA_negctrl_site1331	AATATAATCTTTCAAAAGAAAAAGACTTCATGAAAA	8.86	8.74	8.16	9.35	6.65	6.71	8.23	6.2	9.66	9.76	8.43	9.13
CACACA_negctrl_site1332	TGTTTGAATAACAAAAAAAAAAAAAAAATTAAAAAA	8.79	8.62	7.83	9.32	6.79	7	7.73	5.71	9.38	9.68	7.73	8.58
CACACA_negctrl_site1333	AATTAAGTTAAACATTAAAAAAAACAAAAAATTAAA	9.22	8.76	8.08	9.55	6.73	7.1	8.1	6.48	9.83	9.99	7.98	8.57
CACACA_negctrl_site1334	ATATCAACTGAATTGTATAGGCGATAAAAGAAAAAA	9.19	9.1	8.39	9.61	6.73	7.02	8.52	6.58	9.79	9.93	8.28	9.01
CACACA_negctrl_site1335	TAAAATTTTAACAAAAAAAAAAAAAAAAAAAGAAAA	9.04	8.69	7.91	9.31	6.76	7.07	7.43	5.92	9.85	9.36	7.53	8.16
CACACA_negctrl_site1336	TTAAATAACCTCAAGGATAAGAAAAAATTAAAAATT	9.15	8.81	8.12	9.36	6.54	6.91	9.08	6.17	10.16	10.08	8.94	9.57
CACACA_negctrl_site1337	AATTATTGTGAAGGGAAAACAAAAAAGTTTATAATT	9.23	9.09	8.36	9.64	6.87	7.5	8.43	6.51	10.06	9.24	7.75	8.39
CACACA_negctrl_site1338	TTATAAGATGATTATAAAATCAAATTCATTCTTTTA	8.6	8.48	7.79	9.26	6.49	6.84	7.96	5.78	9.41	9.98	7.99	8.5
CACACA_negctrl_site1339	TGTATATGTGAAGCAAGGGATGCGGCAGACATAACA	9.59	9.49	8.92	9.95	7.07	7.59	8.22	6.51	10.22	9.97	8.53	9.03
CACACA_negctrl_site134	ACCTAAAAGGTATAATATATAAATAAAAAAAAAAAT	9.3	9.22	8.45	9.72	6.83	7.12	8.11	6.51	9.81	9.77	8.27	9.11
CACACA_negctrl_site1340	TTATATAGGTCATTCATAAATACAGTTTTTAAAAAA	8.84	8.59	7.99	9.47	7.06	7.28	8.96	6.49	10.4	9.41	7.61	7.91
CACACA_negctrl_site1341	TATCATAAACTTCCTTACTATACTTTTCTTATTCAT	9.36	9.05	8.36	9.75	6.85	7.59	10.09	6.5	10.14	10.31	8.93	8.93
CACACA_negctrl_site1342	ATATTTTGTTTTTGTTCTTTTTTTTTCTTTTTTTTT	9.87	9.19	8.35	9.93	6.65	7.04	7.86	6.18	9.85	9.57	7.88	8.53
CACACA_negctrl_site1343	TTTTAAAAAAAAAAAAAAAAAAAAAAAAAAAAAAAA	8.39	8.06	7.74	8.78	6.99	7.66	8	6.02	9.7	9.93	8.21	8.96
CACACA_negctrl_site1344	TTATGTATTCATTTTTTTTAAGCACCCCAAAATGAT	9.01	8.67	8.14	9.39	9.66	10.97	7.83	6.78	11.24	9.56	7.55	8.2
CACACA_negctrl_site1345	ATTTATTTATCAAATATTATCTTAAAAAAAAAAGAA	8.79	8.33	7.66	9.18	6.93	7.09	7.89	6.28	9.68	9.79	7.89	8.53
CACACA_negctrl_site1346	ATTTTTTTGTTATTGTTGAAAAGATGGTTCTTTTTT	9.32	8.86	8.31	9.52	6.95	7.12	7.85	6.59	10.07	9.81	8.06	8.73
CACACA_negctrl_site1347	ATTTTTTTTTTTTTTTTTTTTTTTTTTTAATCTGGA	8.86	8.7	7.94	9.04	6.75	7.29	8.05	5.78	9.79	9.73	7.99	8.82
CACACA_negctrl_site1348	TTATTATCATCAAATCAAAAAATTCTTTTACCTGTT	8.94	8.84	7.96	9.49	6.76	6.94	8.25	5.83	9.46	10.48	8.55	9.2
CACACA_negctrl_site1349	TATATTTAAATTCTTTCAAATCATGTTGTAATTTTT	9.08	8.74	8.1	9.62	6.8	6.98	8.19	6.3	9.6	10.39	8.3	8.92
CACACA_negctrl_site135	ATTTTTTTATAAAATTTTTTATATATTAAATATTAT	9.04	8.69	8.03	9.42	6.76	6.96	7.81	6.22	9.52	9.78	7.8	8.49
CACACA_negctrl_site1350	ATAATATGAAACTCGTACGAGGTTGTCCCAAATATA	9.42	9.39	8.82	9.84	6.87	7.35	9.35	6.6	11.27	10.27	8.64	8.93
CACACA_negctrl_site1351	TATTATAGAAATTTAATGTTGGACAAAAAAATGAAA	9.25	8.77	8.1	9.51	7.09	7.54	7.83	6.43	11.07	9.5	8.09	8.65
CACACA_negctrl_site1352	TTTTTATGGTAAATAAAAATATCTCCCTCCTTAATT	9.04	8.65	8.3	9.55	6.68	7.03	8.02	6.01	10.04	10.05	8.22	9.01
CACACA_negctrl_site1353	TATATATGCATTAAAGTGTTTTTTTTTTTTTTTTTT	9.11	9.01	8.58	9.55	7.72	8.89	8.1	6.63	10.62	9.88	8.22	9.05
CACACA_negctrl_site1354	TCTTTTTTTTCTTTTTTTTTATTTAAATATCAAGTA	9.15	8.65	7.87	9.2	6.73	7.35	7.85	6.14	9.82	9.72	7.93	8.57
CACACA_negctrl_site1355	TCCTTGTTTGGTTTTTTTTTTTCTTCTTTTTTTTTT	9.78	9.19	8.34	9.68	6.93	7.2	8.02	6.28	10.05	9.84	8.21	8.79
CACACA_negctrl_site1356	TGTTTAACACATGTTTCAAACAAAAAAAAAAAGACA	9.2	8.88	8.14	9.59	7.08	7.36	7.89	6.54	10.28	10.09	8.29	8.8
CACACA_negctrl_site1357	ATATTTTTAGATTCAGAAAAAAGATTCAACTTACTC	8.99	8.58	7.99	9.42	6.76	7.19	7.81	6.07	9.92	9.64	7.83	8.49
CACACA_negctrl_site1358	TATTTTTATTTTACATTATTTGTTTATAATTCTTAA	9.27	8.93	8.13	9.59	7.08	7.37	8.1	6.4	9.85	9.94	8.05	8.71
CACACA_negctrl_site1359	TGTGTATACTTGTGTATACCAAATTAAAGACGCTTT	9.02	9.02	8.49	9.56	6.74	6.94	7.75	6.34	10.35	9.5	7.98	8.62
CACACA_negctrl_site136	TTTTTGTATGCTTCCCGACTACATTATGCCATAAAT	9.43	9.39	8.65	9.72	7.33	7.6	8.15	7.21	10.35	10.11	8.24	8.96
CACACA_negctrl_site1360	TATTTTACTTTAAAAATGGAAAAAAAAAAGAATATT	9.13	8.54	7.78	9.17	6.75	7.08	8.64	6.27	10.05	10.71	8.65	9.12
CACACA_negctrl_site1361	TTAAAATTCAAAAAAAAAAATCAGAATATCAGAAAA	9.08	8.6	7.99	9.36	6.86	6.7	10.28	5.92	9.72	10.72	9.43	8.64
CACACA_negctrl_site1362	ATTGTGTTGACGGGTGACCCTTCCAGAGAAATAGAA	9.01	8.99	8.27	9.49	6.97	7.16	7.62	6.07	10.68	9.46	7.78	8.66
CACACA_negctrl_site1363	GGATACGCTTTTGTACCACTCCCCCTTTTGGGAATA	9.07	8.96	8.62	9.4	7.24	8.21	7.8	6.4	12.08	9.87	7.89	8.46
CACACA_negctrl_site1364	ATTTTTTTTTTTTTTTTTTTTTTTTTTTTTTTTTTT	9.52	8.96	8.91	9.34	9	10.56	7.89	7.45	11.57	9.77	7.96	8.8
CACACA_negctrl_site1365	TAATTTTTTTTTTTTTTTCATTCTTTTCCTTTGATT	9.16	8.84	7.94	9.22	6.47	6.75	7.74	5.93	9.61	10.03	7.84	8.39
CACACA_negctrl_site1366	ATGTATGTTTATTACTATTTTGAGAATAGACTATAA	8.97	8.75	8.17	9.52	6.87	7.24	7.96	6.3	9.84	9.61	8.18	8.94
CACACA_negctrl_site1367	ATTTTTTTATAAGAAAATTTCTAACGTTAAAAAAAA	8.61	8.22	7.66	9.22	6.86	7.14	8.58	6.33	10.03	10.14	8.79	9.46
CACACA_negctrl_site1368	ATAAATGAGCCATATTAAATCCGTTACACGGGTGTG	9.22	8.97	8.38	9.51	6.54	6.78	8.19	5.89	10.03	9.78	7.87	8.38
CACACA_negctrl_site1369	TAATATAAAGGAAAAGAAAAGAAAAGAATATACAAT	9.66	9.05	8.32	9.69	6.69	7.13	9.54	6.37	9.66	10.48	8.87	9.06
CACACA_negctrl_site137	AAAAGGGAAAAAATTAAAATTATATATATATATATG	8.98	8.79	8.24	9.41	7.21	7.11	8.19	6.41	9.62	10.58	8.15	8.79
CACACA_negctrl_site1370	ATATCAAGCTATGAGAAAAAAAAAAAGAAAAAAAAA	8.92	8.88	8.02	9.36	6.89	7.02	7.97	5.68	9.91	10.09	8.33	9.1
CACACA_negctrl_site1371	ATAATTAGTTCAATTTTTTTTTTTTTTTTTTTTTTT	9.06	8.79	8.53	9.38	8.44	9.51	8.27	6.91	11.24	9.99	8.12	9
CACACA_negctrl_site1372	ATATGTACAAGTGTTTATGCTGAACGGAAATCCTGT	9.23	9.2	8.64	9.69	6.9	7.24	8.17	6.18	11.5	10.08	8.41	9.03
CACACA_negctrl_site1373	AAATTGTAGAAGCGTATTTCTCGAACTGGATGAATA	9.21	9.1	8.33	9.72	6.87	7.24	8.81	6.64	10.1	9.99	7.68	8.27
CACACA_negctrl_site1374	TATATATGGAAAAGAGTCAAAAAGAAAAAAGAAAAA	9.17	8.99	8.22	9.44	6.94	7.3	7.79	6.08	10.41	9.47	8.11	8.72
CACACA_negctrl_site1375	ATATAAGTTTTTTCTCAAAAAGTATAACGAGCATGA	9.21	8.88	8.32	9.65	7.21	7.43	8.47	7.37	10.15	10.02	8.4	9.02
CACACA_negctrl_site1376	AATAGTACAAAAAAAAAAAAAAAAAAAAAAAAAAAA	8.56	8.38	7.94	8.9	7.26	7.79	7.85	6.15	11.29	9.63	7.77	8.44
CACACA_negctrl_site1377	TCAAAATATCCAAAAGAATAAAGAAAAAAAAAAAGA	9.25	8.87	8.32	9.6	6.83	7.21	8.12	6.1	9.84	9.46	8.27	8.52
CACACA_negctrl_site1378	TATATATGCATTAAATGATGTTCCTGTTTTTTAAAA	9.18	8.71	8.19	9.51	7.02	7.83	7.98	7.08	9.99	9.98	8.17	8.27
CACACA_negctrl_site1379	AATTATAAAAAAAAAAAAAAAAAAAAAAACTAAATG	9.28	8.8	8.03	9.36	6.83	7.17	7.95	6.04	9.83	10.47	8.32	8.83
CACACA_negctrl_site138	TACTTAAAAAAAAAAAAAATAAATATTATGTATTAT	8.98	8.66	7.82	9.36	6.64	6.9	7.67	6.04	9.5	9.97	7.89	8.6
CACACA_negctrl_site1380	TATATACTTTTTAATCACACTTCTTTAAAAAAAGTA	8.85	8.4	8	9.28	7.11	7.42	10.28	6.45	10.52	10.3	8.62	9.06
CACACA_negctrl_site1381	TATTATAGTCCGACTTTTTAATTTCTTTATTGTTTT	9.41	9.11	8.44	9.7	6.69	7.1	7.99	6.18	11.03	9.95	8.34	8.86
CACACA_negctrl_site1382	CACATTTAGAAATAGTTTTATTTTGTATATTCTATT	9.29	8.92	8.36	9.65	6.72	6.98	7.86	6.01	10.08	9.56	7.92	8.64
CACACA_negctrl_site1383	TATTAATTGTGGCACCTTGTATGTTTACAATGACAT	9.32	9.37	8.72	9.81	8.32	10.39	8.1	6.75	10.46	9.71	8.45	8.99
CACACA_negctrl_site1384	AATTATACGAAATAAAACTTAATAGACAAAAAATTA	9.33	8.96	8.35	9.57	6.78	7.1	7.86	6.3	9.98	9.89	8.01	8.61
CACACA_negctrl_site1385	AAAATAATGAAATGAAAAAAAAAAATTTAGATTCTA	9.07	8.76	7.9	9.47	6.52	6.67	7.64	6.04	9.04	9.63	8	8.34
CACACA_negctrl_site1386	ATTTATTTGTTTATTTGTTTATTTGTTTATTTGTTT	9.82	9.39	8.74	9.9	7.1	7.27	7.85	6.62	9.63	9.75	7.84	8.49
CACACA_negctrl_site1387	ATTATTTCAATTTTTTTTGTTTTTAAAAAAAAAAAT	8.75	8.28	7.73	9.25	6.84	7.41	7.56	6.05	10.17	9.54	7.69	8.3
CACACA_negctrl_site1388	TGTAATAATCTTCATTTCTTTTTTTTTTTTTTTTGT	8.96	8.83	7.9	9.32	6.71	6.72	8.17	5.9	9.42	10.2	8.44	9.08
CACACA_negctrl_site1389	ATTTTTTTTTTTTTTTTAAGACAAACTCTTAATTTA	8.83	8.69	7.95	9.4	6.78	7.2	7.89	6.21	10.06	9.88	7.47	8.22
CACACA_negctrl_site139	ACTTTTTTTTTTTTTTTAGATTACATAAATATAAAT	9.2	8.83	8.12	9.59	7.56	7.7	9.34	6.56	10.21	10.98	9.12	9.93
CACACA_negctrl_site1390	AATATTTTCTGTAATACTTCTTTTCAATTTATTTCG	9.47	9.04	8.29	9.6	6.94	7.17	8.2	6.46	10.35	10.06	8.2	8.9
CACACA_negctrl_site1391	ATTTTTTTTTTTTTTTTTTTTTTTTTTTGATTTGTG	8.99	8.97	8.04	9.13	6.86	7.17	8.27	5.82	9.88	10.22	8.37	9.03
CACACA_negctrl_site1392	AATTGTACGTAGGGGTATAAAAGCTTAAAAATGGGG	9.63	9.4	9.46	9.72	7.61	9.01	7.73	7.22	12.27	10.51	7.79	8.57
CACACA_negctrl_site1393	TATGTATTTAAGTTACCTGAACGTTCAGGTAAAATT	9.25	9.19	8.46	9.65	6.96	7.19	8.1	6.38	10.39	9.82	8.09	8.81
CACACA_negctrl_site1394	ATATGTAGTGTTATTTGTTCATTGTTTTAATTTTTA	9.74	9.13	8.6	10	6.91	7.41	8.69	6.75	10.21	10.03	8.42	8.92
CACACA_negctrl_site1395	TAATTTTTTTTTTTTTTTTTTGTACTTCATTTTTAT	9.21	9.1	8.22	9.58	7.03	7.52	8.17	5.93	12.07	9.92	8.39	9.06
CACACA_negctrl_site1396	TTATGATTATAACGTTTTGACATTAGGCATATATAT	9.01	9.06	8.39	9.56	7.2	7.27	7.84	6.45	10.27	9.64	7.91	8.74
CACACA_negctrl_site1397	AATCAAATTTTCAAGTCGCACCAAACAAAAAAATGA	9.23	9.2	8.47	9.86	9.09	8.33	8.17	6.84	10.38	9.86	8.12	8.59
CACACA_negctrl_site1398	TATTTTATCATTTTTTTTATGTCTTTATTTCACTTG	9.43	9.23	8.37	9.68	6.87	7.04	8.47	6.51	9.86	9.28	7.46	8.34
CACACA_negctrl_site1399	TATTTTAATTTTTTTTTGTTTTTTCTAATACATGTA	9.15	8.89	8.11	9.45	6.67	6.82	8.47	6.05	9.57	10.81	8.9	9.34
CACACA_negctrl_site14	AGTATGTAAATGTGCCATATATATATTAAATACATA	9.23	9.16	8.56	9.72	6.93	8.39	8.3	6.54	10.22	10.05	8.14	8.87
CACACA_negctrl_site140	AATACAAACCAAAAAGTAAATACATCAACATGATCA	9.56	9.29	8.69	9.74	6.59	7.08	8.3	6.26	9.58	9.85	8.12	8.83
CACACA_negctrl_site1400	ATTATGTGAGGTAACTAAATATGTACGTAACGAAGA	9.48	9.33	8.74	9.73	7.39	8.07	8.16	7.04	12.18	10.17	8.58	9.14
CACACA_negctrl_site1401	ATTTTTTCCAATTCTTTACCTTAGAAAGGTGTTCAA	9.05	8.93	8.18	9.44	6.9	7.14	7.77	6.25	10.05	9.58	8.23	8.72
CACACA_negctrl_site1402	TTATTATTCTTAAGGATATAACAAAAAAGAAAAATT	9.05	8.6	8.04	9.41	6.87	7.13	9.45	6.26	10.1	9.66	7.86	8.28
CACACA_negctrl_site1403	ATATAATGACAAGTATAAGTATCACAAAGAAATAAA	9.43	9.24	8.46	9.79	6.91	7.39	8.44	6.87	10.37	9.94	8.44	8.86
CACACA_negctrl_site1404	TAATAAACAAATTCCAAAATAAATTAAAAGGAAAAT	9.24	9.02	8.33	9.67	6.61	6.93	7.67	6.03	9.53	9.95	7.95	8.55
CACACA_negctrl_site1405	ATGAAAAAAAAAAAAAAAAAAAAAAAAAAAAAAAAA	8.53	8.44	7.75	8.84	6.99	7.9	7.81	5.99	9.79	9.53	7.93	8.51
CACACA_negctrl_site1406	TATTTGTGCCAAAAATGAAAAAGTTTGTATAAAACC	9.02	8.89	8.22	9.49	7.04	7.55	8.13	6.52	10.18	9.74	8.43	9.09
CACACA_negctrl_site1407	CACATATACAAAAAGAAATGTTTAGTTGAAAATTAA	9.06	8.85	8.13	9.43	6.67	6.95	7.76	5.98	9.63	9.86	8.3	8.78
CACACA_negctrl_site1408	ATTTATTTTAATTTTTTTTTTTCTCTTTTGGATCTA	9.07	8.77	8.01	9.38	6.56	6.6	8.35	5.79	9.39	10.15	8.01	8.58
CACACA_negctrl_site1409	AACAAATAAGATAAATGACTTAACAAAAGAAAAAAG	9.57	9.21	8.58	9.96	6.77	6.91	7.99	6.53	9.79	9.82	8.29	8.67
CACACA_negctrl_site141	ACTAATATGTATATATATATATATATATATATATAT	9	9.77	9.67	9.58	9.31	9.52	7.83	9.37	10.08	10.01	8.15	8.82
CACACA_negctrl_site1410	TAAAGTACAGGAGTAAATTGAAAAAAAAAAAAAAAA	8.73	8.9	8.1	9.3	6.76	7.71	8.41	6.22	11.61	9.85	8.14	8.68
CACACA_negctrl_site1411	AATTAAAGGAATTACAACTTTGCAAGCGCAACATAA	9.12	8.89	8.24	9.47	6.81	7.09	7.75	6.78	9.85	9.8	7.69	8.16
CACACA_negctrl_site1412	TATATTTGGTTTCATTCATTTTTATAGAAATCTCAA	9.07	8.84	8.12	9.35	6.94	7.34	7.65	6.33	10.02	9.4	7.52	8.14
CACACA_negctrl_site1413	ACATTTTTTTTTTTTTTTTTTTTCTTACATCATGCA	9.21	9.09	8.28	9.54	7.1	7.59	8.12	6.24	10.16	10.2	8.07	8.62
CACACA_negctrl_site1414	ATTTTAGAATAAATTTTTTACATTAAAAAACTATTT	8.88	8.59	7.82	9.5	6.7	6.98	8.22	5.93	9.63	9.91	8.25	8.85
CACACA_negctrl_site1415	TTTAAAAAAAAAAAAAATTTTTTTTTTTTTTTTTTA	8.52	8.18	7.48	9.07	6.61	7.01	8.29	5.68	9.12	10.22	8.38	9.1
CACACA_negctrl_site1416	TTTTTTGTACCAAAAAAAAAAAAAAGAAAAAAAAAC	9.11	8.68	7.91	9.41	7.13	7.51	8.01	6.21	11.5	9.97	8.23	8.78
CACACA_negctrl_site1417	AAAAATATTATGATGTTTATTAGAAAGGAAAAAACT	9.24	8.85	8.2	9.56	7.06	7.25	8.82	6.43	9.86	9.61	9.49	10.44
CACACA_negctrl_site1418	ATAATTAGGGTGTATTTCATTTCATTTCATTTTATT	9.66	9.32	8.76	9.88	7.03	7.44	7.77	6.69	10.51	9.62	7.69	8.31
CACACA_negctrl_site1419	ACAATTATTTTGTTCTTTAATGGTAGGTTCTATGTC	9.25	9.13	8.39	9.54	7.04	7.28	7.61	6.17	10.17	9.58	8	8.55
CACACA_negctrl_site142	TTTTCAATTAAAAAAAAATTATATTTTATTATTACA	8.7	8.3	7.61	9.32	6.57	6.82	7.94	5.65	9.18	9.72	8	8.58
CACACA_negctrl_site1420	TTATTAAATTCTTTATTTAGCATATACAATAAAAGA	8.71	8.47	7.79	9.05	6.8	7.15	8.01	6.23	9.83	10.32	8.11	8.36
CACACA_negctrl_site1421	ATATTAAATTCAATTTAATGTTTTGTGAATTTTAGA	8.95	8.57	8.01	9.39	6.66	7.02	8.56	6.14	10.19	9.53	7.96	8.51
CACACA_negctrl_site1422	ATATTTATGTAATGTTTGATTTTTTTTTTATGTGTG	9.48	9.13	8.39	9.88	6.87	7.58	7.96	6.28	9.77	9.43	7.93	8.72
CACACA_negctrl_site1423	TTTTTATAACTATATTATATAACTTTTGTACGAACT	9.01	9.11	8.28	9.8	6.85	7.25	7.89	6.3	11.07	9.68	8.07	8.54
CACACA_negctrl_site1424	TATTATTCCAAGAAAAAAAAAAATAAAAAAAAAAAA	8.87	8.55	7.75	9.21	6.65	7.49	8.31	5.85	9.72	10.27	8.08	8.59
CACACA_negctrl_site1425	AAAAATAAAAAAATAAAAAATAAAAAAATAAAAAAT	9.57	9.1	8.34	9.65	6.79	6.97	8.22	6.64	9.4	9.91	8.43	9.03
CACACA_negctrl_site1426	AAAATTAAAAAAATAAATACATTATATAATTAAAAA	9.04	8.74	8.08	9.52	6.77	7.14	8.19	6.35	9.73	9.92	8.28	8.98
CACACA_negctrl_site1427	ACTACGTGGATTAGTTCAAGGGAACACGTCCTATAC	8.99	9.22	8.52	9.54	6.78	7.39	7.44	5.94	10.48	9.64	7.52	7.85
CACACA_negctrl_site1428	TTAAAATTAATTCACCAGTATTAAAATAAAAACGAA	9.3	8.92	8.29	9.6	7.56	7.85	8.3	6.74	10.25	9.85	8.34	8.92
CACACA_negctrl_site1429	TCTTTTTTTTTACATACTTTTTTCCTTTTTTTTTTA	9.46	9.01	8.15	9.71	6.86	7.27	9.32	6.39	10.07	10.28	8.58	8.74
CACACA_negctrl_site143	ATAAACAGAAAAAAAAAAAAAAAAAAAAAAAAAAAA	8.62	8.28	7.83	8.89	6.98	7.56	8.02	6.12	9.99	9.96	8.05	8.71
CACACA_negctrl_site1430	TAAATAATTTCACGAATGACAAAGATATAATAAGTT	9.5	9.03	8.39	9.65	6.98	7.23	8.07	6.42	10.01	9.84	8.2	8.92
CACACA_negctrl_site1431	AAAAAAAAAAAAAAAAAATACATATACATTTGTGCA	9.12	9.03	8.65	9.43	7.9	8.83	7.85	6.76	10.64	9.6	7.86	8.52
CACACA_negctrl_site1432	TGATAAGGATGTGAATTACTCAAAGGAAGTAATCAT	9.12	9.08	8.39	9.52	6.89	7.03	7.49	6.15	9.83	9.56	7.57	8.17
CACACA_negctrl_site1433	AGCAAAATGAAATAAATTGGAAAATATTACTGAACG	9.39	9.07	8.45	9.59	6.91	7.09	7.87	6.35	9.59	9.76	8.14	8.59
CACACA_negctrl_site1434	AATTTACAAAAAAGAAAAAAAAAAAAAAAGATACTT	9.18	8.86	8.04	9.5	6.7	6.81	8.08	5.89	9.7	9.93	8.02	8.84
CACACA_negctrl_site1435	AAAAATTTTTTTTTTTTTTTAAATAATAAAAATGAA	8.58	8.11	7.49	9.21	6.78	7.44	8.69	5.94	9.7	10.15	8.69	9.34
CACACA_negctrl_site1436	TAAGGGAGAGATTTGTATCATAAGCAACTTTCAAAA	8.99	8.73	8.23	9.47	6.82	7.55	7.68	6.54	10.15	9.56	7.95	8.43
CACACA_negctrl_site1437	TGTTTTTAAAAAAAAAAAAAATCACACCGGCAGGTA	8.99	8.72	8.08	9.49	6.65	7.15	8.65	5.9	9.72	9.39	7.7	8.26
CACACA_negctrl_site1438	TATAAAAAAATAAAAGGAATATACTTGCAAAGGGTA	9.61	9.13	8.58	9.83	7.18	7.86	8.52	8.14	10.13	9.29	9.71	10.44
CACACA_negctrl_site1439	GTATATATATATGTATATATTTTATTTTATTTTTAT	9.3	9.03	8.39	9.64	6.77	7.19	7.62	6.26	9.24	9.54	7.83	8.34
CACACA_negctrl_site144	AAGATAAATTATTATAAATCAATTGTGCCAACAATA	9.09	8.81	8.18	9.53	6.69	7.71	8.63	6.27	10.21	11.14	8.61	9.03
CACACA_negctrl_site1440	TATATATATATATATATATATATATATATATATATT	8.8	9.46	9.44	9.39	9.26	9.72	8.04	9.47	10.17	9.89	8.35	8.84
CACACA_negctrl_site1441	TAAAATATAGAAAATTTTATTAAATATAAAAAAATA	8.88	8.61	7.95	9.53	6.61	6.84	9.22	5.87	9.45	9.8	10.04	10.31
CACACA_negctrl_site1442	TCTTTGTACTTTCACATGTACACCCAAATGGAAATT	9.14	9.05	8.47	9.68	7.22	8.37	8.11	6.9	12.37	9.98	8.27	8.98
CACACA_negctrl_site1443	TTGTAAATTTCTGGTTATATATTTTATGTATATGTT	9.59	9.17	8.55	9.81	6.88	7.16	7.92	6.6	10.05	10.02	7.89	8.43
CACACA_negctrl_site1444	ATTTTTTTTATTTTTTCAATATATATATATATATAT	9.32	9.19	8.61	9.74	9.48	9.67	7.33	9.39	10.5	9.52	7.79	8.27
CACACA_negctrl_site1445	GATATGATTATGTGATGGTGTTTTTGATAGATATTT	9.57	9.2	8.74	9.87	6.77	7.41	8.16	6.77	9.81	10.16	8.41	9.06
CACACA_negctrl_site1446	ACGTATTTTTAAATATATGAATTATGTAACTTGTGA	9.05	8.8	8.26	9.48	6.92	7.28	7.76	6.16	10.01	9.76	7.86	8.36
CACACA_negctrl_site1447	AAAAAAAAAAATATATTATTTTACTTGTTTATTTTA	9.07	8.71	7.92	9.55	6.68	6.89	8.26	5.8	9.25	9.95	8.05	8.37
CACACA_negctrl_site1448	GATATGTGACGTTTGGTATTTTTGATGTTGGTAGGA	9.69	9.15	8.59	9.97	7.16	7.29	8.05	6.65	10.21	9.8	7.82	8.36
CACACA_negctrl_site1449	TATTTTTAAACAAAACTGTATTTATTTTTTAAAATT	8.84	8.5	7.83	9.44	6.67	6.99	8.06	5.92	9.69	10.13	8.14	8.76
CACACA_negctrl_site145	TTGTGTTATCCTTTTTTAGATCAACTATTTTTATTC	9.34	9.13	8.42	9.77	6.94	7.31	8.01	6.32	9.95	9.83	8.01	8.84
CACACA_negctrl_site1450	ATATATTTTTAAAAAAATTAAGAATTTTACATCTCC	8.78	8.56	7.93	9.32	6.87	7.13	7.84	6.01	9.82	9.92	8.13	8.63
CACACA_negctrl_site1451	TGTACATTCGGAGTAAAAAAAAATTTATACAATTAC	9	8.82	8.26	9.38	6.69	7.13	7.89	6.24	10.36	9.6	7.84	8.55
CACACA_negctrl_site1452	TATGTCTTGTTGTAAAATATTTATTAACAAATTGGC	8.89	8.68	8.23	9.34	7.06	7.46	8.87	6.44	10.13	9.26	7.64	8.16
CACACA_negctrl_site1453	ATGAATACAAAATTATACAAAATTATCAAAAGTATG	9.31	9.1	8.42	9.77	6.82	7.15	8.98	6.26	9.84	9.6	9.45	9.46
CACACA_negctrl_site1454	TATTTTTTTTTTTTTTTTTTTACCTTTCCACTCAAA	9.04	8.75	8	9.21	6.76	7.28	7.94	6.03	10.08	9.77	8.03	8.72
CACACA_negctrl_site1455	TTATTATATAAATAAAAAAAAAAAAAAAAAAAAAAA	8.28	8.45	7.95	8.68	7	7.47	8.57	5.95	9.75	10.02	8.29	8.97
CACACA_negctrl_site1456	TGATATTTTATTATTAAAATATATACATATATATAT	9.26	9.03	8.33	9.76	8.91	8.88	7.71	8.14	10.31	9.69	8	8.62
CACACA_negctrl_site1457	ATTTTTTTTTTTTGTTTTTTCTTACAAATTAAATGA	9.25	8.77	8.09	9.48	6.92	7.28	8.18	6.39	9.99	10.06	8.26	8.83
CACACA_negctrl_site1458	GAAAGGGCAGGAACTATTAATACACTGATCGATAAG	9.22	9.24	8.63	9.53	6.87	7.64	8.79	6.53	10.37	9.28	7.52	8.22
CACACA_negctrl_site1459	AAAAATATATATATATTTCTTCTTTGTTAAAATGTA	8.88	8.62	8.02	9.42	6.86	7.12	7.99	6.23	9.55	9.95	8.23	8.9
CACACA_negctrl_site146	TTTATAAAAAATTTTTTTTTTTTTTTTTAAATATAT	8.66	8.38	7.78	9.29	6.59	6.93	7.85	5.95	9.71	9.65	7.98	8.7
CACACA_negctrl_site1460	TATTTTACATAAAAGAAAAAAAAAAAAAAAAAAAAA	8.27	8.54	8.03	8.78	6.85	7.46	8.46	6.13	9.68	10.15	8.46	9.04
CACACA_negctrl_site1461	ATGATACATAAAGAATATAAAACATGAAATATAATA	9.51	9.22	8.54	9.79	6.8	7.3	8.81	6.49	9.78	9.73	8.21	8.66
CACACA_negctrl_site1462	ATTTCTTTTTTTTTTTTTTTTAATGTAAAACATTTT	9.11	8.85	8.13	9.58	6.89	7.29	8.35	6.38	9.67	10.81	8.31	8.95
CACACA_negctrl_site1463	TGTTTCTGCTCTGGACATTTTTAAAAAAGGGAAAGC	8.94	8.66	8.06	9.29	7.21	7.89	8.31	6.8	10.77	10.09	8.53	9.12
CACACA_negctrl_site1464	TTTAATAAAAAAATTAAAAATAAAGAAAAAAAAAAA	9.05	8.59	7.77	9.42	6.76	7.9	8.69	6.3	9.46	9.5	7.79	8.3
CACACA_negctrl_site1465	ATAGGACCTATGTGCCCATGGGTACATTAAAAAAAA	8.86	9.29	8.44	9.47	6.83	7.59	8.2	6.1	12.21	10.06	8.06	8.58
CACACA_negctrl_site1466	TTTTGTTAGTTTTTTTTCTTATATTACATTTTCACG	9.48	9.11	8.33	9.65	6.82	7.24	7.97	6.47	9.83	9.72	8.16	8.87
CACACA_negctrl_site1467	TTATATAATGACAAAAAAAAAAAAAAAAAAAAAAAA	8.39	8.49	7.82	8.73	7.05	7.73	7.51	6.21	10	9.29	7.9	8.47
CACACA_negctrl_site1468	TTTTTGTATCCTTTTAATATTAAATAAAAGGAATGT	8.99	8.55	7.92	9.42	7.02	7.32	7.91	6.46	10.4	9.87	8.01	8.53
CACACA_negctrl_site1469	TAAGAAAGACAAAAAAAATGAAAAGAAAAAAAATGA	9.32	8.94	8.24	9.49	6.53	7.05	8.75	6.15	9.77	10.05	9.17	9.45
CACACA_negctrl_site147	GATTACCTTTTTTTTTTTTTTTTTTTTTTTTTTTTC	9.14	9.01	8.31	9.37	6.76	6.98	8.34	5.86	9.53	9.82	7.92	8.49
CACACA_negctrl_site1470	TTATGTATTTTAAATGGTTTTATTATAAAGTTTAAT	9.13	8.76	8.12	9.5	6.81	7.13	7.92	6.17	9.86	9.85	8.14	8.54
CACACA_negctrl_site1471	TGGATTTTTTGATTTTTGTTTTTCTTCTTTCCCCCC	9.39	8.84	8.45	9.4	8.56	9.1	7.93	7.59	11.2	10.2	8.14	8.58
CACACA_negctrl_site1472	TCCCTGATGTTATTTAATATACCATAAAAAAAAAAA	8.78	8.57	7.99	9.23	7.22	7.48	7.85	6.11	10.46	9.77	8.27	8.69
CACACA_negctrl_site1473	TTATAATATCTATATATCTTTTACATTTATAAGTTT	9.18	8.93	8.2	9.62	6.76	7.26	7.95	6.25	9.31	9.77	8.09	8.64
CACACA_negctrl_site1474	TGTACATATATATATATAATAATAGTTATGTTTATT	9.29	9.07	8.62	9.64	7.14	7.35	7.88	6.61	10.7	9.6	8.06	8.49
CACACA_negctrl_site1475	AATGATTTTCAATCGAAATGAAACTTAGAAGATATA	9.01	8.78	8.11	9.5	6.7	6.99	7.61	6	9.74	9.54	7.77	8.54
CACACA_negctrl_site1476	TTTATGAAGTAAAAATATAAATTCACAAAGTTAAAA	9.03	8.87	8.19	9.6	6.71	7.03	7.89	6	9.81	9.73	7.99	8.45
CACACA_negctrl_site1477	TTTTATGTTTTTTTTATAAATATTAAAATTCTATAT	8.87	8.65	7.91	9.43	6.87	7.55	7.96	6.15	9.64	9.66	7.78	8.51
CACACA_negctrl_site1478	TCTGAGAATGATAAAAAAAAAAAAAATGAAAAATTA	8.93	8.69	7.8	9.27	6.59	6.75	8.09	6	9.5	9.78	7.99	8.52
CACACA_negctrl_site1479	TGTGTCAAATAATTAATGTCATATATATTTTGTATA	9.2	8.85	8.32	9.57	6.95	7.37	7.78	6.11	9.62	9.78	8.06	8.53
CACACA_negctrl_site148	TTTTTGATGAAATATTATTTTCCTGACTTGGATTAA	8.86	8.78	8.1	9.49	6.65	7.01	8.13	6.27	9.68	9.92	8.26	8.92
CACACA_negctrl_site1480	TTATTTATTTATTATAGTTCACTTGAAAATACAAGA	8.84	8.54	7.96	9.38	6.88	7.29	7.88	6.27	10.14	9.7	8.17	8.91
CACACA_negctrl_site1481	ATACGAAGAAATGTTCATTTATTTCGAACATTTAAT	9	8.85	8.27	9.52	6.65	6.94	8.08	6.05	9.69	9.89	8.09	8.54
CACACA_negctrl_site1482	TATTCAAAAATATAAACAATGAAACAGTATAATATG	9.54	9.09	8.38	9.59	7.09	7.36	7.94	6.45	10.02	9.79	7.89	8.52
CACACA_negctrl_site1483	AAATATATTTCTTTTTTTCTTATTATTAATTTGCTT	9.2	8.96	8.16	9.59	6.75	6.93	7.62	6.23	9.3	9.33	7.98	8.29
CACACA_negctrl_site1484	TTTCATTGGTTTATAAAATTATGAGATCTTAAAGAC	8.92	8.54	7.98	9.36	7.22	7.34	7.9	6.39	10.08	9.71	7.79	8.4
CACACA_negctrl_site1485	TTTTTAATTAATCTTATAAATATTTATAAATATATA	8.84	8.4	7.86	9.44	6.79	7.19	7.87	6.39	9.66	9.76	7.93	8.5
CACACA_negctrl_site1486	AATAAATATAAATAAATAAATATATATATATATTTG	9.04	8.84	8.28	9.56	6.98	7.19	8.52	6.25	9.28	9.47	8.62	8.61
CACACA_negctrl_site1487	TTGTTAATAAAAATATTGGAAAGTTTATAAAATTTT	8.9	8.44	7.82	9.33	6.67	7.16	7.87	6.11	9.84	9.72	7.85	8.48
CACACA_negctrl_site1488	AATTCTTTTTATATATTAAATATTATTAATAAGTCA	8.93	8.61	7.98	9.39	6.84	7.06	8.88	6.31	9.71	9.73	8.94	9.18
CACACA_negctrl_site1489	ACACAAAAAATAAAAATATATATATATTATATATAT	9.24	9.13	8.49	9.75	7.87	8.09	8.42	7.32	9.51	10	8.35	8.95
CACACA_negctrl_site149	TCTTATTCAAACGTAAAACGAAGAAGAAAAAAAAAA	8.92	8.7	8.05	9.44	6.83	7.16	8.26	6.02	10.05	9.93	8.36	8.92
CACACA_negctrl_site1490	ACACAAAAATGAAAAATGAAAAGGGTAATATATATA	9.5	9.34	8.61	9.82	7.73	8.08	7.77	7.18	9.96	9.75	7.95	8.44
CACACA_negctrl_site1491	GTAGCCTTTCTTTATAAAGGCAAACAAACAAAAAAT	9.04	8.73	8.26	9.36	7.3	7.59	8.83	6.79	10.48	9.43	9.7	10.31
CACACA_negctrl_site1492	AAAATTGTGAAAGGGAAGATGATCAAATTGTTAAGG	9.37	9.27	8.34	9.8	7.01	7.15	7.91	6.99	9.95	9.84	7.96	8.86
CACACA_negctrl_site1493	TGTTCTTATTTTATAAGCATATAATTAATCATAATG	9.05	8.77	8.19	9.52	6.88	7.11	8.39	6.07	9.8	10.22	8.44	9.07
CACACA_negctrl_site1494	AATGAATATATATAAATATATATATATATATATATA	8.85	9.51	9.27	9.48	9.61	9.61	8.04	9.32	10.35	9.84	7.94	8.45
CACACA_negctrl_site1495	TTTTAATATATAGAGTAACAAATTTGTCTATTAATA	8.98	8.83	8.16	9.51	6.76	7.09	8.88	6.6	9.83	9.94	8.27	8.45
CACACA_negctrl_site1496	ATTTTCTTATATATATTTTGTATATATTTTGTACAT	9.64	9.55	8.86	10.15	7.15	7.39	7.98	6.67	10.77	9.7	7.84	8.61
CACACA_negctrl_site1497	TCCTTATTACTTTTTTAAGTCGTAATGAAAGAAAAA	8.62	8.39	7.89	9.15	7.06	7.13	8.31	6.15	10.22	9.81	8.2	8.78
CACACA_negctrl_site1498	AAAAAAAAAAAAAAAAAAATAAAAAATAAATAAATA	8.88	8.83	7.83	9.23	7.9	8.89	8.67	6.57	10.7	9.89	8.32	8.83
CACACA_negctrl_site1499	TTTTACATAAATTATAAATATATAAAATAAAAAAAA	9	8.63	7.85	9.49	6.76	6.98	9.39	6.19	9.74	9.68	10.08	10.6
CACACA_negctrl_site15	TTCTTTATATACAAACCAAAATATTATGTATAATAA	8.93	8.52	8.05	9.37	7.04	7.39	7.91	6.12	9.88	9.8	7.99	8.58
CACACA_negctrl_site150	TTACACATATATATAAATATATATAAATATATATAT	9.08	8.88	8.38	9.55	8.19	8.2	8.89	7.39	9.6	10.76	8.6	9.49
CACACA_negctrl_site1500	ACCTGTAAAAATGTTTATATATATATATATATATAT	9.33	10.1	9.67	9.95	9.8	9.88	7.61	9.36	10.46	9.91	7.83	8.43
CACACA_negctrl_site1501	TGTTATTACTTTATATCATCTTAAAATAAGCATATT	8.96	8.76	8.1	9.48	6.85	7.04	8.1	6.26	9.59	10.02	8.26	8.97
CACACA_negctrl_site1502	GGGAATATAAGTACACGATAATATGTGATAAGGTCT	9.5	9.64	8.99	9.86	7.17	7.67	7.87	7	12.23	9.91	8.04	8.75
CACACA_negctrl_site1503	AATATATGGTTTCATGATATTAAATACAATTTAATG	9.03	8.71	8.21	9.45	6.75	7.15	8.09	5.88	10.12	9.88	8.28	8.89
CACACA_negctrl_site1504	GATATGATTACCTTATGGTGTTTTTGATGGATAGTT	9.4	9.15	8.63	9.68	6.83	7.05	8.07	6.26	9.94	9.79	7.99	8.48
CACACA_negctrl_site1505	TTTTAAAGTTGTGAGCTTCATTTTTATTTATATGTA	9.23	8.99	8.23	9.59	6.76	7	7.56	6.21	9.83	9.57	7.57	8.11
CACACA_negctrl_site1506	TTGTTTATTTTTTATTACTATAAAGATGTTATATAT	9.16	8.98	8.32	9.59	7	7.32	7.99	6.42	10.16	9.58	7.85	8.57
CACACA_negctrl_site1507	TCTTTAAATCGAGTGTTAAATAATATAATATAAAAA	9	8.73	8.07	9.34	6.89	7.32	8.64	6.13	10.07	9.56	8.82	8.62
CACACA_negctrl_site1508	TTTTACTCTTAAAATAATAAAAAATATTCACATTTA	8.65	8.5	7.62	9.19	6.6	6.8	8.53	5.71	9.69	10.12	8.51	8.95
CACACA_negctrl_site1509	TTTAAAAAATGTTATATTATATAATTAAAAAAAAAA	8.88	8.38	7.67	9.35	6.63	6.88	7.97	6.4	9.56	9.67	8.28	8.78
CACACA_negctrl_site151	TAATTATAATAAATATTCATATGTTCAAATATATAT	9.09	8.7	8.13	9.42	6.96	7.32	7.6	6.33	9.72	9.77	7.92	8.37
CACACA_negctrl_site1510	ATTGTTTTGTAATATGAAAAAATTGTGTAATGTGTC	9.39	9.01	8.44	9.66	7.61	7.82	8.2	6.96	10.27	9.82	8.48	9.05
CACACA_negctrl_site1511	TATATACATATATATATATGTATAGATAGATACATT	9.19	9.06	8.55	9.63	7.31	7.42	7.58	6.5	9.82	9.37	7.54	8.35
CACACA_negctrl_site1512	ACGAATTAAATGGATTAATATATATATGTATATTTA	9.1	8.8	8.25	9.5	6.81	7.17	8.05	6.16	9.49	9.59	8.26	8.78
CACACA_negctrl_site1513	ATATATAATTACACAAATAAAAAAATAAAATGAAAT	9.58	9.18	8.43	9.79	6.85	7.35	8.82	6.61	9.83	9.46	9.44	9.41
CACACA_negctrl_site1514	GAATAAAAAAAAAAAAAAATTTATTTTATAATAAAA	8.72	8.37	7.53	9.25	6.65	6.89	7.89	5.82	9.31	9.81	8.04	8.68
CACACA_negctrl_site1515	AATAATATATATATATATATAATAAAATATAAATAG	9.34	9.22	8.68	9.83	7.31	7.35	8.71	6.52	9.64	9.6	8.07	8.64
CACACA_negctrl_site1516	TAACCAAAAAAAAATATTTAAAATAAATATATATAT	9.13	8.88	8.12	9.54	8.92	9.29	7.88	8.26	10.28	9.82	7.95	8.53
CACACA_negctrl_site1517	ATAAAAAAATATGTAAACATATATATGTATTTATGT	9.2	9.21	8.57	9.87	7.04	7.18	8.04	6.35	9.71	9.71	7.84	8.34
CACACA_negctrl_site1518	AAGGGAAAATAATAAAAGAAAAAGAAAAAAAAAAAA	9.21	8.87	8.12	9.36	6.74	7.23	8.18	5.82	9.63	9.54	8.07	8.55
CACACA_negctrl_site1519	GCATAAACGGATAATTAATTATATTATATTATATCA	9.08	9.04	8.36	9.62	6.9	7.1	7.91	6.37	9.89	9.66	8.05	8.82
CACACA_negctrl_site152	TTTTAAATAATTCGTAATTATAATTATGGAAAAAAG	8.96	8.59	7.89	9.52	6.99	7.38	7.55	6.62	10.07	9.61	7.58	8.29
CACACA_negctrl_site1520	TCTTAAATTATGATAAAATATAATAAATAAATAAAT	8.98	8.73	8.03	9.33	6.71	7.15	8.17	6.11	9.43	9.89	8.31	8.78
CACACA_negctrl_site1521	ATTTTTTTTATTTTTTATATAATTTTTTTATATTAT	9.38	9.04	8.33	9.77	6.92	7.19	8.69	6.45	9.29	9.56	7.85	8.46
CACACA_negctrl_site1522	TTTTTATGTTATCAAATAAATATAAATATAATTCAT	8.91	8.39	7.86	9.32	6.61	7.06	7.88	5.89	9.7	9.74	7.96	8.55
CACACA_negctrl_site1523	ACACGTTTATATAAAAAATTAAAATTTTTCTTATTT	9.17	8.78	8.03	9.59	7.21	7.72	8.02	6.52	9.9	9.63	8.04	8.28
CACACA_negctrl_site1524	TTTTTTTTTTTTTTTTTTTTACCCCTTTTTCAAAAA	8.39	8.35	7.67	8.65	7.04	7.72	8.28	6.16	10.19	9.52	8.17	8.41
CACACA_negctrl_site1525	AATAAAATGCAATACATTTTGTTATATAATGTTGTT	9.22	8.92	8.36	9.7	6.92	7.21	7.82	6.99	9.57	9.87	8.05	8.65
CACACA_negctrl_site1526	TTTTTTTTCTTTTTTTTTTTTTCAAAAGCTTATAAT	8.9	8.51	7.8	9.32	6.77	7.24	7.86	5.8	10.01	9.73	8.05	8.55
CACACA_negctrl_site1527	AAGAGAAAAAGAATGAAAGAAAAAAAAAAAAAATAT	9.37	9.04	8.27	9.57	6.98	7.25	8.07	6.33	9.56	9.82	8.09	8.77
CACACA_negctrl_site1528	TTTTAGTTATTGTATTATTATTAATATATAATATCT	9.25	8.96	8.21	9.7	6.77	6.97	8.08	6.42	9.7	9.9	8.39	8.8
CACACA_negctrl_site1529	AAAATATGATATGAAAAATTTGTTATATATACATAA	9.12	8.84	8.18	9.62	6.84	7.2	8.06	6.15	9.47	9.81	8.07	8.73
CACACA_negctrl_site153	CTTGGTAGTTTTTTCTTATAATCTAATTATTAATAA	9.29	8.73	8.06	9.56	7.27	7.41	7.76	6.54	10.37	9.67	8.19	8.63
CACACA_negctrl_site1530	TATTTTGAAATGGAAAGGATATAGAACTTAAACAAA	9.18	8.73	8.06	9.32	7.07	7.41	8.37	6.49	9.84	10.28	8.61	9.28
CACACA_negctrl_site1531	TATTTCCATTCATAATTTTGTAGAATATATAACCGT	9.11	8.9	8.21	9.51	7.08	7.22	8.55	6.4	10.05	9.47	7.8	8.24
CACACA_negctrl_site1532	ACACATAAATGTATATATATATAAATATATGTATGT	9.44	9.35	8.89	9.82	7.08	7.33	7.51	6.48	9.52	9.59	7.58	8.26
CACACA_negctrl_site1533	ATGTATGGTTTATATGTTCATTTGTTCACCTATTTA	9.93	9.57	8.85	9.93	6.89	7.34	7.92	6.88	10.25	9.88	7.93	8.91
CACACA_negctrl_site1534	TATTATTTTATGAGACATAAAAAAAAAAAAAAAAAA	8.36	8.36	7.71	8.79	7.18	7.61	8.62	6.17	10.15	10.11	8.25	8.85
CACACA_negctrl_site1535	TGTTAAATTATTTATCAGATTATTATTTGTAAATAA	8.74	8.42	7.92	9.28	6.7	6.84	7.76	6.02	9.45	9.53	7.63	8.29
CACACA_negctrl_site1536	TTTCCGGTAATATGGAAATATATGTGGGTTTTTTTT	9.37	8.88	8.36	9.62	6.71	7.31	8.21	6.41	9.95	9.83	8.33	8.94
CACACA_negctrl_site1537	ATTTTTGCAGTAATTAAATAGACAAAATGAAAAAAA	9.16	8.94	8.24	9.63	7.15	8.09	8.15	6.75	10.13	10.07	8.2	8.79
CACACA_negctrl_site1538	TTTTTTTTTAAGATGAAGATCAATATATAAATATAT	8.69	8.23	7.74	8.98	6.72	6.82	9.03	6.06	9.58	9.5	9.96	10.18
CACACA_negctrl_site1539	AGACATTTTTAAGCAAAACATTCATCATCTTATAAT	9.03	8.88	8.27	9.55	6.74	7.32	8.87	6.51	9.56	9.48	7.68	8.53
CACACA_negctrl_site154	TTTTAAAAAATATAATATAATATAATATAAAATAAA	8.97	8.59	7.93	9.37	6.83	7.17	8.3	6.19	9.38	10.02	8.18	8.9
CACACA_negctrl_site1540	AAAAAAAATTAAGCATGTATAAATATATATATATAT	9.24	9.32	8.92	9.67	9.53	9.48	7.9	9.02	10.21	10.82	8.01	8.48
CACACA_negctrl_site1541	TGCTAATAATTATTTGTTTAGCAACAAAAAAAAAAA	8.69	8.68	7.97	9.2	6.9	7.49	8.15	6.06	9.79	9.96	8.22	8.94
CACACA_negctrl_site1542	AAATGGTAAGAAAATAAATAAAGTTCTACCACATAA	9.33	9.28	8.56	9.85	6.77	7.56	8.48	6.41	10.08	9.64	9.1	9.31
CACACA_negctrl_site1543	AAAAAAAGGATGTACGTATCATAATTTTATTTTATA	9.12	9.1	8.26	9.68	6.98	7.66	7.53	6.06	12.13	9.45	7.66	8.25
CACACA_negctrl_site1544	AAATGTTCAGAAACTATTATAAAAATGGAATAATAT	9.25	8.94	8.24	9.53	6.98	7.19	8.27	6.56	10.13	10.49	8.33	8.78
CACACA_negctrl_site1545	ACACATATATATTATTATTATATAATATATATATAT	9.21	9	8.55	9.66	8.63	8.75	8.01	8.32	9.66	10.33	8.14	8.59
CACACA_negctrl_site1546	TCATATATTCAAAAATTTAAAGTTAATAAAACTTGA	8.61	8.35	7.74	9.06	6.58	6.68	7.89	5.91	9.47	9.67	7.87	8.43
CACACA_negctrl_site1547	TGTGTACCGATATTAAGTTTAACGTTATAAAAATAT	9.28	9.04	8.26	9.55	6.84	7.52	7.62	6.55	11.82	9.43	7.9	8.35
CACACA_negctrl_site1548	AATGAATATAGTACTGAATGTAATTTAAGGTTTTCC	9.28	9.15	8.44	9.76	6.77	7.05	7.76	6.14	11.15	9.71	7.93	8.62
CACACA_negctrl_site1549	TTTTTATTTTTTATGTAATTTAAATAATTATTCAAA	8.95	8.57	7.77	9.4	6.77	7.12	7.9	6.05	10.12	9.95	8.15	8.56
CACACA_negctrl_site155	GGGACAGGACGAAAAAATAAATAAATAAATAAAAAA	8.89	9.15	8.15	9.4	7.04	7.68	8.52	6.46	10.33	9.91	8.3	8.91
CACACA_negctrl_site1550	TAAAATTAATAAAATATTTTCACTTAATATATATAA	8.87	8.6	7.87	9.44	6.9	7.28	10.57	6.57	9.4	10.23	9.05	9.1
CACACA_negctrl_site1551	TTAAAAAATATATACGTTGATATAATACAACTTGAC	9.16	8.92	8.28	9.58	6.92	7.17	8.05	6.28	10.15	10.23	8.49	8.94
CACACA_negctrl_site1552	AACTTATTAAGCCCTCCACATTTCTCTACTACAACT	9.46	9.19	8.58	10.01	6.95	7.73	7.83	6.52	10	9.65	7.94	8.43
CACACA_negctrl_site1553	TTTTATTTCTTTGCACCATTTTAAATACAAACAAAT	9.24	8.87	8.26	9.6	10.69	11.68	7.83	10.98	10.7	9.67	7.94	8.64
CACACA_negctrl_site1554	AAAATCAAGTAGTATAAAGTAAGTATCATAAAAATA	9.36	9.15	8.44	9.73	6.89	7.22	8.79	6.43	10.45	10.02	8.65	9.41
CACACA_negctrl_site1555	AATAATTGAAAAACACAAAAATGATTTTCCATAAAT	9.09	8.85	8.08	9.55	6.51	6.86	7.83	5.77	9.47	9.67	8.07	8.67
CACACA_negctrl_site1556	TTATGAAAATATTTTTTTCGTTTGATGTATATGTTT	9.25	9.1	8.3	9.63	6.88	7.03	8.36	6.22	9.88	9.08	7.76	8.31
CACACA_negctrl_site1557	ATACCTTCTTTTATGTTTAATTAATATACTTTTTAT	9.51	9.35	8.57	9.92	7.44	7.99	8.3	7.36	10	9.81	8.28	9.03
CACACA_negctrl_site1558	TCTTAAATATATAAATTGAAAAATATAAAAGTAATA	9.06	8.6	8	9.19	7.01	7.18	9.24	6.17	10.08	9.84	10.18	10.51
CACACA_negctrl_site1559	ATATTAAAATGAAAATATAAAAAAAAAAAAAAAAAA	8.43	8.55	7.87	9.01	6.89	7.82	7.64	6.12	10	9.54	7.91	8.59
CACACA_negctrl_site156	TTTTTCCTAACATATTATATACTTGAATATTTATTA	9.12	8.89	8.11	9.62	6.85	7.27	7.96	6.18	9.66	9.65	7.88	8.49
CACACA_negctrl_site1560	TATTTTTATTTTTAAACCATATATATATATATATAT	9.11	9.55	9.32	9.71	9.44	9.69	8.15	9.37	10.44	9.97	8.16	9.07
CACACA_negctrl_site1561	AATAAAAAAAAAAATAATATATATGTATAAATATAT	9.31	8.88	8.21	9.58	6.83	7.14	8.07	6.32	9.44	10.12	8.1	8.8
CACACA_negctrl_site1562	TTTTTTTATTTTTTTATAAATGTATTTCTATTATTT	9.3	8.97	8.13	9.69	6.6	7	7.88	6.19	9.61	9.65	8.34	8.95
CACACA_negctrl_site1563	AATATGTTTTGTTAGGTTGGTGTTGGTAGAATGTTT	9.35	9.38	8.96	9.85	6.92	7.43	7.9	6.74	9.92	9.77	7.93	8.4
CACACA_negctrl_site1564	AAAATGTCCCGTAGAAAATAAATTTATTACGCAATA	9.06	8.88	8.31	9.41	6.84	7.31	7.82	6.5	10.3	9.62	7.95	8.64
CACACA_negctrl_site1565	ATAGAAATAAAATAAAATAAAAAAAAAATAATGAAA	9.45	8.95	8.33	9.77	6.85	7.04	7.67	6.49	9.67	9.68	7.73	8.38
CACACA_negctrl_site1566	TCTTTGGTAATATATATGTATAAATATAAATATATA	9.01	8.56	7.98	9.37	6.99	7.22	8.06	6.15	10.15	9.87	8.14	9.01
CACACA_negctrl_site1567	TTTTTTAAACGTTTAAATAATTAAATATAAATAAAT	8.81	8.44	7.89	9.19	6.85	7	8.06	6.22	9.83	9.83	8.23	8.64
CACACA_negctrl_site1568	TTTTTTATAAATCAAATGAAAAATAAACTATTCAGA	8.75	8.3	7.86	9.32	6.59	7.04	9.73	5.88	10.01	10.32	8.78	9.48
CACACA_negctrl_site1569	TCTTATTTAATTAAACAAAAGAAAAAGAAAGAAAAG	9.14	8.66	8	9.43	7.03	7.37	7.9	6.44	10.14	9.76	8.04	8.69
CACACA_negctrl_site157	TCCCTTTGTATATATATATAAATATATATATATATA	9.22	9.28	8.93	9.65	9.18	9.32	7.6	8.83	9.97	9.67	7.88	8.55
CACACA_negctrl_site1570	TTTTTTTTTTTTTTTTTTTTTTTTTTTTTTTGGGGG	9.7	9.04	9.48	9.36	7.49	8.23	9.88	6.49	10.15	9.64	9.85	10.36
CACACA_negctrl_site1571	AGCATTAAAAATGGAATGGAATTAAGCTATATATTA	9.28	9.22	8.49	9.8	6.63	7.04	8	6.18	9.4	9.96	8.17	8.85
CACACA_negctrl_site1572	TTATTTCAAAGTAAATCAGTAAATATTTGTTTTCTT	9.02	8.67	8	9.45	6.58	6.95	7.76	6.1	9.42	9.45	7.85	8.47
CACACA_negctrl_site1573	TATATATATATATATTTTTTTTTTTTATGCACATGG	9	9.72	9.48	9.41	9.18	10.63	8.15	10.08	10.22	9.93	8.32	8.96
CACACA_negctrl_site1574	TTTTTTAAAAGAAAATAAAAAATAAGCATAATATGA	8.99	8.61	7.82	9.34	7.06	7.28	7.63	6.53	9.98	9.29	7.44	8.16
CACACA_negctrl_site1575	TCTTACAAAAAAAAAAAAAAATAAAATAAAATATAT	9.09	8.68	8.02	9.32	6.7	7.08	7.99	6.11	9.64	9.81	8.06	8.78
CACACA_negctrl_site1576	TGCTATTTTTTCCTTTTTTTGTATCACAATCATATA	9.43	9.09	8.41	9.74	6.97	7.41	8.46	6.41	10.23	10	8.34	9.04
CACACA_negctrl_site1577	TTTTTTAAAATATATATAATGAATTTTTTTTTTTTT	8.73	8.29	7.47	9	7.05	6.83	8.51	5.81	9.6	9.77	9.54	9.91
CACACA_negctrl_site1578	AATAGTGTCATAAAAACTATTATCATATAATGTGAA	9.14	8.93	8.3	9.56	6.83	7.28	8.74	6.28	9.93	10.6	8.79	8.99
CACACA_negctrl_site1579	TTTTGTTATATACAATAGATCAGAAGAAATGAAGTT	9.27	8.78	8.22	9.62	7.14	7.75	7.97	6.72	10.09	9.89	8.17	8.96
CACACA_negctrl_site158	TTTTTATTTACACTTTTTATTTATATATTATGTACG	9.42	9.27	8.42	9.74	6.98	7.65	8.84	6.79	10.26	10.34	8.54	8.56
CACACA_negctrl_site1580	GTACACATATATATATATATATATATATATATATTA	9.14	10.04	9.61	9.7	7.86	8.27	8.48	7.73	11.2	10.21	8.43	9.01
CACACA_negctrl_site1581	TTTTCTTTTAAGTTTGTTTTACACTTTTTATTTTGA	9.36	9.19	8.23	9.76	6.62	7.06	9.02	6.43	9.76	10.55	10.03	10.49
CACACA_negctrl_site1582	TGTACATAAATCTAATTATTATATGTGTATATATAT	9.16	8.9	8.37	9.62	7.81	8.12	7.55	7.22	10.73	9.27	7.46	8.28
CACACA_negctrl_site1583	AATTGTAAATTGGGCACTTATAAAAATGAACAAATA	9.28	9.14	8.49	9.71	7.06	7.92	8.37	6.79	10.56	10.05	8.46	9.01
CACACA_negctrl_site1584	ACATGTACAGAAATTTATATATATATATATATATAT	9.18	10.13	9.68	9.74	9.51	9.73	8.81	9.5	11.68	9.36	8.47	8.63
CACACA_negctrl_site1585	AATTAAAATTTTTTTTTTTTTTTTTTTTTTCTATTA	9	8.55	7.76	9.16	6.59	6.9	7.66	5.48	9	9.6	7.64	8.16
CACACA_negctrl_site1586	TTTTATGAAAAATGGCTTATCTGTAAAGAAGTGGAG	9.11	8.63	8.2	9.43	7.5	7.7	8.35	6.59	10.56	9.7	7.99	8.54
CACACA_negctrl_site1587	TTATAATATAAAAATAAATAAATAAATAAATAAATA	9.04	8.74	8.09	9.5	7.22	7.62	8.46	6.49	9.7	10.22	8.64	9.09
CACACA_negctrl_site1588	TTTCAAAATTTTTATTTTAAATAAACATTTATAAAA	8.59	8.24	7.57	9.33	6.9	7.28	7.75	6.08	9.55	9.75	8.28	9.06
CACACA_negctrl_site1589	TGTGTTAATATGAATTTAAACATAAATAAATAAATA	8.95	8.7	8.13	9.53	6.69	7.33	8.46	6.24	9.67	10.38	8.62	9.1
CACACA_negctrl_site159	TTTTTTTATTATTCTTATATAAAAATTTTTTTTAAT	8.85	8.48	7.9	9.32	6.73	7.17	7.65	6.12	9.36	9.52	7.77	8.13
CACACA_negctrl_site1590	AAAATATAGTAATATATATATGTATATTATTTGTGG	9.17	9.07	8.4	9.77	7.06	7.2	7.96	6.78	9.44	9.86	8.29	8.93
CACACA_negctrl_site1591	TTTTTTATTGTGATACGTATATTATTTTATGATAAA	9.22	8.82	8.21	9.59	7.08	7.61	8.12	6.61	10.76	9.89	8.26	9.32
CACACA_negctrl_site1592	TCCTTAATTCAAAAAATAATATCTTATATTTCAAAT	8.72	8.46	7.78	9.13	6.83	7.03	7.53	5.9	10.15	9.58	7.68	8.23
CACACA_negctrl_site1593	TTTTGATTGTTATTCGTATATTATTTTATGATTATA	9.48	9.07	8.41	9.69	6.8	7.01	7.76	6.38	9.95	9.63	7.88	8.34
CACACA_negctrl_site1594	TCTTAATCGTATTATTACTATAATTATATAATATTT	9.16	8.92	8.21	9.68	7.13	7.42	7.97	6.68	10	9.81	8.14	8.62
CACACA_negctrl_site1595	TTATATTAATAAAAAGAAAATCATTTTTTCTTTTAT	8.66	8.39	7.72	9.32	6.5	6.81	7.65	5.83	9.85	9.61	7.82	8.39
CACACA_negctrl_site1596	TGATTAAATAAATATATATATTTATATATTATACAG	8.93	8.65	8.02	9.4	7.04	7.14	7.78	6.26	10.17	9.8	7.95	8.64
CACACA_negctrl_site1597	TTATTCTTTAACTAAAATTATATATATATATTATAC	9.15	8.92	8.21	9.67	7.03	7.23	7.97	6.41	9.88	9.73	7.95	8.58
CACACA_negctrl_site1598	TATTTTAACATGTTTTCAAAAATAAAACATATAAAT	8.94	8.55	8	9.3	6.71	7.15	7.85	6.03	9.98	9.78	7.91	8.6
CACACA_negctrl_site1599	TTTTTAAATTATTTGAAAAAAAGAAAATTATAAACA	8.72	8.26	7.63	9.26	7.12	7.2	8.2	6.33	9.72	10.55	8.27	8.76
CACACA_negctrl_site16	AAAATAAAATAAAACACAAAAAAATAAAACAAAATA	9.8	9.22	8.52	9.78	7.11	7.31	8.44	6.75	9.77	9.97	8.42	9.1
CACACA_negctrl_site160	ATATATCCAATATATATATATATATATATATATATA	8.88	9.58	9.5	9.55	9.52	9.67	7.45	9.45	10.3	9.63	8.03	8.41
CACACA_negctrl_site1600	CAGTTAATGTTGGTACTTTATATAAAAATGATATGA	9.08	8.86	8.23	9.54	7.06	7.56	7.34	6.67	11.32	9.26	8.08	8.38
CACACA_negctrl_site1601	TGAAGAGGAAACAAACAAAATGAATAATTAAAAAGG	9.36	9.21	8.38	9.58	7.28	7.31	7.94	6.69	9.84	9.86	8.32	8.93
CACACA_negctrl_site1602	AAAATAAGTAATTACTAATATATAAATTAATAATTA	9.15	8.85	8.16	9.61	6.67	6.79	8.1	5.84	9.61	9.7	8.21	8.72
CACACA_negctrl_site1603	TGATTTATCTATATTTTATAAGTTATTTATTTTTTT	9.05	8.74	8.18	9.51	6.68	6.77	9.39	5.8	9.23	9.29	10.13	10.43
CACACA_negctrl_site1604	AATAAATAAATACATCTCAGTATATAAACAAACAAA	9.52	9.25	8.53	9.81	6.99	7.46	8.22	6.75	9.94	10.11	8.69	9.34
CACACA_negctrl_site1605	GTTTTTTTATAAAATTTTTATATAATTCTTTTATAA	9.19	8.77	8	9.62	6.99	7.35	7.96	6.51	9.64	9.85	8.22	8.63
CACACA_negctrl_site1606	AAAAAAAAAAAATATATATATATATATATATATATA	9.3	10.18	9.87	10.14	9.7	9.95	7.72	9.51	10.33	9.71	7.88	8.58
CACACA_negctrl_site1607	AAAAAAATTAAACATGAAGAATAAGGAACAAAAAAA	9.62	9.17	8.39	9.87	6.9	7.24	8.72	6.84	10.09	9.55	9.47	10.52
CACACA_negctrl_site1608	AAAAATATGAAAGTAACTAAGTTGTTATTGATAACA	9.29	9.02	8.24	9.57	6.6	6.94	7.57	6.1	9.64	9.46	7.75	8.25
CACACA_negctrl_site1609	AAAAAATGACTTAATATGAGCATATATTATGTTGTT	9.07	9	8.41	9.65	6.71	6.98	7.85	7.63	9.64	9.62	7.78	8.55
CACACA_negctrl_site161	AAATAAAAAAAATAAAAGCAATCATAATAAAAATCT	9.52	9.11	8.46	9.74	6.8	7.14	9.82	6.34	9.64	10.89	9.81	10.14
CACACA_negctrl_site1610	TTTCTTTATTTATAATAATTTTTTATTAAAAATAGA	8.59	8.34	7.65	9.18	6.78	7.05	7.99	5.95	9.65	9.8	8.24	8.86
CACACA_negctrl_site1611	AAATTAAAAAAAAATAAATAAAAAAAAAAAAAAAAT	9.35	9.01	8.15	9.66	6.73	7.25	8.6	6.28	9.72	10.17	8.72	9.2
CACACA_negctrl_site1612	AGTATATAAAATACTGTATCGATGGGGGAGGGCGCA	10	9.71	10.33	9.91	8.06	9.38	7.89	7.38	11.92	9.63	8.13	8.65
CACACA_negctrl_site1613	TTAGGACAAAAAAAAATAAAAATAAAATAAAATAAT	9.33	8.96	8.21	9.61	6.77	7.09	8.2	6.42	10.1	9.92	8.23	8.68
CACACA_negctrl_site1614	AAAATTAATAAATGAGAAAAAAGGATGAATAATGAG	9.57	9.14	8.45	9.79	7.43	7.8	9.75	7.17	10.27	10.49	9.16	9
CACACA_negctrl_site1615	TTTTTTTGCATGAGCAATAAAAAAGGCTTGTTCAAA	8.45	8.26	7.84	9.03	6.57	7.23	7.99	7.43	9.85	9.97	8.08	8.7
CACACA_negctrl_site1616	GACATAAGATAATTACACATTGTTTCCTCAATAATA	9.24	8.96	8.25	9.53	7	7.32	8.01	6.41	10.11	9.99	8.41	9.1
CACACA_negctrl_site1617	AACATGCTCAACTTTTTTTTTTTTTTTTTTTTTTTT	9.21	9.07	8.73	9.41	8.59	9.66	8.1	9.03	11.17	9.83	8.19	8.73
CACACA_negctrl_site1618	TCTTGTTATAATAATCAATATATGGGTATACTTATG	9.24	9.1	8.44	9.59	6.9	7.22	7.75	6.59	10.11	9.54	7.88	8.55
CACACA_negctrl_site1619	TTGTTCTTATTTCATTTTTATATGATATTTCATTAT	9.52	9.31	8.61	9.87	7.17	7.43	7.86	6.79	10.14	9.85	8.08	8.59
CACACA_negctrl_site162	TTTTTATTGTTAATTTTAATTTTTTTTTTTTAATGC	8.82	8.66	7.94	9.33	6.69	6.86	8.75	6.2	9.52	10.61	8.73	9.29
CACACA_negctrl_site1620	ATCTAAATAATATATATATATAATATTAATAATATA	8.99	8.78	8.09	9.49	7.01	7.13	7.77	6.36	9.83	9.49	7.86	8.78
CACACA_negctrl_site1621	ATAAATTTTTAAAAATATGAATTATGTAATTTGTGA	9.1	8.77	8.07	9.64	6.92	7.17	7.78	6.31	9.95	9.62	7.88	8.46
CACACA_negctrl_site1622	TTACACAAACAAATTATGGACACATAAGTAAAAGGA	9.63	9.24	8.63	9.89	7.27	7.68	9.23	6.97	11.3	10.5	8.61	9.3
CACACA_negctrl_site1623	AAAAAAAAAAAATAATAAATAAATAAAAATAAATGA	9.29	8.9	8.05	9.6	6.78	7.24	7.92	6.19	9.17	9.82	8.16	8.68
CACACA_negctrl_site1624	AAATATATTATATCATATATTAAAGCATATATTAAA	9.03	8.72	8.13	9.49	6.67	7.23	8.58	6.1	9.29	9.97	8.62	9.33
CACACA_negctrl_site1625	GGAAGATGAAAAATAAAGCATGTGCTGTACAAACGA	9.48	9.36	8.72	9.75	6.82	8.7	7.57	6.89	11.02	9.89	7.99	8.51
CACACA_negctrl_site1626	AAATAAAAAATGGAAATCTTAACAAGAATCATTAAC	9.37	9.09	8.34	9.77	6.86	7.11	8.16	6.1	9.56	9.57	7.82	8.52
CACACA_negctrl_site1627	TGCTTCTTTTAAAAACATGTTTGTATTCATTTTATA	9.43	9.13	8.57	9.85	7.33	7.53	7.79	6.99	10.1	9.53	7.84	8.44
CACACA_negctrl_site1628	TAATACAAAAACAATGTTCTTTCAAACATAAACATA	9.19	8.93	8.22	9.6	6.78	6.99	7.61	6.13	9.65	9.56	7.96	8.67
CACACA_negctrl_site1629	TTTTTCTTTCTATTTATCAATATTAAAAAAAAAAAA	8.41	8.1	7.55	8.89	6.93	7.45	8.79	6.15	10.3	9.28	7.67	8.12
CACACA_negctrl_site163	AAAATATATAAACGCACATATATTTATGTATATATA	9.37	9.19	8.59	9.83	7.16	8.26	8.9	7.55	9.94	9.87	9.02	9.09
CACACA_negctrl_site1630	AAAAAACAAAAAAAAAAAAAAATAATACAATATAAT	9.49	8.98	8.29	9.56	6.78	7.02	7.6	6.13	9.42	9.6	7.63	8.11
CACACA_negctrl_site1631	TTTTAATTAAATACAAAAAAAAAAAAAAAAAAAAAA	8.08	8.41	7.79	8.63	6.78	7.5	8.2	5.97	9.79	10.03	8.29	8.97
CACACA_negctrl_site1632	AATTCACATGTGAACTAAAAGAATATTATATATATA	9.11	9.05	8.48	9.55	8.12	8.39	8.08	7.5	9.97	9.65	8.07	8.66
CACACA_negctrl_site1633	AAAAATTAAAATATAACTAATTAATTTGTATTCATT	9.09	8.76	7.92	9.48	6.56	6.87	8.06	5.77	9.28	9.9	8.17	8.66
CACACA_negctrl_site1634	TTGGTAAATATATTTTGAATATAAGAAATATAGACG	9.16	8.87	8.19	9.58	7.13	7.52	7.57	6.57	10.13	9.54	7.61	8.08
CACACA_negctrl_site1635	TTTTGATATAAATATTAGATTAATAAATAAAAAAAT	8.99	8.69	7.99	9.46	7.02	7.53	8.54	6.28	9.76	9.75	7.77	8.41
CACACA_negctrl_site1636	ACTCCTATATAAATGAACCATATTCATAATATATAT	9.25	8.95	8.37	9.64	7.08	7.23	8.6	6.31	10.16	9.05	7.81	8.14
CACACA_negctrl_site1637	TCTTTTTAACAAAAAAAAAAAAAAAAAAAAAAATTA	8.72	8.27	7.66	9.12	6.92	7.16	8.58	5.72	9.84	10.02	8.29	8.99
CACACA_negctrl_site1638	ACATGTATACTTTTTACGAAAAAAAAAAAAAAAAAA	8.58	8.7	8.15	9.04	6.89	7.57	7.7	6.22	10.42	9.49	7.5	8.21
CACACA_negctrl_site1639	TTATAATAAATATATAAAAAAAAAAAAAAAAAAAAA	8.42	8.44	7.93	8.65	7.19	7.73	7.66	6.29	9.81	9.57	7.58	8.2
CACACA_negctrl_site164	TATTTAAAAAGAAAAAAAAAAAAAAAAATACATATA	9.16	8.68	7.95	9.44	6.59	7.27	7.99	6.14	9.56	9.51	7.89	8.63
CACACA_negctrl_site1640	ACAAAAAAAAAAAAAAAAAAAAAAAAAAAATAATAA	8.96	8.75	7.98	9.18	6.95	7.15	7.88	5.72	9.75	9.55	7.72	8.58
CACACA_negctrl_site1641	TGTTATTTTAAAAAAAAAATTATTAACTTAAAAAAA	8.68	8.16	7.57	9.23	6.68	6.93	8.19	5.81	9.67	9.96	8.08	8.76
CACACA_negctrl_site1642	TGTTGCAAAACAAAAAAAAAAAAAAAAAATAATAAT	9.09	9.04	8.23	9.52	6.76	7.65	8.09	6.66	9.78	9.79	8.1	8.6
CACACA_negctrl_site1643	TACGAAAAAAAAAAAAAAAAAAAAAAACACAAAAAA	9.14	8.88	7.99	9.3	6.8	6.98	7.81	6.01	9.85	9.59	7.86	8.65
CACACA_negctrl_site1644	AAAAGTTTAAGTTTTCGAAAATTTACCAAAAAAAAA	9.06	8.88	7.93	9.6	6.84	7.14	7.95	6.3	10.19	10.03	8.3	8.95
CACACA_negctrl_site1645	TATTTTAGAGAAAAAAATAAATTACAAAATGTTAGG	8.98	8.62	7.85	9.41	6.88	7.13	7.81	6.2	10.07	10.01	8.06	8.58
CACACA_negctrl_site1646	TCCTAAAAAAAAAAAAAAAATGAAAAAGGAAAAAAA	9.03	8.73	7.84	9.3	6.6	6.86	8.26	5.62	9.63	9.88	8.39	9.01
CACACA_negctrl_site1647	GGAAACTAAAGGAATAAAACTATGGAAATTAATTAA	9.2	9.03	8.22	9.55	6.64	6.86	7.65	6.21	10.02	9.63	7.93	8.57
CACACA_negctrl_site1648	TTTTAAAGAAAATATTTTATCATTATTTTTTGTACT	9.1	8.83	8.07	9.57	6.66	7	7.93	6.23	9.66	9.68	8.12	8.65
CACACA_negctrl_site1649	ATTTAATTCTTTTGTTATAAAATTTTAGTATATATA	9.2	8.89	8.26	9.66	7.06	7.46	7.75	6.81	9.79	9.67	7.83	8.46
CACACA_negctrl_site165	TCTCAAGTTGTTAAAAAATAAAAACAATAAATCTAA	8.93	8.73	8.03	9.41	6.75	7.14	8.13	5.91	9.61	9.89	7.86	8.25
CACACA_negctrl_site1650	ATGCGTTAATCTATATATATTATGTATAGATTTTCA	9.2	9.1	8.55	9.63	6.81	7.37	7.91	6.23	9.38	9.85	7.87	8.29
CACACA_negctrl_site1651	TTATAATAAAATGAATATATATAATTTAAAATATTT	8.95	8.65	7.88	9.48	6.83	6.97	8.06	6.33	9.45	9.58	8.08	8.59
CACACA_negctrl_site1652	TTTTAGAGTGGTATATATTAATTTTTAATAAAAAAA	8.73	8.27	7.63	9.11	6.82	7.71	7.72	6.33	10.21	9.62	7.65	8.25
CACACA_negctrl_site1653	TAATGGAAACCATTTATTTTCTGCAATATATTTTTT	9.03	8.66	8.01	9.47	6.58	7.42	7.77	5.62	10.08	9.89	8.52	9.13
CACACA_negctrl_site1654	TTTTTATTTATATATATATATATATATTATATATAA	8.97	8.99	8.55	9.52	7.34	7.31	7.77	6.7	9.79	9.72	7.84	8.43
CACACA_negctrl_site1655	TTTTTTAAATTATATTATAGCAAATAAATATTAAAA	8.62	8.15	7.45	9.03	6.89	7.06	8.29	6.06	10.01	10.36	8.31	8.71
CACACA_negctrl_site1656	TTTTGATCTGAAGGAACCTAAAAAGGGAAGAGAAAA	9.1	8.82	8.08	9.37	6.93	7.35	8.01	6.57	10.39	10.01	8.02	8.95
CACACA_negctrl_site1657	TATTACATTATTCAAAAAAATTTATATGGTTATAGG	8.92	8.49	7.97	9.24	6.86	7.22	7.63	6.3	9.72	9.63	7.87	8.58
CACACA_negctrl_site1658	TGTACATATATATATATATATGTTACTGAAATAAAA	9.1	9.05	8.56	9.57	7.53	7.96	8.11	6.7	10.99	9.98	8.41	9.03
CACACA_negctrl_site1659	AAATTTTTTTTTGTCATATGATGTTTGAACCCAAAT	9.05	8.94	8.16	9.49	7.08	7.32	7.81	6.57	10.6	9.49	8.04	8.45
CACACA_negctrl_site166	TTTTTATGTAGAATTTTTTTATTTTTTCAAAATGGA	8.69	8.29	7.67	8.97	6.69	6.81	8.96	5.94	9.68	9.52	7.79	8.27
CACACA_negctrl_site1660	AAAAAAGAAGACATCTAAGTAATAGTAACAATGTAT	9.45	9.29	8.57	9.75	6.98	7.22	7.98	6.43	9.58	9.88	8.34	8.97
CACACA_negctrl_site1661	AATAAATAAATAAATTAATATATATATATATATAGA	9.2	8.9	8.3	9.66	6.98	7.12	8.08	6.19	9.29	10.48	8.37	9.07
CACACA_negctrl_site1662	TTATTCAGAAAAAAAAAAAAAAAAAAAAAAAAAAAA	8.5	8.18	7.7	8.88	7.12	7.61	7.92	6.2	9.67	9.66	7.68	8.45
CACACA_negctrl_site1663	AAACAAAAGGAAAACATATATATATTAAATGTATAT	9.44	9.21	8.5	9.75	7.14	6.99	8.21	6.57	9.41	9.8	7.87	8.73
CACACA_negctrl_site1664	TTTTTAATTTACTGTCATAGGTACCTTAACTTATCA	9.06	9.16	8.5	9.67	6.85	7.32	7.99	6.21	11.14	9.75	7.9	8.74
CACACA_negctrl_site1665	AAATGCCATATAATTTTTCTTAAACATAATTGTATA	9.07	8.69	8.08	9.49	6.77	6.91	7.88	5.96	9.21	9.66	8.4	8.93
CACACA_negctrl_site1666	AAAAAAAAAAAAAAATTAAAGTAATGGAAAAAAAAA	9	8.75	7.91	9.38	7.02	7.36	8.32	6.11	9.86	9.84	8.62	9.28
CACACA_negctrl_site1667	AACCCTTTTGATTTTTCTTTTTTTTTTTTTTTAAAT	9.28	8.9	8.05	9.53	6.65	7.01	7.84	6.15	9.23	9.71	7.65	8.48
CACACA_negctrl_site1668	TCTTCTTTTTTTTTTTTGTATTATTATAAATATTAT	9.46	8.95	8.1	9.76	7.06	7.36	8.88	6.53	9.76	9.39	7.55	8.09
CACACA_negctrl_site1669	AAAATGACATAATGGGGAATAGACATATACATAAAT	9.63	9.37	8.73	9.81	6.71	7.14	7.49	6.55	9.98	9.22	7.82	8.38
CACACA_negctrl_site167	ATATATGAGCAAAAATATATAAGATAACACATAAAT	9.56	9.38	8.8	9.93	7.04	7.19	7.92	7.25	9.84	9.76	7.89	8.45
CACACA_negctrl_site1670	TTTATTTAAAAAATAAAAAAAAAAAAAAAAAAAAAA	8.27	8.2	7.9	8.32	6.74	7.64	7.97	6.17	9.7	9.57	8.01	8.81
CACACA_negctrl_site1671	TAATTTTTATTTTATTTTATTTTTTTTTTTTTTATT	9.19	8.79	7.92	9.49	6.86	6.8	7.82	5.95	9.14	9.69	7.85	8.57
CACACA_negctrl_site1672	AAAGGATATGCTTCATATATATATTGTTATATATGT	9.24	8.96	8.48	9.58	6.88	7.21	8.49	6.21	9.55	10.03	8.89	9.36
CACACA_negctrl_site1673	AAAAAATTAAAAAAAAAAAAATCATGAAAAAAACAA	9.36	9.06	8.21	9.7	6.84	7.3	8.3	6.37	9.55	10.03	8.23	8.84
CACACA_negctrl_site1674	TATTTTAATTATAAATTTAAAAAAAAAAAGAAAAAA	9.01	8.52	7.6	9.42	6.93	7.19	7.96	6.03	10.08	9.77	8.03	8.34
CACACA_negctrl_site1675	AACATAAAACGTAATATATTACAAATATAAACAATC	9.82	9.5	8.82	10.02	7.29	7.34	9.04	6.99	9.81	10.26	9.34	9.48
CACACA_negctrl_site1676	TTTTTATGTGTATATTATTACATTTACATCTTTAAC	9.35	9.22	8.54	9.77	6.88	7.38	8.19	6.64	9.97	9.81	8.35	8.97
CACACA_negctrl_site1677	TTTTGTAATGTGAATATTTGTATATTATTTGTATAT	9.4	9.06	8.4	9.68	7.03	7.25	8.34	6.36	9.81	10.01	8.43	9.1
CACACA_negctrl_site1678	TGTACATATATATAGATATATATAGATATATATATA	9.11	9.12	8.71	9.72	8.69	9.09	8.92	8.32	10.66	10.24	8.76	9.07
CACACA_negctrl_site1679	TCTTTCTTATTTTAATGATATTTATTCATTCCAGTT	9.28	9.32	8.51	9.81	6.82	7.11	8.33	6.52	9.78	9.64	8.57	8.73
CACACA_negctrl_site168	AAATTATTAAGTGATATAATATTCTATAGATGGGGA	9.3	8.86	8.25	9.66	7.09	7.4	7.68	6.76	9.91	9.81	7.94	8.45
CACACA_negctrl_site1680	TATTGGGGGTATAAACACAGTAAGTAAATAAATAAA	9.29	9.06	8.32	9.45	7.41	9.09	8.08	7.02	11	9.88	8.16	8.64
CACACA_negctrl_site1681	ATTTTTCATATATATATATTAATATATATATATTAA	9.05	8.85	8.33	9.61	7.73	7.94	8.26	7.1	9.84	9.62	8.2	8.71
CACACA_negctrl_site1682	TGTTATATCAATAATATATAATAATACCCTTCTTTT	9.06	8.8	8.11	9.48	6.63	6.88	8.69	6.06	9.83	9.31	9.75	10.33
CACACA_negctrl_site1683	AATGTATATAATATTAATATGTAAATATATAATCAA	9.31	9	8.45	9.7	6.74	7.28	8.97	6.39	9.67	9.61	9.81	10.41
CACACA_negctrl_site1684	TTACACATATTATATATATATAAAAAAAAAAAATAT	9.35	9.05	8.4	9.69	7.15	7.42	7.59	6.82	10.03	9.64	7.7	8.29
CACACA_negctrl_site1685	ATATATATATAAATATAAATATATATATATATATAT	8.82	9.18	8.85	9.5	9.35	9.74	7.86	9.18	10.54	9.85	8.13	8.62
CACACA_negctrl_site1686	ACAAGTGTATATGTTATATATATATATATATATATA	9.1	9.57	9.36	9.65	9.73	10.05	8.22	9.41	11.03	9.81	8.37	8.94
CACACA_negctrl_site1687	TATTGATAATTTTATATATACATACATAAATAAATA	8.93	8.57	8.01	9.44	6.65	6.97	8.07	5.98	9.95	9.77	8.15	8.76
CACACA_negctrl_site1688	GTAAAAAAATTAAAAATTAACAAGGAATTAAGTATA	9.26	8.98	8.19	9.64	6.65	6.99	8.13	6.22	9.95	9.85	8.47	9.07
CACACA_negctrl_site1689	AAATTAAAGGCATAAAAGAAAATATTTAATAAAAAA	9.18	8.83	7.98	9.59	6.57	7.19	7.87	6.08	9.49	9.84	7.93	8.29
CACACA_negctrl_site169	TTATTTCTTCAGAAAAAATTAAAAAATTAAACAATA	8.9	8.53	7.91	9.35	6.76	7.17	7.53	6.12	9.94	9.56	7.71	8.27
CACACA_negctrl_site1690	TTATAATTAAGATATAATCAATAATAACAAATGAAC	9.37	9.01	8.27	9.64	7.29	7.51	7.86	6.91	9.83	9.47	8.21	8.57
CACACA_negctrl_site1691	TTTTTAATAATCTCTCAAAATGTTCTTATATTTTAC	9.03	8.79	8.06	9.58	6.67	6.91	7.84	5.92	9.65	10.32	7.9	8.59
CACACA_negctrl_site1692	AATTAATAAATATTATATGTTAATATTTTTTTTGTT	9.06	8.8	8.04	9.51	6.77	6.83	7.8	5.93	9.41	9.84	7.94	8.62
CACACA_negctrl_site1693	TTTTAAAAAAATAAAAAATAATAAAAAAAATAAAAA	9.05	8.55	7.88	9.26	6.76	7.08	7.97	6.33	9.45	9.6	7.95	8.61
CACACA_negctrl_site1694	AATTAAATGTTTCTAAGATATACGACCAATGTATTT	9.06	8.84	8.25	9.4	6.78	7.09	9.48	6.04	10.99	10.2	8.57	8.86
CACACA_negctrl_site1695	TTATAATATATTACAAGTTCATTCATATAATATGTT	9.12	8.95	8.33	9.52	6.8	7.07	7.69	6.35	10	10.09	7.88	8.33
CACACA_negctrl_site1696	TTCCTTCAAAATTTAAGTAATAAGATAAAAATATAA	8.8	8.53	7.96	9.26	6.96	7.11	8.61	6.29	9.69	9.99	8.42	9.01
CACACA_negctrl_site1697	TTATTTGTTTGTTGGATGCTTTTTTTTTTTTTTTTT	9.5	9.07	8.38	9.83	7.74	8.69	7.88	6.59	10.78	9.78	8.05	8.61
CACACA_negctrl_site1698	TTATAATAAAAAAATTCCTAAGTCCGTATATATTAT	9.02	8.75	8.04	9.45	6.72	7.05	8	6.01	10.73	9.82	8.38	9.05
CACACA_negctrl_site1699	TCTTTTTATGTTCTAGAGCATTTTATTATTTAACAT	9.32	9.08	8.35	9.81	6.93	7.43	7.69	7.34	10.12	9.73	7.74	8.47
CACACA_negctrl_site17	AAAAGAAAAAAAAAAAAAAAAAAAATTAAAATATAA	8.84	8.67	7.7	9.17	6.58	6.72	8.08	5.65	9.41	9.93	7.94	8.5
CACACA_negctrl_site170	TTTGTTAAAAATATATTATGAATAAAAATATATTTT	8.8	8.37	7.94	9.33	6.7	6.88	7.83	6.03	9.45	9.84	8.07	8.52
CACACA_negctrl_site1700	AAATATTACGGAATAAAGAGCTTTTAAATAATTTTA	9.03	8.75	8.01	9.53	6.56	6.76	7.88	6.08	9.97	9.66	8.01	8.53
CACACA_negctrl_site1701	TTTTTTCAATTTTTTTTAAATAAACCACAAAAAAAA	8.72	8.15	7.54	9.05	6.94	7.39	8.21	5.89	10.51	10	8.3	8.94
CACACA_negctrl_site1702	TTATAATCTATACATATATATGTATGTATGTCTCAA	9.24	9.23	8.57	9.69	6.9	7.1	8.1	6.49	9.84	9.89	8.16	8.7
CACACA_negctrl_site1703	TAATTTAATTTTCCAAGAAAAAAAAAAGAAAAAAGA	9.02	8.64	8	9.43	6.76	7.31	7.93	5.88	9.72	9.72	7.9	8.45
CACACA_negctrl_site1704	TTGTATAAAAAACTAAAAAATATAAAATAATAAGTG	9.32	8.91	8.21	9.68	7.23	7.55	7.96	6.48	10.18	9.73	8.25	9.04
CACACA_negctrl_site1705	TTTTGTTATATTCAATATTTATATATTATAAATATA	9.11	8.62	8.09	9.46	7.21	7.41	8.27	6.41	10.02	10.17	8.37	9.3
CACACA_negctrl_site1706	TTACACATATTTTTAATTATTCTGAATTCAAAAAAA	8.84	8.38	7.74	9.17	6.91	7.32	7.8	6.18	9.83	9.7	8.15	8.6
CACACA_negctrl_site1707	AACCTATCTATAGGAACAATATATATATATATAATT	9.24	9.21	8.75	9.62	7.05	7.07	7.74	6.48	9.78	9.57	7.8	8.26
CACACA_negctrl_site1708	AAAACTTTTTTAACAGAAAAATAGGGATACAATATA	9.35	8.86	8.14	9.57	7.16	7.65	7.92	6.83	10.31	9.71	7.95	8.37
CACACA_negctrl_site1709	AATAAACATAAATAAAAATTATAAAATATATATATG	9.18	9	8.28	9.75	6.97	7.18	8.03	6.37	9.6	10.01	8.25	8.95
CACACA_negctrl_site171	TATTAAACAAATTATGCAAAAATAAATCAATATGTT	9.42	8.99	8.41	9.61	6.89	7.66	7.93	7.09	9.95	9.74	7.86	8.27
CACACA_negctrl_site1710	ATACTTTATAAATACTAAAGTGTATTTTGTAATATA	9.1	8.84	8.21	9.43	6.76	7.23	7.54	6.32	10.09	9.55	7.75	8.37
CACACA_negctrl_site1711	GATATAATGTGTTTGGTATTCTTGATAGATAGTTTT	9.57	9.14	8.52	9.81	6.99	7.36	7.93	6.57	9.82	9.45	7.8	8.56
CACACA_negctrl_site1712	ATGGAAAAATGTATATATAAAATAAATATATTATAT	9.26	9.04	8.34	9.68	6.72	7.04	8.63	6.23	9.45	9.33	7.74	8.43
CACACA_negctrl_site1713	AAGATAACAAGTAATCAATCTAATTATTAATTATAT	9.15	8.84	8.19	9.52	6.71	6.69	7.7	5.92	9.27	9.68	7.98	8.5
CACACA_negctrl_site1714	TACCAAAAAAAAAAAAATAAAAATAAAAAAAAAAAT	9.13	9.03	8.13	9.47	6.83	6.97	8.06	6.27	9.49	9.91	8.19	8.75
CACACA_negctrl_site1715	AAATGAAAAATAAGGAAAAAAAAAAAAAAAAAAAAA	8.25	8.59	8.07	8.63	6.88	7.62	7.78	6.31	9.96	9.74	7.8	8.43
CACACA_negctrl_site1716	TTTATAGTTTTAAACAAAGTAATACAAATGTATATA	8.87	8.65	7.99	9.34	6.77	7.14	7.63	6.23	9.85	9.46	7.64	8.16
CACACA_negctrl_site1717	TTTTGTCTTCAAATCAAATGTATATAAAAAAAATAC	8.92	8.55	8.07	9.34	7.14	7.42	8.57	6.33	10.29	9.88	8.37	8.98
CACACA_negctrl_site1718	TTTTTGCAAAAAGAAATAATTTTATTTTAGTTCGGA	8.78	8.51	7.87	9.16	6.76	7.03	7.87	8.69	9.75	9.84	8.31	8.82
CACACA_negctrl_site1719	TTTTTTATTAAATATATATAATAATAATAATTTGTA	8.78	8.26	7.8	9.25	6.88	7.07	7.95	5.9	9.62	9.81	7.96	8.61
CACACA_negctrl_site172	TATTGTAAAAAAGCAAAATTTATCACCTCCTTATTT	9.2	8.75	8.25	9.58	6.72	6.97	8.22	6.18	9.6	9.81	8.51	9.42
CACACA_negctrl_site1720	TTCTCAAAATTAAAATAACAGATTAACGAACTAACG	9.2	8.7	8.1	9.4	6.92	7.61	7.94	6.35	9.98	9.78	8.07	8.75
CACACA_negctrl_site1721	TTATATTTATATGTAATACAAAATAACAAAAAATTT	8.95	8.71	8.19	9.33	6.86	7.11	8.04	6.08	10.06	9.58	7.98	8.59
CACACA_negctrl_site1722	TCTTTTATGTTTGTTTTTCCCTTTTTTTATGTTCCC	9.5	9.19	8.44	9.76	6.95	7.23	8.48	6.6	9.81	9.19	9.51	9.74
CACACA_negctrl_site1723	TTATAACAACTGGAATGATTAACAATAAATATTAAA	9.19	8.84	8.22	9.46	6.72	7.31	8.06	6.09	9.96	9.94	8.15	8.92
CACACA_negctrl_site1724	TTTTTCTTTTTTTTTTTAATAATATATAACAAATTT	9.01	8.68	7.94	9.57	6.81	7.14	8.4	6.24	9.77	9.34	7.67	7.96
CACACA_negctrl_site1725	TGGTGAAAAATATAAATATAAATAAATATATATATA	9.02	8.99	8.36	9.56	8.73	9.24	7.92	8.51	9.96	9.58	8.27	8.57
CACACA_negctrl_site1726	TAATTTCTTATGTGCTATCTTATATAGAATTAATTT	9.07	8.89	8.17	9.39	6.82	7.38	8.85	6.61	10.09	9.54	9.95	10.33
CACACA_negctrl_site1727	TAACCACAAAAATAAAATCAAAAAAAAAAAAAAAAA	8.34	8.61	7.85	8.75	6.75	7.58	7.91	6.21	9.59	9.76	7.95	8.51
CACACA_negctrl_site1728	ATAAATAAATAAATAAATAAATAAATAAATATATAT	9.3	9.09	8.39	9.74	7.22	7.28	8.17	6.24	9.51	9.87	8.48	9.01
CACACA_negctrl_site1729	TATATATATATATATATATATACAAATATATATTAT	8.98	9.56	9.25	9.52	9.67	9.78	8.25	9.4	10.59	9.91	8.09	8.61
CACACA_negctrl_site173	TTTTATATATATATATATATATATATATATGTATAT	9.03	9.48	9.18	9.75	8.24	8.54	8.69	7.85	9.74	9.48	7.68	8.68
CACACA_negctrl_site1730	ATAGTAAACGAAATAAAAAGATTAGCATAATATCCT	9.47	9.21	8.56	9.79	6.66	7.05	7.89	6.46	9.72	9.3	7.76	8.08
CACACA_negctrl_site1731	TTACACATAAATACCATATAAATATAATGCATATCT	9.3	9.1	8.57	9.66	7	7.39	8.17	6.36	9.88	9.81	8.32	8.83
CACACA_negctrl_site1732	AAAATACTAGATAGGGGAAAAAAAAAAAAAAAAAAA	8.44	8.87	8.17	8.84	6.96	7.68	7.8	6.26	10.07	9.75	7.91	8.6
CACACA_negctrl_site1733	TTTAAAAAAAATTCATATTATATATATATATATTAT	8.88	8.83	8.16	9.5	7.3	7.19	7.85	6.38	9.09	9.98	7.9	8.52
CACACA_negctrl_site1734	ACAAGGAATATATAAGATAATTTTAAATATAACACG	9.43	9.09	8.37	9.67	7.17	7.38	9.15	6.48	9.73	9.55	9.71	10.3
CACACA_negctrl_site1735	TGTTACATATTATAAATACATTAACTATTATATGTA	9.16	8.86	8.34	9.49	6.84	7.11	7.93	6.25	9.38	9.54	7.57	8.54
CACACA_negctrl_site1736	ATTGAAAATTATTTACCTTCTTTGAAAGAACAAATG	8.83	8.67	8.06	9.41	6.75	7.15	7.61	6.03	10.2	9.72	7.83	8.45
CACACA_negctrl_site1737	GTAAATAAATAAATAAATAAATATATATATATATAT	9.11	9.39	9.06	9.66	9.32	9.67	8.78	9.25	10.22	9.41	8.96	8.98
CACACA_negctrl_site1738	TTTTTACAAAAAAAAAAAAAAAAAATAAAAATAAAT	8.9	8.54	7.87	9.21	6.6	6.89	7.86	5.57	9.5	9.74	8.13	8.83
CACACA_negctrl_site1739	ACGATTCAAAGGGAATATAAAATATTATTATCTATA	8.99	8.83	8.18	9.48	6.72	6.94	8.52	6.06	9.35	9.89	8.48	9
CACACA_negctrl_site174	TATTGTTATGTCGTTATTAACTTTCTTTAATTAATT	9.47	8.98	8.37	9.7	6.89	7.43	8.77	6.91	10.23	9.67	9.58	10.32
CACACA_negctrl_site1740	TTTTGAAATTTTTGTGTTTTTCCTTTTTATTTTATA	9.46	8.86	8.19	9.62	6.44	6.86	7.74	6.15	9.9	9.63	7.75	8.44
CACACA_negctrl_site1741	TTTTATATTCCACAAAAAATTATATAATAATAGAAC	9.18	8.67	8.14	9.28	7.26	8.1	7.53	6.79	10.02	9.8	7.79	8.56
CACACA_negctrl_site1742	AAATATATATACACATATATATATATATATATATAT	9.14	9.86	9.59	9.72	9.46	9.73	8.16	9.5	10.24	9.95	8.02	8.67
CACACA_negctrl_site1743	ATGTTTTGTAAAATGATTAAATATTAAGATTCAATA	8.9	8.66	8.12	9.44	6.7	7.14	7.81	5.93	9.66	9.93	7.92	8.5
CACACA_negctrl_site1744	AACCAATTAGAAGGATCCAGAACTTATTTGTTTTTA	9.11	8.95	8.27	9.47	6.56	6.91	7.87	5.85	9.51	9.92	8.25	8.82
CACACA_negctrl_site1745	TTTTTTACATCCATAAAACTTTTTCTCTTTTAAAAT	8.94	8.49	7.98	9.43	6.79	7.17	8.16	6.17	10.23	9.87	8.28	8.79
CACACA_negctrl_site1746	TTATATCCAACTTGAAAAAAGGTATATGTTTATATA	8.99	8.71	8.09	9.33	6.62	7.14	7.87	6.11	9.89	9.72	7.79	8.4
CACACA_negctrl_site1747	TTTCAGCCAAACGATAAACTACGACACTTGAACGAA	9.14	8.94	8.48	9.45	6.77	7.13	8.19	6.22	10.18	10.03	8.74	9.15
CACACA_negctrl_site1748	AAAATGTGATATGTAAATATATATGTATGTATATAT	9.42	9.19	8.65	9.86	7.09	7.63	7.89	6.49	9.78	10.21	8.21	8.74
CACACA_negctrl_site1749	ATTGCATTTGTAGATAATACAATATGGATTGTTATA	9.08	8.8	8.38	9.44	6.71	6.97	7.34	6.02	9.78	9.51	7.47	8.08
CACACA_negctrl_site175	TTCATAGAATTATATATTTTAAAAAAAAAAATAATT	8.83	8.42	7.83	9.31	6.65	7.04	9.01	5.78	9.6	9.45	9.62	10.19
CACACA_negctrl_site1750	TGTACATATATATAATATATATATCATCATATTTTC	9.23	9.07	8.47	9.69	7.21	7.39	9.27	6.61	10.51	9.66	7.88	8.19
CACACA_negctrl_site1751	TTTATTCTAAAATATTAAAAATGATTTGTTTTTTCA	8.78	8.35	7.76	9.25	6.55	6.75	8.33	5.85	9.51	10	8.51	8.95
CACACA_negctrl_site1752	AAAATGAAATATGTTATATATATATATATATATATA	8.98	9.58	9.38	9.65	9.72	9.82	8.16	9.4	10.42	9.87	8.17	8.86
CACACA_negctrl_site1753	TCAAAAAAAAAAAAAAAAAAAAAAAAAAAAAAAAAA	8.47	8.2	7.89	8.78	7.27	7.8	8.18	5.92	9.76	9.65	8.29	8.95
CACACA_negctrl_site1754	ATTATAGACAACTCTTTTTCTAAACTATTTTATTTT	9.43	9.33	8.46	9.98	6.97	7.2	7.9	6.35	9.97	9.64	8	8.58
CACACA_negctrl_site1755	TTTTTTTATTTTATTTTATTATCTTATGTATCACAA	9.22	9	8.33	9.61	6.93	7.35	8.57	6.48	9.78	10.3	8.5	9.29
CACACA_negctrl_site1756	TCCTCTTCAATATATATATATTATAAATAAATAAAT	8.95	8.53	8.12	9.15	7.34	7.88	8.28	6.62	10.18	10.09	8.45	9.21
CACACA_negctrl_site1757	TCTTATATATGCTTAAATATATTATATTTATTTGAA	8.99	8.76	8.15	9.55	6.84	7.18	7.58	6.54	9.49	9.43	7.55	8.2
CACACA_negctrl_site1758	AGAAATGAAATCCAAAAACGAGGAACCAATAACGCA	9.79	9.47	8.82	9.98	7	7.42	7.76	6.52	10.28	9.56	7.97	8.28
CACACA_negctrl_site1759	GTGTAAATAAGGATATATAACAATCAACAAAACATA	9.61	9.39	8.62	9.9	7.07	7.52	8.12	7	10.22	9.87	8.26	8.94
CACACA_negctrl_site176	TTTATCAAAAAAAAAAAAAAAAAAAAAAAAAATTGT	8.91	8.72	8.03	9.26	6.83	7	7.97	5.83	9.72	9.64	8.15	8.84
CACACA_negctrl_site1760	AAAATAAATTTTTATGTTATATATACAATTTCTCTA	9.02	8.75	8.11	9.37	6.73	6.88	9.05	6.22	9.32	9.35	9.69	10.4
CACACA_negctrl_site1761	ATATTAATATATATGTTTTATTACCATTTTATGTAT	9.44	9.19	8.53	9.77	7.05	7.28	8.25	6.73	9.84	9.74	8.67	9.09
CACACA_negctrl_site1762	TTTTTTTCTTCTTTTCTCTTAAAAATATTGAATATT	9.12	8.68	7.86	9.49	6.73	7.02	8.71	6.28	9.84	9.47	9.93	10.34
CACACA_negctrl_site1763	AAAAAAAAATATACATATATATATATATATATATAT	8.93	9.88	9.68	9.61	9.37	9.53	8.88	9.47	10.14	10.16	9.46	10.22
CACACA_negctrl_site1764	AAAGAACAAATAAAACATAAAATAATATATATAGAT	9.76	9.21	8.61	10.1	7.02	7.34	8.36	6.63	9.42	9.91	8.4	9
CACACA_negctrl_site1765	TACTTTATATTATATATATATATATATATATATATA	9	9.31	9.09	9.57	9.12	9.57	7.35	9.28	10.02	9.47	7.7	8.27
CACACA_negctrl_site1766	ACACATATATATATATATATATATATATATATATAT	9	9.91	9.96	9.45	9.44	9.62	7.86	9.38	11.23	10.08	8.05	8.7
CACACA_negctrl_site1767	TTTCATAAATAATAAAATAAAATATGAAGCAAAAGG	9.39	8.94	8.28	9.67	7.29	7.4	7.98	6.75	10.07	9.48	7.52	8.25
CACACA_negctrl_site1768	TAAATAATGTAAAAAACATCATCAAAATGTTAATTA	9.09	8.81	8.09	9.51	6.62	7.11	8.61	5.58	9.36	10.04	8.29	8.89
CACACA_negctrl_site1769	TTTTTACGTAAACAAAATAATTATATAATATTATTT	9.05	8.71	8.04	9.52	6.86	7.37	7.85	6.34	10.22	9.67	8.25	9
CACACA_negctrl_site177	TTATATGTATGGAGGTTTTTGTATATAGATATATAG	9.29	8.92	8.39	9.68	6.91	7.27	8.03	6.34	9.83	9.71	8.14	8.84
CACACA_negctrl_site1770	TTTTTATTTATATATAAGGAAAATGCGGTATATATT	9.24	8.85	8.21	9.44	7.38	7.62	7.88	6.73	10.26	9.77	8.15	8.65
CACACA_negctrl_site1771	AAAAAAGAAAAGAAATCATGAAAGAATCAAATAAAG	9.36	9.14	8.44	9.67	6.88	7.21	7.82	6.31	9.51	9.63	8.01	8.51
CACACA_negctrl_site1772	TTTAGCACAAACAAAAAAAAAATAGAAAAAAATATA	9.27	8.86	8.08	9.46	6.88	7.16	8.55	6.48	9.7	10.6	8.55	9.3
CACACA_negctrl_site1773	TGGTTATTTATCTTTATTATAAATATTTACAAATAA	9.11	8.59	8.02	9.44	7.21	7.34	9.22	6.33	10.11	10.21	8.32	8.64
CACACA_negctrl_site1774	TTTTCAATATATATATGCTGAATTTATAATTTGTAT	9.09	9.03	8.33	9.67	6.89	7.37	7.7	6.08	9.41	9.45	8.1	8.59
CACACA_negctrl_site1775	GTGTACAAAATATGGTAATAAAGTAGTTACATGAAT	9.47	9.41	8.75	9.86	7.23	7.53	7.9	6.81	11.42	9.68	7.85	8.58
CACACA_negctrl_site1776	GTGTGAGCACATTCGGGAGAGTTTTTTTTTTTTTTT	9.22	9.11	8.59	9.53	7.31	8.17	7.65	7	10.55	9.84	8.04	8.55
CACACA_negctrl_site1777	AAATAAAATAAATAATATAAAATAATATATAAAAAA	9.42	9.1	8.21	9.82	6.67	7.04	8.03	6.15	9.38	9.79	8.07	8.65
CACACA_negctrl_site1778	ATATTTTTTAGTAAGACGAAATAAATAAATCTTTAT	8.86	8.47	7.87	9.22	6.79	6.98	8.16	5.89	9.94	9.56	8.26	8.86
CACACA_negctrl_site1779	TAATTCAAACGTGTATGTATATTACTCGAAGAAATA	9.03	8.72	8.21	9.41	6.86	6.79	7.94	6.2	10.07	9.77	8.07	8.73
CACACA_negctrl_site178	TTTTTATATTTCAACATATCACAATTTTATATATCT	9.24	8.99	8.28	9.7	7.04	7.46	7.75	6.43	9.57	9.72	8.03	8.85
CACACA_negctrl_site1780	GTATATAATTTTTTTTTTTTTTTCATTCTTTTCCTT	9.28	8.88	8.05	9.46	6.89	7.33	8.53	6.39	9.5	9.93	8.6	9.15
CACACA_negctrl_site1781	ACACGCACATATATATAAATATATATATATATAAAT	9.21	9.8	9.4	10.05	7.35	7.57	7.71	7.19	9.97	9.68	8.15	8.56
CACACA_negctrl_site1782	ATTCAGAGTATATAAAAATTAATATATACATAATAT	9.18	8.95	8.32	9.62	6.86	7.06	9.13	6.46	9.74	9.88	10.12	10.69
CACACA_negctrl_site1783	TTTTTTTAATAAATTTATAACAATATGATAGGTGAC	9.33	8.66	8.02	9.49	7.83	7.9	7.77	7.05	10.41	9.6	7.94	8.44
CACACA_negctrl_site1784	ACACATAAATGAATAAATAAATAAATATAAATATAA	9.41	9.23	8.56	10.11	6.73	7.22	7.71	6.21	9.67	10.04	7.9	8.54
CACACA_negctrl_site1785	ATTCGTCACATTTTTTGATATATATATATATATATA	9.41	9.78	9.62	9.77	9.68	9.6	7.76	9.46	10.51	9.66	7.82	8.41
CACACA_negctrl_site1786	AGCTAATATATCTTATATTCATATAAAAAAATATAT	8.94	8.71	8.2	9.41	6.89	7.08	7.51	6.26	9.77	9.83	7.9	8.55
CACACA_negctrl_site1787	TTTTGTTCTAATATGGGAACATAAATATTAAATATA	8.8	8.48	7.8	9.24	6.75	7.19	8.12	6.22	10.36	9.87	8.21	8.69
CACACA_negctrl_site1788	TTTTATAAAATATAATATAATAATATATGTATAATA	8.96	8.62	8.03	9.41	6.78	7.07	8.72	6.27	9.85	9.41	7.96	8.5
CACACA_negctrl_site1789	TTATTTACAAAACAAATCAAAATATCCAAAAGAATA	9.04	8.64	8.02	9.46	6.61	7.05	7.74	6.01	9.82	9.64	7.96	8.48
CACACA_negctrl_site179	TTTCTCTTATTCCAATCTATAATAAGTATCAATATT	9.13	8.93	8.21	9.59	6.91	7.27	7.87	6.55	10.41	9.69	7.96	8.57
CACACA_negctrl_site1790	TTTTTTTTTTTTTTTCTTTTTTATTCTCACAAAAAA	8.31	8.38	7.76	8.76	6.87	7.67	7.9	6.09	9.86	9.48	8.07	8.72
CACACA_negctrl_site1791	TTTTAAAAAAAAAAAATAAATAAATAAGATATTATC	8.91	8.55	7.83	9.36	6.47	6.94	7.67	6.02	9.26	9.77	7.95	8.73
CACACA_negctrl_site1792	ATACTAAGGAGAAAAGAAAAGTGAATTTATTCTATA	9.03	8.81	7.92	9.4	6.63	6.92	7.81	5.89	9.34	10.35	8.06	8.51
CACACA_negctrl_site1793	AAATGTATAGGAATAATAATAAAAAAAAAAAAAAAT	9.49	9.17	8.27	9.65	6.83	7.07	9.08	6.44	9.55	10.25	9.48	10.25
CACACA_negctrl_site1794	TTATAATATTATAAAATAACATTTATTAATTATTGG	8.87	8.57	7.95	9.34	6.62	7.11	7.41	6.43	9.6	9.63	7.71	8.13
CACACA_negctrl_site1795	ATTGTCCTAAATACTACAAAGTAGATCTTTAATATT	9.15	8.87	8.29	9.61	6.94	7.24	7.72	6.25	11.2	9.57	7.81	8.43
CACACA_negctrl_site1796	GTGTACAGACACAAAATATATACATATATATATATA	9.15	9.58	9.42	9.51	9.01	9.4	8.84	9.2	11.39	9.24	8.96	8.95
CACACA_negctrl_site1797	AGATTATATATATGTATATATGTATATATTTATATA	9.11	8.82	8.2	9.53	6.87	7.08	8.12	6.12	9.34	10.05	8.13	8.8
CACACA_negctrl_site1798	AAAAAAAAATAAAATAAAATAAAATAAAATAATATA	9.39	8.97	8.07	9.59	6.76	6.91	7.41	6.26	9.02	9.33	7.55	8.28
CACACA_negctrl_site1799	AGAAATAAAAAAAAAAATATATATATTATATATATA	8.87	8.81	8.29	9.47	7.83	8.67	7.76	7.74	9.74	9.83	7.77	8.54
CACACA_negctrl_site18	TTTTTTTTTCTTCTTTTCAAATTTAAGAAATTATAA	8.78	8.3	7.66	9.28	6.83	7.15	8.76	5.91	10.03	9.47	9.63	9.82
CACACA_negctrl_site180	TCGTCTCTTCTTGTTCTGTTTTAGAAGGCTATATAT	9.42	9.19	8.57	9.73	7.17	7.56	7.86	6.99	10.2	9.69	8.05	8.55
CACACA_negctrl_site1800	TTTTAACGTAATTCAAATGAGCAGAATTTTTTAAAA	8.83	8.38	7.88	9.36	6.66	7.16	8.05	6.28	9.82	9.8	7.95	8.68
CACACA_negctrl_site1801	AAGGAGAAATAAATATTAAAAAATTTATATATATAT	9.05	9	8.4	9.48	9.06	9.25	7.97	8.74	10.01	10.47	7.95	8.56
CACACA_negctrl_site1802	TTATAATAAATATTTATTATATATAATATATATTAC	8.99	8.83	8.16	9.39	6.89	7.29	8.31	6.52	9.68	9.96	8.68	9.28
CACACA_negctrl_site1803	TATTTCATTAATGTCACTTTGAAAGAAATGAAAAAA	8.82	8.66	8.02	9.38	6.95	7.34	8.03	6.44	10.45	9.77	8.01	8.65
CACACA_negctrl_site1804	AATAGGATATGGTACATTTTTTGTATACTTTTTGTT	9.41	9.24	8.58	9.76	6.74	7.27	7.89	6.07	10.92	9.87	8.2	8.63
CACACA_negctrl_site1805	ATCCTGAACAGAATATGTATAAACAGAAGGAAACAA	9.45	9.33	8.63	9.85	7.21	7.54	8.09	7.03	10.2	9.95	8.09	8.61
CACACA_negctrl_site1806	TTCTTAAATATATTCAACATACATAATATATAATCT	9.09	8.81	8.05	9.51	7.04	7.24	8.61	6.53	9.58	10.16	8.64	9.26
CACACA_negctrl_site1807	ATTTTAATAAACACTTACATGTTTTCCAAATTGTAT	9.12	9.05	8.48	9.56	6.93	7.03	8.48	6.31	9.91	9.93	8.58	9.23
CACACA_negctrl_site1808	ATATATACAAGTATTTTTTTTTCAAACATTATTTTT	9.15	8.95	8.03	9.68	7.09	7.22	8.32	6.26	9.72	9.74	8.25	8.74
CACACA_negctrl_site1809	AATGCTATCTTCTTATTTTTCATACACAACATGAAC	9.4	9.28	8.71	9.72	7.16	7.58	8.24	7.04	10.32	9.98	8.48	9.1
CACACA_negctrl_site181	AAATAAAATATCAATTAAAACAGAATTGAATTTTTA	9.02	8.77	8.11	9.6	6.6	6.83	7.76	6.18	9.27	9.61	7.6	8.35
CACACA_negctrl_site1810	ATAGAATATTAATAATTAAAAATAAAATAAAATAAA	9.22	8.85	8.23	9.7	6.87	7.36	8.79	6.46	9.52	10.01	8.46	9.1
CACACA_negctrl_site1811	AAAAATAAAATAAAGAAGGAAAATAAAAAAATAAGG	9.43	9.16	8.27	9.77	7.3	7.44	7.46	6.87	10.03	9.72	7.87	8.68
CACACA_negctrl_site1812	TTTTATAATTTCAAAGGATTCTTTAATATTATAAAT	8.75	8.4	7.85	9.32	6.7	6.89	8.53	5.9	9.58	9.86	8.36	9.15
CACACA_negctrl_site1813	TTTTTATTCGATGATCAAATAGGTATATACAAAAAA	9.01	8.69	8.19	9.44	7.22	7.88	9.09	7.03	10.45	9.48	9.76	10.28
CACACA_negctrl_site1814	TTATTGTGTAAGATGATTTTCTTCGTCACTTTGAAA	8.82	8.84	8.12	9.37	6.66	6.78	7.86	5.77	9.65	9.65	8.24	8.81
CACACA_negctrl_site1815	TTCTGCAGCAATGTTTTTTTTAAATATTTATATGGT	9.26	9.01	8.42	9.66	7.16	7.8	8.29	6.51	9.89	9.96	8.13	8.79
CACACA_negctrl_site1816	ATAAGTAAAAATAAAAAAAAAATATATATATATATA	9.05	9.43	9.23	9.59	9.24	9.6	8.64	9.31	10.16	10.16	8.78	9.35
CACACA_negctrl_site1817	AATAGAAATTATATAAACATAAATGAATAAATAAAT	9.43	9.18	8.53	9.82	6.69	7.02	7.58	6.01	9.42	9.73	7.96	8.54
CACACA_negctrl_site1818	TATTTTATACACTTGCTAAAACATTAACACATATGT	9.38	9.32	8.42	9.83	7.14	7.51	7.87	6.83	10.08	9.83	8.04	8.74
CACACA_negctrl_site1819	GTAGGTTACAAAATGTGAGAGAAGCAAATATAGAAA	9.31	9.23	8.52	9.74	6.99	7.45	7.8	6.96	10.2	9.59	8.02	8.53
CACACA_negctrl_site182	ATAAAAATGGATGAATATAAAAAAAAAAAAATATAT	9.3	8.98	8.22	9.61	7.03	7.32	7.72	6.63	9.59	9.35	7.95	8.6
CACACA_negctrl_site1820	AGAATTGTTGTTAAAGAATTCTTTTTTATCCTTCCC	8.89	8.88	8.08	9.39	6.89	7.35	7.66	6.45	9.67	9.71	7.65	8.27
CACACA_negctrl_site1821	TCCTTTTCTTAATTTAAAAAATATAAAAAAAACGAA	8.75	8.18	7.7	9.24	7.19	7.42	8.05	6.11	10.09	10.06	8.11	8.69
CACACA_negctrl_site1822	TATAAAAAGGAAAAATAAAAATAAAAATAAAAATTA	9.18	8.82	8.02	9.44	6.51	6.73	8.98	6.07	9.61	9.73	9.61	9.86
CACACA_negctrl_site1823	TATTTCATCTTATTTTAGGAAAAACTAATATATAAG	8.74	8.32	7.79	9.2	6.91	7.06	7.81	6.06	10	9.88	8.08	8.67
CACACA_negctrl_site1824	ATTTGTTTATAGGCCATAAAATATTTAATTCATTTG	9.26	8.89	8.22	9.43	6.81	7.23	8.13	6.34	10.36	9.72	7.89	8.7
CACACA_negctrl_site1825	TTTTGTAATTCTCTTCATATAATTTATATATATATA	9.19	8.86	8.27	9.61	9.01	9.31	8.94	8.57	10.23	9.76	9.78	10.01
CACACA_negctrl_site1826	ATATAGTTCGATATAGTTAGTATGAATTGAAAAATA	9.09	8.87	8.22	9.61	6.92	7.05	8.47	6.16	9.82	10.25	8.56	9.32
CACACA_negctrl_site1827	TCTTTTTTTTTTTTTTTTTTTTTTTATTTATTCATA	9.26	8.89	8.07	9.5	6.85	7.47	8.16	6.14	9.85	9.69	8.3	8.8
CACACA_negctrl_site1828	ATCTCAAATATAATAAATTATTAGGTATATATATAT	9.13	8.92	8.62	9.46	9.16	9.28	7.86	8.77	10.16	9.99	7.94	8.8
CACACA_negctrl_site1829	TAGTTATAAGAGTTACAAAGAATACCGGAAATATAG	9.39	9.14	8.53	9.76	7.23	7.58	8.53	6.78	10.42	9.83	8.52	9.16
CACACA_negctrl_site183	AACTATATCATTTATTTTATTTTTTAAATACATTTA	9.12	9	8.26	9.41	6.91	7.08	8.12	6.19	9.62	9.97	8.39	9.13
CACACA_negctrl_site1830	ATGGACATTTTATAAATCACAATGGATATTTTATAA	8.96	8.71	8.11	9.39	6.83	7.15	7.4	6.11	10.44	9.49	7.6	7.96
CACACA_negctrl_site1831	GTTATATATGATGGAAGCACTTGGAAGAGGGAAATA	9.44	9.11	8.46	9.64	7.26	7.84	7.66	6.84	10.04	9.62	8.1	8.63
CACACA_negctrl_site1832	AGGAACATAAGCAATGTATAAACATAAAACTATAAT	9.53	9.44	8.69	9.88	6.83	7.21	8.1	6.46	9.5	9.8	8.17	8.67
CACACA_negctrl_site1833	TAATATTTTTATTATTAGAATTGTATATGTTTAATA	8.92	8.58	7.82	9.21	6.77	6.86	9.28	5.88	9.58	9.5	10.06	10.63
CACACA_negctrl_site1834	AAACCGAATTTACATGAATGTAAATTATGTTGTTTT	9.22	8.91	8.46	9.6	6.73	6.74	8.13	5.88	9.44	9.48	8.28	8.54
CACACA_negctrl_site184	TTTTGAAGCTTTAAAACATATATATATATATATATA	9.25	10.04	9.46	9.63	9.76	9.96	7.94	9.53	10.77	9.78	8.15	8.93
CACACA_negctrl_site185	TATATATATTAATTTATTTATTTGTTTATTTATTTA	9.27	8.87	8.17	9.69	7.31	7.38	7.73	6.41	9.46	9.59	7.76	8.38
CACACA_negctrl_site186	AATACATAAAAATAAAAATAAAATATAACTAATATG	9.5	9.11	8.31	9.75	6.87	6.99	7.83	6.34	9.78	9.84	7.87	8.42
CACACA_negctrl_site187	AATTATATAATCTTATAACATAATATAATAACATTT	9.09	8.72	8.08	9.45	6.76	7.09	8.91	6.22	9.37	9.6	9.61	9.97
CACACA_negctrl_site188	TTTTTACTATTTATATGACTAAAAATATATTGAATA	8.93	8.63	7.88	9.42	6.94	7.15	7.96	6.07	10.18	9.63	7.98	8.6
CACACA_negctrl_site189	AAGTTTATTATATATAAATTATTATATATATATATA	9.02	8.75	8.2	9.55	9.27	9.71	8.24	9.02	10.22	9.82	8.3	8.9
CACACA_negctrl_site19	TTAAATTCGTCATTTTAAAATAATACAAAAGTTCAA	8.83	8.58	8.03	9.33	6.81	7.13	7.79	6.31	9.97	9.64	7.74	8.62
CACACA_negctrl_site190	TAATTAAAATTATATATTAGAAAAAACATATAAAAC	9.37	8.83	8.24	9.56	6.98	7.33	8.25	6.42	10.26	9.89	8.24	9.01
CACACA_negctrl_site191	TTGTTCATCTTTTTTTTTTTTTTTTTTTTTTAAATC	8.86	8.56	7.89	9.2	6.72	7.04	9.57	5.69	9.52	10.78	10.19	10.25
CACACA_negctrl_site192	TTTTTCTTTTTTTTTTCCTTTATCACATAAGAAAAA	8.89	8.49	7.86	9.36	6.97	7.43	8.38	6.33	10.38	10.07	8.5	8.76
CACACA_negctrl_site193	AAAAAAAAAAAAAAAAGGGGGGGAGGGATTGAAAAA	10	9.2	9.61	9.92	8.54	9.71	7.51	7.97	11.78	9.53	7.53	8.25
CACACA_negctrl_site194	TTTTTAAAAAAAAATAGAGAGTCAAAGTATGTGGCG	9.32	8.87	8.05	9.52	7.33	7.51	7.48	6.82	10.27	9.4	7.56	8.35
CACACA_negctrl_site195	TATTATATAATAAAAATTATTATTATTTGTATAAAT	8.83	8.4	7.87	9.34	6.73	6.91	7.79	6.26	9.84	9.84	8.15	8.61
CACACA_negctrl_site196	TTTTTAAATATATAATAGAATTGATTGTATTATATA	8.88	8.6	7.99	9.46	6.64	7.13	9	6.04	9.81	9.66	9.72	10.08
CACACA_negctrl_site197	GCGAAATATTATTATAGTATACAAATACTTCTATGA	9.01	8.92	8.33	9.51	6.76	7.06	8.71	6.21	9.98	9.37	7.52	8.21
CACACA_negctrl_site198	TTTTTGTAATTATATTAATATATATATATATATATA	9.11	8.97	8.71	9.54	8.96	9.16	7.77	9.1	10.05	9.8	8.06	8.67
CACACA_negctrl_site199	GAACAACAACAAAAAAAAAAAAAAAAAAAAAAAAAA	8.63	8.36	7.87	8.96	7.04	7.54	8.44	6.14	10.06	10.39	8.51	9.08
CACACA_negctrl_site2	TATTATAACTAAAAAAATCACATAAAATACTTTATT	9.1	8.62	7.97	9.39	6.61	6.95	7.53	5.56	9.31	9.71	7.83	8.35
CACACA_negctrl_site20	CAAAAAAAAAAAAAAAATAAATAAAGGAAATAAAAA	9.05	8.86	7.9	9.33	6.54	7.01	8.18	6	9.6	9.95	8.32	8.9
CACACA_negctrl_site200	CAACTCTTATTTAATTATATGAATTAATTTATATGA	8.95	8.68	8.16	9.27	6.7	7.02	8.19	5.88	10.12	10.02	8.1	8.67
CACACA_negctrl_site201	TTCTTTTTAATTTATTTTTTCTTATAACAAGAAAAC	8.93	8.82	8.05	9.61	7.17	7.49	7.82	6.74	10.05	9.85	7.76	8.42
CACACA_negctrl_site202	TATTGTATGGTAGGATATGATGTTATTTGTTATAAT	9.45	9.01	8.55	9.9	6.92	7.24	10.34	6.49	9.88	10.79	9.34	9.43
CACACA_negctrl_site203	TAATGTTTTTTTTGTTTACCAAAAATAATACATTAT	8.99	8.62	8.09	9.53	6.96	7.16	7.99	5.92	10.32	9.74	8.07	8.59
CACACA_negctrl_site204	AAAAAAAAAAAAAAAAAAAAAAAAAAAAAAAAAAAA	9.43	8.76	8.77	9.14	9.12	10.72	8.48	7.55	11.61	10.03	8.47	9.07
CACACA_negctrl_site205	ATAAATAAATAAATAAATAAATATACATATACATAT	9.39	9.06	8.39	9.71	6.89	7.16	8.36	6.26	9.87	9.98	8.48	9.02
CACACA_negctrl_site206	TTTTATCATCTTTTTACATTATGTATAAATATTTTC	9.23	9.11	8.37	9.84	6.99	7.41	9.15	6.78	10.02	9.61	9.8	10.1
CACACA_negctrl_site207	TGTGTAGGGGATATTCTACTTTAAAAATAAATATAT	9.16	8.77	8.28	9.67	7.26	7.97	8.08	6.71	10.54	9.8	8.06	8.8
CACACA_negctrl_site208	ATTTTAACTCCCCTTAATCTATTGTATATATATATA	9.39	9.09	8.68	9.69	9	9.13	7.81	8.84	10.2	9.72	7.95	8.86
CACACA_negctrl_site209	TTGTTCTTTTTTTTTTTATTTTTTAATTTGAAAAGA	9.12	8.51	7.9	9.37	7.03	7.37	8.4	6.3	10.34	9.99	8.34	8.96
CACACA_negctrl_site21	TGTCTTTATATATATTTATTTTTTAGTATTACATAA	9.4	8.94	8.27	9.76	7.33	7.4	7.85	6.71	9.86	9.74	8.15	8.7
CACACA_negctrl_site210	GTTCAAATTCTTATACCTTTTTATTGAGCCATAATA	9.25	8.92	8.26	9.58	7.12	7.44	7.84	6.73	9.94	9.62	8.14	8.5
CACACA_negctrl_site211	TTTACTTTTTTTATATATTATTTATTATATAATATA	9.2	8.85	8.14	9.67	6.96	7.37	7.66	6.48	9.78	9.76	7.81	8.26
CACACA_negctrl_site212	AATATATATATATATATATTTTTGTTAGAATATGGA	8.99	8.93	8.62	9.53	7.45	7.45	8.17	6.69	9.6	9.77	8.24	8.76
CACACA_negctrl_site213	ATAAATATATGGTTTCATTATATTAAATTCAATTTA	8.92	8.57	7.99	9.38	6.75	6.89	8.79	5.83	9.82	9.43	9.9	10.41
CACACA_negctrl_site214	TTTTTATTTTTATACATATAATATATTATGATTAAA	8.98	8.64	7.92	9.41	6.94	7.57	9.16	6.69	10.11	9.6	10.04	10.43
CACACA_negctrl_site215	ATAAAATATTATATATATATATATATATATATATAT	8.94	9.37	8.98	9.5	9.87	9.84	8.1	9.37	10.72	10.06	8.19	9.1
CACACA_negctrl_site216	AATATACAAAATAAATAAAATATATATATATATATA	9.29	9.67	9.24	9.95	9.48	9.75	7.96	9.24	10.19	9.79	8.12	8.71
CACACA_negctrl_site217	TAATTTCATCATATTTGTTCCTTCTCAAAATTTTTT	9.21	8.96	8.16	9.48	7.01	7.15	8.07	6.44	9.92	9.76	8.06	8.61
CACACA_negctrl_site218	TATTTGTATAAATAAAAATAATATATATCAAATAAC	9.15	8.84	8.25	9.31	6.98	7.18	8.25	6.4	9.75	9.86	8.24	8.62
CACACA_negctrl_site219	GCAAAACATTTTTAAAATAAAAATAATAAAATATAT	8.88	8.81	8.17	9.5	6.81	7.17	9.1	6.37	9.96	9.87	9.87	10.39
CACACA_negctrl_site22	TTTTAAGATATAAATTAATACTTATATATATAGATA	8.88	8.45	7.89	9.27	6.75	6.94	8.47	5.97	9.75	10.13	8.45	9.36
CACACA_negctrl_site220	ATCATTTATTTTTTAAAAGTATATATATATATATAT	9.14	9.42	9.27	9.59	9.47	9.67	7.83	9.37	10.4	9.7	7.63	8.29
CACACA_negctrl_site221	TTTTTGAAATAATGAAACAGCAAAAAAACAAAAATA	9.39	9.03	8.36	9.6	7.2	7.6	8.62	7.14	10.47	9.46	7.63	8.15
CACACA_negctrl_site222	TTTTTTTTTTATGTTATTAAAAAAAAAAAAAATTAA	8.56	8.03	7.55	9.03	6.79	7.3	8.21	5.75	10.29	10.9	8.5	8.83
CACACA_negctrl_site223	TTATTCACTTCTTTTTAAAAAAAAAAAAAAAAAAAA	8.37	8.12	7.64	8.85	6.85	7.45	8.16	6.36	10.14	9.82	8.19	8.83
CACACA_negctrl_site224	TTGAAGTGTACTATTTTATATATATATATACATTTT	9.33	9.44	8.76	10.05	7.25	7.84	7.99	6.83	12.2	9.8	8	8.61
CACACA_negctrl_site225	TTTTTTTGTATTTGTTTATTTAATGATAAAATTAAA	9.03	8.49	7.93	9.33	7.23	7.29	8.54	6.64	10.25	10.11	8.72	9.3
CACACA_negctrl_site226	TTTTTTTATACAATTTTATATATTAAATATTATAAT	8.99	8.75	8.08	9.53	6.81	7.26	7.79	6.46	9.73	9.67	7.94	8.48
CACACA_negctrl_site227	TTTTTGTATGCTTCCCGATTACATTATGTTGTAAAT	9.53	9.28	8.61	9.77	7.06	7.47	9.55	7.01	10.13	10.62	10.18	10.19
CACACA_negctrl_site228	TTTTTATGATTATACTTATATAATTTCATGATTGAA	8.98	8.79	8.11	9.4	6.78	7.03	7.53	6.23	9.61	9.64	7.67	8.61
CACACA_negctrl_site229	TTTTGGTTAATTCCCCCCATTACATTATGTCATGTC	9.81	9.24	9.48	9.87	8.48	9.98	8.07	7.99	11.85	9.91	8.29	8.81
CACACA_negctrl_site23	TATTTTTTTTTTTTTTTTTTTTTTATATATACATAT	9.26	8.98	8.24	9.69	6.66	7.06	7.88	6.1	9.42	9.86	8.06	8.76
CACACA_negctrl_site230	ATGAACATATCAATTCTCAAAATAGGATGAGAGCAT	9.26	9.24	8.5	9.6	6.88	7.2	7.71	6.61	9.75	9.61	7.58	8.24
CACACA_negctrl_site231	AAATGATGCATTTGTCATTAAAATTGTGAAATATTA	8.98	8.89	8.23	9.44	6.75	7.03	8.25	6.58	9.47	9.88	8.2	8.65
CACACA_negctrl_site232	AAACAAAATTTATTTCAAAGTTAATAATTTTTATGT	8.93	8.57	7.89	9.35	6.79	6.9	8.43	5.84	9.28	9.36	8.79	8.69
CACACA_negctrl_site233	GTGTGATATAATTTTTTTAGAGCTTTATAATATTAT	9.27	8.92	8.32	9.61	7.15	7.98	8.31	6.75	10.17	10.01	8.41	8.9
CACACA_negctrl_site234	ATTATATATATATATATATATATATATATATTATAT	8.89	9.36	8.98	9.65	7.97	8.3	9.05	7.41	9.72	9.39	9.85	10.33
CACACA_negctrl_site235	TTTTTTTATATAGACACAAAAGAAAATTACATATAC	9.13	8.56	7.93	9.23	7.3	7.52	8.01	6.49	10.72	10.05	8.18	8.79
CACACA_negctrl_site236	ATGAAAAAAAATAAAAAATATATATATATATATATA	8.94	9.68	9.12	9.48	9.65	9.89	9.13	9.49	10.42	10.24	8.95	9.34
CACACA_negctrl_site237	ATTCTATTTTTTATAAAACCATGTCATCAACATAGG	8.99	8.89	8.04	9.47	7	7.27	8.13	6.7	10.26	9.88	8.36	8.14
CACACA_negctrl_site238	TTACAAAAAAAAAGGCGCGGATGGGGGCAATAGCAA	10	9.71	9.07	10.43	7.2	9.63	7.83	6.28	11.02	9.54	7.71	8.35
CACACA_negctrl_site239	GAGTTATTTCTTATTTAAGCATTCTACATATATATA	9.46	9.16	8.51	9.79	7.2	7.29	9.19	6.6	10.06	9.45	9.48	9.87
CACACA_negctrl_site24	ATTTATATTAATGGATAAATAAATGTGTACTTGATA	9.17	8.88	8.37	9.58	6.96	8.21	8.22	6.42	12.43	9.81	8.04	8.59
CACACA_negctrl_site240	TTTTAAAAAGAAAAAAATAACATACATATATATATA	9.07	8.87	8.46	9.38	8.83	9.12	7.82	8.77	9.96	9.43	8.05	8.69
CACACA_negctrl_site241	TTACACAAATAGCTGCATTTATAAAATACAATTAAA	9.03	8.85	8.27	9.51	6.79	7.8	8.14	6.18	9.63	9.8	8.09	8.55
CACACA_negctrl_site242	TTCTTTAAAAAATTCGATAAAAAAAAAAAAAGAAAA	8.84	8.35	7.72	9.31	6.8	7.32	7.94	6.17	9.73	10	8.17	8.83
CACACA_negctrl_site243	ATAACATAATAGCAACAATTTATTTCCTCTATAACA	9.23	8.86	8.26	9.63	6.94	7.32	7.91	6.37	9.81	9.54	8.17	8.66
CACACA_negctrl_site244	ATAAAGATTAATAAAATAAAATTCCGCAAACATATA	9.33	8.97	8.44	9.7	6.84	7.18	8.06	6.44	9.91	9.78	8.62	9.07
CACACA_negctrl_site245	TTTTTATTTTATAATATATTCCTTTTCCTTTCTTTC	8.97	9.02	8.05	9.5	6.64	6.79	7.68	6.29	9.7	9.61	7.92	8.58
CACACA_negctrl_site246	AAATAAGCATATACAAACATGCATACATATAAATAA	9.38	9.28	8.65	9.79	6.91	7.23	8.58	6.43	9.71	9.53	9.46	9.55
CACACA_negctrl_site247	ATATAAATATAAATATATATGTATAAATATAAATAT	9.2	9.18	8.54	9.84	6.96	7.06	8.49	6.15	9.52	9.4	7.63	8.37
CACACA_negctrl_site248	ATATATATATGTATGTATATATATATATATATGTTT	9.35	9.32	8.84	9.74	9.26	9.48	8.07	8.61	10.38	10.52	8.34	8.35
CACACA_negctrl_site249	TTTATTTTTTATATATCACTTAAAAAAAAAAAAAAA	8.41	8.07	7.64	8.93	7.05	7.55	7.95	6.3	9.99	10.01	8.2	8.82
CACACA_negctrl_site25	TTTTTTTTTTTTTTTTTGCAATATATTTTAAAAAAG	8.15	8.38	7.91	8.69	6.99	7.65	7.78	7.07	9.96	9.69	7.94	8.52
CACACA_negctrl_site250	TTATATTTATAAAATTGTATACCCCTTCTAACTTTC	9.06	8.86	8.32	9.5	6.96	7.41	8.78	6.7	10.34	9.75	8.14	8.57
CACACA_negctrl_site251	AAGAATGTTATATTATGATGCTGTCTTTTTTTAAGA	9.08	8.74	8.24	9.4	6.82	7.13	8.07	5.94	9.74	9.71	8.1	8.91
CACACA_negctrl_site252	TTTATACAAAAAAACAAAATCAAACAAAAAAAAAAA	9.19	8.86	8.05	9.45	6.96	7.44	7.68	6.13	9.56	9.52	7.88	8.7
CACACA_negctrl_site253	ACAAAGACAATTTTGTTATATATAAAAAAAAAAAAT	9.17	8.98	8.19	9.58	6.98	7.11	7.91	6.54	9.85	10.29	8.03	8.58
CACACA_negctrl_site254	TTTCAGACAAAAAAAAAAAAAAAAAAGAGGAGAATA	9.01	8.72	8.06	9.25	6.64	7.27	8.25	5.94	9.47	10.23	8.45	9.21
CACACA_negctrl_site255	TAATAATAGTACTGACATCGAAATATTATTAAAAAT	9.11	8.96	8.26	9.6	6.73	7.5	7.94	6.24	11.29	9.47	7.98	8.72
CACACA_negctrl_site256	TATTTTCATTATACTACTTCGAAGATACCCTTTTTT	9.21	9.13	8.43	9.6	6.79	7.24	7.58	6.53	10.65	9.71	7.64	8.3
CACACA_negctrl_site257	TTTATTTATTTATTCTTATTTTTTTTTTTTTTTACT	9.22	8.88	7.96	9.49	6.8	6.89	8.08	6.15	9.38	9.81	8.09	8.66
CACACA_negctrl_site258	TATTTCTTATTTATTTTTTAAGGAAATTAAAGATTT	8.66	8.23	7.85	9.24	6.68	7.04	8.64	5.95	9.83	9.34	7.72	8.4
CACACA_negctrl_site259	TCATATTTACAAAAAGGTATTAATAAATAAAATATT	9.09	8.82	8.23	9.53	6.82	7.26	8.44	6.56	9.78	10.1	8.35	9.02
CACACA_negctrl_site26	TTGGTTTGAAAGAAAGAAATTATTAAAAAGGAAATA	8.95	8.59	7.79	9.26	6.72	7.29	7.98	6.34	9.93	9.73	7.83	8.62
CACACA_negctrl_site260	TATTATATTGTTCATTTACACTTTCATTTTAAAAAA	9.15	8.82	8.23	9.56	7.11	7.67	8.48	6.62	10.36	9.87	8.61	9.07
CACACA_negctrl_site261	AACCTAAGCATTCTTCAAATTATATATGTAAAATGA	9.03	8.81	8.19	9.41	6.87	6.86	8.17	6.18	9.58	9.67	8.13	8.51
CACACA_negctrl_site262	TTTTTGCTATTCTATTATATATATAATATATTTTAC	9.46	9.13	8.45	9.9	7.01	7.55	8.17	7.02	9.96	10.42	8.32	8.91
CACACA_negctrl_site263	GTGTAATATTATATATATATATATAATATATATACA	9.11	9.09	8.63	9.56	7.31	7.78	7.64	6.51	9.81	9.62	7.61	8.19
CACACA_negctrl_site264	TTTTTACTTATTTATTATGTACAATTTCTTCTTTCT	9.33	9.19	8.45	9.76	6.73	7.09	7.86	6.15	11.35	9.7	7.72	8.46
CACACA_negctrl_site265	TTTTTATAAAAATTATTAAAAAAATTATTTATAGCT	8.72	8.39	7.76	9.22	6.63	6.95	9.29	5.75	9.45	9.6	9.67	10.24
CACACA_negctrl_site266	TGTTATTATAACATTTTTTTCAAAATAGCTTTAGAA	8.59	8.25	7.76	9.06	6.77	7.07	8.12	6.12	10.07	9.79	8.03	8.81
CACACA_negctrl_site267	AAATGAACACGAAAGGAAAAAAAAATATATATATAT	9.41	9.59	8.99	9.56	9.21	9.51	8.89	9	10.65	10	8.59	9.06
CACACA_negctrl_site268	ATACAACGATATATATATATACAAATACATATTTAT	9.42	9.31	8.75	9.85	7.15	7.34	8.05	6.6	9.91	9.78	8.15	8.82
CACACA_negctrl_site269	TAATAAACCAAACTAAACAATATATCAAAAAGCACA	9.75	9.2	8.61	9.91	7.47	9.34	7.67	6.99	10.05	9.65	7.8	8.51
CACACA_negctrl_site27	TTTTTTGGGTAAAATTATAAAATATGTATATATAAA	8.81	8.41	7.73	9.24	7	7.22	9.7	6.12	9.91	10.68	9.83	9.76
CACACA_negctrl_site270	AATATATAAGCTGTTCTATTCAAGAATTATATCTTA	9.06	8.73	8.32	9.46	6.76	6.84	7.99	5.98	9.5	9.83	8.06	8.58
CACACA_negctrl_site271	AAAAAAAAAAAAAAAAAAAAAAAAAAATATATATAT	9.26	8.94	8.55	9.48	8.99	9.95	8.73	8.36	11.7	9.35	7.68	8.23
CACACA_negctrl_site272	TACCTTTCTTATTATTGAAAAGGAATATATAAATAG	8.89	8.38	7.98	9.13	6.92	7.3	8.1	6.17	10.05	9.96	8.08	8.63
CACACA_negctrl_site273	TTTTTTTTTTTTTTTTTTTTTTGTGAAACTAAGTAA	8.31	8.39	7.93	8.92	6.88	7.63	7.89	6.09	10	9.86	8.27	8.77
CACACA_negctrl_site274	ATTTAACCAAATAATATATTTAAAAAATAGTCACAT	9.21	8.94	8.28	9.58	6.96	7.31	8.1	6.26	10.16	9.77	8.16	9.12
CACACA_negctrl_site275	AATTGGATAAACCAATTGGATTATAATACGATATAT	9.11	9.14	8.45	9.66	6.9	7.02	8.19	6.18	9.83	10.41	8.3	8.79
CACACA_negctrl_site276	ATATATCAACTCATATTATTTTCTTTTATTATTTAT	9.46	9.11	8.41	9.75	6.9	7.02	8.73	6.47	9.6	9.69	8.93	8.9
CACACA_negctrl_site277	AAACCACAAAATTTTTTATATATGACCAATACATAG	9.28	8.96	8.33	9.57	6.97	7.43	8.23	6.54	10.94	10.13	8.35	8.9
CACACA_negctrl_site278	ATACACATAACATATATATATATATATATATATATC	9.36	9.89	9.26	9.93	8.08	8.24	8.01	7.51	9.77	9.76	7.86	8.44
CACACA_negctrl_site279	TGTTTTTGTGATCATATGAAAAAATTACCTACAAGG	9.03	8.73	8.17	9.38	7.2	7.52	8.17	6.42	10.7	9.53	8.16	8.57
CACACA_negctrl_site28	CACAACATATATATATATATATATATATATATGTGT	9.06	9.84	9.03	9.39	8.7	8.95	7.84	8.13	12.38	9.61	7.87	8.39
CACACA_negctrl_site280	AAAAAAAATAAAATAATAAAAATTATGAATATATAT	9.29	8.87	8.14	9.63	7.03	7.26	7.61	6.34	9.31	9.65	7.6	8.36
CACACA_negctrl_site281	TATTTATCTATTTTGTTATATAATAAAATAAAATAA	8.75	8.32	7.7	9.23	6.86	7.28	7.81	6.24	10.14	9.86	7.83	8.5
CACACA_negctrl_site282	AAAAGTTTTATTTAAATGAATTAATCTTTACTATAT	9.07	8.7	7.95	9.52	6.69	6.85	7.8	5.87	9.3	10.22	8.14	8.73
CACACA_negctrl_site283	ACATTCTGATGGTGATTATTAATTATTACAAAAATT	9.05	8.72	8.15	9.44	6.95	7.19	7.81	6.01	9.83	9.84	7.96	8.5
CACACA_negctrl_site284	TATTTATTGTGATACTACTATTATTTTATGATTAAA	9.25	8.8	8.2	9.49	6.93	7.3	8.34	6.23	10.79	9.98	8.39	8.85
CACACA_negctrl_site285	TATTATGTCTAAAATAACATATTAATATATTATTTC	8.94	8.84	8.11	9.56	6.89	7.11	7.95	6.2	9.69	9.8	8.13	9.08
CACACA_negctrl_site286	TTTTCTTACACGAATTTTAAATTCAATATTAAACAT	8.98	8.72	8.1	9.39	7.1	7.72	9	6.62	10.18	9.24	7.87	8.3
CACACA_negctrl_site287	AAAAAAAAATGAAAAGAAAAAAAAAGAAAAAAGGGA	9.66	9.1	8.28	9.72	6.9	7.38	7.9	6.32	9.85	9.59	8.04	8.73
CACACA_negctrl_site288	AATATCAAAAAAAAAAAAAAAAAAAAAAAAAAAAAA	8.59	8.44	7.88	8.88	6.99	7.64	9.06	6.12	9.73	10.86	9.2	9.27
CACACA_negctrl_site289	TTTCTTAAAAAAAAAAAAAAAAGAAGATAAATAAAA	8.9	8.48	7.63	9.2	6.61	6.83	9.3	5.97	9.51	10.52	9.66	9.92
CACACA_negctrl_site29	TTTTTTTTTTTTTTTTTTTTTTTGCTCAGTGTGGTA	8.55	8.63	7.72	8.94	6.99	7.72	8.62	6.88	10.34	9.44	8.48	8.73
CACACA_negctrl_site290	AAAAAAAAAAAAAAAAAAAAAATACATATATATATA	9.07	9.32	8.78	9.22	9.02	9.66	10.23	8.87	11.14	10.82	9.35	9.3
CACACA_negctrl_site291	AATATAAATATAAATATAAATAAATAAATAAATAAA	9.27	9.06	8.28	9.75	7.25	7.48	8.72	6.43	9.49	9.53	9.34	9.75
CACACA_negctrl_site292	AAAAAAAAAAAAAAAAAAAAAAAAAAAAAAAAAAAG	9.3	8.68	8.73	9.04	9.16	10.51	7.96	7.6	11.84	9.8	8.05	8.69
CACACA_negctrl_site293	TCCTTATAAATATATATATAATATATATATATATAT	9	8.96	8.71	9.47	8.56	9	8.15	8.74	9.6	9.73	8.11	8.62
CACACA_negctrl_site294	TTTTCTTGGTATATGATTTATCCTAAATAAGTAAAT	9.13	8.61	8.06	9.2	6.84	7.18	7.91	6.22	9.98	9.88	8.1	8.58
CACACA_negctrl_site295	TATATATTTGTGAAAATATTAAAATAAATAAATAAA	8.99	8.7	8.08	9.48	7.05	7.37	8.35	6.45	9.79	10.1	8.46	9.04
CACACA_negctrl_site296	TTGTATATATGACTTTTTTATATTTCAATTTTGTGC	9.18	9.06	8.36	9.57	6.94	7.19	8.92	6.15	9.61	9.79	9.18	9.37
CACACA_negctrl_site297	TTTTAAAAAAAACAAAAACATTGTCATATGGAAAAT	9.16	8.76	8.22	9.51	6.85	7.37	8.92	6.75	10.29	9.24	9.35	9.7
CACACA_negctrl_site298	AAATTTGGATGACTCAATAAATTATAATATATATAT	9.03	8.9	8.2	9.49	8.72	8.87	8.6	7.89	9.91	9.55	7.67	8.28
CACACA_negctrl_site299	ATAAACAAAAAAAAAAAATATATCAATATATATATA	9.12	8.96	8.27	9.46	8.82	9.04	7.53	8.7	9.77	9.62	7.66	8.19
CACACA_negctrl_site3	TAATAAATTATTTTTTATTATTTTAATAACACTTCA	9	8.75	8.05	9.61	6.62	6.96	8.04	5.84	9.26	9.66	7.9	8.44
CACACA_negctrl_site30	AAATAAAGATATATATATATATATATATATAATTTT	9.11	9.71	9.2	9.75	7.7	7.68	8.32	7.02	9.5	10.07	8.32	8.99
CACACA_negctrl_site300	TTTTTTTTTCTGAATTTATAATTCAAAAATATATAT	8.81	8.53	7.8	9.22	6.83	7.1	8.27	6.21	9.74	10	8.14	8.85
CACACA_negctrl_site301	AATAATTTGAAGGTGATAGTATTACATGGGAAATCA	9.32	9.02	8.38	9.68	6.91	7.41	7.77	6.36	10.09	9.65	7.94	8.66
CACACA_negctrl_site302	CATTATATATATTACTAAAAATTTTACCCCTTAGCT	9.17	8.9	8.32	9.41	6.88	7.59	8.91	6.59	10.21	10.24	8.36	8.68
CACACA_negctrl_site303	AACGTCTTTTTTTTTTTTTTTCTTTTTTTTTTTATT	9.46	9.15	8.47	9.86	6.69	6.83	7.72	5.86	9.5	9.62	7.82	8.65
CACACA_negctrl_site304	AAGAAGTGGAAAATATACTCCACATATATATATGTG	9.24	9.08	8.37	9.67	7.56	8.11	7.6	7.72	10.53	9.67	7.97	8.34
CACACA_negctrl_site305	TTTTAAAAATAATAAATAAATAAAATTGAAGTTCCA	8.83	8.44	7.81	9.43	6.78	6.71	7.78	6.03	9.64	9.47	8.03	8.51
CACACA_negctrl_site306	TTATTAAATATAAATATGTATCTTTTATGTTATATT	9.18	8.89	8.28	9.57	6.75	6.98	7.98	6.13	9.55	9.76	8.25	8.75
CACACA_negctrl_site307	TATTCTATAAATATATTTTTTTAATTTTTTATTTTA	8.77	8.56	7.75	9.42	6.62	7.38	8.14	6.27	9.61	9.93	8.3	8.83
CACACA_negctrl_site308	TTCTAAAAAAATAAAATTATCAAGGTTTTTAAACGT	8.93	8.69	8.04	9.45	6.91	7.13	8.26	6.41	9.66	9.49	8.43	8.75
CACACA_negctrl_site309	TTATTCCTTTTCCTTTTTTTTTTTTAACCAAAAAAA	8.9	8.56	7.89	9.4	7.13	7.58	8.07	6.25	10.46	9.86	8.24	8.72
CACACA_negctrl_site31	TTTTTTAAAAAAGTTTTCTGTATTTATATATATATA	9.07	8.59	8.04	9.48	8.8	9.31	8.46	8.56	10.17	9.92	8.26	8.96
CACACA_negctrl_site310	ATACCATATAATTATGTGAGAAAATATAATATTCAT	9.25	9.1	8.39	9.67	6.93	7.15	7.59	6.55	9.57	9.7	7.8	8.51
CACACA_negctrl_site311	AACATCATCTCTCCACAACAACAAAAAAAAAAATAC	9.4	9.13	8.52	9.62	7.27	7.77	7.53	6.61	10.39	9.59	7.57	8.19
CACACA_negctrl_site312	TTTGAATAAAAACAAAAAATTAAATTAAATTAAATA	8.93	8.44	7.81	9.33	6.72	6.83	7.84	6.13	9.36	9.73	7.96	8.68
CACACA_negctrl_site313	ATAAACAAACATAAATCTGATTTTAATTTTTTTAAG	9.11	8.6	7.92	9.42	6.77	6.9	8.4	5.81	9.5	10.63	8.56	9.01
CACACA_negctrl_site314	TTTTGTTTAAAAAAAAAAAACAAAAAAAAGCAATTA	9	8.49	7.89	9.38	6.58	7	8.71	5.94	9.92	9.45	9.94	10.24
CACACA_negctrl_site315	ATATATGTATATATGTACATGAATATATAAAGAAAA	9.33	9.38	8.64	9.99	7.16	7.58	8.69	6.94	11.58	9.7	8.28	8.5
CACACA_negctrl_site316	AATCATAAAGAACATATAATATATATATATATATAT	9.22	9.62	9.01	9.73	9.54	9.66	7.79	9.08	10.53	9.9	7.91	8.51
CACACA_negctrl_site317	AAAAAAAAAAAAAAATATATATATATATACATACAT	9.15	9.11	8.68	9.67	7.53	7.78	7.72	6.44	10.14	9.77	7.88	8.56
CACACA_negctrl_site318	AATATATGGTTTCATGATATTAAATTCAAAATAATG	9.01	8.83	8.14	9.54	6.75	7.18	9.24	6.03	10	9.78	9.6	9.77
CACACA_negctrl_site319	TTTTGTCAATTTTAGATTTTTCAATACATGGATATT	9.04	8.98	8.2	9.57	6.77	6.82	8.04	6.1	9.75	10.04	8.19	8.73
CACACA_negctrl_site32	TATATATATATATTACGTTTTAAATATACTAATCTT	9.18	9.08	8.67	9.62	8.98	9.38	7.49	8.81	10.1	9.54	7.61	8.26
CACACA_negctrl_site320	ATATATTAATAATAAATTAAAAGGAGTAACATTTTC	9.22	8.87	8.22	9.6	6.96	7.21	8.54	6.35	10.2	9.17	7.56	8.18
CACACA_negctrl_site321	AAGAACTCATTAATAATGTAATATTTTATAATTTAG	8.92	8.68	8	9.42	6.55	6.78	8.25	5.97	9.47	10.54	8.46	8.82
CACACA_negctrl_site322	TTTTTTTTTTTTTTTTTTTGTCTTATATATTACGGA	8.52	8.62	8.05	8.7	6.89	7.54	7.68	6.2	10.11	9.64	7.88	8.49
CACACA_negctrl_site323	GTGTAATTATCAGCATAAATATGGTACATACATAAA	9.38	9.3	8.61	9.69	7.22	7.7	7.74	6.47	11.34	9.51	7.93	8.67
CACACA_negctrl_site324	TATTTTTTAAAAAATTATAAATAAAATTATATTACG	8.78	8.37	7.82	9.28	7.04	7.25	8.22	6.18	9.78	10.44	8.35	8.91
CACACA_negctrl_site325	TTTATTCATTTCTAAAAATATTAAAATAGAATGAAT	8.88	8.28	7.91	9.29	6.66	7.1	7.9	6.07	9.67	9.91	8.04	8.79
CACACA_negctrl_site326	AGGTGTGAGACCACGTTCACAAAATAAAATACATAA	9.14	9.5	8.47	9.73	6.9	7.31	7.77	6.36	11.19	9.64	7.69	8.4
CACACA_negctrl_site327	TAAAGCGACATTTGGAAAATATATATCCTAGCATTT	9.16	9.04	8.49	9.56	6.73	6.8	7.71	6.08	9.74	9.71	7.9	8.42
CACACA_negctrl_site328	TTGATGGGAAAAAACTTTTTTTTCTTTTTTTCTTTC	8.84	8.8	7.84	9.59	6.45	6.69	9.01	5.65	9.19	9.63	9.75	10.34
CACACA_negctrl_site329	TTTAATTTATATAATGATATTAAGTTGGTTATTAGG	9	8.79	8.11	9.35	6.76	7.09	8.4	6.1	9.97	10.08	8.47	9.05
CACACA_negctrl_site33	TATTTTATATTTCATTTGTTATTTTTCTTGGTTCTA	9.49	9.15	8.32	9.71	6.88	7.08	8.75	6.49	9.62	9.83	9.87	10.26
CACACA_negctrl_site330	TATTTTACATCTTCTCACATTTTATCACTTTTTAAA	9.23	9.07	8.34	9.76	7.15	7.76	8.44	6.69	10.19	9.96	8.39	8.95
CACACA_negctrl_site331	ATGTTTTATATTATTAATATATATATATATATATAT	9.37	9.31	8.84	9.81	9.05	9.53	7.51	8.97	10.51	9.34	7.63	8.32
CACACA_negctrl_site332	TCTTTTAAAAATATAAAAAGGAATATATAAAAATGT	9.12	8.73	8.18	9.56	7.3	8.01	7.52	6.65	10.17	9.57	7.74	8.24
CACACA_negctrl_site333	GAATGAATGATAAATTTTTTTTTCTTTTTTTTTTTG	8.83	8.4	7.76	9.27	6.54	6.67	7.93	5.67	8.85	9.72	7.97	8.85
CACACA_negctrl_site334	GATATTATAAAATAAAAATAAATCATTTCTATTCAT	8.92	8.67	7.97	9.49	6.53	6.81	8.75	5.78	9.39	9.56	7.98	8.73
CACACA_negctrl_site335	TTTCGGTTTTTTTTTATTTTTTTTTTTTTATTATTT	9.75	9.08	8.24	9.65	6.78	7.09	7.92	6.31	9.78	9.68	8.64	8.56
CACACA_negctrl_site336	TATGATTAATTACCACAATTGACAAAAAAAAAAAAA	9.04	8.77	8.26	9.44	6.83	7.52	7.87	6.19	10.24	9.79	8.01	8.52
CACACA_negctrl_site337	AATAAATAAATATATATATATATATAATATCATAAA	9.08	9.18	8.6	9.78	7.29	7.54	8.09	6.48	9.56	9.83	8.18	8.79
CACACA_negctrl_site338	TCGTCTCAATAATTATAATAAAAAAATTCCTAAGTC	9.06	8.78	8.18	9.38	6.92	7.37	8.12	6.28	9.77	9.88	8.23	9.04
CACACA_negctrl_site339	TCTTTTAACACATGTGATATTATTTAATAACAATAA	9.07	8.73	8.17	9.55	6.91	7.39	8.6	6.51	9.76	9.61	8.67	8.45
CACACA_negctrl_site34	TTATGTATATTATAAATTAATACATTTAAATTAATA	8.82	8.33	7.75	9.28	6.66	7.06	8.03	5.93	9.6	9.81	8.08	8.75
CACACA_negctrl_site340	ATCACATAAAATATGAATATATATTTTATATATATA	9.08	8.84	8.28	9.53	7.58	8.02	7.96	7	9.63	9.53	7.89	8.6
CACACA_negctrl_site341	TTATTTACAACTTTTTTTTTTTTATTTTATTTTATT	9.36	8.93	8.2	9.61	6.58	7.09	8.19	6.33	9.51	9.86	8.28	8.99
CACACA_negctrl_site342	ATTTTTTTTTTTTTTTTTTTATTCTTAATTCATATA	9.35	8.88	8.16	9.57	6.66	7.36	7.57	6.2	9.65	9.71	7.61	8.29
CACACA_negctrl_site343	ATTCCAGAAATATATTAACAAGGAAAATATAAAAAT	9.28	8.99	8.31	9.54	6.78	7.1	8.08	6.46	9.92	9.96	8.54	9.07
CACACA_negctrl_site344	TTTTGAATATGGATCTTATATATATTAAATAAATAA	8.77	8.27	7.74	9.09	6.72	6.9	9.18	5.97	9.88	9.64	9.77	10.38
CACACA_negctrl_site345	ATAAACAAGACGCAACAAAGTAGAAATTAAAAATAA	9.47	9.45	8.68	10.12	6.73	7.09	7.92	6.39	9.98	9.62	8.03	8.61
CACACA_negctrl_site346	ACAAAAAAAAATATGTTAACTATATATATATATATA	9.07	9.51	9.49	9.65	9.39	9.59	8.17	9.31	10.28	9.78	8.42	9.05
CACACA_negctrl_site347	TTATATATATTTAAAAAAATAACATAAATAAATAAA	8.96	8.66	7.92	9.47	6.91	7.08	7.73	6.25	9.89	9.59	8.04	8.52
CACACA_negctrl_site348	AATATATAAATAAATATATAAATAAATAATTGAAGC	9.63	9.31	8.64	10.08	7.04	7.33	7.42	6.52	9.92	9.55	7.48	8.19
CACACA_negctrl_site349	TTGTAATTCATTCAAATATAAAATAAATAAATATGA	8.98	8.57	8	9.29	6.59	7.02	8.46	6.04	9.75	9.96	8.68	9.23
CACACA_negctrl_site35	TTTTTAATACAAAAAAAATAATATGTTATATTTCAA	8.81	8.49	7.86	9.38	6.72	7.11	9.01	5.96	9.4	9.73	9.24	9.14
CACACA_negctrl_site350	AAAATAAAAAAAATGTAAAAGGTTAAAGTGAAATAT	9.68	9.22	8.62	9.8	7.16	7.46	8.2	6.75	9.67	10.07	8.28	8.88
CACACA_negctrl_site351	AATATTTACCAGAAAATAAAAATATGTATATATATA	9.32	8.97	8.3	9.59	8.24	8.62	7.78	7.56	10.15	9.69	7.74	8.4
CACACA_negctrl_site352	GAAACATAAAAATATATTGAAATAGTATCATGGGTA	9.43	9.16	8.48	9.7	7.09	7.4	7.82	6.54	10.36	9.76	8.2	8.69
CACACA_negctrl_site353	ATACACAAAATTATTAAATCAATAAATATATGGTTT	9.28	9.03	8.34	9.57	6.77	7.1	8.22	6.22	9.57	10.01	8.28	9.31
CACACA_negctrl_site354	GATATGATTAACTTATGTTATTCTTGATGATTACGT	9.23	9.13	8.59	9.61	6.94	6.99	8.09	6.25	9.6	9.87	8.19	8.72
CACACA_negctrl_site355	GATGTGATGTATTTGGTATTTTTCGATGTTGGTAGG	9.6	9.34	8.96	10.01	7.1	7.63	7.97	6.82	10.3	9.83	8.4	8.82
CACACA_negctrl_site356	GATATGTTTTATTATGTTGATGATAACAGGTAGTTT	9.35	9.11	8.54	9.68	6.95	7.26	8.82	6.48	9.87	9.44	7.73	8.19
CACACA_negctrl_site357	TTTTATCTCATTCATCAAAATCACCGGAATCATATA	8.99	8.68	8.16	9.27	7	7.27	8.28	6.54	9.92	9.63	8.33	8.58
CACACA_negctrl_site358	TGTTTCCAAAAAAAAAAAAAAAAAAAAAAAAAAAAA	8.58	8.01	7.85	8.96	7.1	7.81	7.58	6.2	9.98	9.56	7.62	8.23
CACACA_negctrl_site359	AAATGAATTATATAATATATATAAATAAATAAATAA	9.16	8.97	8.28	9.72	7.2	7.28	7.85	6.57	9.5	9.84	7.92	8.43
CACACA_negctrl_site36	AAGGAATAATAATAAATGTAAAGAAAAGCATACTGA	9.5	9.17	8.47	9.76	6.9	7.03	8.34	6.56	9.89	9.93	8.31	8.92
CACACA_negctrl_site360	AGCCAAACCTTAAATTTAGCAATAAGTTTACAGGTC	9.04	8.97	8.38	9.5	6.67	6.95	8.21	6.3	9.52	10	8.16	9.08
CACACA_negctrl_site361	TATTTTTAGAAAATAAAGAAGGAGAATTGAAAATAT	9.21	8.75	8.07	9.49	7.06	7.39	8.41	6.56	9.93	10.83	8.6	9.16
CACACA_negctrl_site362	TTATTTTTTCTTTTTTTTCTTACCACAAAAATGGAT	9.06	8.71	7.95	9.36	6.79	7.13	7.97	6.32	10.18	9.83	8.15	8.78
CACACA_negctrl_site363	TCTTCAAACAAAAAAAATAATAAAAAGTACAAAATG	9.38	8.96	8.32	9.6	7.35	7.74	8.87	6.78	11.99	9.29	9.81	10.38
CACACA_negctrl_site364	AATATTTTATTTTTTCTCATTAAAAATTTTTTTTTT	9.01	8.74	7.98	9.52	6.84	6.94	9.15	6.37	9.51	9.36	10.03	10.39
CACACA_negctrl_site365	AATAAATAAATATATATATATATATATATATATATA	8.96	9.87	9.47	9.72	9.02	9.56	8.79	9.36	9.97	10.07	8.35	8.92
CACACA_negctrl_site366	AATCAAAACATTAAAAAGAAAAAATATATATATATA	9.03	9.23	9.04	9.29	9.72	9.68	8.96	9.03	10.63	10.09	8.7	9.22
CACACA_negctrl_site367	AGTGTGCTCAGCTTAGCACAAATTGGAATACCATGT	9.25	9.31	8.77	9.7	7.18	7.84	7.76	8.85	10.27	9.63	7.8	8.53
CACACA_negctrl_site368	TTTTTCATTTCTGCATTTATTTATAAATAAATATTT	9.29	8.9	8.23	9.47	7.38	8.21	8.13	7.21	10.03	9.89	8.48	9.11
CACACA_negctrl_site369	TCCTTCGAAACTAAAATTCATTTAAAATATTGATAT	8.83	8.51	7.91	9.37	6.99	6.89	7.43	6.11	9.6	9.44	7.41	7.93
CACACA_negctrl_site37	TATTTATTGTGACACTTTTATTATTTTATGATAAAA	9.06	8.91	8.22	9.59	6.97	7.59	7.68	6.6	10.77	9.56	7.67	8.25
CACACA_negctrl_site370	TGATAAAATATTAAATTATTTCTTTATTTAAAGATT	8.66	8.36	7.86	9.33	6.67	6.98	9.13	5.71	9.26	9.75	9.89	10.59
CACACA_negctrl_site371	TTTTTATTTTAAAAGAATAATTATCTAATATCTATA	8.82	8.51	7.84	9.46	6.77	6.94	8.13	5.71	9.78	9.94	8.15	9.11
CACACA_negctrl_site372	AGAAACCTTGTTAGTTAGCATATATATATATATATA	9.11	9.76	9.8	9.57	9.47	9.78	7.96	9.53	10.32	9.72	8.04	8.93
CACACA_negctrl_site373	ATGTAATATATGCGGAAATATATTCACAAGACGTCA	9.3	9.26	8.69	9.69	6.93	7.2	7.49	6.36	9.94	9.67	8.08	8.61
CACACA_negctrl_site374	AAAGAAAAAAAATATAAAAAATAAAAAATAAAACAA	9.33	9.13	8	9.55	6.81	7.12	8.39	6.57	9.75	9.96	8.41	9.05
CACACA_negctrl_site375	TAACACATAAATAAATATATACATATATATAAAATA	9.36	9.14	8.49	9.78	6.85	7.11	7.95	6.36	9.84	9.85	8.03	8.61
CACACA_negctrl_site376	AGTTTGATTTTTTCTTATAATATATTATTATATATT	9.5	9.23	8.58	9.99	7.12	7.46	8.07	7.07	9.99	9.77	8.24	8.84
CACACA_negctrl_site377	GTATAACAACTGATAAAAGAAAAAAAATTTATTATT	9.07	8.85	8.2	9.53	6.8	7.05	8.01	6.25	9.61	10.05	8.25	8.73
CACACA_negctrl_site378	ATTTGTTATATATTCTTTTATGTTAATAATTCGAAT	9.29	9.02	8.38	9.6	7.07	7.3	8.06	6.37	9.67	10.12	8.33	8.81
CACACA_negctrl_site379	AACGCTTATTAGTTGTTGTATATGTGTTCACATATT	9.37	9.24	8.67	9.7	6.79	7.07	7.64	6.24	10.2	9.5	8.01	8.78
CACACA_negctrl_site38	TTTTTTTTAATTGTGATACGTATATTATTTAATGAT	9.26	8.97	8.4	9.59	7.16	7.56	7.87	6.36	10.81	10.03	8.14	8.8
CACACA_negctrl_site380	TTTTTTCAAATTTTCTTTTTTCTTTTGTTTTTTTTG	9.19	8.85	7.75	9.48	6.33	6.93	7.96	5.84	8.91	9.93	7.82	8.54
CACACA_negctrl_site381	AATCAAAAAGGAACCATAATATTACAACTATATATA	9.41	9.06	8.42	9.61	6.72	7.09	8.1	6.33	10.18	9.45	7.76	8.41
CACACA_negctrl_site382	ATATATACAAATCCTTTTTTCCAAGATGGAAAAAGA	8.99	8.65	8.12	9.42	6.84	7.21	7.96	6.21	10.1	9.87	8.16	8.82
CACACA_negctrl_site383	GGAACCATCCAAAAAAAAAAAAAAAATAATAATAAT	8.86	8.91	8.09	9.18	6.76	6.9	7.81	6.17	9.58	9.8	8.04	8.59
CACACA_negctrl_site384	TTTTTCTTTTTTTCTTTTTTTATAAAACTTAATTGT	9.12	8.9	8.11	9.55	6.74	7.23	8.01	6.28	9.9	9.78	7.93	8.39
CACACA_negctrl_site385	TTTTTAACCAAACATCAAAACATATTTTTTTGTTAT	8.89	8.71	8.04	9.48	6.87	7.26	8.04	6.36	10.06	9.68	8.02	8.59
CACACA_negctrl_site386	TCTTACAAGGAACTAATAAAATTGTAGTTTGTATTT	9.1	8.83	8.19	9.42	6.59	6.95	8.28	6.11	9.57	10	8.34	8.9
CACACA_negctrl_site387	TTTTCCAGTAAATATTTTTTTATAATATTTATATAT	9.11	8.7	8.02	9.53	6.9	7.27	8.67	6.36	9.69	9.62	7.91	8.52
CACACA_negctrl_site388	TTATTTAAAATTTTTATGCGTATATATATAGGAACA	9.12	8.62	8.07	9.3	7.55	7.82	8.08	6.87	10.57	10.21	8.13	8.86
CACACA_negctrl_site389	AAAAGTAAAAAAAAAAAAAGTAAAAAAAAAAAAAAA	8.7	8.7	7.94	8.8	6.8	7.3	7.62	5.78	9.75	9.47	7.73	8.28
CACACA_negctrl_site39	AATATATCAAAAATTGGATAGTTTCTTATAAAAAAT	9.11	8.75	8.1	9.45	6.62	7.04	7.83	6	9.71	9.89	7.96	8.76
CACACA_negctrl_site390	AATTAGCTATTTAAAAATATATAAAATTTATATATA	8.77	8.54	7.96	9.36	6.72	7.33	7.79	6.33	9.82	9.78	7.84	8.43
CACACA_negctrl_site391	TTTTGTTGAAAAGTAAGATATTCCAACATGTTTTTA	9.03	8.82	8.21	9.43	6.69	6.92	8.26	6.13	9.87	9.58	7.47	8.38
CACACA_negctrl_site392	TGGTCTTTTAAACAAAAATATAAATTTTTAAATATG	8.76	8.4	7.77	9.24	6.77	7.15	7.53	6.25	10.1	9.56	7.7	8.32
CACACA_negctrl_site393	TTTTTTTTTTTTTTAATTAATTACCTTTGAATGTGT	9	9.05	8.24	9.53	6.92	7.42	7.85	6.31	10.17	10.09	8.02	8.5
CACACA_negctrl_site394	TATTTTAAAACAAAAATATAATTTCATAAAAATATA	8.77	8.38	7.74	9.23	6.57	6.86	7.9	5.88	9.66	9.98	7.93	8.72
CACACA_negctrl_site395	AAGTATAACCTTTATAATAATGACATGACCGATTTT	9.33	8.97	8.43	9.65	6.83	7.07	7.79	6.04	10.05	9.86	8.09	8.49
CACACA_negctrl_site396	AAAGGCTATCTTATATACTCCTAAAACGCGAACGTA	8.83	8.83	8.22	9.25	6.71	7	8.44	6.12	10.3	9.34	8.21	8.62
CACACA_negctrl_site397	CACACCATATAATATATATATATGTATATATTTATA	9.22	9.06	8.46	9.67	7.15	7.17	8.09	6.58	9.72	10.41	8.24	9.02
CACACA_negctrl_site398	TATTTATTTATTTATTTATTTATTTATTTATATTTA	8.96	8.81	8.07	9.48	7.21	7.67	7.86	6.64	9.46	9.75	7.78	8.4
CACACA_negctrl_site399	TTTTGGATACTTCATTTGTCCTGTTTTTTTTTTTTA	9.5	9.09	8.4	9.71	6.7	7.13	7.51	6.11	10.93	9.55	7.75	8.15
CACACA_negctrl_site4	AATATTTTGTTATTTATTTAATCTAATATTACTATC	9.32	8.99	8.35	9.69	6.67	6.97	7.55	6.03	9.75	9.6	7.68	8.13
CACACA_negctrl_site40	TATCGAGCACGGCGTGTGGAGTTACAAAGAGGAGAA	9.32	9.49	8.6	10.12	6.99	7.52	8.01	6.86	9.98	9.82	8.11	8.76
CACACA_negctrl_site400	ATAGATAAAAAATTATTTATTTAGAATTTTTATGTA	8.76	8.51	7.78	9.52	6.77	7.02	7.36	6.04	9.37	9.53	7.62	8.09
CACACA_negctrl_site401	TGTTAATATATCATTATGTTATAGGTTCAGCTGGGA	9.05	8.83	8.29	9.41	6.82	7.55	7.9	6.38	9.98	9.77	7.92	8.45
CACACA_negctrl_site402	AAACAAGTAATTGTTATTATTATTATATTATTATTA	9	8.7	8.03	9.47	6.82	7	10.65	6.12	9.37	9.9	9.84	10.5
CACACA_negctrl_site403	TTGCAAAATTGTTTTATCACAAATATATACTTAATA	9.01	8.64	8.12	9.36	6.89	7.21	8.27	6.3	10	10.18	8.48	9.15
CACACA_negctrl_site404	ATGAGTGCACAAATATATATATATATATATATATAT	9.63	10.33	9.97	10.55	11.57	11.44	8.93	10.65	10.67	10.12	8.73	8.99
CACACA_negctrl_site405	AAAAGAATATAAAGATACATTGTGATATGGGACAAA	9.46	9.21	8.52	9.82	6.82	7.34	7.58	6.6	10.57	9.63	7.61	8.28
CACACA_negctrl_site406	AAATTAATGTATATGTGAAGCAAGGGATGCGGCAGA	9.67	9.36	8.89	10.04	7.48	7.63	8.52	7.19	10.29	10.84	8.52	9.02
CACACA_negctrl_site407	TATTATTTTTTTATTCTATTAAAAAGAAAAAAATGA	8.63	8.22	7.55	9.14	6.73	7.42	8.07	5.92	10.05	9.54	7.85	8.65
CACACA_negctrl_site408	GTAAATTATATAACAAATAAAAATGTACATATATAT	9.39	9.21	8.56	9.81	7.4	7.64	8.47	6.84	11.88	9.81	8.79	9.31
CACACA_negctrl_site409	ATTAGAAAATAAAATAATAAATAAAATAAAAAAAAA	9.37	8.98	7.96	9.64	6.65	6.91	8.08	6.35	9.65	9.9	8.19	8.86
CACACA_negctrl_site41	TTTTTTTTTCCCGTAAATATTGAGACAACCATAATG	8.98	8.69	8.12	9.28	7.1	7.42	8.05	6.33	10.98	9.99	8.14	8.93
CACACA_negctrl_site410	TTATTATCTCTTGTCATTATTATATACTAAGAAGTA	9.12	8.87	8.14	9.52	6.88	7.08	8.8	6.35	10	9.25	7.69	8.22
CACACA_negctrl_site411	AAATAAAAAAATACCCAACACCATGCCAAATGTGAA	9.63	9.38	8.84	10.18	6.73	7.12	8.33	6.47	9.8	9.91	8.26	8.82
CACACA_negctrl_site412	ATAAAAAGGTTTAAAAAAAAAAAAAAAAAAAAAAAA	8.38	8.39	7.68	8.72	6.82	7.67	8.88	6	9.75	9.5	9.81	10.22
CACACA_negctrl_site413	TTTTGTAGTTTATAAATAAAAGAGAATATGGTGCTT	9.22	8.89	8.22	9.63	7.7	7.53	7.88	6.52	9.95	9.67	7.79	8.45
CACACA_negctrl_site414	AATAGTTATAAATATAAATATATATATATATATATA	8.96	9.5	8.94	9.48	9.4	9.7	8	9.34	10.29	9.98	8.24	8.9
CACACA_negctrl_site415	TTTTTAAAATTTTTAAAAATATTATGTTAAATATAT	8.86	8.35	7.84	9.2	6.86	7.33	8.31	6.29	9.55	9.86	8.35	8.92
CACACA_negctrl_site416	TGGTTACTGTCATTAGTTATTTCTTGTTGACAATTA	9.32	9.08	8.5	9.66	6.81	7.14	7.9	6.5	9.96	9.98	8.17	9.23
CACACA_negctrl_site417	AAGAATATTAATATAAATAAGTAAATAAATAAATAA	9.33	9.08	8.41	9.74	6.99	7.32	7.56	6.42	9.7	9.73	7.77	8.22
CACACA_negctrl_site418	TATTTTCTTTAATTAATTATTGGTCTGAATGGGGTT	9.1	9.03	8.52	9.56	7.02	7.32	8.29	6.82	10.52	10.22	8.11	8.67
CACACA_negctrl_site419	AACAAAATAAAAAGTAATCTTATTTATTAAAATTTT	9.09	8.74	7.86	9.48	6.64	6.95	7.58	5.81	9.53	9.6	7.65	8.06
CACACA_negctrl_site42	TAACTTCAAACAAAATATGGTAAAAGTGGTTGAAAA	9.26	9.01	8.41	9.6	7.03	7.36	8.26	6.42	10.21	9.93	8.52	9.11
CACACA_negctrl_site420	AAATGATATAAATTATAAAATGGATTTTTTCCATTG	8.98	8.6	8	9.43	6.58	6.98	7.85	5.91	9.22	9.77	8.06	8.64
CACACA_negctrl_site421	ATACACTTTTATATATCAATACATTATGTATTAAGT	9.21	9.11	8.61	9.73	7.14	7.51	8.06	6.84	10.08	9.74	8.25	9.22
CACACA_negctrl_site422	TTCTGAACAAAATTATATATTTATTTTTATTTTCAT	9.18	8.84	8.13	9.7	6.91	7.06	7.88	6.35	9.31	9.97	8.1	8.74
CACACA_negctrl_site423	AAAAAGAGGAAAAAGATAAAGAAATTAAAGGAGAGA	9.4	9.17	8.29	9.62	6.69	7.05	7.46	6.5	9.81	9.55	7.86	8.4
CACACA_negctrl_site424	AATGTGTAGGTAAGATAATTTTTGTTTTTTTATTTG	9.46	8.98	8.37	9.86	6.69	6.7	8.15	6.48	9.91	10.07	8.35	9.08
CACACA_negctrl_site425	GAAATAATAAATTAAAAATCGTTTATAACATTTAAC	9.02	8.82	8.18	9.57	6.65	6.89	7.98	6.21	9.33	9.95	8	8.63
CACACA_negctrl_site426	GATATTATGTGTTTGGTATTTCGATCTTGTCAGGAC	9.3	9.22	8.64	9.65	6.99	7.23	8.11	6.59	10.24	10.89	8.53	8.8
CACACA_negctrl_site427	TTTATAAATTCTCTTTTTAAAAAATATTTTTATACT	8.93	8.65	7.9	9.48	6.63	7.22	8.05	6.4	9.43	9.99	8.3	8.9
CACACA_negctrl_site428	TTGTACTACAATCCTTTATTTATTTAAACCTGTATG	9.14	9.03	8.26	9.51	7.01	7.28	8.39	6.42	12.4	10.01	8.33	9.03
CACACA_negctrl_site429	TTTCTAATTATTTCCCTTCAAATATATTAATATCGT	9.13	8.93	8.28	9.55	7.02	7.21	7.72	6.64	9.79	9.67	7.92	8.33
CACACA_negctrl_site43	TTCTTAATTCATACCATCAAAACATTTATTCATATC	9.06	8.88	8.18	9.57	6.99	7.2	8.1	6.3	9.85	9.84	8.2	8.73
CACACA_negctrl_site430	ATAGTATATCAAAATTTGTAAATCATTCTCAATAAA	8.87	8.87	8.05	9.36	6.67	7.06	9.04	5.94	9.81	9.79	9.9	10.15
CACACA_negctrl_site431	ATAAAATGAAATATATATGTGTATGCTTAACTTGTT	9.44	9.06	8.55	9.82	6.73	7.05	8.08	6.48	9.83	9.69	8.16	8.71
CACACA_negctrl_site432	TATATATATATACATACATATAAAGTTACATAAACA	9.25	9.07	8.44	9.67	9.43	9.59	7.78	8.9	10.73	10.21	8.03	8.5
CACACA_negctrl_site433	ATGATTTTTTTTATTTTTTAGCTAGAGCTAGCTTAT	9.01	8.99	8.26	9.47	6.81	7.12	8.08	6.3	9.63	9.94	8.04	8.49
CACACA_negctrl_site434	TATTTAATACGGACTCATAAATCTTAATAAAAAAAA	8.9	8.65	8.22	9.42	7	7.43	9.58	6.1	11.22	10.74	9.78	10.22
CACACA_negctrl_site435	ACTTGTTTTCAATGTAAAATACAATTTTCATTTATT	9.18	9.03	8.3	9.7	7.08	7.15	8.05	6.22	9.78	9.46	8.12	8.5
CACACA_negctrl_site436	AAAAAAAAAAAAAAAAAAAAAAAAATATATATATAT	9.14	9.44	9.06	9.68	8.86	9.76	8.23	8.97	11.36	9.89	8.4	8.73
CACACA_negctrl_site437	ATTATATTAATATATATATATATATATATAATAATA	8.86	8.9	8.47	9.4	7.55	7.6	7.42	6.67	9.78	9.42	7.56	8.04
CACACA_negctrl_site438	TAAATATAACAGAATAATATGTGGATTAATAAATGA	9.37	9.06	8.37	9.68	6.81	7.39	8.09	6.41	9.75	9.93	8.16	8.87
CACACA_negctrl_site439	AAATTAAATATTATATTAATTCTTAAATTTTTTTTT	8.67	8.24	7.56	9.2	6.55	6.6	7.66	5.68	9.15	10.34	7.95	8.37
CACACA_negctrl_site44	TTATTACGAACTCTGCAACATATATAAATAAATAAA	8.86	8.67	8.15	9.34	7.25	7.49	8.56	6.86	10.28	9.99	8.68	9.21
CACACA_negctrl_site440	TTTTATAAAAAAACTATAAAAATATATAGTACTTAA	8.84	8.46	7.92	9.21	6.83	7.02	7.59	6.21	11.4	9.66	7.66	8.24
CACACA_negctrl_site441	AAATAAAGGAAATGTATATCAACATTAAAATAAGGC	9.7	9.47	8.79	9.99	7.24	7.6	10.59	6.92	10.11	9.9	9.18	8.72
CACACA_negctrl_site442	TGGTTTCAATAATTAATAAAATATATTATTGTGAAA	8.84	8.47	7.82	9.26	6.74	6.96	7.86	5.93	9.59	9.92	7.99	8.67
CACACA_negctrl_site443	AAAAATAATGCACATATATATAATATGTATATGTAT	9.37	9.24	8.6	9.75	7.22	11.44	7.62	11.09	9.94	9.64	7.71	8.4
CACACA_negctrl_site444	AACAAAAGAAAAAAATATATATATTCGTCCTATTTT	9.31	8.97	8.3	9.62	7.02	7.08	7.95	6.22	9.78	10.69	8.32	8.91
CACACA_negctrl_site445	TATTATTTTAAGATTGTTTATGTAAAGAATTATGAA	8.85	8.34	7.84	9.16	6.89	7.19	8.11	6.02	10.04	10.61	8.21	8.91
CACACA_negctrl_site446	CTCAAACAATATTATATAATAAAGTACATATATATT	9.18	9.04	8.54	9.57	7.13	7.36	9.16	6.75	11.91	9.57	7.72	8.18
CACACA_negctrl_site447	TAGCGTACATTTCATTGTAATCATAAAAAATAAAGA	9.05	8.9	8.18	9.55	7.03	8.23	8.13	6.49	12.26	9.36	8.27	8.79
CACACA_negctrl_site448	ATTACAAAAAAAAAAAAAAAAAAAAAAAAAAAAAAA	8.6	8.34	7.93	9.04	7.04	7.54	8.16	6.02	9.95	9.79	8.12	8.71
CACACA_negctrl_site449	ATAATCCAAAAAAATCAAATAAAATAAAATAAAATA	9.16	8.88	8.1	9.5	6.75	7.26	8	6.37	9.47	10	8.18	8.86
CACACA_negctrl_site45	TACAAAAAAATAAAAAAAATTAAATAAATAAATATA	9.06	8.77	7.98	9.45	6.76	6.7	7.41	6.01	9.24	9.43	7.69	8.19
CACACA_negctrl_site450	TTTCTTTATAAATTAATATTCACAACACAAAATATA	8.99	8.57	7.91	9.39	7.01	7.44	7.46	6.71	10.37	9.44	7.45	8.3
CACACA_negctrl_site451	ATATTATTTATTTTTAAATTATATTGATTATTTTTT	9.12	8.88	7.99	9.62	6.65	6.96	8.36	5.81	9.47	10.47	8.55	9.21
CACACA_negctrl_site452	AATATATGATAATTTTTTTTTTTTTTTTTTAAATAT	8.89	8.49	7.78	9.23	6.79	6.96	7.56	5.87	9.61	9.51	7.87	8.36
CACACA_negctrl_site453	GCTTGTACATTTTTAAAAAATGACTTCGAAAGGAAT	8.92	8.82	8.23	9.41	7.39	7.78	8.26	7.01	11.45	10	8.38	9.32
CACACA_negctrl_site454	TATTGTAATATTATATATATCTATTATGTATATAAA	9.02	8.69	8	9.36	6.85	7.2	8.21	6.12	9.7	9.78	8.53	8.89
CACACA_negctrl_site455	AAAAGGGAAATAAAATAAAAAAAGAAACATATATAG	9.39	9.14	8.37	9.61	6.91	7.18	8.51	6.69	9.67	10.27	8.79	9.5
CACACA_negctrl_site456	AACAAAAATAATAATCAAATAAATAAATGAAAACAT	9.58	9.33	8.56	9.87	6.86	7.35	8.64	6.49	9.63	9.24	7.65	8.14
CACACA_negctrl_site457	AAACATTTAAATGGAAACACAGAAAAATGAAAAATG	9.59	9.3	8.55	9.96	7.12	7.59	7.47	7.11	10.56	9.54	7.56	8.21
CACACA_negctrl_site458	TCTTGATTAACTTAAAAAAAAAAAAAAAAAAAAAAA	8.53	8.27	7.77	8.96	6.89	7.47	7.53	6.02	9.73	9.45	7.91	8.43
CACACA_negctrl_site459	AAAATATAGTTATCAATATATAATATTTTTTTTTTA	8.91	8.56	7.87	9.38	6.69	6.75	7.87	5.91	9.3	9.45	7.88	8.61
CACACA_negctrl_site46	TTGTCTACAAAAATGTGCTTCTAATCATACGACTTG	8.97	8.91	8.3	9.47	6.71	7.07	7.58	6.03	10.25	9.64	7.76	8.36
CACACA_negctrl_site460	ATAATGTATTTATATATATATATATATTTTAATAAA	8.96	8.82	8.46	9.52	7.09	7.27	9.02	6.43	9.6	9.93	10.12	10.34
CACACA_negctrl_site461	AGATATAGGAAAATAATATATATATATTTTTTTTTT	9.11	8.82	8.07	9.57	6.93	6.96	8.31	6.18	9.43	10	8.23	8.92
CACACA_negctrl_site462	TTTTTATTTATATGATACTTATATATATATATATAT	9.26	9.29	8.73	9.78	9.5	9.77	7.99	9.28	10.43	9.74	7.89	8.45
CACACA_negctrl_site463	TTACACATACATATGTGGGAAAATATTGCTACATAT	9.36	9.21	8.66	9.78	6.89	7.29	7.82	6.76	10.06	9.87	7.83	8.34
CACACA_negctrl_site464	TAATTTATAAATATAATATTTATGTATATGATGTTT	9.19	8.96	8.33	9.56	6.99	7.19	7.24	6.52	9.85	9.43	7.46	8.06
CACACA_negctrl_site465	AACACAAATAAGTATTTGGATTATATTACATTTATA	9.18	8.96	8.24	9.57	6.75	6.95	9.18	6.39	9.56	9.52	9.76	10.3
CACACA_negctrl_site466	ATAAAAGAATTAAATAATCAAAATGATTATTTTATA	8.8	8.6	7.82	9.39	6.45	6.71	8.12	5.63	9.21	9.92	8.26	8.93
CACACA_negctrl_site467	AATAAAAAAGGAAACAAATTAATATATATATATATA	9.15	9.43	9.07	9.52	9.1	9.57	8.17	9.19	10.27	9.87	8.29	8.85
CACACA_negctrl_site468	TACTTATTTTTATAGCATTTCACGGAGGTAGTAATA	9.19	8.87	8.32	9.47	7.07	7.46	8.13	6.52	10.11	10.03	7.98	8.51
CACACA_negctrl_site469	AAAAGCTATAAAAATCGGTAATTTATAACAGGAATT	9.33	9.07	8.42	9.67	6.79	7.08	7.82	6.44	9.3	9.92	8.21	8.76
CACACA_negctrl_site47	TTTTGGTGTATAGTATTAATATAAAATAATTATATT	9.18	8.66	8.06	9.58	7.15	7.43	7.62	6.8	10.36	9.58	7.67	8.19
CACACA_negctrl_site470	AAAAAAAATATATTACAAAACTTAGGATCCTAATAT	9.31	8.92	8.2	9.62	6.8	7.04	8.51	6.33	9.67	10.03	8.65	9.24
CACACA_negctrl_site471	TTATTTATAAGTAATATTATATATTCTTTTAATACA	8.9	8.66	7.98	9.44	6.59	7.07	7.65	5.92	9.65	9.53	7.81	8.47
CACACA_negctrl_site472	TTCTTCACATACACTTCAAAATTTGATAAAACATTA	9.08	8.85	8.18	9.67	7.68	7.98	7.66	7.18	10.47	9.67	7.8	8.45
CACACA_negctrl_site473	TATTTAATTATATAAAATTAAATTTTTAATTCTTCC	8.62	8.5	7.71	9.16	6.49	6.9	8.08	5.92	9.23	9.66	7.93	8.64
CACACA_negctrl_site474	TAAAAAAAGGAAAACATACAATTCTATTTTTCAATA	9.04	8.61	7.87	9.49	6.5	6.7	7.81	6.05	9.61	9.82	7.91	8.53
CACACA_negctrl_site475	TTAAAAAAAGAAAAAAAAAAAAAAAAAAAAAAACAT	9.55	9.08	8.21	9.46	6.86	7.35	8.07	6.21	9.75	9.83	8.08	8.32
CACACA_negctrl_site476	ATAATACCAGAATAGATTTAAATGAATATTTTATTT	9.14	8.93	8.11	9.59	6.75	7.03	8.25	5.91	8.83	10.03	8.3	8.99
CACACA_negctrl_site477	ATTTTTATGTCTTTCTATAAATCGAAAATATACATA	9.02	8.67	8.16	9.47	7.03	7.33	8.02	6.29	10.07	9.76	7.84	8.54
CACACA_negctrl_site478	CATTATAAAAAATAAAAAAGAAATAATTGTATATGC	9.38	8.93	8.34	9.62	7	7.29	8.21	6.62	9.94	10.12	8.2	8.7
CACACA_negctrl_site479	AACCGGGCCTAAGATGTAATGCCTTAGCCTATAAAA	8.92	8.93	8.14	9.36	6.3	6.88	7.74	5.57	9.42	9.69	8	8.38
CACACA_negctrl_site48	ATCACCAAATGGGCTATACAACAATGAGAAATGGTA	9.22	9.23	8.53	9.47	6.91	7.33	7.72	6.55	10.27	9.62	7.65	8.35
CACACA_negctrl_site480	ATATTATTATAATATACATATATATATATAATATAT	9.01	8.93	8.47	9.57	7.33	7.53	8.04	6.41	9.94	9.9	8.17	8.76
CACACA_negctrl_site481	TGACTTTTTTTTTTTTTTTTTTTTTTTTATCTTTTT	9.16	8.9	8.08	9.43	6.81	7.31	8.47	5.88	9.62	9.69	8.37	8.92
CACACA_negctrl_site482	TATTTCCTTTTTCTTGTTATTCATGAGAAAAAATGA	8.93	8.44	7.94	9.26	6.98	7.3	8.83	6.37	10.15	9.39	9.73	10.34
CACACA_negctrl_site483	AATAAAAACAAACAAAAAAACAAATAAATAAATAAA	9.65	9.11	8.47	9.72	6.75	7.75	8.05	6.58	9.55	10.16	7.73	8.48
CACACA_negctrl_site484	ATTCATATTAAATATATATATATATATATATATATA	8.96	9.33	9.29	9.51	9.58	9.73	10.66	9.38	10.29	11.02	10.89	11.06
CACACA_negctrl_site485	AAAGTGGCCATATATTTTTTTTTTTTTTTCCTTATT	9.11	8.86	8.18	9.44	6.7	7.07	8.01	5.91	10.51	9.86	8.26	8.87
CACACA_negctrl_site486	TTTAATCATATGTTATATAATAAGCCCCCCCCCCAA	10.45	10.07	10.31	10.26	10.16	11.55	7.44	9.33	12.24	9.49	7.58	8.14
CACACA_negctrl_site487	TACTGAAATAATTATTTAAACGTTTTTATATGTATT	9.34	9.12	8.48	9.82	6.81	7.53	9.02	6.73	9.8	9.39	7.72	8.06
CACACA_negctrl_site488	TTTTTAATAAAATGATTGATAATTATTAAATTAAAA	8.45	8.17	7.66	9.22	6.53	6.89	8.28	5.79	9.41	10.02	8.25	9.14
CACACA_negctrl_site489	AAAAAAAAGAAAAAAAAAAAAAAAAAAAAAAAAAAA	8.7	8.25	7.75	8.91	7.09	7.68	8.23	5.92	9.99	9.88	8.06	8.83
CACACA_negctrl_site49	AATATATAAATATATATAAATAAATATATATATAAA	8.92	8.94	8.23	9.5	6.68	6.79	8.13	5.93	9.44	9.89	8.14	8.8
CACACA_negctrl_site490	TAGTTTTTTATAAAATTATTTATATAAAGGTAAAAA	8.7	8.41	7.74	9.2	7.1	7.5	8.05	6.69	10.11	9.79	7.85	8.7
CACACA_negctrl_site491	ATTTAATATCACAATATATTTTTTACCCTTATCAGC	9.04	9.05	8.21	9.47	6.95	7.06	8.61	6.37	9.5	9.3	9.61	10.08
CACACA_negctrl_site492	TGGTAAAGGAGCAAGATGATAAATCTCCATAACTTT	9.06	9	8.3	9.44	6.7	7.11	8.1	6.28	9.6	10	8.03	8.68
CACACA_negctrl_site493	ATATATATTATATATATATATATATATATATATATA	8.81	9.49	9.16	9.33	9.06	9.44	7.79	9.32	10.13	10.21	8.17	8.64
CACACA_negctrl_site494	ATGGAATTTTTAGAATATGGATAATGTTACTTAAGT	9.14	8.79	8.3	9.49	7	7.19	7.58	6.05	9.89	9.74	7.71	8.24
CACACA_negctrl_site495	TATTTATTGTGATACTTTTATTGTTTAATGATTAAA	9.18	8.83	8.08	9.54	6.88	7.16	7.5	6.29	10.41	9.55	7.59	8.18
CACACA_negctrl_site496	ATGTATTACTTAAATATATGAAACATATTACTTTTA	9.11	8.75	8.22	9.61	6.7	6.89	7.96	5.97	9.52	9.84	7.98	8.5
CACACA_negctrl_site497	AAAAAAAATATATATATTAAAGTTTTAATTTTTATA	9.03	8.64	7.71	9.5	6.75	6.92	7.93	6.14	9.4	9.83	8.16	8.71
CACACA_negctrl_site498	ATATACACTTAATTTTTTATAAAAAAAAATTTATAT	8.95	8.69	8.06	9.34	7.06	7.35	7.19	6.38	10.18	9.23	7.78	8.09
CACACA_negctrl_site499	TATTATTCTACTATTATATTCTATATTATTTATAGT	9.37	9.14	8.45	9.78	6.9	7.18	8.02	6.31	9.59	9.64	8.31	8.54
CACACA_negctrl_site5	ATATGTATTTATATATGTTTGAATTTTTTTTTTTTT	9.19	8.8	8.13	9.45	6.83	7.12	7.61	5.97	9.42	9.5	7.79	8.51
CACACA_negctrl_site50	ATAATATGAGTCCCACAAAATAGACCATACGAATAT	9.4	9.29	8.61	9.66	6.92	7.62	8.29	6.3	11.37	9.86	8.44	8.95
CACACA_negctrl_site500	TAATTAAAAAATAAAAAAAAAAAAAATTAAAACAAA	9.2	8.72	7.87	9.46	6.65	6.79	8.78	6.08	9.27	9.52	9.94	10.3
CACACA_negctrl_site501	ATAAATACTAAAAATGAAATATAGAAAATAGCAATA	9.61	9.08	8.45	9.82	6.89	7.23	7.91	6.72	9.84	9.85	8.14	8.79
CACACA_negctrl_site502	TGTTTTTATAAAATAAATAAATATATATATATATAT	8.86	8.95	8.48	9.34	9.42	9.5	7.65	9.03	10.5	9.56	7.99	8.63
CACACA_negctrl_site503	GTATATATATAAGAAGAAATATATAAATAAAATATA	9.34	9.1	8.4	9.73	6.96	7.04	7.65	6.41	9.57	9.52	7.73	8.45
CACACA_negctrl_site504	TATAACAAAAAAAAATAAAAAATAAAACTATATATA	9.28	8.92	8.08	9.6	6.67	6.86	8.38	6.32	9.55	10.01	8.33	9.04
CACACA_negctrl_site505	AATGTTTTTTTTTTTTTTTTTTTTTATTTATTGTTA	9.48	8.99	8.32	9.56	6.85	7.06	7.82	6.1	9.83	9.81	7.96	8.47
CACACA_negctrl_site506	GTATATATTTTGTATTCATTTGTCACATATAATAGA	9.43	9.1	8.49	9.66	7.17	7.57	10.08	6.61	10.18	10.73	9.15	9.23
CACACA_negctrl_site507	TGTGAATATATCTTTAAAAAGGATAAATAATAATTT	9.04	8.84	8.11	9.5	6.76	7.06	8.76	6.11	9.58	10.31	8.43	9.56
CACACA_negctrl_site508	ATAAATTTTTTTTTTTTTTTTTTTTTTTTTTTTTTT	9.28	8.79	8.5	9.23	8.96	10.1	8.13	7.38	11.77	10.54	8.4	8.88
CACACA_negctrl_site509	ACAAAAAAATGAAAAGAAAAAGATATACCCCAATAT	9.91	9.5	9.01	9.84	7.14	8.1	7.81	7.26	10.56	9.52	7.69	8.35
CACACA_negctrl_site51	ACATACGAAAATTGGAAGGATAGATAAAAAGAAAAT	9.51	9.32	8.6	9.66	7.08	7.19	7.58	7.1	9.79	9.66	7.79	8.45
CACACA_negctrl_site510	TAATATCTAAAAAATATATTTTTTATTTTTTATTAA	8.86	8.59	7.83	9.43	6.8	6.96	8.98	6.15	9.47	9.96	9.81	10.56
CACACA_negctrl_site511	AAAGGGATGTTCATTCTTTTTTTTTTTTTTGTATAT	9.28	8.91	8.27	9.49	6.69	6.73	7.78	5.96	9.27	9.97	7.99	8.53
CACACA_negctrl_site512	AGCCTCGGGGTCATATATATATATATATATATATAT	9.27	10.38	10.31	9.72	9.56	9.81	7.46	9.56	10.56	9.6	7.67	8.27
CACACA_negctrl_site513	ACCATGATAAATGTATTAAATGTATCATAACCTATG	9.22	9.06	8.53	9.63	6.82	6.99	8.18	6.24	9.85	9.82	8.26	8.83
CACACA_negctrl_site514	AGATTTCAAGGTAATAGATCAATTTTAATTTGTAAA	8.83	8.71	7.91	9.39	6.6	6.9	7.85	5.98	9.69	9.86	7.93	8.52
CACACA_negctrl_site515	GACTCATTAAGGATTATTCCTAATGATCAAAAGAAC	9	8.85	8.32	9.38	7.12	7.33	8	6.54	9.98	9.85	7.99	8.87
CACACA_negctrl_site516	ACTATTAAGAATAAAGAAATATGTAATTGTATTTAA	9.06	8.7	8.13	9.51	6.79	7.02	7.64	6.08	9.69	9.56	8.04	8.29
CACACA_negctrl_site517	TATTTTATTATTATTATTTCTTTATAGTGTATTCTA	9.19	9.07	8.23	9.65	6.67	7	8.2	6.34	9.72	9.31	7.81	8.48
CACACA_negctrl_site518	ATATATAGATGTGAATTATTTATATTATCTATTCTT	9.25	8.97	8.31	9.61	6.74	6.97	8.44	6.07	9.24	9.98	8.47	9.32
CACACA_negctrl_site519	AAAAAAAAATATATATATATATATATAAATAAATTT	9.03	9.36	8.82	9.8	7.45	7.4	9.79	6.66	9.32	10.63	9.13	9.2
CACACA_negctrl_site52	AAATATTATACAAAAAAAAAAAAAAAAAAAATATAT	9.39	8.98	8.26	9.58	6.84	7.21	7.82	6.16	9.79	9.81	8	8.64
CACACA_negctrl_site520	AATATATATACTTTTTTTTTTTTTTTTTTTTTTTTT	9.33	8.81	8.58	9.38	8.75	9.7	7.95	7.19	11.3	9.82	8.08	8.65
CACACA_negctrl_site521	TAGTTCTTTTAATTTAGTATTATACAATATTGGAAA	8.91	8.52	8.05	9.32	6.81	7.16	7.8	6.3	10.08	9.75	7.93	8.49
CACACA_negctrl_site522	GATCTTTCACATATATATATAAAGGATATTATGGTA	9.18	8.83	8.26	9.5	7.04	7.15	7.79	6.36	9.99	9.9	7.8	9.02
CACACA_negctrl_site523	TTATAAATAATGAGAAACATTAAATTTAATCATAAA	8.93	8.69	8.02	9.53	6.74	7.22	8.27	6.4	9.68	10.01	8.28	8.68
CACACA_negctrl_site524	ATATATACGTATGAATGTATATTTGTTTGAATTTTT	9.17	9.05	8.53	9.61	6.83	7.08	8.01	6.18	10.03	9.87	8.05	8.66
CACACA_negctrl_site525	TATTTATTGTGACACTTATATTATTTTATGATTAAA	9.12	8.88	8.23	9.58	6.94	7.64	8.11	6.53	10.44	10	8.31	8.8
CACACA_negctrl_site526	TAATTATATTCACTTGCTATATAAATTATATATATT	9.34	8.91	8.27	9.64	6.94	7.44	8.01	6.33	9.74	9.85	8.24	8.82
CACACA_negctrl_site527	GTGTGGAGTTACAAAGAGGAGAACCTCACAGTAATC	9.18	9.31	8.53	9.78	6.91	7.94	8	6.48	10.4	9.89	8.06	8.62
CACACA_negctrl_site528	TTTTAAAAAGATCATTAAAAAAAAAAAAAGAACAAA	9.11	8.6	7.86	9.31	6.88	7.13	7.92	6.47	10.17	9.42	8.02	8.45
CACACA_negctrl_site529	TTTTACAAGTATTGATAAATAAGAAATATATAAAAT	8.95	8.74	8.06	9.42	6.82	7.16	8.22	6.35	10.06	9.99	8.21	8.99
CACACA_negctrl_site53	ACAATATGTATATATATATATATGCAAATGTATAAA	9.3	9.29	8.76	9.78	7.22	7.53	8.18	7.35	9.91	9.93	8.23	8.95
CACACA_negctrl_site530	AAAGCAAAAGGAAAATAACCAACCCTAATTAACACA	9.5	9.28	8.63	10.01	6.92	7.57	8.87	6.73	10.09	10.22	8.74	9.48
CACACA_negctrl_site531	TATTTACACCTAATCACAAATAAAATAAAATCAAAT	9.33	8.99	8.33	9.59	7.1	7.53	7.77	6.77	10.19	9.69	7.78	8.37
CACACA_negctrl_site532	AATAATAACACCGTGGATACACAATAACAAAGAACT	10.05	9.67	9.06	10.18	7.15	7.42	7.58	7.15	10.38	9.4	7.59	8.28
CACACA_negctrl_site533	AGATATATTTTTTAAATTTAAAAATTATAAAATTTA	8.69	8.41	7.69	9.33	6.8	7.27	8.39	6.13	9.62	10.09	8.35	8.76
CACACA_negctrl_site534	AATATATAATCAGATGAATTTTTTTTTTTTTTTTCA	8.92	8.52	7.84	9.21	6.53	6.83	8.2	5.84	9.11	9.95	8.36	9.09
CACACA_negctrl_site535	TTGTGTTCTTATTTTTACACCGAAAAATATTAAAAG	8.99	8.68	8.17	9.53	7.41	7.9	8.16	6.6	10.69	9.99	8.35	8.87
CACACA_negctrl_site536	TTAATATTTGTTCTGATCCTTTTATTCAACTTTTTT	9.35	9.01	8.28	9.69	6.77	7.05	7.63	6.57	9.96	9.63	8.08	8.61
CACACA_negctrl_site537	AATCACAAATAAAATAATATGACACAATATAAAATA	9.5	9.17	8.44	9.76	6.92	7.27	8.23	6.47	9.9	9.89	8.2	8.75
CACACA_negctrl_site538	AAATAAAATACAATATGATAAAATGTTATCATATAT	9.33	9.09	8.46	9.79	6.82	7	8.24	6.19	9.68	9.8	8.37	8.81
CACACA_negctrl_site539	ATTATTAAAAAGATGTAAATAAATGAATATATGCTT	9.27	9	8.3	9.66	6.85	7.36	9.77	6.52	9.73	9.4	10.08	10.37
CACACA_negctrl_site54	AATAAAAAAAAAATATATATTTTTTTTTTTTTTTTT	9.09	8.58	8.2	9.4	7.38	8.53	8.41	6.57	10.14	9.96	8.41	9.24
CACACA_negctrl_site540	AAAAAAAAAAAAAATATATATATATATATATATATA	9.31	10.27	9.92	10.03	9.76	9.74	8.11	9.43	10.84	9.95	8.01	8.57
CACACA_negctrl_site541	TGCTCAAACTTTACAAATGAACGAATATAAAAAAAG	9.03	8.9	8.19	9.41	7.07	7.42	8.03	6.83	10.15	10.03	8.1	8.76
CACACA_negctrl_site542	AAAGGTTCACATTATATAGTTATGTAATATATATGT	9.21	9.05	8.48	9.67	6.84	7.16	7.73	6.18	9.82	9.75	7.98	8.51
CACACA_negctrl_site543	ACATATATATAATATATATTTTTCGTGTGGTGTCAC	9.14	9.13	8.54	9.63	6.97	7.49	8.79	6.62	9.99	9.79	9.57	10.01
CACACA_negctrl_site544	AAATATAAAAAAAATATATAATTTTTACATCGAATT	8.99	8.73	8.03	9.53	6.81	6.81	8.15	6.11	9.21	9.85	8.2	8.71
CACACA_negctrl_site545	TATTTTGATTATTCAGTGTATAAATATATATATATA	9.17	8.77	8.41	9.52	8.66	9.11	8.3	8.78	10.27	10.77	7.68	8.53
CACACA_negctrl_site546	GTATATATATATATATGCAAATGTATAAATCTACAT	9.2	9.47	9.18	9.72	7.35	7.36	7.62	7.32	9.93	9.64	7.83	8.28
CACACA_negctrl_site547	AGTGGACTTTTTTTTTTTTTTTTTTTTTTTTTATTA	9.2	8.95	8.14	9.44	6.8	7.61	7.99	5.88	11.86	9.77	8.14	8.69
CACACA_negctrl_site548	AAGCTACACATAGATTATTATTAATTTAATGTATAT	9.1	8.83	8.29	9.53	6.82	6.82	9.19	6.19	0	10.01	8.4	8.67
CACACA_negctrl_site549	ATGTTGAAAGGAAAAAATAATAAAATCGATATATTA	9.18	8.9	8.17	9.6	6.72	6.98	7.86	6.33	9.56	9.66	7.94	8.6
CACACA_negctrl_site55	ACACAAAAAAATATATATATATATATATATATGTTA	9.09	9.66	9.1	9.72	7.86	7.94	8.17	7.18	9.74	10.45	8.48	8.95
CACACA_negctrl_site550	TATTTTATTATTATTATTAGTATGATTTCTTTATAG	9.02	8.88	8.16	9.5	6.64	7.11	8.13	6.4	9.69	10.01	8	8.79
CACACA_negctrl_site551	CTTATAGGTCATTTCCTTGACCCCCTTTGTTGTACT	9.19	9.2	8.33	9.5	7.24	7.79	7.76	6.45	11.19	9.69	7.89	8.3
CACACA_negctrl_site552	GACATTTGTGAGCTTGAGCCGTCAAACCACTAAATA	9.03	9	8.46	9.33	6.58	7.26	8.23	5.96	9.97	10.53	8.46	9
CACACA_negctrl_site553	TTTTTATATTATTTAATGAGAAATAATTATAAACAA	8.82	8.31	7.69	9.27	6.9	7.22	8.45	6.27	10.05	9.94	8.32	8.77
CACACA_negctrl_site554	TCTTAAAAAATAGGGACACGTAAATATAATATATAA	9.4	9.01	8.34	9.59	6.96	7.42	8.43	6.47	11.45	9.95	8.66	9.06
CACACA_negctrl_site555	TTTTTATAATAAAAAAATATAACTATATTAAGCCAC	9.11	8.68	8.13	9.47	7.1	8.01	8.44	6.59	10.22	10.19	8.61	9.18
CACACA_negctrl_site556	ACTTTAATAATTCACTTATTTTCTTATTATATTATT	9.61	9.25	8.59	9.89	7.15	7.51	7.82	6.78	9.65	9.7	7.95	8.58
CACACA_negctrl_site557	CACATTTTTTAAATATTTTTCTACTCCATAATGTTT	9.3	8.98	8.34	9.75	7.1	8.16	7.79	7.08	10.44	9.8	7.89	8.47
CACACA_negctrl_site558	TTTTTTATATTAAATGAAGAATATACAAAATTTTAA	8.73	8.21	7.7	9.27	6.92	7.43	8.35	6.23	10.04	9.5	8.52	8.67
CACACA_negctrl_site559	TGAATTGTAATTTATAATATACGTGGTTTCTACTTA	9.15	8.97	8.35	9.53	6.66	6.88	8.06	6.16	10.16	9.91	8.1	8.83
CACACA_negctrl_site56	TTTTTCAGATCCTATATAGTATCATATAAATTCCAT	9.07	8.75	8.23	9.39	6.87	7.18	8.12	6.38	10.07	9.92	8.51	8.94
CACACA_negctrl_site560	TTTTTAACTAACATATCAATTCCATACGTCGTCAAA	8.82	8.9	7.93	9.51	6.75	7.15	7.77	6.16	10.05	9.48	7.88	8.53
CACACA_negctrl_site561	AAGTTACAAAATCAAAAGGAAAAAATATAAAATAAT	9.42	9.06	8.28	9.69	6.84	7.14	7.65	6.29	9.71	9.48	7.93	8.62
CACACA_negctrl_site562	AAAAAAAAAAAATAGAAAAAAAAATAAAATAAAAAA	9.15	8.96	7.96	9.5	6.74	7.24	8.24	5.87	9.42	10.17	8.28	8.87
CACACA_negctrl_site563	AAAATAAAAAAAATAAATAAAAAAAATAATAATAAA	9.32	8.97	8.05	9.69	6.55	6.85	7.65	6.29	9.43	9.97	7.97	8.49
CACACA_negctrl_site564	GTGTATAGAATGGTTTCTTTTAAGGTTTTTATTTTT	9.6	9.02	8.42	9.84	7.24	8	7.96	6.8	10.54	9.89	8.02	8.66
CACACA_negctrl_site565	AATTGGAAACAACCAAAAAAATTAAAGTTGTATCCT	8.98	8.85	8.21	9.42	6.6	6.8	8.07	6.06	10.11	9.61	8.16	8.75
CACACA_negctrl_site566	TATTTTTATACAATTTAACACGGGTTATAAAATGTA	9.02	8.73	8.25	9.46	6.8	7.24	7.9	6.51	10.1	9.92	7.96	8.48
CACACA_negctrl_site567	TGTGTTATATATAAAGAAAAAAAAAAAAAATATATA	9.19	8.86	8.08	9.61	6.76	7.17	7.66	6.39	9.81	9.52	8	8.47
CACACA_negctrl_site568	AGGTCCTACACCAATAAATATCATATATATATTATA	9.19	8.94	8.31	9.43	6.98	7.12	8	6.35	10.3	9.86	8.31	8.67
CACACA_negctrl_site569	AATAAAAAAAAAATAAATTTAATAATAATAATAAAA	9.05	8.79	7.89	9.51	6.64	6.65	7.8	6.46	9.07	9.65	7.73	8.45
CACACA_negctrl_site57	AAAATAATAATTAAATAATAGTAAATGAAAAATAAA	9.36	9.1	8.31	9.72	6.91	8.39	9.64	6.63	9.94	10.61	8.96	8.88
CACACA_negctrl_site570	TTTTTTTGTTTTGTTTTTTTTTTTTTTTTTTTTTTG	9.23	8.84	8.08	9.2	6.76	6.98	7.37	5.67	9.63	9.27	7.63	8.27
CACACA_negctrl_site571	TTTGTAATAAACTACTTTTTTTTTTTTTTTTTTTTT	8.96	8.55	8.44	9.2	8.36	9.28	8.2	6.72	11.1	9.67	8.06	8.61
CACACA_negctrl_site572	GTATATATTAAAAAAAAAAAAAAAAAATTAAAATTA	8.9	8.48	7.79	9.24	6.71	6.91	8.38	5.76	9.43	10.06	8.31	9.05
CACACA_negctrl_site573	ATTCACGTGTCTTAAAAAAAAAAAAAAGAAAAAAAG	8.91	8.67	8.02	9.25	6.85	7.52	7.69	6.13	10.33	9.58	7.9	8.34
CACACA_negctrl_site574	TTACAAAATAAGAGGCACAAACACAAAAAAAAATAA	9.62	9.15	8.51	9.82	6.95	7.56	9.61	6.94	10.27	10.45	8.84	8.69
CACACA_negctrl_site575	TATTTACAAAAAAAATATAAAAAATATAAAATATAT	9.04	8.62	7.99	9.26	6.88	7.1	9.1	6.13	9.13	9.4	9.81	10.14
CACACA_negctrl_site576	TTATATATGACTAACGGTTTTTTTTTTTTTTTTTTT	9.17	8.99	8.59	9.54	7.95	9.15	8.13	6.79	10.97	9.87	8.14	8.77
CACACA_negctrl_site577	TCATATTATAAATAAATAAATAAATATATATATATA	8.97	8.84	8.51	9.41	9.32	9.54	9.19	8.76	10.05	9.76	9.9	10.34
CACACA_negctrl_site578	GGATGGAGTAGTTAAGCATAATAAATAAAATTATGT	9.24	9.26	8.29	9.58	6.96	7.49	7.98	6.4	10.18	9.75	8.34	8.99
CACACA_negctrl_site579	ATGAGTTACATGGGAAAAATATATATATATATATAT	9.19	9.96	9.64	9.48	9.42	9.68	7.93	9.38	10.24	9.46	7.93	8.57
CACACA_negctrl_site58	AAAAATAAAATATATATATATATATATATATATATA	8.95	9.73	9.32	9.46	9.66	9.76	7.83	9.46	10.29	9.76	7.83	8.55
CACACA_negctrl_site580	TATTAAAAAAAAAAATAAAAAAATAAAATAAAATAA	9	8.74	7.95	9.47	6.68	6.95	9.16	6.36	9.34	9.38	9.82	10.15
CACACA_negctrl_site581	ATTTATTAATTACCATGTATAAAAAATTATATAATA	8.93	8.53	7.97	9.39	6.85	7.1	9.7	6.25	9.98	10.63	9.15	9.05
CACACA_negctrl_site582	TTTTTTTTTTTTTTTTATTTATATATATATATATAT	9.1	9	8.5	9.5	9.19	9.51	7.94	8.87	10.24	9.71	7.7	8.36
CACACA_negctrl_site583	AAAAAAAAAAAAAAAAAAAAAAAAATATATAATTTA	9.05	8.55	8.35	9.25	8.71	9.69	7.84	7.28	11.33	9.71	7.8	8.64
CACACA_negctrl_site584	TTTTTTTTTAATTACATAAAATAAAAATATTTCTAT	8.75	8.46	7.74	9.38	6.65	7	7.81	6.06	9.68	9.84	7.68	8.15
CACACA_negctrl_site585	TTTTTTTCTTGTTTTAAATAATATACTGGAAAAAAA	8.61	8.12	7.65	8.87	6.9	7.3	7.75	6.01	10.23	9.66	8.21	8.76
CACACA_negctrl_site586	TTTTCATTAAGATACTTATAATAGTTTATTAGTAAA	8.77	8.44	7.88	9.32	6.67	6.95	7.87	6.04	10.05	10.06	8.14	8.79
CACACA_negctrl_site587	ACACATCAAATATAAAAAAAAAATAACTATAAATAA	9.36	9.13	8.38	9.84	7.09	7.03	8.43	6.21	9.65	9.46	8.52	8.78
CACACA_negctrl_site588	ATATACATTTTAAATTTTAATGTAACCCATGGGAGA	9.04	8.69	8.23	9.58	6.84	7.02	8.86	6.3	10.34	9.36	9.71	10.36
CACACA_negctrl_site589	GTATATATATATATATATATATATTTTTATTTATTT	8.96	9.35	9.08	9.51	7.42	7.93	8.98	7.23	9.55	9.57	9.48	10.18
CACACA_negctrl_site59	AAAAAAAAAAAAAAAAAAAAAAAAAAAAATAAAAAA	9.21	8.56	8.32	9.2	8.71	9.86	9.4	6.93	11.31	10.4	9.25	9.82
CACACA_negctrl_site590	AAATATTTAAATATTATGTATGATTATATATATATA	9.15	8.81	8.31	9.5	8.78	9.1	7.88	8.88	9.97	9.78	8.02	8.48
CACACA_negctrl_site591	AATGATACTTAGGGGCATGTCTCTGGGGGCATAACC	9.45	9.38	9.16	9.53	7.8	9.21	8.25	6.63	11.27	9.88	7.95	8.57
CACACA_negctrl_site592	ATGAATATTTACAATCTTATTATGTTCAAAATTAAT	9.02	8.71	8.06	9.4	6.69	7.08	7.9	6.16	9.69	9.92	8.35	8.76
CACACA_negctrl_site593	TAATTTTTGTAAACAGTCATGGATTCAAAAAAAAAA	8.81	8.58	8.01	9.35	6.69	7.12	8.02	6.04	10.06	9.9	8.21	8.82
CACACA_negctrl_site594	AAAAATAAAATAAAATAAAATAAACATACCATATGT	9.49	9.14	8.43	9.87	6.92	7.01	8.16	6.34	9.95	9.98	8.58	9.21
CACACA_negctrl_site595	ATATGTATTTATGTATTTATGTATTTTTATATTTTT	9.66	9.28	8.57	9.85	6.85	7.12	8.18	6.37	9.95	10.25	8.36	8.92
CACACA_negctrl_site596	ATAAAACAACAAAGAAAATGAAAAAGTAAAAACATA	9.65	9.21	8.56	9.85	6.69	7.25	8.18	6.63	9.98	10	8.26	9.01
CACACA_negctrl_site597	TTTTTGTTTGTTCACGACTACATTATGTCATAAATG	9.15	9.15	8.68	9.62	7.07	7.31	8.16	6.52	10.64	9.92	8.19	8.88
CACACA_negctrl_site598	AACCATACACAAATAAACATAGACACAGATACCTCC	9.81	9.56	8.83	10.56	6.95	7.31	9.86	6.63	10	10.64	8.62	9.06
CACACA_negctrl_site599	TTTTTTTTAATATTTTACATTGTCTGTTAACAAATA	9.14	8.75	8.12	9.57	6.88	7.23	7.56	6.45	9.89	9.53	7.91	8.4
CACACA_negctrl_site6	TTGTAAAAATTAATACATATATATATATATATATAT	8.99	9.64	9.41	9.65	9.55	9.68	7.75	9.37	10.34	9.68	7.86	8.6
CACACA_negctrl_site60	TTATAGGTTCTATACATATATTTATATATGTACAGA	8.89	8.84	8.26	9.38	6.9	7.25	8.26	6.02	11.87	9.94	8.32	8.91
CACACA_negctrl_site600	TATTAATTATTATGACATACATATCAGTTATTAAAA	8.98	8.56	7.92	9.35	6.83	7.31	8.11	6.22	9.74	10.02	8.32	9.44
CACACA_negctrl_site601	TTTTTATATTTTATTATTTTTTTTATATAAAAAATT	9.05	8.79	7.96	9.63	7.02	7.4	9.1	6.55	10.21	9.68	9.9	10.34
CACACA_negctrl_site602	ATATTGAAATTAAAAAAATATATGAACAAATGATGA	9.4	9	8.34	9.72	7.07	7.27	8.26	6.48	9.93	10.33	8.51	9.05
CACACA_negctrl_site603	ATAACCACATAAAATATAATTATATATATATATATA	9.26	9.44	8.93	9.97	9.44	9.61	7.81	9.04	10.05	10.13	7.93	8.48
CACACA_negctrl_site604	TTTTGTTTGTTCGTGACTACATTATGTTGTAAATAC	9.3	9.22	8.64	9.66	7.01	7.47	7.86	6.84	10.72	9.7	7.86	8.43
CACACA_negctrl_site605	AATATATGGTTCCATGATATTAAATTCAATTTAATG	9.02	8.72	8.22	9.47	6.8	6.93	7.99	6.08	10.4	9.69	8.1	8.75
CACACA_negctrl_site606	TTTTGTGAATTTTAGATTTTTTAATACAAGAATATT	8.85	8.5	7.82	9.1	6.85	7.19	8.45	6.05	9.67	9.77	8.59	8.73
CACACA_negctrl_site607	TGTGTCAAGTTTAATAAACGCATATAATATATATGA	8.93	8.88	8.3	9.51	6.85	7.29	8.7	6.51	9.67	9.46	9.66	10.31
CACACA_negctrl_site608	GTATATATATATATATATATAATAGTAACTTTTACT	9.1	9.29	8.93	9.63	7.81	7.88	7.52	7.01	9.74	10.72	7.78	8.26
CACACA_negctrl_site609	GTATATATATATATATATATATATATATATATATAT	8.9	9.6	9.66	9.41	9.29	9.54	7.88	9.26	10.21	9.75	7.99	8.64
CACACA_negctrl_site61	ATTTTTCATTCTGGACATGTTACCATTATATATATG	9.55	9.51	8.96	10.02	7.4	7.64	7.85	7.16	10.89	9.73	7.68	8.1
CACACA_negctrl_site610	ATTATAAGAATTAAAAGAAACAAAATTTTAATTATA	9.07	8.63	7.98	9.49	6.78	7.32	7.82	6.39	9.56	9.66	8.27	8.8
CACACA_negctrl_site611	TTTTAGAGTGATATATATTAACTTTTAATAAAAAAA	8.72	8.44	7.75	9.33	6.71	7.42	8.27	5.99	10.08	9.45	8.28	8.36
CACACA_negctrl_site612	TATATTTACAATAAAACGTTATTTTTTGTTATTTTC	9.22	8.95	8.38	9.62	6.79	7.14	8.44	6.44	9.45	10.07	8.53	9.22
CACACA_negctrl_site613	ACATATATATATTTATATATATATATATATATGTGA	8.99	9.24	8.69	9.47	7.44	7.77	8.96	6.71	9.71	9.84	9.96	10.21
CACACA_negctrl_site614	ACCCATTTTTGTTGTTCTATATATTCGTGAATCATT	9.53	9.34	8.7	9.79	7.46	7.82	7.99	7.23	10.16	9.89	8.35	8.99
CACACA_negctrl_site615	TATTAATAAATTTATAAAACAGGTATATATATATAT	9.15	9.23	9.02	9.54	9.33	9.64	7.75	9.24	10.42	9.68	7.95	8.46
CACACA_negctrl_site616	TTTTTATTCAACAAAAATATCAAACATAATTATAAA	8.93	8.47	7.95	9.33	7.05	7.3	8.11	6.86	9.98	9.88	8.25	9.01
CACACA_negctrl_site617	TGATATTTACAAATATTAAGATCTTATATTTTTTTT	8.98	8.83	8.08	9.53	6.85	6.85	8.16	6.27	9.29	9.83	8.15	8.9
CACACA_negctrl_site618	ATAGACTTTTGTTTTGTTTTATTTTATTGTATTGTA	9.52	9.2	8.57	9.73	6.75	7.1	8.66	6.5	9.63	10.53	8.8	9.45
CACACA_negctrl_site619	TCGTAAACATATTGAAAAATATAAAAAGGGGTAATA	9.29	9.1	8.31	9.66	6.91	7.52	7.94	6.46	9.66	9.89	8.22	8.76
CACACA_negctrl_site62	TATATGTTAATTTTTTTTTTTTTTTTTTTTTTTATA	8.98	8.74	7.81	9.26	6.61	6.97	7.89	5.66	9.43	9.5	7.83	8.49
CACACA_negctrl_site620	TTTTTTTACTTAATAGTTCAACATATATCTCAATGT	9.02	9.02	8.27	9.66	6.8	7.16	7.77	6.22	9.88	9.74	8	8.44
CACACA_negctrl_site621	ATATGTAGAATAAAAAAAAAAAAAAAAAAAAAAAAT	9.39	9.22	8.34	9.64	6.9	7.32	8.68	6.09	9.83	9.46	9.56	10.32
CACACA_negctrl_site622	AGGTAGAAATTGTTAAAAAATCATACATATTATATA	9.09	8.83	8.17	9.52	6.9	7.21	8.72	6.01	9.88	9.66	9.61	9.64
CACACA_negctrl_site623	ATATGTATAATATATATATATATATATATATATATA	9	9.67	9.37	9.6	9.23	9.49	8.35	9.39	10.03	10.02	8.41	9.03
CACACA_negctrl_site624	TTATAATAAATATTCATATGTTCAAATATATATATA	8.93	8.56	8.1	9.45	8.87	9.11	8.39	8.42	9.72	10.03	8.23	8.83
CACACA_negctrl_site625	TTTTTTTTCAAAAATACAAAAAAAAAAGAAAAAAAC	9.22	8.78	8.22	9.49	7.19	7.78	8.74	6.2	10.49	9.98	8.93	8.89
CACACA_negctrl_site626	ATATGTATATTTTTGATGTGCTTTTATTTGGTTATT	9.66	9.41	8.7	9.91	6.83	7.81	8.03	6.59	9.98	9.83	8.13	8.63
CACACA_negctrl_site627	ACATATATATATATATATATATATATATTACATTTA	9.12	9.45	9.11	9.66	7.93	8.34	8.03	7.51	10.62	9.77	8.06	8.66
CACACA_negctrl_site628	TCTTCATACGACTAAAAAACATTAGACTGATAAAAA	8.98	8.68	8.11	9.13	7	7.4	7.36	6.29	10.39	9.24	7.58	8.27
CACACA_negctrl_site629	TGCTTATATCTTATAATATTTATACATCATAATAAG	9.17	8.8	8.14	9.47	7.03	7.18	8.06	6.41	9.62	9.75	8.37	8.84
CACACA_negctrl_site63	TACTTTACTAATATATATAGGAGAGTATACATGAAA	9.17	8.87	8.17	9.55	7.09	7.3	7.91	6.8	10.24	9.79	8.02	8.65
CACACA_negctrl_site630	TTTTAAAGCATATCATATAAAGAACATGACATAGGA	9.22	8.87	8.3	9.42	6.9	7.32	7.96	6.27	10.14	9.87	8.13	8.78
CACACA_negctrl_site631	TTTTTTATTATTATTATTTTTTATGTATAATAATGT	9.2	8.89	8.22	9.62	6.85	7.28	8.68	6.37	9.6	9.77	8.71	8.75
CACACA_negctrl_site632	TTATAATATAGCAATTATTAAATAGGATCAAATGAA	9.18	8.68	8.15	9.52	6.77	7.27	9.2	6.38	9.97	10.5	9.13	9.47
CACACA_negctrl_site633	ACATATATATATATATATATATATATATAATATTTA	8.9	9.6	9.14	9.52	7.87	8.08	7.92	7.22	10.39	9.73	7.65	8.52
CACACA_negctrl_site634	TGTGTAGCTAGGGGGTTGCTAATTTTTGTTTTGACC	9.72	9.46	9.36	9.93	7.38	8.83	8.11	7.12	11.31	9.9	8.16	8.76
CACACA_negctrl_site635	AAAAAATAAAAGGAAAAAAAAAAAAAAAAAAAAAAT	9.46	8.99	8.29	9.56	6.7	7.11	8.17	5.93	9.88	9.98	8.02	8.57
CACACA_negctrl_site636	AATTTCATTTTACTTATCTAATATTTATAATCTTTT	9.27	8.99	8.32	9.67	6.9	7.32	8.35	6.32	9.82	10.18	8.43	9.05
CACACA_negctrl_site637	GTGTAAAGGTATTATTGTATTATTCAAAATAAAAAA	9.07	8.93	8.22	9.62	7.37	7.7	8.24	6.47	10.61	9.29	8.32	8.7
CACACA_negctrl_site638	ATTTGTTCCTTGGGAGTTTACTTTTTTTTAATTTTA	9.54	9.09	8.42	9.73	6.88	7.36	8.19	6.55	10.12	9.92	8.29	8.97
CACACA_negctrl_site639	AAAAAAAAATATATATATATATATATATAATAAAAA	8.99	9.66	9.05	9.81	7.48	7.59	8.03	6.75	9.67	9.7	8.19	8.75
CACACA_negctrl_site64	TGGATATATGTAAAAATTGCAAGAAAGATAAAAGGA	9.6	9.31	8.46	9.77	7.68	8.1	8.27	8.18	10.02	9.85	8.28	8.98
CACACA_negctrl_site640	GTATATATATTTCTTTAATAATTAAATTATAAATAT	9.05	8.59	8	9.37	7.01	7.42	8.07	6.73	9.91	10.16	8.22	8.85
CACACA_negctrl_site641	TCTTGACGAAGTAGAAGGATATATATATAAAAAAAA	8.88	9.01	8.25	9.47	6.85	7.43	7.84	6.77	9.85	9.48	7.88	8.28
CACACA_negctrl_site642	TTTTCTTTTTTCTTTTTAACTCTTACATAATAGGTG	9.03	8.82	8.11	9.34	6.83	7.18	8.28	6.27	10.45	9.91	8.28	8.93
CACACA_negctrl_site643	TTTTAAAAAATATAATAATATAAATATGTTTTATAC	8.86	8.49	7.9	9.34	7	7.24	8.11	6.19	9.63	10.22	8.21	8.83
CACACA_negctrl_site644	AATAGGGTCATTCAAAAAAAAAAAAAATAATAATAC	9.22	9.01	8.19	9.37	7.16	7.27	8.64	6.57	10.32	9.81	10.01	10.37
CACACA_negctrl_site645	TTTTGGTATACGTAATTATATAATATGTTAATCAAT	9.14	8.86	8.35	9.61	7.05	7.6	7.96	6.44	10.73	9.78	8.41	8.72
CACACA_negctrl_site646	TTTTATTATTCTTCTCTCTTATATATATATATATAT	9.39	9.37	8.75	9.98	9.44	9.76	7.57	9.04	10.42	9.66	7.87	8.46
CACACA_negctrl_site647	GTATATATTTTTATTTAATAATTTGTTTATTTATTC	9.41	9.04	8.27	9.73	6.95	7.32	7.87	6.57	9.72	9.75	7.96	8.54
CACACA_negctrl_site648	AAAAAGAAAAAATATATTCGTCTATTATAAACAATA	9	8.72	8.01	9.34	6.64	6.88	9.07	6	9.31	9.98	8.91	9.53
CACACA_negctrl_site649	ACCATAACATGAATTACAGGAATTGAAAATGTTCCA	9.09	9.04	8.31	9.53	6.8	7.15	8.23	6.1	10.17	10.08	8.37	9.29
CACACA_negctrl_site65	ATTAAAAATTATATTTTATAAAAATTAAAAGAAATA	8.81	8.5	7.8	9.23	6.98	7.32	8.15	6.47	9.62	10	8.1	8.76
CACACA_negctrl_site650	TTTTCCCTTACAGAAAAAAAAAAATTCCTAACCCCG	9.03	8.54	8.37	9.44	7.04	7.63	8.27	6.63	10.81	10.31	8.29	8.9
CACACA_negctrl_site651	TTTGGAAAGCGTGATTTTTGACAAACACAAAAAAAA	8.82	8.66	8.09	9.41	6.81	7.09	8.2	5.94	10.19	9.95	8.44	8.99
CACACA_negctrl_site652	TCTTACTAATTTATGGGGACTTATCACCTATTCAGT	9.12	9.14	8.31	9.55	6.81	7.21	8.21	6.36	10.63	10.01	8.22	8.99
CACACA_negctrl_site653	GTTATAAATAATAAATAAATAATCAAATGAAGAATG	9.4	9.13	8.42	9.84	7.17	7.42	7.69	6.45	9.79	9.7	8.39	8.54
CACACA_negctrl_site654	TTACACAAGGATAAAAACATATGTATGATTATATAT	9.38	9.23	8.56	9.75	6.98	7.2	8.16	6.7	9.68	10.1	8.39	8.95
CACACA_negctrl_site655	AAATGACGAAATAAAATCATAAATTAAAATAAATAA	9.23	9.1	8.26	9.65	6.57	6.97	7.64	6.26	9.53	9.55	7.73	8.26
CACACA_negctrl_site656	AGAGAAAAATATTTGGACAAAAATAATATAATATAT	9.34	9.04	8.36	9.58	6.96	7.13	7.6	6.55	10.45	9.48	7.67	8.37
CACACA_negctrl_site657	TTTTTAATATATAAAGATAATAATAAATAAAATTCA	8.9	8.47	7.82	9.39	6.69	7	8.26	5.97	9.38	10.35	8.49	8.66
CACACA_negctrl_site658	TAATTAAGATGATAAAAATTGAAAAAACAATTTTAA	8.81	8.47	8.01	9.23	6.61	6.85	7.82	5.68	9.41	9.69	8.09	8.47
CACACA_negctrl_site659	ACATATATATATATATATTGATTTATTTATTTCCCT	9.18	9.13	8.53	9.62	7.44	7.65	8.42	6.62	10.83	9.89	8.25	8.9
CACACA_negctrl_site66	ATTTATTTTATAATATATAAATGATATATCTTATTA	8.99	8.63	8.15	9.51	6.56	6.99	8.29	6.18	9.48	10.24	8.49	9.01
CACACA_negctrl_site660	TTTTCTTAATATTTCGTTTTACATAAACCTTTTAAA	9.12	8.79	8.06	9.51	7.06	7.39	8.1	6.7	10.06	9.74	7.99	8.73
CACACA_negctrl_site661	TGTAAATATAAAAGATAATGATAAAAGGGACATTTT	9.47	8.97	8.4	9.74	6.74	7.33	7.47	6.37	10.59	9.44	7.74	8.14
CACACA_negctrl_site662	TTGTATTATATTGTATTATGTTTAAATGAAAAAAAA	8.91	8.47	7.91	9.32	7.09	7.54	9.09	6.46	10.3	10.05	8.54	8.83
CACACA_negctrl_site663	TAATTAAAATTATTTATAAATTAGTATATTTCTATA	8.85	8.67	7.87	9.42	6.71	6.95	8.04	6.06	9.49	9.94	8.01	8.67
CACACA_negctrl_site664	ATATGTATGTATTTATTATTGTGCATTGTATTTATA	9.57	9.43	8.82	9.84	7.44	9.62	7.42	10.27	10.06	9.62	7.8	8.37
CACACA_negctrl_site665	TTGTTAAATATTTATAAAATGAATTTAAAATGTACT	8.86	8.53	8.01	9.32	7.05	7.61	7.68	6.13	10.07	9.58	7.91	8.69
CACACA_negctrl_site666	TTATGTTTCATAAAAAATTAATCAAACATATATAAG	8.9	8.55	7.9	9.32	6.77	7.13	7.82	5.96	9.65	9.72	8.04	8.65
CACACA_negctrl_site667	TTATATATAAACATAAAAAGAAATATATTATGTATA	9.08	8.75	8.19	9.53	6.85	6.92	7.69	6.22	9.37	9.8	8.09	8.57
CACACA_negctrl_site668	TCTTATATAACGAAAGTAAAATAATATGCTAAGCAT	8.98	8.73	8.17	9.38	6.72	7.16	7.63	6.23	9.46	9.62	7.76	8.29
CACACA_negctrl_site669	TAACTTTTATCCTTAATTCATATATAAGATTAAATC	8.85	8.63	8.01	9.41	6.99	7.19	8.03	6.29	10.01	9.74	8.04	8.83
CACACA_negctrl_site67	TTATGTATATTATAAATTAATACCTTTAAATTAATA	8.73	8.48	7.8	9.18	6.78	7.06	8.58	5.95	9.89	9.4	7.71	8.47
CACACA_negctrl_site670	TGTGTAATTATATATAAGGAGAAAGAATTCATTTTT	9.12	8.83	8.14	9.56	6.77	7.11	8.65	6.3	9.82	9.46	7.93	8.45
CACACA_negctrl_site671	TTTTGGCTGATCAGATTTAACAAAAAAAAAAAAAAA	8.58	8.49	7.94	8.93	7.45	7.47	8.11	6.06	10.02	9.81	8.06	8.69
CACACA_negctrl_site672	ATATGTAGTTTTTACCTAATAAAAAAAAAAAAAAAA	8.58	8.89	8.07	9.41	7	7.53	7.8	6.18	10.09	9.87	8.03	8.63
CACACA_negctrl_site673	AAGCATTTAATGTTTTATATAACATGTATTTTTTAT	9.3	9	8.45	9.57	6.96	7.25	7.73	6.56	9.91	9.99	7.91	8.44
CACACA_negctrl_site674	TAAAATGATAAATGAATGTGATCATTTTATAAAATA	9.01	8.9	8.31	9.63	6.65	6.95	7.72	6.3	9.93	9.95	8.07	8.55
CACACA_negctrl_site675	AATATATGGTTTCATTATATTAAATTCAATTTAATG	9.12	8.69	8.18	9.42	6.75	7.04	8.87	5.99	9.73	9.33	9.85	10.36
CACACA_negctrl_site676	TATTTATTGTGATACTTATATTACTTAATGATTAAA	9.03	8.81	8.15	9.41	6.87	7.13	8.11	6.15	10.41	9.88	8.11	8.73
CACACA_negctrl_site677	AAATATATATATATATATATATATATATATATATAT	8.86	9.9	9.14	9.47	9.56	10.02	8.67	9.37	10.75	10.18	8.62	9.19
CACACA_negctrl_site678	TACTTTTTAAAAATGTTTTATATAATAAAAAGATAT	8.91	8.66	7.94	9.47	7.06	7.28	7.59	6.57	10.16	9.59	7.68	8.07
CACACA_negctrl_site679	TCTCCTTGTTCCTTTTTTTTAAAAAAAAACATTAAA	9.15	8.84	8.1	9.59	7.58	7.97	8.53	7.2	10.76	9.3	7.66	8.55
CACACA_negctrl_site68	ATAATGTGTTTGGTATTCTTGATAGATAGTTTTGTG	9.52	9.15	8.57	9.82	6.99	7.19	8.13	6.66	10.23	10.21	7.95	8.61
CACACA_negctrl_site680	AACACTCAAAAAAATTTAAATAAAAAAAAAAAAAAA	8.7	8.73	7.9	9.05	6.91	7.35	8.35	6.32	9.71	10.02	8.5	9.12
CACACA_negctrl_site681	CACAAAGGTCTGAAATTTTAGGGGTGCCTGGGACTA	8.87	8.76	8.26	9.44	8.32	7.62	8.66	5.7	10.69	9.45	9.69	10.36
CACACA_negctrl_site682	ATATTAGAAATATGAATAGAAAGAATATATAAGTAT	9.38	9.29	8.51	9.91	7.15	7.57	7.64	6.91	9.5	9.73	7.78	8.38
CACACA_negctrl_site683	TTAATATGATATATATATATATATATATATATATAT	8.91	9.65	9.52	9.36	9.01	9.54	7.91	9.37	10.17	9.68	8.2	8.6
CACACA_negctrl_site684	TTGAAGTTAATAAAAACTTTATACATGAAATTATTT	8.89	8.69	8.02	9.45	6.66	6.89	7.95	5.89	9.73	9.64	8.01	8.37
CACACA_negctrl_site685	AAATTATATCATTTATTTTTTTATATTTTTTATATT	9.12	8.98	8.07	9.63	6.75	6.94	7.89	6.03	9.37	9.72	8.13	8.57
CACACA_negctrl_site686	TCAGATATATATATATAAATATATATTTTGAAATGT	9.07	9.13	8.48	9.7	7.13	7.29	7.82	6.55	9.52	9.77	7.97	8.46
CACACA_negctrl_site687	GTTAAACATCTTCTGTGATATGTTAGAATATTATTT	9.21	8.83	8.19	9.57	6.7	7.01	8.21	6.06	9.57	9.78	8.34	8.93
CACACA_negctrl_site688	GTATACATATTTATAATAATAAATGTCTTATATTTT	9.17	8.93	8.28	9.67	6.88	7.28	8.17	6.31	9.74	10.13	8.15	8.8
CACACA_negctrl_site689	ATATATCATAAATAAATGAAAATATTTTCTATGTGT	9.28	8.95	8.37	9.66	7.07	7.33	8.55	6.77	9.99	10.05	8.63	9.13
CACACA_negctrl_site69	AATATATGGTTTCTTGATATTAAATTCAATTTAATG	9.19	8.8	8.22	9.51	6.77	7.09	8.39	6.42	10.02	10.25	8.47	9.19
CACACA_negctrl_site690	ATATAATGAATTATTAGAAAATAAAATGAATAAAGT	9.58	9.28	8.58	9.87	7.4	7.7	7.88	6.86	10.06	9.59	8.11	8.85
CACACA_negctrl_site691	TTTTTGTATTCTCCGGACTACATTATGTTGTAAATG	9.3	9.47	8.82	9.85	6.9	7.29	7.82	6.69	10.6	9.89	7.6	8.27
CACACA_negctrl_site692	TTTTGTTTTAATTTTATTTGATTTTATTTGATTTAT	9.43	9.02	8.33	9.67	6.69	6.9	8.05	6.68	9.6	9.94	8.17	8.79
CACACA_negctrl_site693	AACAAACAAATAGTTTATTTTGATTTTTTTAAAAAT	8.87	8.45	7.93	9.28	6.67	6.9	8.04	5.86	9.61	9.66	8.47	8.99
CACACA_negctrl_site694	TAATTTATTACCATGTAATTATTACGAATATAGGAT	9.04	8.68	8.19	9.4	7.01	7.47	7.86	6.46	10.34	9.88	8.33	8.62
CACACA_negctrl_site695	AAAAATGAAAAATGAAAAATGAAAAATGAAAAATAA	9.48	9.08	8.39	9.78	6.87	7.7	8.21	6.55	9.63	9.88	8.31	8.88
CACACA_negctrl_site696	AACATTATCAAATAAACCATAAATCAATTCAATATG	9.39	9.02	8.39	9.68	6.99	7.06	8.5	6.23	10.01	10.13	8.73	9.25
CACACA_negctrl_site697	ATATTGTAAGTAAAATGTAATAAATATAATAAAATA	9.34	9.09	8.5	9.76	7.03	7.58	7.73	6.4	10.05	9.76	7.71	8.25
CACACA_negctrl_site698	GATAATACATAAATTTATAAGTGGAAGAATAAATAA	9.32	9.13	8.44	9.72	7.06	7.65	7.93	6.84	10.05	9.97	7.99	8.7
CACACA_negctrl_site699	TTTTATTTCAATCCACAAGGGATAAAATAAAGTTTT	8.71	8.46	7.86	9.3	6.71	6.98	9.03	5.83	9.83	9.46	9.65	10.44
CACACA_negctrl_site7	AAAGAAAAAAAAAAAAAAAAAAAAAAAATTATACAT	9.06	8.9	8	9.39	6.73	7.03	8.16	5.89	9.33	10.16	8.27	8.81
CACACA_negctrl_site70	TTATATGAATTTTAGATTTATAATACAAGAATATTC	8.88	8.47	7.92	9.31	6.74	6.86	8.22	6.1	9.67	9.65	7.94	8.75
CACACA_negctrl_site700	CACAATGTAGTGTATAAATACAATAAAAGGTTGTAT	9.4	9.43	8.77	9.87	6.92	7.31	8.36	6.47	10.23	9.77	8.17	8.74
CACACA_negctrl_site701	GCATATGATGAGCATATAATCATAAGAAAAAAAAAA	8.98	9.04	8.3	9.47	6.72	7.1	8.71	7.24	9.63	9.41	7.59	8.3
CACACA_negctrl_site702	ATTCACTGGTATGCATGAAAAAAAATATTATTATAA	8.86	8.76	8.14	9.42	7.37	7.48	8.94	6.49	10.17	9.82	8.63	9.08
CACACA_negctrl_site703	TTTTTTTTTTTTTTTTTTTTTTTCTTTATTTTTTTT	8.32	8.47	7.86	8.77	6.83	7.51	8.97	6.11	9.76	9.61	9.93	10.34
CACACA_negctrl_site704	ATATACAGAAAAAATTAAAATAAATATGCAAAACAA	9.53	9.18	8.52	9.84	7.2	8.2	8.1	7.47	9.84	9.86	8.04	8.71
CACACA_negctrl_site705	ATATGTATAAATATAAATATATATATATATATATAT	9.15	9.63	9.11	9.78	9.63	9.63	7.59	9.29	10.48	9.92	7.84	8.41
CACACA_negctrl_site706	TTTCTTATATTATATAAATATATAGATGTTAATGGT	9.08	8.75	8.09	9.5	7.39	7.56	8.84	6.56	9.95	9.55	9.79	10.37
CACACA_negctrl_site707	CAACACTTAGATTTTAAGTTCACTGGTTAATATATA	9.13	8.82	8.29	9.48	6.69	7.12	8.66	5.83	10.13	9.54	7.95	8.26
CACACA_negctrl_site708	AATAAATAAATAAATATATATATATATATATATATA	8.86	9.49	9	9.54	9.71	10.05	7.68	9.33	10.84	9.66	7.71	8.31
CACACA_negctrl_site709	TGAAAAAAAAAAAAAAAAAAAAGAAAAAAAAAAAAA	8.27	8.21	7.28	8.7	6.59	6.97	7.78	5.61	9.48	9.76	8.01	8.43
CACACA_negctrl_site71	AATATATGGTTCCTTGATATTAAATTCAATTTAATG	9.12	8.81	8.25	9.55	6.9	7.34	9.1	6.25	10.47	9.66	9.82	10.33
CACACA_negctrl_site710	ACACAAATAAATATAACATATATATTATATTATATT	9.37	9.12	8.48	9.73	7.25	7.5	8.7	6.68	9.95	9.02	7.81	8.28
CACACA_negctrl_site711	TTTTATAATAAGTATGTAAAAATTATATATATATAT	8.99	8.93	8.64	9.36	9.1	9.35	8.26	8.98	10.29	9.82	8.33	8.16
CACACA_negctrl_site712	TTTTTTTTTTTTTTTTTTTTCATTCAATTATATTTA	8.33	8.64	8.01	8.79	6.96	7.65	9.45	6.23	9.78	10.08	8.79	9.21
CACACA_negctrl_site713	ACATATATATATATATATAATATTTTATATTTATTA	8.96	8.98	8.47	9.44	7.49	7.68	9.09	6.66	10.37	10.28	9.01	9.31
CACACA_negctrl_site714	ATTTACAAAAGGAAAGTGCAAACATGTGATTAAACA	9.48	9.28	8.64	9.7	7.97	9.23	8.58	8.57	10.2	9.99	8.43	9.13
CACACA_negctrl_site715	ATATGTAAAATGAAGATACATACATACATACATACA	9.26	9.57	9.23	10.02	7.87	8.51	7.79	7.53	10.65	9.72	7.84	8.41
CACACA_negctrl_site716	AAAAGGAGCAAATACAAAAAAATGAACAAAAAAAAA	9.48	9.23	8.37	9.66	6.88	7.91	7.75	6.64	9.93	9.64	7.72	8.25
CACACA_negctrl_site717	GTGTAAATATAATTAGTTTCACAAAACAAATATTTA	9.13	8.91	8.31	9.61	6.72	7.22	8.32	6.01	9.95	9.96	8.2	8.85
CACACA_negctrl_site718	TATAACATTTTTTTCAAAATAGCTTTAGAAATAAAG	8.78	8.39	7.79	9.31	6.6	6.98	8	5.83	9.6	10.19	8.04	8.78
CACACA_negctrl_site719	TTTTTTTTTAAGCAAAGGAAATCAAAATAAAAATAT	8.96	8.47	7.91	9.3	7.08	7.53	8.14	6.43	10.27	9.7	8.27	8.79
CACACA_negctrl_site72	TTTTTAATTCAAAAAACTGTATGTTATATGTCAAAT	8.94	8.64	8.01	9.3	6.92	7.35	7.84	6.31	10.13	9.79	8.06	8.69
CACACA_negctrl_site720	ATAGGTGAATACTAATATAAATTCAAGAGGGAAAAG	9.44	9.29	8.51	9.73	6.89	7.15	7.83	6.17	9.89	9.59	7.7	8.31
CACACA_negctrl_site721	TTTTAAAAAAAATAAAAAATAAACAATAATAAATAA	9.16	8.8	7.83	9.49	6.9	7.01	8.29	6.32	9.81	9.91	8.2	8.72
CACACA_negctrl_site722	ATTTAAAAAAAAAAAAAAAAAAAAAAAAAAAGAAAA	8.76	8.53	7.78	9.02	6.97	7.14	8.66	5.67	9.71	10.17	8.9	8.68
CACACA_negctrl_site723	TTTTTTTTTCTTTCTTTCTTTTGTAAAAACCTCAAA	8.89	8.65	7.87	9.37	6.68	7.3	8.42	6.01	10.03	10.57	8.44	8.83
CACACA_negctrl_site724	ACATATATATATATATATATATATATATCATTATGT	9.11	9.69	9.33	9.54	7.9	8.34	7.71	7.44	10.78	9.61	7.79	8.55
CACACA_negctrl_site725	TTATAAATTATATATATGACCAATAATTGTGAGCAT	9.3	8.88	8.38	9.53	7.27	7.62	7.78	7.05	11.32	9.54	7.95	8.56
CACACA_negctrl_site726	TAATTTAGATATATAAAGAATTAAAGTTAACATTCT	8.96	8.56	7.94	9.41	6.71	6.8	8.11	5.82	9.31	9.61	8.15	8.7
CACACA_negctrl_site727	ATTCAAAATAATAGAATTGTTAAAGTTGTAAATTGA	8.97	8.75	8.06	9.34	6.83	7.27	8.36	6.16	9.9	9.88	8.18	8.64
CACACA_negctrl_site728	ATTGAAGGGAAATATATAATCATATTCAAAATAAAA	9.15	8.89	8.26	9.59	6.62	6.99	7.97	6.3	9.78	9.92	8.02	8.57
CACACA_negctrl_site729	ATGTTTTGCATATATTATATATTTATTTATTTTTTT	9.35	9.13	8.41	9.79	7.07	7.33	7.68	7.36	9.81	9.7	7.76	8.38
CACACA_negctrl_site73	TTGATGTATACAATGTAGATTATTTAATATTTCAAC	9.09	8.95	8.25	9.6	6.99	7.15	7.87	6.34	9.88	9.92	7.89	8.52
CACACA_negctrl_site730	AGATGATATATTATATATCCTTTTAATAAATGTAAT	9.03	8.7	8.08	9.48	6.72	7.12	7.89	6.07	9.6	9.64	7.67	8.35
CACACA_negctrl_site731	TCTAAACAAATTAATAAAATAAGTATTCAAAATTAT	8.98	8.64	7.96	9.29	6.73	6.93	8.01	6.16	10.18	9.62	8.01	8.72
CACACA_negctrl_site732	ATAATTTTTTTTTTTTTTTTTTGAAAGTAGCATATG	8.74	8.59	7.97	9.19	6.77	7.13	8.61	6.14	9.84	9.94	8.74	8.83
CACACA_negctrl_site733	AACAGCATATCACATTTCTTCAAAAAAAAATAAAAT	9.19	9	8.37	9.47	6.95	7.24	8.14	6.33	10.31	10.04	8.12	8.94
CACACA_negctrl_site734	ACATATATATATATATATATATATATATTTATTTAT	9.03	9.4	9.2	9.63	8.04	8.24	7.99	7.3	10.49	9.54	8.05	8.65
CACACA_negctrl_site735	AATATATATTTCTAAGATAAAACCCAAGGATAAAAA	9.3	8.85	8.21	9.62	6.95	7.25	7.72	6.44	10.19	9.67	7.69	8.28
CACACA_negctrl_site736	TACTTATATTATTTTATTATTAAATTTAAAACGAAA	8.91	8.39	7.9	9.14	6.99	7.34	7.91	6.41	9.89	9.99	8.15	8.61
CACACA_negctrl_site737	TTTTTAATTCAAAAAATAATATATTATATTTCAAAT	8.79	8.36	7.7	9.33	6.77	7.04	7.99	6.11	9.47	9.62	8.05	8.45
CACACA_negctrl_site738	TATTTATTGTGATACTTATATTATTTCATGATTAAT	9.26	9.11	8.54	9.72	6.88	7.08	7.92	6.35	10.4	9.87	7.95	8.48
CACACA_negctrl_site739	ATATTTATTTTAATTTTTCTATATAAACTATTATGA	9.02	8.74	7.96	9.4	6.91	7.1	7.96	6.19	9.96	9.88	7.97	8.47
CACACA_negctrl_site74	TATTTAATAAAGAAATAAAAATAAAGAAAAAAAAAA	9.16	8.7	7.89	9.49	6.59	7.41	8.06	6.23	9.92	9.98	8.19	8.76
CACACA_negctrl_site740	TTTTTATCAACAAATAATACCATAACTCATATTTAT	9.1	8.85	8.17	9.41	6.88	7.17	8.11	6.29	9.95	9.9	8.32	8.83
CACACA_negctrl_site741	TTATTTACAACTTCAAATTATGTGTAATACTACTAT	9.27	9.1	8.37	9.72	6.91	7.35	8.05	6.34	10.24	9.68	8.17	8.56
CACACA_negctrl_site742	AATATTAAACAAATGAAAAAAAAATATATATTATAT	9.36	8.82	8.26	9.66	6.97	7.28	8.03	6.55	9.67	9.89	7.96	8.62
CACACA_negctrl_site743	ATAATTTTATCATATATATATATATATAAATACTTA	9.09	8.94	8.51	9.56	7.36	7.58	7.96	6.65	9.88	9.78	8.04	8.6
CACACA_negctrl_site744	AAAATAAATCTGAATGGGGTATAATATATCTTTGTT	9.31	9.08	8.64	9.68	6.82	7.19	7.78	6.39	9.82	9.89	7.88	8.44
CACACA_negctrl_site745	ATAAAAAAGCAACATCATATGTTTTTATAGAGTATT	9.18	8.94	8.36	9.58	6.76	6.99	8	6.19	9.47	9.71	7.87	8.44
CACACA_negctrl_site746	TGTTTATTCTTTAAATATTATTCAAATACTACAAGT	8.95	8.72	7.95	9.41	7.04	7.22	7.93	6.04	10.51	9.6	7.85	8.41
CACACA_negctrl_site747	ATATACATATCCATATTTATATCTATATTTAAAACA	9.22	8.81	8.1	9.49	6.81	7.12	8.35	5.96	9.72	9.78	8.09	8.87
CACACA_negctrl_site748	TATTTTCATAATAAAAAAAAATAATTTAAAAAATAT	8.66	8.47	7.77	9.26	6.75	6.86	8.23	5.77	9.59	9.73	8.08	8.59
CACACA_negctrl_site749	ATATATATAAAAGAAACAACATTTATTCAAAAGGTA	9.46	9	8.47	9.72	7.25	7.46	7.59	6.2	9.74	9.91	7.87	8.77
CACACA_negctrl_site75	TTTTTAAATTCTTTAATATGTTTTATATATCAAAAT	8.92	8.57	7.84	9.44	6.7	7.19	7.48	6	9.79	9.63	7.89	8.31
CACACA_negctrl_site750	TAATTATAAAAATAAAACAACCAAATTTGTTATATA	9.19	8.79	8.15	9.58	6.78	6.88	7.74	6.31	9.99	9.71	7.94	8.36
CACACA_negctrl_site751	AAAAAAATATATTCCTAATTTATGATTAAAAGGAAT	8.98	8.67	8.06	9.47	6.77	6.88	8.81	5.83	9.4	9.82	8.3	8.79
CACACA_negctrl_site752	TTAATATAAATATGATTTTTGATTCCTATACTATTT	9.19	8.9	8.27	9.63	6.56	7.01	7.91	5.95	9.82	10.63	8.23	8.68
CACACA_negctrl_site753	ATTTTTTTTTAATGCAATATATTTTGAAAATTTTAT	8.96	8.73	8.04	9.54	7	8.43	8.48	7.02	9.89	10.31	8.56	9.21
CACACA_negctrl_site754	TATATTTGTACATGATATTTTTTTTTTCTTTTAAAA	9.1	8.82	8.05	9.43	6.74	7.16	7.66	6.25	11.51	9.72	7.78	8.42
CACACA_negctrl_site755	TTATACTGTACAAAAAGAATAGCAGTATAACAAAAA	9.38	9.16	8.54	9.8	7.03	7.51	9.2	6.97	11.03	9.67	10.13	10.31
CACACA_negctrl_site756	GTATACAAACATATAAATATAAATGTATTATTTGTT	9.2	9.04	8.52	9.58	6.67	7.06	7.88	6.09	9.44	9.61	8.09	8.64
CACACA_negctrl_site757	TTATTTTTCAATGAAAAGGATTATATATATATATAT	8.97	9.01	8.88	9.36	9.42	9.57	7.67	9.21	10.66	9.48	7.91	8.58
CACACA_negctrl_site758	TTTTAAAAAATAAAATATTATTGAAGTAAAATATGA	8.91	8.56	7.87	9.36	6.98	7.13	7.7	6.38	9.6	9.72	7.84	8.32
CACACA_negctrl_site759	ACAAAAAAAAAAAAAAAAAGAAGAATATATCTATAT	9.16	8.78	7.98	9.34	6.77	6.94	9.09	6.12	9.18	9.56	7.63	8.27
CACACA_negctrl_site76	TAAATGTGAAATTTTATATTTTATATAATATACAAT	8.88	8.62	8.08	9.39	6.75	6.98	7.85	5.99	9.87	9.64	7.85	8.59
CACACA_negctrl_site760	TAAGAAAAAAAAAAAAAAAAAAAAAAAAAAAAAAAA	8.53	8.14	8.11	9	6.96	7.57	7.73	6.15	9.87	9.89	7.91	8.45
CACACA_negctrl_site761	TACTTTTTTTTTTTTTTTTTTTTTTTTTCCCTTTTT	9.13	9.03	8.11	9.28	6.84	7.1	7.96	5.85	10.03	9.28	8.31	8.44
CACACA_negctrl_site762	TATTAATTTTTAAACATAATTTTTCGTATAATATAT	8.97	8.59	8.07	9.52	6.74	7.19	9.25	6.09	9.73	10.04	8.45	8.86
CACACA_negctrl_site763	TTAATATATATATATATATATATATTTTTATTTTTT	9	9.18	8.74	9.51	7.57	7.59	8.1	6.81	9.42	9.97	8.18	8.96
CACACA_negctrl_site764	ATTAGTATAATGTAACTTAGTTAATAGTGCTAATAT	9.41	9.21	8.64	9.82	7.35	9.82	8.37	7.05	10.45	9.87	8.46	8.91
CACACA_negctrl_site765	TTTTAATATTAAGATGTCTTTTACGTTTATTTTGTA	9.23	9.04	8.31	9.75	6.92	7.07	8.23	6.54	9.83	9.94	8.22	8.8
CACACA_negctrl_site766	TTCTTTCTGTTTTATTTATAATAATTTATGATAAAA	9.19	8.74	7.99	9.6	7.46	7.75	7.65	6.81	10.15	9.55	7.83	8.41
CACACA_negctrl_site767	TTATTGAACTTTTATAAAACCTGTATTATTATCTCT	9.29	9.05	8.22	9.71	6.9	7.26	8.53	6.62	10.04	9.65	8.44	8.89
CACACA_negctrl_site768	ATCAAAAATATAAAAAATATAAACAATTTATTATCA	9.13	8.76	8.02	9.53	6.65	6.98	7.71	6	9.36	9.55	7.92	8.22
CACACA_negctrl_site769	AATTTAAGCAGAACATATATATATATATATATAAAG	9.19	9.72	9.34	9.51	7.43	7.65	7.88	7.12	9.45	9.65	7.87	8.32
CACACA_negctrl_site77	TCTTTATATCATCTTTCTAAATATATATATATATAA	9.07	8.82	8.26	9.57	7.29	7.45	7.95	6.64	9.9	9.8	7.93	8.49
CACACA_negctrl_site770	ATATTACAACGTAACGAATATTTCATAAATTCTTAA	9.06	8.86	8.26	9.45	6.61	6.88	8.32	5.96	9.76	9.93	8.6	9.36
CACACA_negctrl_site771	AAATATTATCAAACATAAATTATTTTTATCCGTATA	9.13	8.86	8.12	9.55	6.64	6.97	7.84	6.12	9.51	9.6	7.79	8.33
CACACA_negctrl_site772	TACTTCTTTTTTATTTATTTTACTTTTTATTCTGTA	9.5	9.26	8.35	9.82	7.18	7.39	8.87	6.61	9.72	9.59	9.76	10.08
CACACA_negctrl_site773	TCCTTATTTCATATTTTTAAATAATACAAAAAAAAA	8.75	8.25	7.65	9.06	7.14	7.4	7.78	6.17	10.13	9.67	7.75	8.43
CACACA_negctrl_site774	TTATGTATTTATATAAATATAAATATATATATATAT	8.99	8.88	8.4	9.39	9.1	9.47	8.26	8.87	9.67	9.88	8.32	9.14
CACACA_negctrl_site775	TTGTATCTTCATTTTATCAGAAAAAAAAAAAAAAAT	8.75	8.43	7.87	9.24	6.95	7.32	7.58	6.11	10.24	9.57	7.71	8.36
CACACA_negctrl_site776	AATGATAATATTTCCTTCTTTTTTACTTCTTTCTTT	9.4	9.05	8.25	9.63	6.79	7.31	7.83	6.41	9.56	9.69	8.13	8.72
CACACA_negctrl_site777	TTATTTTTATATTTTAATTTTAAAAAAATTTTAATT	8.71	8.32	7.47	9.3	6.74	7.11	7.97	5.98	9.89	9.72	8.16	8.63
CACACA_negctrl_site778	AGGTTGAATATATATTTGTGATTATATTATTTTATT	9.5	9.01	8.53	9.74	6.8	7.08	8.23	6.39	9.82	9.87	8.15	8.97
CACACA_negctrl_site779	AAATATATTATTATCTTATCAATTAAAAGAATAAAC	9.09	8.68	8.07	9.54	7.07	7.14	7.94	6.32	10.1	9.65	8.52	9.05
CACACA_negctrl_site78	TATAATATAATATATATATATATATATATATAAGAA	9.02	9.21	8.7	9.76	7.66	7.9	7.71	6.99	9.6	9.71	7.93	8.5
CACACA_negctrl_site780	AGAAATACAAAATAAATATAAGAAACAAAATATTTA	9.42	9.08	8.39	9.83	6.78	7.26	7.95	6.52	9.61	9.83	8.06	8.45
CACACA_negctrl_site781	TGTTCAAATTTATTCGATCTTTATATTTAATAAAAC	9.03	8.6	8.04	9.39	6.83	7.03	8.88	6.08	9.81	9.82	9.1	9.01
CACACA_negctrl_site782	TGATAAGAAAAAGACTTTTCCTTCTTACTTTCTATG	9.08	8.97	8.14	9.48	6.44	7.19	7.83	5.83	9.45	9.76	7.92	8.53
CACACA_negctrl_site783	ACATATATATATATATATATATATATATATAGATAG	9.17	9.69	9.3	9.92	8.39	8.44	8	7.64	10.62	10.19	8.19	8.7
CACACA_negctrl_site784	ATATGTATGTATGTCTCAAAATTTCATATTATATTA	9.21	8.92	8.31	9.59	6.64	7.04	8.25	6.23	9.88	9.43	8.45	8.47
CACACA_negctrl_site785	CACGTGTAAATAGTTTTACAATATCTCGATATGTAT	9.14	9.12	8.54	9.58	6.71	7.56	7.71	6.34	9.94	9.56	7.64	8.26
CACACA_negctrl_site786	AATAATAAATATATATATATATATATATATATATTT	9	9.19	8.89	9.49	7.62	7.65	8.86	7.09	9.7	9.58	9.85	10.41
CACACA_negctrl_site787	TTATTAATTTTTATTTTTAAATCACAAAAGATATAA	8.69	8.26	7.58	9.2	6.83	7.15	7.97	5.82	10.01	9.79	8.01	8.93
CACACA_negctrl_site788	GTATATATCTAAAAATATATATATATATATATATAT	8.93	9.58	9.17	9.43	9.43	9.88	8.45	9.51	10.41	9.54	8.47	8.66
CACACA_negctrl_site789	TGATAAAATGGGGAAATTCATTATATCATATCTTGG	9.08	8.95	8.46	9.5	6.62	7.06	8.86	6.36	9.4	9.77	8.17	8.51
CACACA_negctrl_site79	TATGAATTTATCTACAACATTTGAAATAAATTAAAA	8.74	8.42	7.96	9.35	6.72	7.22	8.22	6.04	9.9	9.7	8.15	8.58
CACACA_negctrl_site790	TATTAATGCAAATGTTATATGTGCATACATAAATGT	9.12	9.03	8.44	9.54	7.14	8.65	7.61	10.87	9.9	9.5	7.82	8.62
CACACA_negctrl_site791	TGATACTGCAAAAAATATAAAAAAATAATAAAATAA	9.1	8.87	8.12	9.5	6.8	7.63	8.09	6.34	9.79	9.92	8.14	8.65
CACACA_negctrl_site792	AAAGAAAAAGAAAAAGAAAAATTAGAATATAAAATA	9.12	8.76	7.78	9.29	6.3	6.55	7.82	5.93	8.94	9.75	7.93	8.67
CACACA_negctrl_site793	TCCTATAATTTTTTAATCAAAATATTTTATCCTTTG	9.02	8.85	8.01	9.6	6.82	7.06	7.79	6.41	9.57	9.66	7.95	8.46
CACACA_negctrl_site794	AATGTGTTTTTTTTTTTTTTTTTTTTCAATCTCTAT	9.28	8.99	8.24	9.49	6.68	7.1	8.92	6.07	9.62	9.55	9.69	9.91
CACACA_negctrl_site795	ATATTAAGGTTTATATTTTAACTTATTATTTTATTC	9.3	9.05	8.35	9.65	6.63	7.03	8.09	6.12	9.45	9.94	7.83	8.27
CACACA_negctrl_site796	AAATGTTCTTAAAAATGAATAATATATATATATATA	8.94	8.88	8.9	9.41	9.19	9.2	7.75	9.08	10.2	9.75	7.79	8.47
CACACA_negctrl_site797	AAATGTATAATTTTTTAATACACTTATTTAAAATAA	8.81	8.49	7.93	9.4	6.86	7.59	7.77	6.17	10.23	9.79	8.13	8.83
CACACA_negctrl_site798	AGATATCTTGTGAAATAAAAAAAATAATTGCTTATA	8.94	8.74	8.03	9.46	6.68	6.89	7.74	6.1	9.51	9.73	7.71	8.34
CACACA_negctrl_site799	TTTTTTCTTTTCTTTTTATTTTATTTTGTTTTATTT	9.61	9.01	8.21	9.72	6.69	6.86	7.67	6.07	9.63	9.39	7.69	8.48
CACACA_negctrl_site8	AAATTATATATAATAAATAATTTCTTTTTCTAAAAG	8.77	8.42	7.61	9.22	6.73	6.96	8.89	5.91	9.79	10.3	9.73	10.21
CACACA_negctrl_site80	TTTAATAAATAAATAAATAAAATATATTAAAAACCA	9.16	8.65	8.02	9.51	6.87	7.1	7.7	6.19	9.74	9.67	7.89	8.32
CACACA_negctrl_site800	GTACACATATATATATATATATATATATATATATAT	9.25	10.3	9.82	9.87	9.8	9.71	7.99	9.49	10.92	9.74	8.1	8.76
CACACA_negctrl_site801	GATTTATATATATAAAATAATTGAATATTTTCTTTT	8.96	8.66	7.94	9.48	6.77	7	7.79	6.05	9.13	9.67	8.05	8.66
CACACA_negctrl_site802	AGACGATAAATCATTCATTCATTTACCATCCAAAAA	9.02	8.84	8.24	9.41	6.74	7.07	8.36	5.75	9.82	9.88	8.53	9.62
CACACA_negctrl_site803	TTTTGTAAAAAAAAAAAAAAAGGAAAATTAAAATAA	8.85	8.33	7.7	9.16	6.55	6.84	8.33	5.9	9.7	9.43	8.47	8.69
CACACA_negctrl_site804	AAACAAAAAAGAAAAACAATGAGATAAAGAAGAGAA	9.78	9.31	8.6	9.82	7.05	7.27	8.6	7.09	9.66	10.18	8.79	9.27
CACACA_negctrl_site805	ACAAAAAAATAAAATATATATATATATATAATATAT	9.2	9.29	8.68	9.68	7.9	7.91	8.57	7.19	9.77	9.62	7.79	8.3
CACACA_negctrl_site806	GCTAATAATAAAAGCATAATGAACAAACACCCAGTA	9.73	9.48	9.01	10.43	7.29	7.95	8.09	7.22	10.45	9.51	8.24	8.84
CACACA_negctrl_site807	TTTTTTTTTTTTTTTTTTAAACACCTCAAAAAAAAA	8.41	8.03	7.79	8.83	7.03	7.54	7.5	6.18	10.17	9.43	7.76	8.35
CACACA_negctrl_site808	AAAAATAAAATAAAATAAAATAAAAATAAAGAAAAA	9.51	9.18	8.17	9.82	6.63	7.29	7.83	6.47	9.28	9.65	8.12	8.63
CACACA_negctrl_site809	AAATAATATTTTTTTTTTTTTTTTTTTTTATGTTAT	9.15	8.73	8	9.46	6.81	7.08	7.95	6.06	9.47	10.25	7.9	8.49
CACACA_negctrl_site81	TTCTGTATAATATAAAAACAAAAATTAAATTAAAAC	9.22	8.74	8.08	9.45	7.09	7.25	8.06	6.43	10.06	9.75	8.31	8.89
CACACA_negctrl_site810	AGAAAGGAGGAAATAAAAGGACTTCTTTTTTTATAT	8.99	8.82	8.06	9.4	6.69	7.09	7.94	6.05	10.21	9.81	8.06	8.53
CACACA_negctrl_site811	ATTTACATTATATTGAATATGCCATATTATATTATT	9.39	9.16	8.49	9.78	6.72	7.11	8.36	6.59	9.72	10.05	8.54	9.16
CACACA_negctrl_site812	TTGTTCAAACAAAAAATAAAATAATTGAAAATAAAA	9.01	8.88	8.04	9.51	6.87	6.93	7.93	6.43	9.68	10.48	8.34	8.91
CACACA_negctrl_site813	TTTCATCTCGTCATTTCTTATATAACTATTTTATAC	9.39	9.21	8.5	9.81	7.27	7.31	7.55	6.88	9.95	9.46	8.02	8.73
CACACA_negctrl_site814	AAATGATGGAAAAAATAAATTTTTGTACAAAAATTA	9.05	8.81	8.21	9.49	6.75	7.22	7.79	6.44	11.1	9.8	7.91	8.37
CACACA_negctrl_site815	TTATTTCTGAATATTTTTTTTTTTTCTTCTTTTTTA	9.04	8.61	7.8	9.45	6.5	6.57	9.16	5.85	9.17	9.28	9.57	9.92
CACACA_negctrl_site816	ATATACATATCAATGTAATATTATATACTTTTTTAG	9.13	8.84	8.26	9.5	6.77	7.07	8.02	6.13	9.75	9.84	8.13	8.62
CACACA_negctrl_site817	TATAAAAAAAAAAAAAAAAAAAAAAATATATATATA	9.02	8.96	8.61	9.34	8.89	9.38	9.07	8.92	9.92	9.2	7.84	8.31
CACACA_negctrl_site818	TCTTGGTATATTCAATATATGATTTATATAATTCAA	9.16	8.79	8.31	9.54	6.99	7.33	8.02	6.36	10.13	9.72	8.27	8.75
CACACA_negctrl_site819	TGATTATATAAAAAAAAGAAAAAAAAAAAAAAAAAA	8.77	8.57	7.97	9.07	7.08	7.37	8.11	5.77	9.8	9.72	8.23	8.93
CACACA_negctrl_site82	TTTTGTTTCTATATAAGATGGAAATATAAACTTGTA	8.85	8.52	7.99	9.4	6.99	7.31	8.24	6.11	10.09	9.66	8.18	8.58
CACACA_negctrl_site820	TTCTTTTCTCTTTTAATCATATTATATAAATGAATA	9.14	8.68	7.94	9.53	7.29	7.17	7.73	6.71	9.94	9.56	7.78	8.83
CACACA_negctrl_site821	TTTTTAATAACACTTTTGAAAAATAAAATAAAATAA	8.8	8.24	7.7	9.1	6.99	7.5	8.38	6.23	10.17	9.93	8.37	8.95
CACACA_negctrl_site822	TTTTTTCAATAAATAATCGTATATTGAATAATAATA	8.85	8.33	7.81	9.23	6.66	6.87	7.86	6.08	9.62	9.42	7.73	8.55
CACACA_negctrl_site823	TATTTTAATAAGAATAAATGAAATGAAATGAAATAT	9.28	8.81	8.19	9.62	6.99	7.48	7.72	6.62	9.8	9.58	7.91	8.72
CACACA_negctrl_site824	TATTGTTTTTTTGATTTTTTTTTTTTTTTTAATGAA	9.3	8.6	7.91	9.33	6.67	7.01	9.09	6.15	9.51	9.46	9.49	10.26
CACACA_negctrl_site825	TAAGTTCACAAAAAAAAAAAAAAATAAAGAAATAAA	8.98	8.79	7.91	9.42	6.65	7.02	8.08	6.06	9.8	9.51	8.22	8.56
CACACA_negctrl_site826	AGGCAATATTATATATATATATATATATATATATAT	9.2	10	9.65	9.75	9.49	9.64	9.01	9.3	10.36	9.69	9.68	10.21
CACACA_negctrl_site827	AAATAAATATAAATAAATAAATAAATAAATATATAT	9.37	8.94	8.43	9.79	6.93	7.3	7.66	6.28	9.84	9.8	7.97	8.53
CACACA_negctrl_site828	ATATATATATATGTTTATTTATTTGAACGATTGTGG	9.11	9.42	8.91	9.44	9.36	9.8	7.97	9.04	10.21	9.8	7.94	8.5
CACACA_negctrl_site829	TAGGATTTTTAGTTTATTGTAACTATTATTTTATTT	9.35	9.16	8.32	9.87	6.72	6.79	7.63	6.21	9.94	9.72	7.99	8.87
CACACA_negctrl_site83	GTGTGGTTACAGACACGAACACATTTTTTAAATATT	9.09	9.26	8.59	9.58	6.96	7.63	7.3	6.57	10.88	9.48	7.42	8
CACACA_negctrl_site830	TAATTAATTTACATTTTAATTTTATACAAAATTTAT	8.92	8.68	7.93	9.52	6.7	7.07	8.18	6.29	9.77	9.78	8.24	8.81
CACACA_negctrl_site831	AAATATAATAATAATTTAAGAATCTAATATTTTATA	8.88	8.44	7.75	9.37	6.59	6.81	7.86	5.69	9.24	9.69	7.66	8.44
CACACA_negctrl_site832	TTCTTTTTTTTTAAAACAAACAAACAAACAAACAAA	8.89	8.39	7.86	9.41	7.06	7.35	8.53	6.6	10.32	9.95	8.41	9.1
CACACA_negctrl_site833	TTTGACTAAATTAAATATTAAAGTATGGATTATTCT	8.91	8.6	7.96	9.4	6.66	6.88	7.74	5.98	9.85	9.96	8.11	8.67
CACACA_negctrl_site834	TTAATATAGGGAAAAAAAAGAAAATCGAAAATGTGT	9.57	9.02	8.42	9.57	6.96	7.47	7.37	6.75	10.09	9.51	7.79	8.33
CACACA_negctrl_site835	ATATATACGTATGAATGTATATTTGTTTGATTTTTT	9.4	9.06	8.41	9.66	6.77	6.91	8.68	6.04	9.79	9.74	8.06	8.78
CACACA_negctrl_site836	AAGAAAAATATATAAATAAATAAATATATAAATATA	9.12	8.96	8.14	9.61	6.7	7.09	8.26	5.94	8.98	9.65	8.27	8.77
CACACA_negctrl_site837	AAAAATAGAGCAGCTCTCATATTTTTATGTGCAATA	8.95	8.86	8.32	9.53	7.03	7.88	8.96	10.6	9.64	9.58	9.68	10.39
CACACA_negctrl_site838	TAATTAAAAAATGAATAAATGAATAAATAAATAAAT	9.26	8.93	8.25	9.67	6.75	7.06	8.03	6.32	9.34	10.36	8.32	8.99
CACACA_negctrl_site839	ATAAGATGATGGAACTGTAATATATATATATATATA	9.19	9.53	9.26	9.61	9.32	9.5	7.83	9.21	10.17	9.8	7.97	8.58
CACACA_negctrl_site84	CACACTTTTTAAATTAACGCATTTCAAAAAAAATAT	8.95	8.74	8.09	9.42	6.96	7.5	7.9	6.21	10.15	9.86	7.89	8.45
CACACA_negctrl_site840	TATATATAATTCATACATTTTAAATATATTTATTTA	8.96	8.72	8.22	9.33	7.01	7.37	7.83	6.41	9.74	9.76	7.85	8.34
CACACA_negctrl_site841	AAAGTGTTAACCTAATCTTTAGTTTTTAAACAATAT	8.98	8.78	8.2	9.53	6.76	7.07	7.98	5.97	9.71	10.49	8.25	8.67
CACACA_negctrl_site842	ACTAAAAGATATATAATTTCTTTCTTATTTATTTTT	9.1	8.74	7.9	9.49	6.82	7.04	8.25	6.02	9.86	9.85	8.14	9.36
CACACA_negctrl_site843	GTACACATATAGTAATAATTTTATTATATTTTTTTG	9.28	8.89	8.23	9.6	6.9	7.08	9.05	6.46	11.02	9.79	9.85	10.16
CACACA_negctrl_site844	AATATCATCCTTTTTTTTTATAAAATTTAAAATATA	9.06	8.64	8.01	9.5	6.79	7.39	8.17	6.51	10.05	10.07	7.99	8.66
CACACA_negctrl_site845	ATATATATATATATATATATTTATATGTGAAAACCC	9.28	9.46	9.34	9.93	9.3	9.68	8.1	9.28	10.24	9.37	8.12	8.62
CACACA_negctrl_site846	TAATATTTTATTTTTGTTGTGGATCCAAAAAAAAAA	8.76	8.51	7.9	9.39	6.84	7.36	9.81	6.13	10.64	10.68	9.08	9.14
CACACA_negctrl_site847	TTTTAAAATAAAAAAATAAAAAAAGGGGAAAAAAAA	9.39	8.83	7.98	9.55	6.67	7.75	8.03	5.91	9.83	9.7	8.34	8.57
CACACA_negctrl_site848	GTTATAAATTTTTTTTTTTTTTTTTTTTTTTTTTTT	9.27	8.95	8.46	9.33	8.65	10	8.2	7.2	11.29	10.02	8.12	8.58
CACACA_negctrl_site849	ATAATAAATCATCATATTACATTTATCTTTGTTGGA	9.18	9.02	8.18	9.48	7.04	7.05	8.3	6.46	9.43	9.3	7.75	8.32
CACACA_negctrl_site85	AAACAAATAAAATTTATTAAAAAGGTCATATTATTA	9.12	8.87	8.05	9.58	6.58	6.95	8.02	6.12	10.24	9.92	8.29	8.82
CACACA_negctrl_site850	TTTTTTTTTTTTTTTTTTTCTATTTTACTGTTTCGT	8.29	8.97	7.95	8.78	7.09	7.74	7.97	6.18	9.78	9.74	8.29	9.09
CACACA_negctrl_site851	ACACATACTAAAATGTTGTGAAATATGATAATGTGA	9.31	9.44	8.77	9.88	6.94	7.2	7.99	6.52	9.64	9.82	7.99	8.54
CACACA_negctrl_site852	AGAGGAAAAATAAAAGGAAAAAAGAAAATAATATTG	9.13	8.99	8.16	9.37	6.64	6.93	8.19	6.2	9.75	9.95	8.27	8.96
CACACA_negctrl_site853	ACATATATATAATATATATATCATCATATTTTCTTA	9.22	8.98	8.31	9.66	6.98	7.13	7.73	6.33	9.7	9.74	8.24	8.81
CACACA_negctrl_site854	TTTTCTTTCTTGTTTCGTATATTATAAAAAAAAAAG	8.96	8.27	7.8	9.17	7.25	7.54	7.95	6.52	10.52	10.3	7.98	8.69
CACACA_negctrl_site855	TTATAATTCTATTATCTGTTCTTTTTATATTTTTTT	9.43	9.03	8.33	9.91	6.54	6.77	8.23	6.16	9.54	9.92	8.43	9.16
CACACA_negctrl_site856	TTTCCTGGTCAAGGGGTTACGGTTACGTCCTCTTGC	8.91	9.11	8.54	9.35	6.5	6.81	8.08	5.78	11	9.82	8.21	8.54
CACACA_negctrl_site857	AAGTTTAAAGGAATTACACAAACAAGCAAATATATA	9.51	9.17	8.43	9.74	6.98	7.34	8.32	6.92	10.18	9.46	8.11	8.63
CACACA_negctrl_site858	TGTTTAAAGGAAAAGGAGTAGTCTATTATATTATCT	9.1	8.75	8.18	9.58	6.78	7.4	7.57	6.08	9.98	10.06	7.96	8.41
CACACA_negctrl_site859	TTGAAAGAAAATAAAATAAAATAAAATAAAATAAAA	8.88	8.95	8	9.37	6.82	7.06	8.07	6.29	9.44	9.89	8.29	8.85
CACACA_negctrl_site86	TTAACCTTTATATAATACGTATCATCCTCATATATA	9.34	9.2	8.47	9.74	7.1	7.51	8.04	7.17	10.5	9.77	8.14	8.89
CACACA_negctrl_site860	ATTCTATATGTTACATAAACCTATATTTTTTTTTTT	9.31	9.03	8.24	9.58	6.84	7.42	9.1	6.88	9.77	9.61	9.69	10.57
CACACA_negctrl_site861	TTTTAAAAATTAAAAAAATTAAATGTAAAAAAATGA	8.91	8.44	7.66	9.36	7.12	7.06	7.85	6.27	10.03	9.66	7.96	8.54
CACACA_negctrl_site862	AAATTTAGGAACATTATATATATATATATATATATA	9	9.66	9.29	9.41	9.4	9.73	7.58	9.43	10.35	9.63	7.91	8.5
CACACA_negctrl_site863	AAAAAAAATAAAATGAATAAATAAGAATTACATATT	9.28	8.94	8.11	9.56	6.74	6.93	8.26	6.16	9.16	9.87	8.32	8.91
CACACA_negctrl_site864	TATAACATATTTATATATGACATTATCTATTCATTT	9.18	9.12	8.37	9.61	6.84	6.83	8.15	6.16	9.39	9.99	8.12	8.85
CACACA_negctrl_site865	TATTATAAATAAATAGAAAAAAAAATGATAAATGGA	9.37	8.86	8.11	9.67	6.92	7.34	8.18	6.48	9.83	9.9	8.23	8.84
CACACA_negctrl_site866	TCTTTTTCATCTTTCAACAAAAAATAATATATGTGT	9.24	9.05	8.27	9.73	7.17	7.31	8.14	6.58	10.25	9.94	8.43	8.9
CACACA_negctrl_site867	TTTTTTTCCTTATCTATATATAATCAAATTTTCTAC	9.05	8.85	8.12	9.59	7.1	7.31	8.06	6.51	9.81	9.84	7.87	8.65
CACACA_negctrl_site868	AATACGGCAAACATTAAAAAATATAATAACAATAAA	9.53	9.19	8.42	9.82	6.96	7.36	8.52	6.54	9.88	10.22	8.52	9.38
CACACA_negctrl_site869	TTCTTACACAAAAAAATGAAATCAATCAAAAAAAAA	9.07	8.77	8.06	9.37	6.98	7.28	8.37	5.98	9.95	9.89	8.24	9.23
CACACA_negctrl_site87	TCTTTCTAAATCTTACAAATTACTAAAATATTTATA	8.88	8.61	7.85	9.41	7.04	7.09	7.98	6.28	9.77	9.59	8.21	8.37
CACACA_negctrl_site870	ATGTTTTATATTTTTTTTTTGTTTGCTTGTTTCCTC	9.48	9.3	8.49	9.57	6.81	7.19	8.68	6.61	9.79	9.59	8.17	8.8
CACACA_negctrl_site871	GTATATAAATATATATATATATATATATCTATATTT	9.16	9.31	8.72	9.72	7.42	7.65	7.82	6.68	9.55	9.86	7.93	8.47
CACACA_negctrl_site872	AAAGAAAAAGAAAAAGAAAAAATAAAATAAAATAAA	9.14	8.81	8.04	9.38	6.64	6.82	8.73	6.05	9.59	9.42	9.61	10.4
CACACA_negctrl_site873	TTATATATTTCTACTCATATTACAATGTGAGAAATA	8.91	8.6	8	9.29	6.95	7.04	7.88	6.21	9.75	9.57	7.98	8.73
CACACA_negctrl_site874	ACATATATATAAATATATATATATATATATATATAT	9	9.78	9.39	9.46	9.38	9.44	7.97	9.38	10.09	9.86	8.08	8.83
CACACA_negctrl_site875	AATATAATATCTATAATATAAAAAAAACAAAAAAAA	9.4	8.98	8.06	9.67	6.92	7.13	7.91	6.28	9.7	9.71	8.1	8.67
CACACA_negctrl_site876	GTATATATCTCAGAGCATAATAGTATAATTCGGTCA	9.24	9.12	8.56	9.52	6.82	7.29	8.28	7.19	10.11	9.81	8.41	8.9
CACACA_negctrl_site877	ATACAATAAAATAAGTTTGAATAAAATTAAATATAT	9.27	8.96	8.33	9.66	6.77	7.03	7.4	6.29	9.49	9.46	7.59	8.28
CACACA_negctrl_site878	ATAATAAAAATAAGAGAATAAAAATGCAATTTAATG	9.44	9.1	8.42	9.71	6.81	7.61	7.89	7.02	9.49	9.76	8.04	8.67
CACACA_negctrl_site879	TATTAATTCTTAAATTTTTTTTTTTAATTCCTAGGA	8.63	8.39	7.64	9.03	6.54	6.85	7.6	5.86	9.46	9.64	7.91	8.34
CACACA_negctrl_site88	ATTAGTTTATATGAATGATTTTTCTTTTTTTTTTTT	9.19	8.88	8.07	9.52	6.75	6.95	8.3	6.05	9.28	9.98	8.53	9.12
CACACA_negctrl_site880	TTAATATATTTAAATATATATAAAATATATAATATG	8.91	8.65	8.04	9.52	6.89	7.08	10.21	6.19	9.75	10.82	9.14	9.36
CACACA_negctrl_site881	ACATATATATACTATCGATTAATAAATTTGTTTTTT	9.36	9.03	8.39	9.68	7	7.4	8.32	6.72	9.97	9.98	8.39	8.98
CACACA_negctrl_site882	AAAAAAAAAAAAAAAAAAAAAAAAAAAAAAAAAAAT	9.63	9.07	8.68	9.42	9.05	10.54	8	7.45	11.7	9.77	7.82	8.35
CACACA_negctrl_site883	TCGCCCTACAATTTGTTTATATATTAAATAAAATTT	9.26	8.93	8.21	9.76	7.31	7.53	8.18	6.9	10.22	9.85	8.14	8.71
CACACA_negctrl_site884	TATTAATCTTTTTTTAAACAAAAAATTAAGCAAATT	8.72	8.28	7.8	9.15	6.82	7.19	8.82	6.2	9.82	9.32	9.69	10.51
CACACA_negctrl_site885	TAATTAACCTATGCATTCATATAGATACATAAATAT	9.11	9.08	8.36	9.5	7.06	8.02	7.77	6.65	9.87	9.76	8.03	8.5
CACACA_negctrl_site886	ATATACAAATATATATATATATATATATATATATAT	9.07	9.8	9.74	9.72	9.65	9.47	7.71	9.35	10.46	9.59	7.7	8.22
CACACA_negctrl_site887	AATCATTAAAGCATAATGTTTATGATCAATATGAAA	9.01	8.93	8.2	9.54	6.64	7.04	8.37	6.26	9.67	10.02	8.4	9.01
CACACA_negctrl_site888	AGATTTTGAAATTATAAAAAAATTTCACTTCATTTA	8.81	8.55	7.89	9.29	6.4	6.9	7.67	5.65	9.33	9.7	7.84	8.53
CACACA_negctrl_site889	AAATGGACAGTATAAAAATGGAGAATATAAAAATTT	9.46	9.3	8.44	9.72	6.87	7.19	8.19	6.53	10.53	9.94	8.28	8.82
CACACA_negctrl_site89	AAAGAAAATAACAAAATTTTGAAAACATCACATTCG	9.44	9.16	8.51	9.99	6.92	7.14	8.1	6.83	10	9.73	7.96	8.69
CACACA_negctrl_site890	AGCATAAACAATTTTTGAAAAAATATACACTCATAG	9.16	8.95	8.34	9.56	7.04	7.34	9.41	6.62	9.93	10.34	8.93	8.96
CACACA_negctrl_site891	AATCAACATTTTTTTTGCTATTTTTTTTTTTAATTA	9.34	8.96	8.1	9.64	6.71	6.91	8.11	6.31	9.25	9.71	8.22	8.86
CACACA_negctrl_site892	TTAATATATAATAAATTTTTTTTTTTTTTTTTTTTT	8.85	8.39	8.32	9.35	8.04	9.28	8.12	6.61	10.85	10.01	8.24	8.82
CACACA_negctrl_site893	TATTTCAAAAAAAAAAAAAATAAAAAACAACAACAA	9.43	8.83	8.28	9.56	6.91	7.47	8.18	6.8	10.2	9.48	8.35	8.36
CACACA_negctrl_site894	ATTTTTTATGAAAACATAAAAAAATGAGATAACCAT	9.17	8.99	8.42	9.58	7.12	7.26	8.87	6.46	10.41	9.44	7.76	8.37
CACACA_negctrl_site895	ACATATATATATAAATATATATATATATAAATATAT	8.96	9.22	8.83	9.7	7.48	7.67	8.08	6.89	9.37	9.67	8.19	8.65
CACACA_negctrl_site896	TGATTAAAAGAGGGAAAAAAAAAAAAAAAAAAAAAA	8.33	8.58	8.04	8.75	7.12	7.59	7.72	6.29	9.79	9.76	7.97	8.59
CACACA_negctrl_site897	AAAAGAATGAAACATAATAAATTACATTAAAATAAT	9.37	9.2	8.32	9.66	6.87	7.36	8.77	6.26	9.36	9.52	8.61	8.7
CACACA_negctrl_site898	AATAAAAATAAAATTGTATATTTTAAATGAAAATAA	9.16	8.83	7.98	9.65	6.73	7	8.12	6.16	9.26	9.93	8.32	8.97
CACACA_negctrl_site899	AATAAATAAATAAATATATATATATATATATATATG	9.11	9.12	8.92	9.71	7.69	8.06	7.49	7.21	9.79	9.57	7.44	8.08
CACACA_negctrl_site9	ATACACATTCTTCCGACATAATAAGAAAAAGAAAAA	9.13	8.99	8.42	9.47	7.17	7.33	8.85	6.32	10.21	9.49	9.65	10.15
CACACA_negctrl_site90	TTATAATATATATAAAAGAAAAAAAATTATAATATA	9.15	8.58	8.04	9.36	6.69	7.14	7.76	6.53	9.46	10.08	8.01	8.53
CACACA_negctrl_site900	TTGGAATAATATAAATAAATAAATATATATATATAT	9.05	8.98	8.85	9.5	9.05	9.25	7.87	8.97	9.95	9.57	7.87	8.45
CACACA_negctrl_site901	TATTTATTGTGATACTTATATTATTTTATGATTAAA	9.07	8.77	8.19	9.28	6.83	7.2	7.78	6.27	10.35	9.68	8.12	8.59
CACACA_negctrl_site902	TCAAGTTTATATTAACTATTTATGAAAAAAAAAAGA	8.82	8.5	7.96	9.38	6.74	7.46	8.14	6.32	9.87	10.01	8.48	8.98
CACACA_negctrl_site903	TTGTATTACATAAATGTTCTTTATTATTTGATAAAA	8.78	8.67	8.03	9.35	6.79	7.18	8.3	6.23	9.84	9.24	8.26	8.31
CACACA_negctrl_site904	CATGTGTTCTATATTTATGTCTAACTTTTTAATTAA	9.43	8.97	8.32	9.72	6.97	7.45	7.48	6.44	10.24	9.26	7.95	8.29
CACACA_negctrl_site905	TATAATAATAATAATAATAATAATAATAATAATAAT	9.03	8.91	8.42	9.48	7.54	7.79	8.07	6.89	9.51	9.91	8.21	8.82
CACACA_negctrl_site906	ATATACATAATATATAATATAAATATATATATGGAA	9.21	9.05	8.45	9.7	6.74	7.12	7.97	5.94	9.48	10.26	8.26	8.72
CACACA_negctrl_site907	ATATTTAACAGGTTAAAAATATAAACAAATAAATAA	9.22	8.93	8.13	9.69	6.85	7.08	7.93	6.36	10.1	9.74	7.77	8.36
CACACA_negctrl_site908	TTATGGATGGACAATAATAAAATTTTTACTTTTATT	9.06	8.82	8.19	9.48	6.91	7.28	7.98	6.44	10.6	9.75	8.05	8.73
CACACA_negctrl_site909	ATAATCATTTGGATATTCACAATATTTAAAATTAAA	8.84	8.54	7.89	9.28	6.86	7.17	8.05	6.2	9.88	9.89	8.22	8.81
CACACA_negctrl_site91	AATGGATGAATGAATGTATGAATGAATGTATGAATG	9.24	9.26	8.67	9.6	7.17	7.29	8.62	6.76	9.69	9.45	8.46	8.59
CACACA_negctrl_site910	TTTTATTATTGAATACTAGTATATATAATATGAAGA	8.99	8.65	8.06	9.41	7.22	7.56	8.01	6.62	10.39	9.87	8.39	9.05
CACACA_negctrl_site911	TATAACAGGAATTATATATATATATATATATATTAT	9.07	9.4	9.01	9.52	7.48	7.72	8.54	7.14	9.48	10.41	7.77	8.43
CACACA_negctrl_site912	ATTAAAAAAAAGCTCATCGAAATGTCTTATATAAAT	9.17	9.02	8.36	9.62	6.73	7.09	7.69	6.59	9.65	9.46	7.9	8.48
CACACA_negctrl_site913	TTTTTTTTTTTTTTTTTTTTTTTTGGGTCCCATACA	8.59	8.43	7.71	8.88	7.22	7.65	7.84	6.36	11.81	9.98	7.74	8.32
CACACA_negctrl_site914	ATACAAATAAAAAAAAAAATTATAAAATTATAAAAT	9.22	8.89	8.13	9.53	6.81	7.13	7.68	6.09	9.4	9.65	7.72	8.32
CACACA_negctrl_site915	TTCTTTATGGAAGTGTAAAAAAAGAAATACTTTTTT	8.7	8.55	7.83	9.32	6.76	7.04	8.18	6.03	10.37	9.71	7.75	8.42
CACACA_negctrl_site916	TTTTTAAATAACCTATATATTATTATGAAACATAAA	8.75	8.43	7.77	9.22	6.86	7.22	8.28	6	9.76	9.89	8.03	8.59
CACACA_negctrl_site917	ATTTCTATAAAAATAATCTACATTTTTTTTTTTTTT	8.83	8.54	7.88	9.23	6.88	7.31	8.28	6.03	9.44	10.11	8.34	8.99
CACACA_negctrl_site918	TTTTTTTTTTCTTTTTTTCTCATGAAATTCTAAATG	9	8.68	7.9	9.37	7.05	7.47	8.48	6.04	10.49	9.98	8.39	9.16
CACACA_negctrl_site919	AAAAAAATAAAAAGGAACGTCTATAGTTAATTTATT	9.38	9.22	8.39	9.87	6.85	6.94	8.2	6.34	9.82	9.81	8.57	9.02
CACACA_negctrl_site92	ATAAACATGTATATATTAAAAAAAAAAAAAAAAAAT	9.33	9.11	8.42	9.68	6.83	7.35	8.23	6.42	9.84	9.82	8.3	8.82
CACACA_negctrl_site920	AATAAACAAATAAATAAATAAACAGATAAATAAATC	9.8	9.3	8.66	9.84	6.78	7.23	10.03	6.51	9.66	10.2	8.08	8.47
CACACA_negctrl_site921	TCTTGTTTTAATTTTTATATTATTATTTAGATATAT	9.38	9.02	8.4	9.74	7.2	7.19	7.94	6.63	9.58	9.82	8.39	8.97
CACACA_negctrl_site922	AAATATTTTTTAATTGTTCACTTGGTGGATCATTAA	8.99	8.72	8.14	9.41	6.76	8.84	7.78	6.13	10.3	9.64	8	8.5
CACACA_negctrl_site923	TATTAATGATAAGAATATTTTATATGATACATGCAT	9.02	9.16	8.44	9.66	6.7	6.98	7.9	6.08	9.83	9.64	7.5	8.4
CACACA_negctrl_site924	AAATTCAGGTTATATTTTAATTTTTTTTTGTTTTTT	9.31	8.82	8.1	9.55	6.5	6.81	8.18	6	9.35	10.44	8.41	8.88
CACACA_negctrl_site925	TATTTTTTTTTTTTTTTTTTTTTAAAACATATCAAT	8.93	8.69	8	9.44	6.69	7.25	7.82	6.06	9.89	10.09	8.18	8.6
CACACA_negctrl_site926	TTTCCTTCTACAAAAAATTTTATCAAGAGGAAGTAC	8.83	8.56	8.03	9.29	7.37	7.61	8.04	6.55	10.97	10.44	8.16	8.88
CACACA_negctrl_site927	TTGTTGATTGTTATTTATCATTAGATGTAAAATATG	9.26	8.8	8.39	9.6	6.99	7.29	7.6	6.35	10.26	9.73	7.9	8.5
CACACA_negctrl_site928	ATAATTGTCCATTTTTTCTTTTTTTTTTTCTTTTTA	9.58	9.05	8.28	9.68	6.65	7.06	7.94	5.94	10.74	9.53	7.88	8.53
CACACA_negctrl_site929	ACAGATATACATAAAAAAAAAATAATTTTACATATA	9.15	8.9	8.09	9.47	6.95	6.9	8.71	6.1	9.8	9.97	8.96	9.06
CACACA_negctrl_site93	AATATGGAATGAAATAACAATCGGGAGTATATTACC	9.72	9.26	8.56	9.84	7.22	7.55	8.29	6.85	10.38	10.03	8.35	8.94
CACACA_negctrl_site930	ACATATATATATATATATATATATATATATTCTTAA	8.93	9.55	9.12	9.41	7.96	8.33	9.91	7.41	10.57	10.64	9.06	9.24
CACACA_negctrl_site931	TTGTTTATTTGTAAAGCTAACAAGAAATGTGAATAT	9.14	8.84	8.32	9.51	7.07	7.44	7.85	6.74	10.17	9.78	7.93	8.48
CACACA_negctrl_site932	TTTTGTAATGCTTTTTTTTTTTTTTTTTTTTTTTTT	9.2	8.89	8.39	9.2	8.78	9.86	7.75	7.22	11.45	9.74	7.65	8.28
CACACA_negctrl_site933	ATATGTAGATGATATTATTACTTTTCAAAAATTCAA	8.97	8.9	8.21	9.6	6.87	7.3	8.02	6.22	9.89	10.02	8.35	8.9
CACACA_negctrl_site934	AATTTTATTTAATTTTTTTGGGAAATGATAAAATTT	8.83	8.39	7.71	9.22	6.79	7.11	8.32	5.8	10.02	10.06	8.16	8.86
CACACA_negctrl_site935	TAAATTAAAAAACATAAACTATTGGAAACGCATTGA	9.46	9.03	8.42	9.7	6.74	7.12	8.05	6.35	10.13	9.98	8.48	9.04
CACACA_negctrl_site936	TATATGTGGGTTTTTTTTATGTGTTTTTCTTTTTTT	9.85	9.4	8.9	10.04	6.84	7.63	9.62	7.04	10.31	10.57	8.95	9.04
CACACA_negctrl_site937	CATAATAAGTATAACGTTAGTTACAAACAGCTTGTT	9.39	9.27	8.73	9.76	6.74	7	7.88	6.54	9.86	9.87	8	8.7
CACACA_negctrl_site938	TATATTTAACATACTTTTTTTTTTTTTTTTTTTTTT	9.01	8.81	8.39	9.27	8.56	9.48	8.4	6.96	11.2	10.19	8.65	9.15
CACACA_negctrl_site939	TTTTGATCATCCAAAATATCTTCATCTGAACTACTA	9.08	8.94	8.21	9.6	6.58	6.92	8.22	6.04	9.81	10.03	8.26	8.71
CACACA_negctrl_site94	TTTTTTTTTTTTTTTTTTTTTTTCTACCTATTTATT	8.35	8.86	8.16	8.87	6.8	7.68	9.68	6.62	9.79	9.77	8.38	8.28
CACACA_negctrl_site940	ATTTTTTTTTTTACAGTGGAACCATATTTGCTCATT	9.2	9.18	8.46	9.72	6.86	7.28	8.35	7.34	10.57	9.89	8.35	8.93
CACACA_negctrl_site941	ATATTACGCACAAAAAAAAAAAAAAAAAAAAAAAAA	8.77	8.56	8.15	9.1	7.41	10.64	8.2	8.67	10.67	9.48	7.99	8.78
CACACA_negctrl_site942	ATATTATGAAGGGATATTTTCAAAAATATTAGGAGA	9.11	8.84	8.14	9.62	6.92	7.44	7.83	6.73	9.92	9.59	7.84	8.55
CACACA_negctrl_site943	TGTAATAACGTTATAAAAAGTATAAAAAAAAAAAAA	9.18	9.04	8.39	9.57	6.85	7.6	8.07	6.2	10.12	9.79	8.06	8.8
CACACA_negctrl_site944	ATTTTTTTTTTTTTTTTTAATTTATGTTGTTATTTT	9.6	9.16	8.44	9.76	6.74	7.09	8.07	6.25	9.81	9.9	8.33	9.02
CACACA_negctrl_site945	ATATAAATAAATTAGTGAAAAAAAAAAAATTTTTTT	9.12	8.67	7.95	9.48	6.7	6.91	8.21	6.36	9.28	10.04	8.23	9.01
CACACA_negctrl_site946	TATGTAAAAAGAGAAAAAAAAAAGAACGATAATTTC	9.44	8.88	8.11	9.58	6.58	6.95	8.09	5.96	9.51	9.78	8.18	8.74
CACACA_negctrl_site947	TATTAATTTTTCCTTTTTTTTTTACCCCTTTGTACA	9.19	8.97	8.08	9.51	6.91	7.41	7.91	6.15	10.06	10.61	8.16	8.65
CACACA_negctrl_site948	ATAAATGGCTATAGCATATTGTATATGTGATTATAA	9.17	9.25	8.56	10.02	6.96	7.31	8.71	6.54	9.61	9.19	7.61	8.27
CACACA_negctrl_site949	TATATATGGGTACTAATTCCTTTAATTTCTTTAATT	9.25	8.85	8.19	9.53	6.82	7.26	8.7	6.07	11.36	9.55	7.82	8.3
CACACA_negctrl_site95	TTTTAATTAAAAAAATATATAATAAAATTAAATTAT	8.77	8.56	7.86	9.32	6.84	6.99	8.08	6.05	9.76	9.71	8.04	8.61
CACACA_negctrl_site950	TTTTTTTTTTTTTTTTTTGGTGAGAGAAGAAAATTC	8.49	8.28	7.87	8.82	7.02	7.58	7.91	6.1	10.39	9.81	7.8	8.7
CACACA_negctrl_site951	AAATATTAAATGACAAAAAAAAAAAAAAAAGGGGTT	9.81	9.19	8.52	9.85	6.99	7.1	8.14	6.02	9.57	9.99	8.41	9.13
CACACA_negctrl_site952	AATAATACAAAAGTTCAACAAAAAAAAAAAAAAAAT	9.51	9.06	8.36	9.75	6.8	7.35	9.52	6.18	10.25	9.97	8.77	9.09
CACACA_negctrl_site953	AAATAAAGGAAATAAAAAGAAACCAATTTCGAATAT	9.57	9.16	8.38	9.63	6.92	7.05	8.6	6.46	9.73	10.14	8.55	9
CACACA_negctrl_site954	TATATTTATATCCACTTCGTTTAACGCACAGATATA	9.23	9.14	8.44	9.72	7.06	9.91	8.89	6.91	10.46	9.55	8.24	8.79
CACACA_negctrl_site955	ATTATAACACTTATTTCATTTGTATGCCCTTTAAAA	9.39	9.03	8.3	9.62	7.11	7.57	7.79	6.73	10.21	9.28	7.32	8.11
CACACA_negctrl_site956	ATATACTTTAAAGGTTAAGAAAGAAAAAAAAAAAAA	8.93	8.66	7.96	9.37	6.97	7.64	7.95	6.32	9.95	9.73	8.07	8.53
CACACA_negctrl_site957	TTAAAATTTTTTTTTTTTTTTTTTTTTTTTTTTTTC	8.62	8.57	7.7	8.97	6.85	7.5	8.25	5.85	9.55	9.92	7.97	8.46
CACACA_negctrl_site958	TCATTTAAGTCATATTGAAATATGCATTATTCAAAA	8.87	8.59	8.08	9.36	6.72	7.17	7.73	6.41	10.02	9.61	8	8.47
CACACA_negctrl_site959	ATTTTTTTTTAATGCAAAAGGTGATGATCGGTCATA	8.89	8.66	8.02	9.27	6.82	7.47	7.94	7.31	10.41	9.59	7.92	8.39
CACACA_negctrl_site96	ATATATATATATATATAATATATAATATATATATAT	8.94	9.09	8.93	9.64	9.43	9.4	7.9	8.66	10.45	9.95	7.92	8.54
CACACA_negctrl_site960	TTATAAAGAAAAAATTGCTTTAAAAGAAAGATTACA	8.68	8.54	7.74	9.23	6.51	7.12	8.69	5.87	9.74	9.76	8.15	8.87
CACACA_negctrl_site961	CAATTTTAAGTAATCAATTTTTTTAAAAAACACAAA	8.97	8.53	7.89	9.39	7.03	7.52	8.75	6.35	10.25	10.16	8.51	9.24
CACACA_negctrl_site962	ATGAAAAAGTGCTGGATTCTAAAGAAAAAAAAAAAA	8.85	8.94	8.14	9.52	7	7.63	8.35	5.94	10.28	9.8	8.49	9.22
CACACA_negctrl_site963	AATATATCTTTTTACGGCAACCATATTTTTCCCATT	9.5	9.17	8.5	9.8	7	7.56	8.03	6.74	10.25	10.45	8.23	8.67
CACACA_negctrl_site964	ATAATTGTTTCTTTCTCCTTTTTATTTCATTTTAAA	9.48	8.97	8.39	9.64	7.05	7.52	7.39	6.61	9.93	9.68	7.56	8.38
CACACA_negctrl_site965	ATTTTTTACGTATAGTACAAAGTTTTATGATACATA	9.14	9.08	8.39	9.61	7.01	7.22	7.9	6.26	11.08	9.57	7.9	8.45
CACACA_negctrl_site966	TATTTGTTTGAATTTTTTTTTTTTTTTTTTTATGTG	9.12	8.75	7.93	9.38	6.78	6.97	7.64	5.89	9.69	9.77	7.71	8.44
CACACA_negctrl_site967	ACAATTACTTATTTTAATTTTTTTAATCTATTGATT	9.13	8.93	8.29	9.57	6.75	6.99	8.7	6.1	9.74	9.4	7.64	8.05
CACACA_negctrl_site968	TTATAAAAAAAAAAAAAAAAAAAAACCAATATAATA	9.22	8.76	7.87	9.43	6.63	6.96	8.96	6.03	9.6	9.15	9.97	10.07
CACACA_negctrl_site969	ATAGTTTTTCCAATTCAAAAAAAAAAAAAAAAAAAA	8.47	8.31	7.6	8.91	6.91	7.53	7.88	6.02	9.98	10.75	8.17	8.74
CACACA_negctrl_site97	AATAAAGGAAATAAATAATTTATTTTGTAAAATATG	9	8.84	8.1	9.53	6.99	7.19	8.12	6.42	10.07	9.89	8.18	8.99
CACACA_negctrl_site970	ATATTTTTATGTACTTCAAAAAAAAAGAAAAACAAA	9.05	8.64	8.08	9.48	7.21	7.92	8.9	6.27	12.16	9.37	7.7	8.31
CACACA_negctrl_site971	TATTTTAACTTTTTTTCCTTTATTCATTTTTTTTTC	9.37	8.91	8.16	9.53	6.75	7.01	8.01	6.27	9.49	9.82	7.8	8.49
CACACA_negctrl_site972	ATATAAATAAAAAAAAAAAAAAAAAAAAAAAAAAAA	8.55	8.33	7.9	9.01	6.84	7.64	8.14	6.02	9.67	9.85	8.09	8.85
CACACA_negctrl_site973	TTTAATATTTTTCAATGTAGAAAGTTTGTCTGTTAT	9.09	8.86	8.15	9.51	6.73	7.51	8.41	6.11	10.04	9.98	8.51	9.15
CACACA_negctrl_site974	ATTATGTTTCTTTTTTTTTTTAAAGGATGTCTTTTT	9.38	9.02	8.23	9.5	6.72	7.04	8.18	6.54	9.86	10.28	8.62	9.12
CACACA_negctrl_site975	TTATAACAAAAAATTAAAGAAAGAGAATAAGTGAAA	9.43	8.98	8.27	9.64	7.11	7.58	8.56	6.77	10.06	9.57	8.01	8.48
CACACA_negctrl_site976	TATCATTTGGTCTTTTACTTTTTCTGTTTTTTTTTT	9.69	9.28	8.46	9.91	6.8	7.51	8.11	6.68	10.34	10.04	8.37	9.2
CACACA_negctrl_site977	TAGTATTGTAAAAAAAAAAAAGAAAAAAAAAAAAAA	8.75	8.65	7.95	9.07	6.76	7.52	9.21	6.22	9.78	10.43	8.63	8.9
CACACA_negctrl_site978	TATTTGTTCTGATCCTTTTATTCAACTTTTTTTTTT	9.56	9.13	8.35	9.72	6.86	7.52	8.01	6.5	9.99	9.9	8.18	8.73
CACACA_negctrl_site979	ATGTAATTCTTTTACTTTTTTTTTTTTTTTTTTTTT	8.97	8.8	8.15	9.23	8.15	9.18	7.8	6.8	11	9.57	7.85	8.17
CACACA_negctrl_site98	TATTGTAAAGTGTCATTATTACGTTATATTATATAT	9.35	9.17	8.61	9.76	6.87	7.28	7.83	6.3	9.99	9.97	7.99	8.89
CACACA_negctrl_site980	ATTTTTAAGCATATCAAAAAAAAAAAAAAAATTAAT	9.1	8.61	7.93	9.35	6.73	7.17	8.04	6.16	9.88	9.51	7.74	8.44
CACACA_negctrl_site981	TACATTAACGGATTATTTCTCAATACAACATCATTT	9.15	8.95	8.29	9.62	6.9	7.17	7.88	6.27	9.88	9.6	7.87	8.51
CACACA_negctrl_site982	ATTTTTTTTTTTTTTTTTTTTTTTTTTGAATTCACA	8.89	8.8	8.19	9.2	6.82	7.28	9.26	5.92	9.75	9.39	7.76	8.27
CACACA_negctrl_site983	AATATAAAAAAAAAAAAAAAAAAAAAAAAAAAGACA	9.49	9.02	8.31	9.77	6.84	7.44	7.85	5.97	9.92	9.76	8.33	8.85
CACACA_negctrl_site984	TTATGTAAAAAAAAAAAAAAAAAAAAAAAAAAAAAA	8.62	8.23	7.91	9.05	6.93	7.65	8.49	5.88	9.91	9.98	8.54	9.26
CACACA_negctrl_site985	ATATGTTACTTTACATAAAGAAGAAGAAGAAGAAAA	9.07	8.96	8.4	9.66	6.63	7.1	7.31	6.27	9.85	9.47	7.59	8.17
CACACA_negctrl_site986	AATATAAAAAAAGAGGAGGGATGGTATACTTGTGGT	9.71	9.31	8.75	9.89	7.09	7.39	7.91	6.96	10.13	9.94	8.05	8.66
CACACA_negctrl_site987	AATAAAAAAATTAAAATTAAAAAATTAAAACTTAAA	8.85	8.65	7.75	9.49	6.56	6.61	8.23	5.6	9.14	9.95	8.39	9.01
CACACA_negctrl_site988	TTAATAACGTAATGTAAATGTTTCATACCCTTTTTT	9.16	8.91	8.31	9.58	6.77	7.04	7.96	6.36	9.97	10.02	8.16	8.68
CACACA_negctrl_site989	ATATAATCAACTGCAAAGGTTTAAAAGGAAAAAATA	9.34	9.07	8.26	9.68	6.79	7.13	8.52	6.43	10.13	10.17	8.79	9.44
CACACA_negctrl_site99	TTCTTAAAAAAAAATAAAATAAAAAAAAAAATAAAA	9.09	8.48	7.8	9.33	6.68	7.23	8.34	6.16	9.66	10.06	8.56	9.17
CACACA_negctrl_site990	ATATTTTCAGTTCTCCATTATGTTCCCATTATTTTT	9.71	9.39	8.78	9.94	7.25	7.41	8.45	7.03	10.38	9.29	7.75	8.47
CACACA_negctrl_site991	TTAAATAGAAATAAGACTAACAATGAACCAAAAAAA	9.55	9.14	8.43	9.88	6.97	7.45	7.95	7	10.29	10.13	8.26	8.98
CACACA_negctrl_site992	ATAAATGAAGATAAATTAAAAAAAAAAAAAAAAAAA	8.24	8.6	8.02	8.7	6.94	7.68	7.82	6.15	9.87	10.06	8.36	8.7
CACACA_negctrl_site993	TTTCATATTTTGTCCTGTTTTTTTTTTTTTTTTCTT	9.65	9.13	8.4	9.69	6.74	7.11	8.41	6.18	10.27	9.98	8.26	9.03
CACACA_negctrl_site994	CATAATACAAATGTGATACCTGAAAATGACTTATTA	9.3	9.13	8.43	9.72	6.7	6.95	7.81	6.09	10.05	9.44	7.95	8.88
CACACA_negctrl_site995	AATTATTCTCTTTTCATTTGAACAATATGCTTAAAA	9.09	8.78	8.14	9.59	6.99	7.37	8.17	6.59	9.98	9.84	8.07	8.8
CACACA_negctrl_site996	GAAAAAAAAAAAAAAAAAAAAAGGAAAAAAGTGAAA	9.21	8.82	8	9.38	6.65	6.85	8.12	5.88	9.6	10.12	8.16	8.69
CACACA_negctrl_site997	TTATATAACATAACGATGTTTCAAAACATATTGTAT	9.16	8.94	8.3	9.59	6.94	7.26	8.34	6.42	9.79	10.12	8.44	9.06
CACACA_negctrl_site998	ATTATTTTACTAAAAGATATTCCTTTTTTTTGTACT	9.18	9	8.36	9.62	6.84	7.14	7.82	6.2	9.76	9.46	7.84	8.5
CACACA_negctrl_site999	ACACATTATAAAACTGTCGCTCATAAAGAAGAATGA	9.35	9.33	8.73	9.89	6.93	7.2	8	6.67	10.22	9.74	8.12	8.81
CACACA_site1	AATTTAATATAATGCACACATAAAAAAAAAATCAAA	9.41	9.19	8.67	9.85	7.41	11.36	9.12	9.95	10.23	9.69	9.85	10.16
CACACA_site10	AATCAAAATAAATTAACACACAATTTTAATATTGTT	9.17	9.02	8.47	9.63	6.82	7.25	8.1	6.13	9.52	9.88	8.39	9.3
CACACA_site100	ATACTAAAGAAACACACACACATATATATATAGAAT	10.32	10.14	9.74	10.88	7.01	7.48	7.91	7.03	9.91	10.43	8.25	8.92
CACACA_site1000	TACACAAAAATAAACACACACACATATATATATATA	9.78	9.95	9.63	10.15	9.64	9.78	9.74	9.26	10.59	10.28	9.07	9.04
CACACA_site1001	ATCCCCATAAAAAATACACACAAATATTTATACATA	9.67	9.3	8.81	10	7.13	7.64	8.36	6.79	10.04	10.84	8.57	8.89
CACACA_site1002	TGTACAGTATATACAACACACATTTGTATAAATATA	9.52	9.66	8.92	10.18	6.93	7.42	8.33	6.59	10.48	10.89	8.61	9.02
CACACA_site1003	GTCTATAACTATTGCGCACACTTTAAAAAAAAAGAA	9.27	9.18	8.65	9.88	9.11	10.06	8.17	8.53	11.13	9.81	8.23	9.19
CACACA_site1004	GAATTAAAATAATACGTACACACATGTATAATACAT	9.57	9.42	9.01	9.93	7.1	7.99	8.3	6.72	12.48	10	8.5	9.18
CACACA_site1005	ATTAAAATAATACGTACACACATGTATAATACATAT	9.63	9.45	9	9.92	7.52	8.03	8.36	6.74	12.18	10.23	8.33	8.88
CACACA_site1006	AAAAAAAAGAAAAACACACACATATATATATAGAAT	10.15	9.96	9.32	11.27	6.98	7.16	8.6	6.83	9.64	10.14	8.51	8.86
CACACA_site1007	AAAATATGTAGCTACACACACATAAACAAAATAACA	9.99	9.63	9.2	10.07	7.01	7.41	8.21	6.79	10.3	10	8.58	9.27
CACACA_site1008	CACCATGATACATACACACAGACATATACGCATTCA	9.58	9.59	9.33	9.9	7.11	7.51	10.07	6.87	10.46	10.61	8.73	9.15
CACACA_site1009	TTTACAGAAAGTTACATACACACTAATATTTACACC	9.57	9.14	8.58	9.79	7.29	8.28	8.05	6.9	10.6	9.92	8.28	8.79
CACACA_site101	AAAAAGGGTATTATTACACACACGTAAATATTAATA	9.61	9.45	8.83	10.14	6.91	7.41	8.16	6.48	10.27	9.81	8.07	8.83
CACACA_site1010	GTACACATATAATATACACACAACAAATATGCACAT	9.92	9.71	9.29	10.05	8.85	10.04	8.3	10.64	11.37	9.93	8.25	9.04
CACACA_site1011	GTAATTAAAATATATACACACAAAGGCTATTAAATA	9.67	9.25	8.63	10.08	6.96	7.31	8.28	6.53	10	10.05	8.32	9.03
CACACA_site1012	TATTAATAAATATGTTTACACACGAAAATACATTTT	9.41	9.05	8.45	9.73	6.82	7.13	7.9	6.35	10	9.77	7.91	8.47
CACACA_site1013	ATCTATATAATATATACACACAAATATACAAAAAAA	9.65	9.38	8.74	9.86	7.11	7.71	7.89	7.13	10.09	9.82	7.98	8.77
CACACA_site1014	ACAATTTTAAAATGAACACACATGTTTTTCTTACTT	9.42	9.39	8.65	9.92	7.02	7.23	9.2	6.86	9.86	10.43	8.83	9.6
CACACA_site1015	TGTATAAAAATTTATACACACATTTTATATATTTCA	9.32	8.99	8.41	9.61	6.86	7.35	8.73	6.55	9.58	10.15	8.6	9.09
CACACA_site1016	AAATAATGGTTAGCTACACACAAAGCATTTTTTGAA	9.5	9.27	8.59	9.81	6.66	6.79	9.28	6.21	9.76	10.09	10.04	10.41
CACACA_site1017	AAAGATTTAGAAAATGAACACACGAGCACCCACCGA	9.7	9.5	9.35	10.53	9.57	8.79	8.01	7.27	10.93	10.02	8.16	8.73
CACACA_site1018	AATGAACAGACGAGCACACACACACCCATATATATA	10.06	10.17	9.94	10.89	7.58	7.7	9.14	6.99	10.37	9.96	10.07	10.37
CACACA_site1019	TGAACAGACGAGCACACACACACATATATATATATA	9.87	10.43	10.14	10.33	9.49	9.91	9.05	9.28	10.97	10.01	9.91	10.35
CACACA_site102	TAATTGTACGCCAATACACACAGAATTAGAATGTAG	9.48	9.33	8.88	9.93	7.57	7.73	9.08	6.59	12.69	10.61	9.74	10.35
CACACA_site1020	AACAGACGAAGACACACACACATATATATATATATA	9.73	10.38	10.09	10.24	9.72	9.71	9.04	9.28	10.4	9.75	9.92	10.54
CACACA_site1021	TACATTTTTATTTTTACACACATATATATATATATA	9.66	9.33	9.15	9.87	9.55	9.51	7.93	9.47	10.4	10.16	8.13	8.84
CACACA_site1022	GATATGTACTAATACACACACATATATATATATATA	9.81	10.4	10.08	10.22	9.35	9.48	10.72	9.41	11.74	9.8	8.89	8.55
CACACA_site1023	TATATATATATATATATACACACTATATAATTCAAA	9.27	9.7	9.64	9.58	9.03	9.59	8.5	9.47	10.31	10.07	8.16	8.67
CACACA_site1024	GTCCCTATAAGGGGAACACACATAAATGAATATATA	9.21	9.21	8.46	9.58	6.87	7.35	7.92	6.16	10.78	9.97	8.21	8.78
CACACA_site1025	ATTTATAAAATTAATGCACACATCAGCATTTATAAA	9.11	8.95	8.45	9.55	7.22	11.84	9.69	10.59	10.07	10.28	8.75	9.23
CACACA_site1026	AACGCCACTTCAATGGCACACACCAATTATTTTTCA	9.35	9.22	8.67	9.88	6.81	7.77	9.69	6.31	10.21	10.08	8.93	9.2
CACACA_site1027	AAAAGAGAAACATTTACACACAAATATAGATATATG	9.73	9.39	8.77	9.86	6.84	7.11	8.35	6.38	9.99	10.84	8.4	9.01
CACACA_site1028	GATATCCTTATATTTGCACACACACCCAATAAAATG	9.99	9.82	9.58	10.38	7.62	9.38	8.57	9.87	10.68	10.37	8.52	9.27
CACACA_site1029	TATCCTTATATTTGCACACACACACCCTAAAATGAA	10.13	9.91	9.5	10.49	7.75	10.07	8.45	10.6	10.62	10.06	8.27	9.24
CACACA_site103	CTCATCCTTACATACACACACATATATATATATATA	9.82	9.93	9.93	10.27	9.67	9.52	9.19	9.2	10.58	10.22	9.34	10.43
CACACA_site1030	TCCTTATATGGGCACACACACACAATAAAATGAAAA	10.02	9.93	9.25	10.27	7.59	8.42	8.45	7.06	11.3	9.93	8.33	9.11
CACACA_site1031	CTTATATTTAGACACACACACAATAAAATGAAAAAA	9.94	9.73	9.18	10.31	7.07	7.75	9.02	7.11	10.54	10.08	8.34	8.67
CACACA_site1032	GTGTTCTTGTTATACACACACATATATATATATATA	9.78	9.87	9.79	10.04	9.41	9.44	9.13	9.45	10.54	10.26	8.67	9.09
CACACA_site1033	TACTTACATATAATAACACACAAGAAAAAAATAAAA	9.7	9.27	8.6	9.83	7.15	7.58	7.76	6.93	10.31	9.76	7.93	8.5
CACACA_site1034	TGATATTTAAATTTTGCACACGCATATGAAATTAGG	9.02	9.16	8.75	9.61	7.37	8.8	8.4	10.06	10.3	10.01	8.41	8.84
CACACA_site1035	ATATTTAAATTTTGCACACGCATATGAAATTAGGAC	9.47	9.21	8.81	9.85	7.54	9.25	8.23	10.48	10.65	10.15	8.31	9.14
CACACA_site1036	TAAACATAATATTTAACACACATGAAGATGTATATT	9.41	9.03	8.48	9.78	6.64	7.14	8.2	5.97	9.56	10.13	8.66	9.17
CACACA_site1037	CTTTTTTATTTTTCAACACACATAATAAATTTCTAT	9.4	9.13	8.43	9.82	7.25	7.55	9.06	6.68	9.91	10	10.01	10.42
CACACA_site1038	AGAAAAACTTATATGATACACACGATAAACAAAATA	9.59	9.28	8.63	9.79	6.95	7.38	8.56	6.55	11.15	10.18	8.29	8.83
CACACA_site1039	AAAAACTTATATGATACACACGATAAACAAAATAAA	9.73	9.26	8.72	9.89	7.04	7.61	8.39	6.73	10.22	9.88	8.32	8.82
CACACA_site104	AAATATAATATATGCACACATACATACATATATATA	9.45	9.27	8.82	9.84	7.73	9.62	8.19	10.35	10.21	9.74	8.56	8.87
CACACA_site1040	AGACTTTTTATGAGCACACACATATATTATGGAGTA	9.41	9.32	8.86	9.81	7.09	7.8	9.02	7.19	10.39	9.8	9.9	10.27
CACACA_site1041	ATCATTCATTTAACAACACACAACATATTTATCATA	9.64	9.23	8.64	9.83	7.14	7.64	8.75	6.72	9.83	10.04	8.64	9.06
CACACA_site1042	AAAAATTAGAAACACACACACATATATATATATATT	10.02	9.96	9.36	10.26	7.31	7.84	8.59	6.74	9.93	10.04	8.49	9.61
CACACA_site1043	AAAAAAATGAAACACACACACACATATATATATATA	9.93	10.04	10.16	10.38	9.36	9.83	9.2	9.32	10.78	9.9	8.32	9.15
CACACA_site1044	CAAAAAAAATTATACACACACACACCCATATATATA	10.18	10.11	9.97	10.61	7.54	7.81	9.49	7.05	10.3	10.06	9.76	10.41
CACACA_site1045	ATGATGGAATATTCTACACACAATTAATAAACAAAC	9.87	9.55	8.86	9.94	7.32	7.49	9.72	6.98	10.22	10.19	8.93	9.37
CACACA_site1046	GTAACCCACCAAAATGCACACATTAAAAAAAAAAAA	9.2	9.35	8.69	9.66	8.06	9.72	9.08	9.93	10.58	10.01	9.97	10.06
CACACA_site1047	ATAAAGCACACCGACACACACATATATATATATATA	9.8	10.61	10.47	10.5	9.41	10.43	9.2	9.37	10.46	9.97	8.31	8.62
CACACA_site1048	ATATCATTTTCCTGCACACATAAATTTATATAATAT	9.76	9.43	8.98	9.97	7.82	9.18	8.1	8.7	10.52	10.03	8.02	8.69
CACACA_site1049	TTTTATTAATATTGCATGCACACTATATAATAATTG	9.38	9.46	8.97	9.93	8.63	8.38	9.2	9	10.13	9.88	9.86	10.52
CACACA_site105	TTTTCCATAAGAATTACACACAGAAAGGATAAGTAT	9.72	9.36	8.67	9.83	7.12	7.53	9.18	6.93	10.34	9.93	9.79	10.38
CACACA_site1050	TGTATCATAAAAATAACACACGTATTTTTTTTTATT	9.38	9	8.36	9.65	6.94	7.23	8.88	6.42	10.13	10.04	8.47	9.07
CACACA_site1051	CATTATAAGAAACACACACACATATATATATATATA	9.73	10.39	10.04	10.13	9.23	9.61	7.91	9.43	10.27	9.81	7.98	8.46
CACACA_site1052	AACATTCTAAAACACACACACACATATATATATATA	10.03	9.9	10.06	10.7	9.1	9.59	9.2	9.25	10.26	9.99	8.52	8.88
CACACA_site1053	GCAACATTCTAAGACACACACACACCCATATATATA	10.08	10	9.73	10.5	7.46	8.02	10.12	7.02	10.4	10.18	8.71	9.16
CACACA_site1054	AAATTAAATAAATTTACACACTAAAAATTACATATA	9.33	8.87	8.24	9.6	6.88	7.44	7.77	6.02	10.04	9.86	7.91	8.54
CACACA_site1055	AAAATAAGAAAACAAATGCACACCATTTATATAGAT	9.72	9.3	8.75	10.05	7.08	9.26	8.37	8.92	9.86	10.02	8.6	9.08
CACACA_site1056	TTTTGATTTCCTATTGCACACTTTTTTTAAGTTTAT	9.56	9.31	8.65	9.94	7.21	10.23	8.31	9.79	10.19	10.04	8.16	8.91
CACACA_site1057	TATTGTATATAATAAACACACAATATTAAAAATATA	9.4	9.06	8.49	9.75	6.8	7.03	8.56	6.11	9.69	10.08	8.59	8.97
CACACA_site1058	AATGGCAAAATAGGCACACACACATATACATATATA	10.06	10.06	9.39	10.95	7.01	7.83	7.88	6.85	10.43	9.95	8.06	8.59
CACACA_site1059	TGGCAAAATAGGCACACACACATATACATATATATT	9.89	10.03	9.35	10.35	7.1	7.72	8.13	6.77	10.31	9.95	8.25	8.62
CACACA_site106	ATATTATATATATACACACACACATGCATGCACCTA	10.18	10.14	9.76	10.73	11.08	9.77	7.88	9.86	10.12	10.06	7.94	8.51
CACACA_site1060	TAAATAAATCCACATACACACACGACGCTAGTATAT	9.77	9.57	9.1	9.97	6.73	7.38	7.81	6.28	10.08	10.09	7.99	8.61
CACACA_site1061	TATATTTATTATAACACACACATATATATATTATAT	9.7	9.33	8.86	10.01	7.29	7.69	7.85	6.66	9.86	9.98	7.99	8.63
CACACA_site1062	ATTTGTAATTTATTCAAACACACAATTTGGACCTTT	9.21	9.19	8.58	9.68	6.74	7.08	8.5	6.19	10.61	10.6	8.42	8.85
CACACA_site1063	TTGTAATTTATTCAAACACACAATTTGGACCTTTTT	9.19	9.15	8.43	9.66	6.7	7.09	8.96	6.05	10.5	9.78	9.57	10.44
CACACA_site1064	TAAAGAAACTATTCAACACACGGTCTAATTATTACA	9.33	8.98	8.44	9.72	6.74	7.03	8.44	6.15	10	9.78	8.02	8.76
CACACA_site1065	AGGTACTTTTTTAAAACACACATATAATATATACAC	9.5	9.12	8.63	9.75	7.24	7.81	8.16	6.72	11.8	9.95	8.26	8.86
CACACA_site1066	AGACATATAATATATACACACATATATATATATATA	9.36	9.99	9.87	9.74	9.06	9.4	9.18	9.29	10.1	9.94	9.85	10.57
CACACA_site1067	ATTTTTAATATTATTACACACACTAAAAAAAAAAAA	9.37	9.02	8.48	9.79	7.06	7.72	10	6.41	10.35	10.01	10	10.14
CACACA_site1068	CAATATTATATATATACACACATAATCTGTAAAAAC	9.64	9.4	8.77	9.83	7.07	7.45	8.95	6.55	10.14	10.01	8.16	8.65
CACACA_site1069	TGCATATACGCAAGCACACATATATATATATATATA	9.17	10.39	9.82	9.6	9.42	9.86	8.29	9.53	10.31	9.94	8.37	9.3
CACACA_site107	ATTCTATAGAAACACACACACATGCATGCACCTATA	9.96	10.14	9.68	10.7	11.68	9.07	8.21	8.67	10.33	9.87	8.4	8.92
CACACA_site1070	TATAAATATATGTATGCACACATTTTTTTTGGAAAA	9.17	8.93	8.43	9.62	8.1	8.15	8.99	8.81	10.26	9.83	8.32	8.81
CACACA_site1071	AAAATATACATAAACACACACAAAACGTTTAAGAAA	9.91	9.64	9.14	10.26	7.1	7.4	8.71	7.11	9.93	10.04	8.1	8.67
CACACA_site1072	TTTCTATTCCATTCAACACACAAAAATGTATGCTTT	9.44	9.25	8.58	9.86	6.98	7.52	8.88	6.73	10.06	9.85	9.88	10.46
CACACA_site1073	TATATATTGATATGCACACCTATGTATTGATGTATA	9.42	9.35	8.86	9.77	8.97	8.99	8.36	10.04	10.25	10.67	8.34	8.7
CACACA_site1074	TTTTTTTTTTCAATGGCACACATTTTAGATTTATGC	9.15	9.2	8.56	9.72	6.87	7.77	7.98	6.18	10.34	9.77	8.09	8.6
CACACA_site1075	GTTTGTAAATATTTTACACACATATATATATATATA	9.56	9.81	9.61	9.79	9.2	9.59	7.89	9.32	10.37	9.92	8.15	8.65
CACACA_site1076	ATATATATTTTTATAACACACAATGATGTACATTAC	9.4	9.33	8.65	9.79	7.2	7.77	8.21	6.7	11.86	10.43	8.43	8.85
CACACA_site1077	AAAAAGCAGGATTATACACACAAATATATATATGTT	9.66	9.34	8.8	9.81	6.91	7.04	9.48	6.61	9.99	9.97	9.83	10.07
CACACA_site1078	TATATTATTTATTAGACACACATTATTAATATATTT	9.28	9.06	8.43	9.79	7.08	7.62	8.89	6.49	10.11	10.08	8.23	8.67
CACACA_site1079	AGAGTACAAGTAAATACACACATATATATGAAAATA	9.8	9.64	9.02	10.03	7.03	7.43	9.98	6.98	11.3	10.03	9.06	8.62
CACACA_site108	TTTCTATATCTTTCAACACACAAATTTTTTTTTCCA	9.28	9	8.2	9.69	6.98	7.36	8.52	6.46	9.75	10.09	8.45	9.07
CACACA_site1080	ATATTTAAGGCGTGTATGCACACGACTATTCCGTAT	9.26	9.35	8.96	9.79	6.96	8.19	8.16	8.25	10.29	10.09	8.2	9.01
CACACA_site1081	GGAATAGTCGGGTGCATACACACCTTAAATATAATA	9.21	9.11	8.39	9.59	11.36	10.74	8.31	7.86	10.67	9.99	8.48	9.01
CACACA_site1082	TTTATACAATTAGACACACACAAAAAGTATATATAT	9.89	9.48	8.97	10.21	7.42	7.58	8.28	6.92	10.2	10.11	8.28	8.94
CACACA_site1083	CTACACAAGCATTAAACACACAAAAGGGATACTTTG	9.68	9.43	8.74	10.17	6.89	7.25	8.41	6.55	10.19	11.07	8.8	9.43
CACACA_site1084	ATCGGTAATATTAACACACACATTTATATATATTTA	9.74	9.45	8.93	10.16	7.2	7.73	7.87	6.83	10.19	9.78	7.91	8.3
CACACA_site1085	TATTTTTTTAAAAATACACACATAAAATCATGAAAA	9.26	8.88	8.22	9.55	7.14	7.41	9	6.63	10.25	10.62	8.78	9.57
CACACA_site1086	AGATAAAATATATACACACACATAAATACGTACAAA	10.12	9.71	9.3	10.32	7.36	8.37	9.02	7.07	12.5	9.53	10.01	10.42
CACACA_site1087	GAAATATAATTTATTACACACATTTTAAAAAAATTC	9.26	8.8	8.36	9.6	6.67	7.61	8.27	6.07	10.21	9.95	8.24	8.89
CACACA_site1088	ATTTGCTTTTATTTTACACACTTGCTCCTGTTGTAC	10.03	9.85	9.19	10.55	7.27	7.57	9.84	7.81	11.22	10.09	8.71	9.07
CACACA_site1089	TAAAAAAATAAATATACACACATATATATATATATA	9.4	9.94	9.27	9.89	9.63	9.86	8.42	9.28	10.63	9.96	8.24	8.93
CACACA_site109	AAAACATAAATACATACACACATAATATATATTAAT	9.76	9.59	9.05	9.97	7.06	7.16	8.18	6.77	10.2	9.92	8.11	8.61
CACACA_site1090	TTTTTTATTCTTTTTGCACACAGGAAATTTACAGAT	9.46	9.51	8.91	9.81	7.78	10.03	8.42	10.59	10.58	10.06	8.41	9.03
CACACA_site1091	ATATACTATATTTTAACACACAAAAAAAAAAAATAT	9.5	9.19	8.43	9.79	6.98	7.58	7.96	6.62	10.01	9.86	8.19	8.98
CACACA_site1092	AGTTATATGATTAATACACACAACAAATGTTTCTTC	9.49	9.28	8.71	9.76	6.96	7.38	8.29	6.65	9.72	9.8	8.22	8.87
CACACA_site1093	AACATACACATATACACACACACATATATACATATA	10.21	10.05	9.73	10.4	7.37	8	9.9	7.65	10.33	9.95	8.13	8.62
CACACA_site1094	CATACACAGAAACACACACACATATATACATATATA	10.09	10.15	9.81	10.4	7.17	7.39	10.21	6.9	10.2	10.04	8.35	8.5
CACACA_site1095	CATATTTTTAAATACACACACATAAAAAAAAAAAAA	9.68	9.45	8.78	10.21	6.94	7.78	8.04	6.55	10.4	9.89	8.26	8.87
CACACA_site1096	AATGTATATTATTGCACACATATATAAAATTATGCT	9.45	9.35	8.91	9.81	7.39	10.28	8.04	10.49	10.03	9.83	8.16	9.02
CACACA_site1097	TATCAAAATAAATGCACACAAATTGCACATATCTAT	9.43	9.42	8.9	9.9	8.65	10.36	8.08	10.72	9.87	9.9	8.62	8.97
CACACA_site1098	TAATTAATTTATGTAACACACATTGTTGATTCAATA	9.25	9.05	8.49	9.65	6.93	7.42	7.92	6.53	10.12	9.73	7.92	8.43
CACACA_site1099	TTTTTTTATAGCTAAACACACATAAGAATATATGTT	9.09	9.04	8.47	9.6	6.91	7.3	8.57	6.84	9.64	9.96	8.39	9.21
CACACA_site11	AAAAAAAAAAAAAAAACACACATTTCTTTTTCATAT	9.38	9.23	8.6	9.81	7.64	8.49	8.17	6.7	10.4	9.96	8.12	8.82
CACACA_site110	ATAAAACATAAATACATACACACATAATATATATTA	9.88	9.55	8.96	9.99	7.07	7.67	10.17	6.63	10.03	10.27	8.25	8.66
CACACA_site1100	ATTAAAAAAATATAAACACACAAAAAAAAAATATAC	10.06	9.5	8.71	10.4	7.34	7.6	10.22	7.06	10.17	10.23	8.45	8.6
CACACA_site1101	TCAAACAAAAAAGAAACACACACTAATTAAATTTTC	9.69	9.28	8.8	9.96	6.75	6.92	8.59	6.2	9.49	9.79	8.17	8.8
CACACA_site1102	TTAAAAAAGAATTGTGCACACACAAAAAATGTTCAT	9.41	9.44	8.81	10.11	8.76	10.37	7.93	10.64	10.61	9.72	7.95	8.81
CACACA_site1103	AAAAAAGAATTGTGCACACACAAAAAATGTTCATAA	9.51	9.53	8.84	10.16	8.77	10.65	8.91	10.34	10.86	9.86	9.73	9.98
CACACA_site1104	AAAAAAAAAAAAAACACACACACAAAAAAAAATATA	10.1	9.92	9.43	11.29	7.41	7.86	7.73	6.5	10.3	9.74	7.94	8.5
CACACA_site1105	AAAAAAAAAAAACACACACACAAAAAAAAATATATA	10.07	10.23	9.47	11.27	6.94	7.69	9.6	6.47	9.78	10.07	8.2	8.78
CACACA_site1106	TACATAAACTTTATAACACACACTTATATATATATA	9.54	9.29	8.89	9.94	9.34	9.35	9.34	8.93	10.15	10.06	8.4	8.89
CACACA_site1107	TAAATATTTTTTTAGACACACATATATCTATGATAT	9.11	8.98	8.38	9.66	6.71	7.04	7.97	6.23	9.67	9.93	8.29	8.93
CACACA_site1108	AGGCCTTTTAGTATTTCACACACGTAAATGCGTATA	9.29	9.33	8.86	9.76	6.6	8.48	8.07	6.26	10.03	10.13	8.28	8.73
CACACA_site1109	TACTGTGATAGCACCACACACGCAAAAGTGAGTATA	9.3	9.26	8.76	9.71	7.95	9.56	8.65	6.66	10.47	9.84	8.5	9.1
CACACA_site111	AAAGCACCCAAGAATACACACAAATATTATAAAAAA	9.66	9.52	8.9	9.99	8.37	7.57	8.65	6.66	10.38	10.19	8.6	9.14
CACACA_site1110	TATTTACATATTTATATACACACTTTTGCGTGTCTG	9.42	9.83	8.88	10.21	6.9	7.48	8.43	6.62	10.19	10.15	8.62	9.32
CACACA_site1111	TATAAAAAGCATAACACACACATGTCAATATATATA	9.86	9.56	9.06	10.37	7.34	7.6	8.29	6.92	10.12	9.93	8.3	8.78
CACACA_site1112	CATAAAAATTGAAGCACACACACAAAAGAAATACAA	10.25	10.03	9.44	10.73	7.05	7.89	9.41	7.12	10.47	10.01	8.6	8.86
CACACA_site1113	TAAAAATTGAAGCACACACACAAAAGAAATACAATA	10.18	9.97	9.45	10.89	6.98	7.85	9.1	6.92	10.3	9.92	9.36	10.13
CACACA_site1114	TTTATTACTATGTAAACACACATGCAATATATGTTA	9.25	9.11	8.52	9.72	6.93	7.46	8.51	6.6	9.91	10.74	8.55	9.38
CACACA_site1115	TCATAAACATTATGCACACAAAAATAAAAAAAAATA	9.56	9.55	8.84	10.03	7.52	10.2	9.44	10.21	10.26	10.57	9.12	9.48
CACACA_site1116	AATTTTCAATAGTATACACACAATTATATATATATA	9.42	9.13	8.61	9.77	9.37	9.64	8.03	8.78	10.43	9.94	8.17	8.8
CACACA_site1117	TTACATGTAAAAGGTACACACATTATGTATACAAAT	9.59	9.53	8.96	9.89	7.15	7.78	8.57	6.79	11.99	9.92	8.16	8.98
CACACA_site1118	TTTATTTATCTTTACGCACACACTTGCATGTACAAA	9.58	9.83	9.21	10.63	7.46	9.47	8.55	8.22	11.71	10.07	8.64	9.08
CACACA_site1119	TATGATATATATAATACACACATATACATAAGATCT	9.62	9.28	8.84	10.02	6.94	7.34	8.88	6.75	10.02	9.97	9.78	10.3
CACACA_site112	AATAAAATAATAAAAGCACACAAGAATACAGACAAA	10.13	9.49	8.93	10.27	7.22	8.05	8.69	7.23	10.08	10.15	8.63	9.37
CACACA_site1120	TATAAATATACAAACACACATACAAACATATATATA	9.91	9.5	8.98	10.19	7.27	7.67	8.66	6.97	10.07	9.99	8.41	9
CACACA_site1121	TATATATATATATAAACACACATAAATATAAATATA	9.6	9.23	8.78	9.88	8.9	9.3	9.08	9.04	10.1	10.1	8.48	9.28
CACACA_site1122	TTCATTTTTTAAGCATCACACACGAAAGAACAAAGT	9.62	9.22	8.75	9.91	7.69	7.94	8.11	7.22	10.77	10.06	8.22	8.71
CACACA_site1123	ATACTTTATTCGTTAGCACACAATTCAAGTTGATTC	9.42	9.44	8.88	9.86	6.92	7.93	7.99	6.95	10.18	9.84	8.35	8.78
CACACA_site1124	ACTAATAAAGGTGTAATACACACTATAAAAAGGAAT	9.61	9.48	8.8	10.02	7.09	8.13	9.59	7.21	10.29	10.24	8.9	9.66
CACACA_site1125	TGGGTAATACATAATACACACATGTATATGTCGCAT	9.49	9.53	8.96	9.93	6.8	7.45	8.38	6.51	9.93	10.07	8.39	9.01
CACACA_site1126	AAATATAACATCATCACACACATATACTTTATATGC	9.79	9.56	9.18	10.7	7.01	7.16	7.95	6.4	9.76	9.89	8.19	8.61
CACACA_site1127	TATTTTTCCATATGCACACACACCGTATATATAATA	10.04	9.79	9.39	10.69	7.82	9.26	8.88	10.07	10.4	10.1	8.9	9.42
CACACA_site1128	TATATATGTATATATACACACAACGGTTATAAATAT	9.59	9.37	8.96	9.86	7.21	7.53	10.22	7	10.1	10.47	9.09	9.42
CACACA_site1129	TATTGATTTAGAAACACACACTCGAAGATGTTTAAC	9.37	9.09	8.55	9.83	6.84	7.2	10.3	6.36	10	10.44	8.97	9.08
CACACA_site113	AAAAAAAATATGAAAACACACATATATAAATAAATA	9.55	9.2	8.55	10.04	6.89	7.27	9.6	6.44	9.52	10.04	8.74	9.01
CACACA_site1130	TTCTATTTTATATGTGCACACATATACACCCACAAA	9.45	9.53	9.07	10.05	9.37	10.38	9.47	10.87	11.24	9.86	8.37	8.93
CACACA_site1131	CTATTTTATATGTGCACACATATACACCCACAAATA	9.59	9.47	9.19	9.98	9.31	10.61	8.56	10.14	11.24	10.21	8.67	9.46
CACACA_site1132	GGTGCACCCATATACACACACAAATACAATGATAAA	9.87	9.9	9.16	10.24	12.42	10.39	7.99	10.16	11.12	10.03	8.11	8.77
CACACA_site1133	CGGAAAAATTAAAGCACACAAAAAAAAATAAAAAAA	9.62	9.38	8.65	10.1	6.94	10.25	8.28	6.31	10.17	10	8.21	9.2
CACACA_site1134	TATTAGATATAATATATACACACCAACGAACGAAGA	9.87	9.38	8.91	10.09	7.58	7.83	8.14	7.28	10.46	9.84	8.11	8.78
CACACA_site1135	CATAAATTACTTTTTACACACTAAAATAAAATACAA	9.37	9	8.34	9.65	6.94	7.7	8.22	6.46	10.38	9.9	8.05	8.56
CACACA_site1136	ATGATGAAAATAGAAATACACACTAAAAAATAAAAT	9.8	9.37	8.83	9.9	6.86	7.18	8.97	6.69	9.94	9.85	9.86	10.39
CACACA_site1137	AAAAAAAAAAAGAAAGCACACAATACATATGTATAA	9.44	9.26	8.56	9.86	6.83	7.72	7.9	6.5	9.79	9.77	8.29	8.8
CACACA_site1138	TTTTTTTCACAAAATACACACAATATATTTTATATC	9.25	9.15	8.4	9.79	6.83	7.35	9.2	6.66	9.99	9.86	8.22	8.73
CACACA_site1139	TCTGTTAATATTTATACACACATATATATATATATA	9.53	9.45	9.2	9.88	9.41	9.74	8.1	9.27	10.56	10.61	8.31	9.12
CACACA_site114	TAAAGAATATTATAAACACACACTTTATAAAGAATT	9.61	9.09	8.69	9.91	6.67	7.45	7.91	6.46	9.82	9.85	8.09	8.51
CACACA_site1140	AGCTAAAATATTTTTGCACACGATTTTTTTTTTTTT	9.29	9.21	8.61	9.69	7.18	8.39	8.2	9.82	9.92	9.95	8.14	8.69
CACACA_site1141	CCAAACTAAATGTACACACATACATAAATATAAATA	9.72	9.67	8.99	9.96	7.27	7.85	7.71	6.66	12.14	9.78	7.88	8.67
CACACA_site1142	TTGTTGTTATTTAAAACACACATCAATCATCTTAAC	9.22	9	8.5	9.72	6.84	7.2	7.96	6.21	10.23	9.93	8.12	8.77
CACACA_site1143	ATTAAATAAACCATTACACACTTTTATGTTTTGAAA	9.3	8.98	8.41	9.61	7.01	7.46	10.11	6.56	10.04	9.86	8.72	9.06
CACACA_site1144	AAAAAAAAAAATATAACACACAAAAAATTGTATCGA	9.44	9.09	8.37	9.69	6.85	7.34	10.81	6.15	9.52	10.48	9.1	9.49
CACACA_site1145	CAAAATATTTTTATAACACACATATATAGAATGTGC	9.34	9.03	8.51	9.61	6.83	7.34	9.34	6.34	9.95	10.38	9.03	9.13
[truncated: 22,641 more rows]
