# Supplementary material for: DNA sequence and chromatin differentiate sequence-specific transcription factor binding in the human malaria parasite Plasmodium falciparum
Source: Nucleic Acids Res. 2024 Jul 5;52(17):10161–79. doi: 10.1093/nar/gkae585 (PMC11417369; doi:10.1093/nar/gkae585)
Supplement: gkae585_Supplemental_Files [file gkae585_supplemental_files.zip › Bonnell2024_Supplemental_File2.xlsx]

## Sheet: Sheet1
Supplemental File 2: DNA sequences for each DNA primer or DNA oligo for cloning and electrophoretic mobility shift assays (EMSAs)
Probe ID	Mutation	Sequence	Description
CACACA_site7148	None	CATATTCCCCCCCACACACACACACGCATACATACC	High relative-affinity CACACA-containing site
CACACA_site7148	ACAC14TTTT	CATATTCCCCCCCTTTTACACACACGCATACATACC	Core motif disruption mutation [first two CA-dinucleotide repeats to TTTT]
CACACA_site7148	ACAC18TTTT	CATATTCCCCCCCACACTTTTACACGCATACATACC	Core motif disruption mutation [second two CA-dinucleotide repeats toTTTT]
CACACA_negctrl_site1033	None	AATAATAGAAGCACCCACCCACCACCACCCACACAT	High relative-affinity CACACA negative control site
CACACA_site4651	None	TAAAATATAATGATCACACATATAAACAAGTGGGTA	Medium relative-affinity CACACA-containing site
CACACA_negctrl_site691	None	TTTTTGTATTCTCCGGACTACATTATGTTGTAAATG	Medium relative-affinity CACACA negative control site
CACACA_site5921	None	TTTTTTTTTTCATTCACACAAAAAAAAAAAATTTAT	Low relative-affinity CACACA-containing site
CACACA_negctrl_site709	None	TGAAAAAAAAAAAAAAAAAAAAGAAAAAAAAAAAAA	Low relative-affinity CACACA negative control site
GTGCAC_site10341	None	GATAAAATGAGACCAGTGCATTATTAGTTGTACACC	High relative-affinity GTGCAC-containing site
GTGCAC_site10341	A15G	GATAAAATGAGACCGGTGCATTATTAGTTGTACACC	Extended motif mutation [1bp]
GTGCAC_site10341	T21C	GATAAAATGAGACCAGTGCACTATTAGTTGTACACC	Extended motif mutation [1bp]
GTGCAC_site10341	TTA21CCG	GATAAAATGAGACCAGTGCACCGTTAGTTGTACACC	Extended motif mutation [3bp]
GTGCAC_site10341	A15G & TTA21CCG	GATAAAATGAGACCGGTGCACCGTTAGTTGTACACC	Extended motif mutation [4bp]
GTGCAC_site10341	A26T	GATAAAATGAGACCAGTGCATTATTTGTTGTACACC	Distal sequence mutations [1bp - high shape impact]
GTGCAC_site10341	CC13AA & A26T	GATAAAATGAGAAAAGTGCATTATTTGTTGTACACC	Distal sequence mutations [3bp - high shape impact]
GTGCAC_site10341	ACC12TAA & TTA24AAT	GATAAAATGAGTAAAGTGCATTAAATGTTGTACACC	Distal sequence mutations [6bp - high shape impact]
