# Supplementary material for: DNA sequence and chromatin differentiate sequence-specific transcription factor binding in the human malaria parasite Plasmodium falciparum
Source: Nucleic Acids Res. 2024 Jul 5;52(17):10161–79. doi: 10.1093/nar/gkae585 (PMC11417369; doi:10.1093/nar/gkae585)
Supplement: gkae585_Supplemental_Files [file gkae585_supplemental_files.zip › Bonnell2024_Supplemental_File3.xlsx]

## Sheet: everything
Supplemental File 3: DNA shape distance predictions for distal shape point mutations
id	seq	seq_distance	shape_distance
0	GATAAAATGAGcccAGTGCATTAcatGTTGTACACC	4	1.43838
1	GATAAAATGAGcatAGTGCATTAaatGTTGTACACC	6	1.72176
2	GATAAAATGAGtcgAGTGCATTAagaGTTGTACACC	4	1.20739
3	GATAAAATGAGgtgAGTGCATTActaGTTGTACACC	4	1.03365
4	GATAAAATGAGcccAGTGCATTAgacGTTGTACACC	4	1.26555
5	GATAAAATGAGgccAGTGCATTAgtcGTTGTACACC	3	1.25924
6	GATAAAATGAGgacAGTGCATTAgcaGTTGTACACC	4	0.985627
7	GATAAAATGAGcggAGTGCATTAggaGTTGTACACC	5	1.30725
8	GATAAAATGAGacgAGTGCATTAtcgGTTGTACACC	3	1.02512
9	GATAAAATGAGcttAGTGCATTAtctGTTGTACACC	5	1.47563
10	GATAAAATGAGtatAGTGCATTAaaaGTTGTACACC	5	1.72484
11	GATAAAATGAGagaAGTGCATTAtatGTTGTACACC	4	1.641
12	GATAAAATGAGtgaAGTGCATTAactGTTGTACACC	6	1.53982
13	GATAAAATGAGtggAGTGCATTAagaGTTGTACACC	5	1.23373
14	GATAAAATGAGtcgAGTGCATTAttcGTTGTACACC	3	1.11148
15	GATAAAATGAGtggAGTGCATTAtaaGTTGTACACC	4	1.28848
16	GATAAAATGAGtctAGTGCATTAtttGTTGTACACC	3	1.46065
17	GATAAAATGAGtctAGTGCATTAaggGTTGTACACC	5	1.57681
18	GATAAAATGAGgagAGTGCATTAccaGTTGTACACC	5	1.0204
19	GATAAAATGAGattAGTGCATTAttaGTTGTACACC	2	0.766162
20	GATAAAATGAGgacAGTGCATTAgtcGTTGTACACC	4	1.17669
21	GATAAAATGAGtatAGTGCATTAtatGTTGTACACC	5	1.58262
22	GATAAAATGAGatgAGTGCATTAgagGTTGTACACC	5	1.51648
23	GATAAAATGAGtctAGTGCATTAatgGTTGTACACC	4	1.22432
24	GATAAAATGAGggcAGTGCATTAgaaGTTGTACACC	4	1.28882
25	GATAAAATGAGatcAGTGCATTActtGTTGTACACC	3	1.42465
26	GATAAAATGAGatcAGTGCATTAcatGTTGTACACC	4	1.40368
27	GATAAAATGAGataAGTGCATTActtGTTGTACACC	4	1.66888
28	GATAAAATGAGacaAGTGCATTAtacGTTGTACACC	3	1.42274
29	GATAAAATGAGatcAGTGCATTAtagGTTGTACACC	3	1.39015
30	GATAAAATGAGgacAGTGCATTAgtgGTTGTACACC	4	1.04954
31	GATAAAATGAGgctAGTGCATTActtGTTGTACACC	4	1.60282
32	GATAAAATGAGgtgAGTGCATTAcctGTTGTACACC	6	1.49427
33	GATAAAATGAGgatAGTGCATTAgttGTTGTACACC	5	1.41049
34	GATAAAATGAGccgAGTGCATTAgaaGTTGTACACC	4	1.32606
35	GATAAAATGAGccgAGTGCATTAttcGTTGTACACC	3	1.1624
36	GATAAAATGAGtgcAGTGCATTAgtgGTTGTACACC	4	1.13883
37	GATAAAATGAGcccAGTGCATTAttgGTTGTACACC	2	0.947103
38	GATAAAATGAGaacAGTGCATTAtagGTTGTACACC	3	1.41757
39	GATAAAATGAGgccAGTGCATTAtctGTTGTACACC	3	1.38671
40	GATAAAATGAGgtaAGTGCATTActaGTTGTACACC	4	1.22325
41	GATAAAATGAGgtaAGTGCATTAataGTTGTACACC	4	1.18115
42	GATAAAATGAGtctAGTGCATTAattGTTGTACACC	4	1.49587
43	GATAAAATGAGtgtAGTGCATTAataGTTGTACACC	4	1.01804
44	GATAAAATGAGcgtAGTGCATTAcctGTTGTACACC	6	1.51987
45	GATAAAATGAGtggAGTGCATTAttaGTTGTACACC	3	0.711384
46	GATAAAATGAGtatAGTGCATTAccaGTTGTACACC	5	1.13645
47	GATAAAATGAGtatAGTGCATTAgctGTTGTACACC	6	1.6855
48	GATAAAATGAGcttAGTGCATTAtgtGTTGTACACC	5	1.38178
49	GATAAAATGAGcgcAGTGCATTAatcGTTGTACACC	4	1.32811
50	GATAAAATGAGgcgAGTGCATTAtgaGTTGTACACC	3	1.18669
51	GATAAAATGAGcatAGTGCATTAtgcGTTGTACACC	5	1.37425
52	GATAAAATGAGatcAGTGCATTAgcgGTTGTACACC	4	1.22865
53	GATAAAATGAGtgaAGTGCATTAtacGTTGTACACC	5	1.47761
54	GATAAAATGAGtctAGTGCATTAtgaGTTGTACACC	3	1.10822
55	GATAAAATGAGcccAGTGCATTAgagGTTGTACACC	4	1.48013
56	GATAAAATGAGtgcAGTGCATTAcccGTTGTACACC	5	1.3283
57	GATAAAATGAGccgAGTGCATTAagaGTTGTACACC	4	1.25443
58	GATAAAATGAGcctAGTGCATTAcacGTTGTACACC	5	1.33257
59	GATAAAATGAGcggAGTGCATTAgctGTTGTACACC	6	1.61895
60	GATAAAATGAGtgcAGTGCATTAtcgGTTGTACACC	4	1.10261
61	GATAAAATGAGcaaAGTGCATTAaggGTTGTACACC	6	1.94018
62	GATAAAATGAGtccAGTGCATTAgccGTTGTACACC	4	1.28167
63	GATAAAATGAGctgAGTGCATTAtgcGTTGTACACC	5	1.4152
64	GATAAAATGAGccaAGTGCATTAggaGTTGTACACC	4	1.42095
65	GATAAAATGAGcttAGTGCATTAcctGTTGTACACC	6	1.59594
66	GATAAAATGAGaacAGTGCATTAcgtGTTGTACACC	4	1.2905
67	GATAAAATGAGattAGTGCATTAcacGTTGTACACC	5	1.34862
68	GATAAAATGAGtggAGTGCATTAaagGTTGTACACC	6	1.65629
69	GATAAAATGAGcccAGTGCATTAgcgGTTGTACACC	4	1.26815
70	GATAAAATGAGggcAGTGCATTAaccGTTGTACACC	5	1.22523
71	GATAAAATGAGgggAGTGCATTAgctGTTGTACACC	6	1.64213
72	GATAAAATGAGtgcAGTGCATTAttaGTTGTACACC	2	0.659851
73	GATAAAATGAGacgAGTGCATTActgGTTGTACACC	3	1.22303
74	GATAAAATGAGtgtAGTGCATTAgttGTTGTACACC	5	1.41138
75	GATAAAATGAGccaAGTGCATTAataGTTGTACACC	3	1.20497
76	GATAAAATGAGccaAGTGCATTAgggGTTGTACACC	5	1.68687
77	GATAAAATGAGgccAGTGCATTAccgGTTGTACACC	4	1.21575
78	GATAAAATGAGttcAGTGCATTActtGTTGTACACC	4	1.49104
79	GATAAAATGAGgagAGTGCATTAgatGTTGTACACC	6	1.53643
80	GATAAAATGAGgtaAGTGCATTActcGTTGTACACC	5	1.48807
81	GATAAAATGAGcacAGTGCATTAtgtGTTGTACACC	4	1.30157
82	GATAAAATGAGggcAGTGCATTAgtgGTTGTACACC	4	1.14966
83	GATAAAATGAGactAGTGCATTAgtcGTTGTACACC	3	1.16187
84	GATAAAATGAGtcgAGTGCATTAagcGTTGTACACC	5	1.4592
85	GATAAAATGAGcacAGTGCATTAttaGTTGTACACC	2	0.693083
86	GATAAAATGAGaaaAGTGCATTActgGTTGTACACC	4	1.82276
87	GATAAAATGAGgatAGTGCATTAcgtGTTGTACACC	6	1.35449
88	GATAAAATGAGaccAGTGCATTAagtGTTGTACACC	3	1.29323
89	GATAAAATGAGtcaAGTGCATTAtcgGTTGTACACC	4	1.27249
90	GATAAAATGAGacgAGTGCATTAtttGTTGTACACC	2	1.41448
91	GATAAAATGAGagaAGTGCATTAgagGTTGTACACC	5	1.6895
92	GATAAAATGAGttgAGTGCATTAtaaGTTGTACACC	4	1.33726
93	GATAAAATGAGgtaAGTGCATTAtagGTTGTACACC	5	1.59374
94	GATAAAATGAGaaaAGTGCATTAcagGTTGTACACC	5	1.96451
95	GATAAAATGAGttgAGTGCATTAagaGTTGTACACC	5	1.2846
96	GATAAAATGAGgtgAGTGCATTAggaGTTGTACACC	5	1.23869
97	GATAAAATGAGgacAGTGCATTAcacGTTGTACACC	5	1.21317
98	GATAAAATGAGgcaAGTGCATTAttcGTTGTACACC	3	1.30608
99	GATAAAATGAGgctAGTGCATTAgcaGTTGTACACC	4	1.21353
100	GATAAAATGAGgcgAGTGCATTAagcGTTGTACACC	5	1.50693
101	GATAAAATGAGcgaAGTGCATTAgcgGTTGTACACC	6	1.50118
102	GATAAAATGAGccaAGTGCATTAgcgGTTGTACACC	5	1.47442
103	GATAAAATGAGccgAGTGCATTAtgcGTTGTACACC	4	1.32134
104	GATAAAATGAGcgtAGTGCATTAtagGTTGTACACC	5	1.47962
105	GATAAAATGAGtgtAGTGCATTAccgGTTGTACACC	6	1.21964
106	GATAAAATGAGaaaAGTGCATTAccgGTTGTACACC	5	1.77035
107	GATAAAATGAGatgAGTGCATTAcacGTTGTACACC	5	1.28107
108	GATAAAATGAGgatAGTGCATTAtcaGTTGTACACC	4	0.821496
109	GATAAAATGAGgtcAGTGCATTAgcgGTTGTACACC	5	1.24093
110	GATAAAATGAGctcAGTGCATTAccgGTTGTACACC	5	1.27004
111	GATAAAATGAGtccAGTGCATTAtatGTTGTACACC	3	1.37194
112	GATAAAATGAGaaaAGTGCATTAgatGTTGTACACC	5	1.98299
113	GATAAAATGAGtatAGTGCATTAggtGTTGTACACC	6	1.52845
114	GATAAAATGAGcgaAGTGCATTAgtgGTTGTACACC	5	1.34436
115	GATAAAATGAGcacAGTGCATTAtctGTTGTACACC	4	1.4008
116	GATAAAATGAGtgcAGTGCATTAaacGTTGTACACC	5	1.41856
117	GATAAAATGAGttaAGTGCATTActgGTTGTACACC	5	1.50046
118	GATAAAATGAGcatAGTGCATTAccaGTTGTACACC	5	1.10265
119	GATAAAATGAGgatAGTGCATTActaGTTGTACACC	4	1.06541
120	GATAAAATGAGcctAGTGCATTAacaGTTGTACACC	4	0.926521
121	GATAAAATGAGcacAGTGCATTAttcGTTGTACACC	3	1.1287
122	GATAAAATGAGggcAGTGCATTAgagGTTGTACACC	5	1.53314
123	GATAAAATGAGtgaAGTGCATTAacgGTTGTACACC	6	1.34989
124	GATAAAATGAGcttAGTGCATTAggaGTTGTACACC	5	1.35962
125	GATAAAATGAGttgAGTGCATTAtccGTTGTACACC	5	1.31787
126	GATAAAATGAGgaaAGTGCATTAgcgGTTGTACACC	6	1.68982
127	GATAAAATGAGaagAGTGCATTAaaaGTTGTACACC	4	1.58914
128	GATAAAATGAGcagAGTGCATTAgatGTTGTACACC	6	1.59256
129	GATAAAATGAGtaaAGTGCATTAaaaGTTGTACACC	5	2.0081
130	GATAAAATGAGttcAGTGCATTAgcgGTTGTACACC	5	1.30505
131	GATAAAATGAGgcaAGTGCATTAggaGTTGTACACC	4	1.43708
132	GATAAAATGAGggaAGTGCATTAattGTTGTACACC	5	1.65421
133	GATAAAATGAGtgtAGTGCATTAacaGTTGTACACC	5	0.874677
134	GATAAAATGAGgtgAGTGCATTAtgtGTTGTACACC	5	1.26298
135	GATAAAATGAGctgAGTGCATTAgcaGTTGTACACC	5	1.24332
136	GATAAAATGAGtgtAGTGCATTAagtGTTGTACACC	6	1.45706
137	GATAAAATGAGcgcAGTGCATTAgagGTTGTACACC	5	1.53999
138	GATAAAATGAGctaAGTGCATTAggcGTTGTACACC	6	1.68258
139	GATAAAATGAGcatAGTGCATTAgctGTTGTACACC	6	1.6629
140	GATAAAATGAGccgAGTGCATTAaaaGTTGTACACC	4	1.66035
141	GATAAAATGAGgccAGTGCATTAttgGTTGTACACC	2	1.01866
142	GATAAAATGAGtcaAGTGCATTAgctGTTGTACACC	5	1.70409
143	GATAAAATGAGcaaAGTGCATTActgGTTGTACACC	5	1.70486
144	GATAAAATGAGttaAGTGCATTAcaaGTTGTACACC	5	1.46214
145	GATAAAATGAGtagAGTGCATTAattGTTGTACACC	5	1.58383
146	GATAAAATGAGtagAGTGCATTAtggGTTGTACACC	5	1.49254
147	GATAAAATGAGaagAGTGCATTAtggGTTGTACACC	4	1.37102
148	GATAAAATGAGccaAGTGCATTAcaaGTTGTACACC	4	1.40638
149	GATAAAATGAGcgtAGTGCATTAgggGTTGTACACC	6	1.5614
150	GATAAAATGAGgttAGTGCATTAactGTTGTACACC	6	1.42178
151	GATAAAATGAGtagAGTGCATTAttgGTTGTACACC	4	1.12726
152	GATAAAATGAGttgAGTGCATTAacgGTTGTACACC	6	1.24094
153	GATAAAATGAGtggAGTGCATTAtatGTTGTACACC	5	1.49495
154	GATAAAATGAGtggAGTGCATTAtttGTTGTACACC	4	1.49543
155	GATAAAATGAGacgAGTGCATTAagtGTTGTACACC	4	1.3939
156	GATAAAATGAGtccAGTGCATTAggtGTTGTACACC	4	1.30909
157	GATAAAATGAGgacAGTGCATTAtggGTTGTACACC	4	1.33923
158	GATAAAATGAGtccAGTGCATTAcaaGTTGTACACC	3	1.1248
159	GATAAAATGAGcgaAGTGCATTAaccGTTGTACACC	6	1.40953
160	GATAAAATGAGttcAGTGCATTAcggGTTGTACACC	5	1.39924
161	GATAAAATGAGgagAGTGCATTAcccGTTGTACACC	6	1.36182
162	GATAAAATGAGcctAGTGCATTAggaGTTGTACACC	4	1.30266
163	GATAAAATGAGttaAGTGCATTAgcaGTTGTACACC	5	1.32573
164	GATAAAATGAGactAGTGCATTAacaGTTGTACACC	3	0.720987
165	GATAAAATGAGtgcAGTGCATTAcctGTTGTACACC	5	1.51223
166	GATAAAATGAGactAGTGCATTAcctGTTGTACACC	4	1.43415
167	GATAAAATGAGcccAGTGCATTAtctGTTGTACACC	3	1.33504
168	GATAAAATGAGcacAGTGCATTAgaaGTTGTACACC	4	1.29663
169	GATAAAATGAGgcgAGTGCATTAatcGTTGTACACC	4	1.36602
170	GATAAAATGAGttcAGTGCATTAaggGTTGTACACC	5	1.57431
171	GATAAAATGAGcccAGTGCATTAgtgGTTGTACACC	3	1.07795
172	GATAAAATGAGgggAGTGCATTAaaaGTTGTACACC	5	1.68248
173	GATAAAATGAGttcAGTGCATTAttcGTTGTACACC	3	1.09041
174	GATAAAATGAGgaaAGTGCATTAtcaGTTGTACACC	4	1.33211
175	GATAAAATGAGgcaAGTGCATTAgctGTTGTACACC	5	1.72548
176	GATAAAATGAGttcAGTGCATTAcgaGTTGTACACC	4	1.12341
177	GATAAAATGAGtttAGTGCATTAcccGTTGTACACC	6	1.4896
178	GATAAAATGAGtctAGTGCATTAtggGTTGTACACC	4	1.39885
179	GATAAAATGAGttgAGTGCATTAaatGTTGTACACC	6	1.70248
180	GATAAAATGAGtagAGTGCATTAtttGTTGTACACC	4	1.55061
181	GATAAAATGAGggaAGTGCATTAataGTTGTACACC	4	1.21977
182	GATAAAATGAGgcgAGTGCATTAttaGTTGTACACC	2	0.763774
183	GATAAAATGAGgccAGTGCATTAgaaGTTGTACACC	3	1.28139
184	GATAAAATGAGgctAGTGCATTAgatGTTGTACACC	5	1.60508
185	GATAAAATGAGtcgAGTGCATTAtgcGTTGTACACC	4	1.27678
186	GATAAAATGAGtagAGTGCATTAagaGTTGTACACC	5	1.30006
187	GATAAAATGAGcacAGTGCATTAgggGTTGTACACC	5	1.56836
188	GATAAAATGAGtggAGTGCATTAaggGTTGTACACC	6	1.60907
189	GATAAAATGAGcaaAGTGCATTAtacGTTGTACACC	5	1.71702
190	GATAAAATGAGagcAGTGCATTAccgGTTGTACACC	4	1.22788
191	GATAAAATGAGcacAGTGCATTAtttGTTGTACACC	3	1.48681
192	GATAAAATGAGacaAGTGCATTAggcGTTGTACACC	4	1.53641
193	GATAAAATGAGaatAGTGCATTAgatGTTGTACACC	5	1.53796
194	GATAAAATGAGtttAGTGCATTAcaaGTTGTACACC	5	1.41481
195	GATAAAATGAGattAGTGCATTAacgGTTGTACACC	5	1.22179
196	GATAAAATGAGcatAGTGCATTAggaGTTGTACACC	5	1.3613
197	GATAAAATGAGaggAGTGCATTAgacGTTGTACACC	5	1.37447
198	GATAAAATGAGgcaAGTGCATTAagtGTTGTACACC	5	1.6077
199	GATAAAATGAGtacAGTGCATTAgacGTTGTACACC	5	1.3647
200	GATAAAATGAGacaAGTGCATTAagcGTTGTACACC	4	1.56358
201	GATAAAATGAGaacAGTGCATTAtttGTTGTACACC	2	1.41741
202	GATAAAATGAGgtaAGTGCATTAattGTTGTACACC	5	1.62594
203	GATAAAATGAGagaAGTGCATTAgatGTTGTACACC	5	1.67306
204	GATAAAATGAGttgAGTGCATTAttaGTTGTACACC	3	0.796342
205	GATAAAATGAGagcAGTGCATTAcgtGTTGTACACC	4	1.36285
206	GATAAAATGAGcgaAGTGCATTAtacGTTGTACACC	5	1.48751
207	GATAAAATGAGcccAGTGCATTAgctGTTGTACACC	4	1.53801
208	GATAAAATGAGttgAGTGCATTAccaGTTGTACACC	5	1.07229
209	GATAAAATGAGagaAGTGCATTAtcaGTTGTACACC	3	1.09127
210	GATAAAATGAGtacAGTGCATTAaatGTTGTACACC	5	1.68092
211	GATAAAATGAGagcAGTGCATTAcacGTTGTACACC	4	1.30481
212	GATAAAATGAGataAGTGCATTAccgGTTGTACACC	5	1.41219
213	GATAAAATGAGtaaAGTGCATTAtcgGTTGTACACC	5	1.61667
214	GATAAAATGAGcttAGTGCATTAcgaGTTGTACACC	5	1.2499
215	GATAAAATGAGgctAGTGCATTAgccGTTGTACACC	5	1.49348
216	GATAAAATGAGcccAGTGCATTAggaGTTGTACACC	3	1.20557
217	GATAAAATGAGattAGTGCATTAgcaGTTGTACACC	4	1.14824
218	GATAAAATGAGtaaAGTGCATTAcgtGTTGTACACC	6	1.7944
219	GATAAAATGAGgtaAGTGCATTAtcaGTTGTACACC	4	1.01789
220	GATAAAATGAGcttAGTGCATTAccaGTTGTACACC	5	1.10056
221	GATAAAATGAGgtgAGTGCATTAgatGTTGTACACC	6	1.48877
222	GATAAAATGAGgcgAGTGCATTAcgtGTTGTACACC	5	1.40355
223	GATAAAATGAGcacAGTGCATTAataGTTGTACACC	3	1.03256
224	GATAAAATGAGggcAGTGCATTAaaaGTTGTACACC	4	1.63076
225	GATAAAATGAGatgAGTGCATTAcagGTTGTACACC	5	1.4736
226	GATAAAATGAGtccAGTGCATTAgtaGTTGTACACC	2	0.678573
227	GATAAAATGAGcaaAGTGCATTAaccGTTGTACACC	6	1.64993
228	GATAAAATGAGccgAGTGCATTAcctGTTGTACACC	5	1.55209
229	GATAAAATGAGggaAGTGCATTAtatGTTGTACACC	5	1.62199
230	GATAAAATGAGttaAGTGCATTAaatGTTGTACACC	6	1.81394
231	GATAAAATGAGcgtAGTGCATTAgagGTTGTACACC	6	1.53261
232	GATAAAATGAGggaAGTGCATTAagtGTTGTACACC	6	1.60451
233	GATAAAATGAGgttAGTGCATTAgaaGTTGTACACC	5	1.32957
234	GATAAAATGAGcgaAGTGCATTAccaGTTGTACACC	5	1.20889
235	GATAAAATGAGcctAGTGCATTAttcGTTGTACACC	3	1.15653
236	GATAAAATGAGcgaAGTGCATTAtcaGTTGTACACC	4	1.08285
237	GATAAAATGAGaagAGTGCATTAaatGTTGTACACC	5	1.60949
238	GATAAAATGAGgggAGTGCATTAtatGTTGTACACC	5	1.53635
239	GATAAAATGAGtcgAGTGCATTAgaaGTTGTACACC	4	1.28166
240	GATAAAATGAGcttAGTGCATTActaGTTGTACACC	4	1.17586
241	GATAAAATGAGaccAGTGCATTAattGTTGTACACC	2	1.35439
242	GATAAAATGAGgagAGTGCATTAgtgGTTGTACACC	5	1.17776
243	GATAAAATGAGcaaAGTGCATTAgcaGTTGTACACC	5	1.55329
244	GATAAAATGAGaggAGTGCATTAaatGTTGTACACC	5	1.68887
245	GATAAAATGAGgaaAGTGCATTAcagGTTGTACACC	6	1.8193
246	GATAAAATGAGtgcAGTGCATTAcaaGTTGTACACC	4	1.24385
247	GATAAAATGAGcagAGTGCATTAggaGTTGTACACC	5	1.36168
248	GATAAAATGAGggaAGTGCATTAtcgGTTGTACACC	5	1.29706
249	GATAAAATGAGctgAGTGCATTAtaaGTTGTACACC	4	1.40304
250	GATAAAATGAGcgaAGTGCATTAagcGTTGTACACC	6	1.62273
251	GATAAAATGAGagaAGTGCATTActtGTTGTACACC	4	1.6709
252	GATAAAATGAGcagAGTGCATTAtccGTTGTACACC	5	1.34307
253	GATAAAATGAGcttAGTGCATTAtgaGTTGTACACC	4	1.23308
254	GATAAAATGAGctgAGTGCATTAccgGTTGTACACC	6	1.36064
255	GATAAAATGAGtcaAGTGCATTAgcaGTTGTACACC	4	1.25313
256	GATAAAATGAGctaAGTGCATTAattGTTGTACACC	5	1.74992
257	GATAAAATGAGttaAGTGCATTAgatGTTGTACACC	6	1.6915
258	GATAAAATGAGcagAGTGCATTAgccGTTGTACACC	6	1.48002
259	GATAAAATGAGtttAGTGCATTAggcGTTGTACACC	6	1.57898
260	GATAAAATGAGcaaAGTGCATTAttcGTTGTACACC	4	1.57317
261	GATAAAATGAGacgAGTGCATTAtagGTTGTACACC	3	1.41465
262	GATAAAATGAGggcAGTGCATTAgacGTTGTACACC	5	1.32716
263	GATAAAATGAGcgtAGTGCATTAttaGTTGTACACC	3	0.677175
264	GATAAAATGAGaagAGTGCATTAggcGTTGTACACC	5	1.38903
265	GATAAAATGAGgtcAGTGCATTAttaGTTGTACACC	2	0.4818
266	GATAAAATGAGggtAGTGCATTAtcgGTTGTACACC	5	1.08021
267	GATAAAATGAGataAGTGCATTAgggGTTGTACACC	5	1.71369
268	GATAAAATGAGgtaAGTGCATTAtccGTTGTACACC	5	1.38272
269	GATAAAATGAGcatAGTGCATTAagaGTTGTACACC	5	1.31004
270	GATAAAATGAGgtaAGTGCATTAaccGTTGTACACC	6	1.36026
271	GATAAAATGAGgccAGTGCATTAtggGTTGTACACC	3	1.41231
272	GATAAAATGAGacgAGTGCATTAgcaGTTGTACACC	3	1.00099
273	GATAAAATGAGtccAGTGCATTAttgGTTGTACACC	2	0.866015
274	GATAAAATGAGacgAGTGCATTAgtcGTTGTACACC	3	1.18959
275	GATAAAATGAGtggAGTGCATTAatgGTTGTACACC	5	1.26561
276	GATAAAATGAGgctAGTGCATTAcatGTTGTACACC	5	1.58421
277	GATAAAATGAGgtaAGTGCATTAtctGTTGTACACC	5	1.51367
278	GATAAAATGAGgggAGTGCATTAagaGTTGTACACC	5	1.28358
279	GATAAAATGAGtgaAGTGCATTAcctGTTGTACACC	6	1.66369
280	GATAAAATGAGtaaAGTGCATTAcgcGTTGTACACC	6	1.76297
281	GATAAAATGAGaacAGTGCATTAcgcGTTGTACACC	4	1.24643
282	GATAAAATGAGataAGTGCATTAcggGTTGTACACC	5	1.58739
283	GATAAAATGAGcctAGTGCATTAggcGTTGTACACC	5	1.46533
284	GATAAAATGAGtgcAGTGCATTAtccGTTGTACACC	4	1.24017
285	GATAAAATGAGattAGTGCATTActtGTTGTACACC	4	1.55397
286	GATAAAATGAGatcAGTGCATTAtccGTTGTACACC	3	1.14212
287	GATAAAATGAGaagAGTGCATTAatgGTTGTACACC	4	1.19242
288	GATAAAATGAGcgaAGTGCATTAgccGTTGTACACC	6	1.56046
289	GATAAAATGAGtccAGTGCATTAcgtGTTGTACACC	4	1.24097
290	GATAAAATGAGaggAGTGCATTAgcaGTTGTACACC	4	1.14868
291	GATAAAATGAGcgcAGTGCATTAtggGTTGTACACC	4	1.42644
292	GATAAAATGAGccgAGTGCATTAtacGTTGTACACC	4	1.35072
293	GATAAAATGAGaagAGTGCATTAatcGTTGTACACC	4	1.2684
294	GATAAAATGAGttaAGTGCATTAcgtGTTGTACACC	6	1.55329
295	GATAAAATGAGctcAGTGCATTAtgaGTTGTACACC	3	1.18362
296	GATAAAATGAGttcAGTGCATTAtggGTTGTACACC	4	1.39604
297	GATAAAATGAGgagAGTGCATTAtgtGTTGTACACC	5	1.31882
298	GATAAAATGAGgttAGTGCATTActgGTTGTACACC	5	1.33871
299	GATAAAATGAGactAGTGCATTAcaaGTTGTACACC	3	1.14765
300	GATAAAATGAGggtAGTGCATTAggcGTTGTACACC	6	1.41059
301	GATAAAATGAGataAGTGCATTAtgaGTTGTACACC	3	1.335
302	GATAAAATGAGtcaAGTGCATTAgggGTTGTACACC	5	1.67877
303	GATAAAATGAGgttAGTGCATTAaacGTTGTACACC	6	1.46416
304	GATAAAATGAGtgtAGTGCATTAtcaGTTGTACACC	4	0.823031
305	GATAAAATGAGgcgAGTGCATTAgcgGTTGTACACC	5	1.37518
306	GATAAAATGAGcaaAGTGCATTAgggGTTGTACACC	6	1.91329
307	GATAAAATGAGcctAGTGCATTAagaGTTGTACACC	4	1.249
308	GATAAAATGAGcagAGTGCATTAagcGTTGTACACC	6	1.54554
309	GATAAAATGAGtcaAGTGCATTAgatGTTGTACACC	5	1.63522
310	GATAAAATGAGggtAGTGCATTAcaaGTTGTACACC	5	1.22404
311	GATAAAATGAGtagAGTGCATTAaggGTTGTACACC	6	1.66048
312	GATAAAATGAGatcAGTGCATTAgcaGTTGTACACC	3	0.966059
313	GATAAAATGAGgtgAGTGCATTAttgGTTGTACACC	4	0.988919
314	GATAAAATGAGcgtAGTGCATTAactGTTGTACACC	6	1.38317
315	GATAAAATGAGttgAGTGCATTAgacGTTGTACACC	6	1.39116
316	GATAAAATGAGcgtAGTGCATTAaacGTTGTACACC	6	1.4267
317	GATAAAATGAGtccAGTGCATTAaagGTTGTACACC	4	1.54617
318	GATAAAATGAGgcgAGTGCATTAcggGTTGTACACC	5	1.46486
319	GATAAAATGAGtgcAGTGCATTActtGTTGTACACC	4	1.5044
320	GATAAAATGAGcttAGTGCATTAaccGTTGTACACC	6	1.3178
321	GATAAAATGAGatcAGTGCATTAataGTTGTACACC	2	0.887488
322	GATAAAATGAGattAGTGCATTAcgaGTTGTACACC	4	1.20568
323	GATAAAATGAGtaaAGTGCATTAgggGTTGTACACC	6	1.95261
324	GATAAAATGAGggtAGTGCATTAgtgGTTGTACACC	5	1.11716
325	GATAAAATGAGagcAGTGCATTAaccGTTGTACACC	4	1.22953
326	GATAAAATGAGtggAGTGCATTAactGTTGTACACC	6	1.40024
327	GATAAAATGAGatcAGTGCATTAcgtGTTGTACACC	4	1.26032
328	GATAAAATGAGagtAGTGCATTAtggGTTGTACACC	4	1.37576
329	GATAAAATGAGcagAGTGCATTAacaGTTGTACACC	5	1.00781
330	GATAAAATGAGcgcAGTGCATTAaatGTTGTACACC	5	1.65696
331	GATAAAATGAGaaaAGTGCATTAtcgGTTGTACACC	4	1.69633
332	GATAAAATGAGgatAGTGCATTAaggGTTGTACACC	6	1.59094
333	GATAAAATGAGggtAGTGCATTAaagGTTGTACACC	6	1.6198
334	GATAAAATGAGtttAGTGCATTAaacGTTGTACACC	6	1.57062
335	GATAAAATGAGaggAGTGCATTAgggGTTGTACACC	5	1.60231
336	GATAAAATGAGccaAGTGCATTActgGTTGTACACC	4	1.44617
337	GATAAAATGAGactAGTGCATTAtcaGTTGTACACC	2	0.657376
338	GATAAAATGAGaccAGTGCATTAgcgGTTGTACACC	3	1.14358
339	GATAAAATGAGaaaAGTGCATTAttcGTTGTACACC	3	1.70023
340	GATAAAATGAGgacAGTGCATTAttgGTTGTACACC	3	0.914646
341	GATAAAATGAGtgcAGTGCATTAtggGTTGTACACC	4	1.41029
342	GATAAAATGAGattAGTGCATTAtacGTTGTACACC	4	1.36158
343	GATAAAATGAGgtgAGTGCATTAgtgGTTGTACACC	5	1.11487
344	GATAAAATGAGtttAGTGCATTAagaGTTGTACACC	5	1.38056
345	GATAAAATGAGgttAGTGCATTAccgGTTGTACACC	6	1.26642
346	GATAAAATGAGcaaAGTGCATTAgttGTTGTACACC	5	1.79518
347	GATAAAATGAGagaAGTGCATTAacgGTTGTACACC	5	1.36742
348	GATAAAATGAGataAGTGCATTAacgGTTGTACACC	5	1.36496
349	GATAAAATGAGtcgAGTGCATTAacgGTTGTACACC	5	1.16084
350	GATAAAATGAGtccAGTGCATTAtctGTTGTACACC	3	1.27879
351	GATAAAATGAGtttAGTGCATTAcatGTTGTACACC	6	1.63047
352	GATAAAATGAGaatAGTGCATTAccgGTTGTACACC	5	1.25188
353	GATAAAATGAGaagAGTGCATTAacaGTTGTACACC	4	0.800408
354	GATAAAATGAGgcaAGTGCATTAtccGTTGTACACC	4	1.41946
355	GATAAAATGAGtgtAGTGCATTAttgGTTGTACACC	4	1.0233
356	GATAAAATGAGgtcAGTGCATTAcacGTTGTACACC	5	1.20992
357	GATAAAATGAGgcaAGTGCATTAattGTTGTACACC	4	1.65729
358	GATAAAATGAGagcAGTGCATTAcgcGTTGTACACC	4	1.32119
359	GATAAAATGAGcccAGTGCATTAacaGTTGTACACC	3	0.784165
360	GATAAAATGAGaatAGTGCATTActgGTTGTACACC	4	1.32497
361	GATAAAATGAGttaAGTGCATTAaggGTTGTACACC	6	1.76328
362	GATAAAATGAGcgcAGTGCATTAtcgGTTGTACACC	4	1.12319
363	GATAAAATGAGtgcAGTGCATTAgttGTTGTACACC	4	1.40599
364	GATAAAATGAGattAGTGCATTAgttGTTGTACACC	4	1.45891
365	GATAAAATGAGtgtAGTGCATTAccaGTTGTACACC	5	0.982966
366	GATAAAATGAGtcaAGTGCATTAtttGTTGTACACC	3	1.60285
367	GATAAAATGAGtgtAGTGCATTAcatGTTGTACACC	6	1.48966
368	GATAAAATGAGaggAGTGCATTAgaaGTTGTACACC	4	1.33749
369	GATAAAATGAGgggAGTGCATTAgtgGTTGTACACC	5	1.22192
370	GATAAAATGAGtcgAGTGCATTAtttGTTGTACACC	3	1.47377
371	GATAAAATGAGcctAGTGCATTAgtaGTTGTACACC	3	0.922502
372	GATAAAATGAGactAGTGCATTAagtGTTGTACACC	4	1.37032
373	GATAAAATGAGtttAGTGCATTAtcaGTTGTACACC	4	1.05675
374	GATAAAATGAGagcAGTGCATTAtggGTTGTACACC	3	1.42277
375	GATAAAATGAGatgAGTGCATTAtgtGTTGTACACC	4	1.27401
376	GATAAAATGAGcgcAGTGCATTAcgaGTTGTACACC	4	1.16098
377	GATAAAATGAGcggAGTGCATTAcgtGTTGTACACC	6	1.39375
378	GATAAAATGAGtgaAGTGCATTAattGTTGTACACC	5	1.65856
379	GATAAAATGAGagtAGTGCATTAgtgGTTGTACACC	4	1.09578
380	GATAAAATGAGattAGTGCATTAcatGTTGTACACC	5	1.53476
381	GATAAAATGAGagcAGTGCATTAgacGTTGTACACC	4	1.33114
382	GATAAAATGAGcagAGTGCATTAttaGTTGTACACC	3	0.83738
383	GATAAAATGAGtgaAGTGCATTAccaGTTGTACACC	5	1.1967
384	GATAAAATGAGaccAGTGCATTAccaGTTGTACACC	2	0.71808
385	GATAAAATGAGttaAGTGCATTAcacGTTGTACACC	6	1.50262
386	GATAAAATGAGgcgAGTGCATTAtggGTTGTACACC	4	1.4618
387	GATAAAATGAGtgaAGTGCATTAagcGTTGTACACC	6	1.61367
388	GATAAAATGAGaacAGTGCATTAaacGTTGTACACC	4	1.36224
389	GATAAAATGAGtgaAGTGCATTAatgGTTGTACACC	5	1.4185
390	GATAAAATGAGctgAGTGCATTAaaaGTTGTACACC	5	1.73597
391	GATAAAATGAGgatAGTGCATTAgcgGTTGTACACC	6	1.32508
392	GATAAAATGAGgttAGTGCATTAgtgGTTGTACACC	5	1.19516
393	GATAAAATGAGcgcAGTGCATTAttcGTTGTACACC	3	1.12908
394	GATAAAATGAGgtcAGTGCATTAaaaGTTGTACACC	4	1.55927
395	GATAAAATGAGtccAGTGCATTAcatGTTGTACACC	4	1.38633
396	GATAAAATGAGgggAGTGCATTAtaaGTTGTACACC	4	1.33629
397	GATAAAATGAGgatAGTGCATTAgtcGTTGTACACC	5	1.262
398	GATAAAATGAGcgaAGTGCATTAtgtGTTGTACACC	5	1.46952
399	GATAAAATGAGggcAGTGCATTAccaGTTGTACACC	4	0.987838
400	GATAAAATGAGcatAGTGCATTAtgaGTTGTACACC	4	1.23494
401	GATAAAATGAGgtaAGTGCATTAtcgGTTGTACACC	5	1.26081
402	GATAAAATGAGtagAGTGCATTAgtaGTTGTACACC	4	0.990549
403	GATAAAATGAGgtgAGTGCATTAgtcGTTGTACACC	5	1.23531
404	GATAAAATGAGtgtAGTGCATTAgctGTTGTACACC	6	1.58607
405	GATAAAATGAGtggAGTGCATTActgGTTGTACACC	5	1.3158
406	GATAAAATGAGcgtAGTGCATTAagaGTTGTACACC	5	1.21433
407	GATAAAATGAGcggAGTGCATTAgaaGTTGTACACC	5	1.32545
408	GATAAAATGAGtacAGTGCATTAacaGTTGTACACC	4	0.935788
409	GATAAAATGAGggtAGTGCATTAagaGTTGTACACC	5	1.18429
410	GATAAAATGAGgtgAGTGCATTAtagGTTGTACACC	5	1.45331
411	GATAAAATGAGacgAGTGCATTAatgGTTGTACACC	3	1.16885
412	GATAAAATGAGcagAGTGCATTAcaaGTTGTACACC	5	1.34646
413	GATAAAATGAGttaAGTGCATTAactGTTGTACACC	6	1.57503
414	GATAAAATGAGttcAGTGCATTAacaGTTGTACACC	4	0.842539
415	GATAAAATGAGacaAGTGCATTAaagGTTGTACACC	4	1.73047
416	GATAAAATGAGccaAGTGCATTAagtGTTGTACACC	5	1.59329
417	GATAAAATGAGcatAGTGCATTAcctGTTGTACACC	6	1.59738
418	GATAAAATGAGcctAGTGCATTAaatGTTGTACACC	5	1.67578
419	GATAAAATGAGgtaAGTGCATTAactGTTGTACACC	6	1.50463
420	GATAAAATGAGcagAGTGCATTAatgGTTGTACACC	5	1.34048
421	GATAAAATGAGtcaAGTGCATTAcagGTTGTACACC	5	1.61276
422	GATAAAATGAGttcAGTGCATTAtcgGTTGTACACC	4	1.08431
423	GATAAAATGAGgaaAGTGCATTAttgGTTGTACACC	4	1.46434
424	GATAAAATGAGatgAGTGCATTAtacGTTGTACACC	4	1.29471
425	GATAAAATGAGttgAGTGCATTAtgtGTTGTACACC	5	1.35937
426	GATAAAATGAGaatAGTGCATTAcggGTTGTACACC	5	1.44663
427	GATAAAATGAGtccAGTGCATTActtGTTGTACACC	3	1.40756
428	GATAAAATGAGcttAGTGCATTAtcaGTTGTACACC	4	0.960413
429	GATAAAATGAGcacAGTGCATTAatcGTTGTACACC	4	1.32779
430	GATAAAATGAGggtAGTGCATTAtttGTTGTACACC	4	1.45491
431	GATAAAATGAGagtAGTGCATTAttcGTTGTACACC	3	1.06433
432	GATAAAATGAGtgaAGTGCATTAcatGTTGTACACC	6	1.63858
433	GATAAAATGAGacaAGTGCATTAtagGTTGTACACC	3	1.57734
434	GATAAAATGAGcagAGTGCATTAactGTTGTACACC	6	1.46827
435	GATAAAATGAGagtAGTGCATTAactGTTGTACACC	5	1.33933
436	GATAAAATGAGacaAGTGCATTAactGTTGTACACC	4	1.48725
437	GATAAAATGAGgtgAGTGCATTAcaaGTTGTACACC	5	1.22195
438	GATAAAATGAGgttAGTGCATTAccaGTTGTACACC	5	1.04044
439	GATAAAATGAGagcAGTGCATTAtcgGTTGTACACC	3	1.11852
440	GATAAAATGAGgaaAGTGCATTAtcgGTTGTACACC	5	1.5258
441	GATAAAATGAGaacAGTGCATTAcaaGTTGTACACC	3	1.17922
442	GATAAAATGAGaacAGTGCATTAgatGTTGTACACC	4	1.45391
443	GATAAAATGAGtatAGTGCATTAaagGTTGTACACC	6	1.73583
444	GATAAAATGAGcgcAGTGCATTAagaGTTGTACACC	4	1.22362
445	GATAAAATGAGgggAGTGCATTAactGTTGTACACC	6	1.44436
446	GATAAAATGAGgtgAGTGCATTAttaGTTGTACACC	3	0.617572
447	GATAAAATGAGaagAGTGCATTActaGTTGTACACC	3	1.00659
448	GATAAAATGAGctaAGTGCATTAcctGTTGTACACC	6	1.75479
449	GATAAAATGAGaccAGTGCATTActgGTTGTACACC	2	1.10692
450	GATAAAATGAGttaAGTGCATTActcGTTGTACACC	5	1.55922
451	GATAAAATGAGgccAGTGCATTAgcaGTTGTACACC	3	1.08284
452	GATAAAATGAGgttAGTGCATTAtaaGTTGTACACC	4	1.31186
453	GATAAAATGAGccgAGTGCATTAggcGTTGTACACC	5	1.46997
454	GATAAAATGAGacgAGTGCATTAgcgGTTGTACACC	4	1.2563
455	GATAAAATGAGcttAGTGCATTAatcGTTGTACACC	5	1.40651
456	GATAAAATGAGtggAGTGCATTAagcGTTGTACACC	6	1.48106
457	GATAAAATGAGggcAGTGCATTActaGTTGTACACC	3	1.07109
458	GATAAAATGAGgtaAGTGCATTAgctGTTGTACACC	6	1.69539
459	GATAAAATGAGgagAGTGCATTAaaaGTTGTACACC	5	1.65069
460	GATAAAATGAGcgcAGTGCATTAaccGTTGTACACC	5	1.23378
461	GATAAAATGAGcaaAGTGCATTAgtcGTTGTACACC	5	1.68103
462	GATAAAATGAGccgAGTGCATTAagcGTTGTACACC	5	1.49834
463	GATAAAATGAGggcAGTGCATTAcctGTTGTACACC	5	1.5204
464	GATAAAATGAGcacAGTGCATTAggtGTTGTACACC	5	1.42852
465	GATAAAATGAGactAGTGCATTActcGTTGTACACC	3	1.26902
466	GATAAAATGAGaagAGTGCATTAtttGTTGTACACC	3	1.43402
467	GATAAAATGAGtctAGTGCATTAttgGTTGTACACC	3	0.999918
468	GATAAAATGAGtgaAGTGCATTActcGTTGTACACC	5	1.52365
469	GATAAAATGAGccgAGTGCATTAcaaGTTGTACACC	4	1.29202
470	GATAAAATGAGgtgAGTGCATTAtacGTTGTACACC	5	1.28386
471	GATAAAATGAGaggAGTGCATTAaggGTTGTACACC	5	1.63433
472	GATAAAATGAGcgaAGTGCATTAcctGTTGTACACC	6	1.67249
473	GATAAAATGAGgaaAGTGCATTAggaGTTGTACACC	5	1.64338
474	GATAAAATGAGactAGTGCATTAgcaGTTGTACACC	3	0.967882
475	GATAAAATGAGtgtAGTGCATTAaacGTTGTACACC	6	1.4239
476	GATAAAATGAGaatAGTGCATTAagcGTTGTACACC	5	1.48921
477	GATAAAATGAGaaaAGTGCATTAttaGTTGTACACC	2	1.44817
478	GATAAAATGAGgatAGTGCATTAatcGTTGTACACC	5	1.31557
479	GATAAAATGAGtgcAGTGCATTActcGTTGTACACC	4	1.35664
480	GATAAAATGAGcgaAGTGCATTAaatGTTGTACACC	6	1.79166
481	GATAAAATGAGtctAGTGCATTAacaGTTGTACACC	4	0.847199
482	GATAAAATGAGcacAGTGCATTAttgGTTGTACACC	3	1.03775
483	GATAAAATGAGgtcAGTGCATTAaagGTTGTACACC	5	1.57142
484	GATAAAATGAGataAGTGCATTAaacGTTGTACACC	5	1.59193
485	GATAAAATGAGtttAGTGCATTAaccGTTGTACACC	6	1.38958
486	GATAAAATGAGctcAGTGCATTAgaaGTTGTACACC	4	1.33302
487	GATAAAATGAGtaaAGTGCATTAaccGTTGTACACC	6	1.69537
488	GATAAAATGAGagtAGTGCATTAcagGTTGTACACC	5	1.44959
489	GATAAAATGAGcacAGTGCATTAcagGTTGTACACC	5	1.49749
490	GATAAAATGAGcacAGTGCATTAtagGTTGTACACC	4	1.48697
491	GATAAAATGAGgacAGTGCATTAgacGTTGTACACC	5	1.24145
492	GATAAAATGAGgccAGTGCATTAttcGTTGTACACC	2	1.11117
493	GATAAAATGAGatcAGTGCATTAcccGTTGTACACC	4	1.23726
494	GATAAAATGAGcacAGTGCATTAtgaGTTGTACACC	3	1.14248
495	GATAAAATGAGcgcAGTGCATTAggcGTTGTACACC	5	1.44377
496	GATAAAATGAGtcgAGTGCATTActgGTTGTACACC	4	1.29114
497	GATAAAATGAGgccAGTGCATTAaatGTTGTACACC	4	1.6448
498	GATAAAATGAGgtgAGTGCATTAgacGTTGTACACC	6	1.29714
499	GATAAAATGAGcggAGTGCATTAagtGTTGTACACC	6	1.49278
500	GATAAAATGAGctgAGTGCATTActtGTTGTACACC	5	1.62549
501	GATAAAATGAGcggAGTGCATTAcccGTTGTACACC	6	1.37293
502	GATAAAATGAGctgAGTGCATTAactGTTGTACACC	6	1.50632
503	GATAAAATGAGgagAGTGCATTAgcgGTTGTACACC	6	1.35401
504	GATAAAATGAGggaAGTGCATTAacgGTTGTACACC	6	1.34454
505	GATAAAATGAGgctAGTGCATTAtttGTTGTACACC	3	1.57209
506	GATAAAATGAGagaAGTGCATTAttgGTTGTACACC	3	1.24926
507	GATAAAATGAGggaAGTGCATTAccaGTTGTACACC	5	1.19066
508	GATAAAATGAGtaaAGTGCATTAccaGTTGTACACC	5	1.53261
509	GATAAAATGAGtgcAGTGCATTAtgaGTTGTACACC	3	1.12263
510	GATAAAATGAGcgcAGTGCATTAcctGTTGTACACC	5	1.5273
511	GATAAAATGAGgggAGTGCATTAgcgGTTGTACACC	6	1.3926
512	GATAAAATGAGtgtAGTGCATTAcacGTTGTACACC	6	1.29706
513	GATAAAATGAGcagAGTGCATTAgtaGTTGTACACC	4	1.00412
514	GATAAAATGAGcgcAGTGCATTAgcaGTTGTACACC	4	1.10121
515	GATAAAATGAGtcaAGTGCATTAagaGTTGTACACC	4	1.36195
516	GATAAAATGAGtatAGTGCATTAgtgGTTGTACACC	5	1.27961
517	GATAAAATGAGtcaAGTGCATTAcgaGTTGTACACC	4	1.30596
518	GATAAAATGAGagaAGTGCATTActgGTTGTACACC	4	1.47964
519	GATAAAATGAGaacAGTGCATTAaggGTTGTACACC	4	1.53683
520	GATAAAATGAGgacAGTGCATTAcgaGTTGTACACC	4	1.05198
521	GATAAAATGAGttaAGTGCATTAccaGTTGTACACC	5	1.24167
522	GATAAAATGAGtcgAGTGCATTAttaGTTGTACACC	2	0.66466
523	GATAAAATGAGtgtAGTGCATTAattGTTGTACACC	5	1.51161
524	GATAAAATGAGcgaAGTGCATTAatgGTTGTACACC	5	1.4288
525	GATAAAATGAGacaAGTGCATTAcgaGTTGTACACC	3	1.27434
526	GATAAAATGAGtgtAGTGCATTAaagGTTGTACACC	6	1.63945
527	GATAAAATGAGacgAGTGCATTAaacGTTGTACACC	4	1.3592
528	GATAAAATGAGccaAGTGCATTAgtcGTTGTACACC	4	1.418
529	GATAAAATGAGctgAGTGCATTActgGTTGTACACC	5	1.42817
530	GATAAAATGAGgcaAGTGCATTAatcGTTGTACACC	4	1.48153
531	GATAAAATGAGactAGTGCATTAtgcGTTGTACACC	3	1.18056
532	GATAAAATGAGagcAGTGCATTAgatGTTGTACACC	4	1.51849
533	GATAAAATGAGtgcAGTGCATTAgggGTTGTACACC	5	1.55396
534	GATAAAATGAGagtAGTGCATTAattGTTGTACACC	4	1.4743
535	GATAAAATGAGgatAGTGCATTAgtaGTTGTACACC	4	0.868967
536	GATAAAATGAGtacAGTGCATTAtcgGTTGTACACC	4	1.15826
537	GATAAAATGAGtcgAGTGCATTAaccGTTGTACACC	5	1.21769
538	GATAAAATGAGgtgAGTGCATTAtgcGTTGTACACC	5	1.25291
539	GATAAAATGAGgcgAGTGCATTAggaGTTGTACACC	4	1.31769
540	GATAAAATGAGaaaAGTGCATTAtttGTTGTACACC	3	1.95638
541	GATAAAATGAGatgAGTGCATTAcggGTTGTACACC	5	1.40422
542	GATAAAATGAGcagAGTGCATTAaaaGTTGTACACC	5	1.70305
543	GATAAAATGAGctcAGTGCATTAttaGTTGTACACC	2	0.758988
544	GATAAAATGAGgggAGTGCATTAgatGTTGTACACC	6	1.57055
545	GATAAAATGAGaatAGTGCATTAaacGTTGTACACC	5	1.45161
546	GATAAAATGAGtggAGTGCATTAtgcGTTGTACACC	5	1.30171
547	GATAAAATGAGtatAGTGCATTAtgcGTTGTACACC	5	1.40152
548	GATAAAATGAGaacAGTGCATTAttaGTTGTACACC	1	0.528021
549	GATAAAATGAGgtcAGTGCATTAtgaGTTGTACACC	3	1.02811
550	GATAAAATGAGctaAGTGCATTAatgGTTGTACACC	5	1.52431
551	GATAAAATGAGtggAGTGCATTAgaaGTTGTACACC	5	1.3065
552	GATAAAATGAGtcgAGTGCATTAgagGTTGTACACC	5	1.52713
553	GATAAAATGAGgccAGTGCATTAcctGTTGTACACC	4	1.51411
554	GATAAAATGAGtagAGTGCATTAggcGTTGTACACC	6	1.5091
555	GATAAAATGAGtatAGTGCATTAgtcGTTGTACACC	5	1.38581
556	GATAAAATGAGgaaAGTGCATTAcccGTTGTACACC	6	1.69609
557	GATAAAATGAGcttAGTGCATTAacaGTTGTACACC	5	1.00502
558	GATAAAATGAGactAGTGCATTAccaGTTGTACACC	3	0.849108
559	GATAAAATGAGtcgAGTGCATTAggtGTTGTACACC	5	1.41494
560	GATAAAATGAGcttAGTGCATTAaatGTTGTACACC	6	1.72043
561	GATAAAATGAGaacAGTGCATTAaaaGTTGTACACC	3	1.57416
562	GATAAAATGAGtccAGTGCATTAaaaGTTGTACACC	3	1.53382
563	GATAAAATGAGtagAGTGCATTAcacGTTGTACACC	6	1.38055
564	GATAAAATGAGaaaAGTGCATTAttgGTTGTACACC	3	1.64127
565	GATAAAATGAGttcAGTGCATTAaacGTTGTACACC	5	1.40438
566	GATAAAATGAGtccAGTGCATTAcgcGTTGTACACC	4	1.19507
567	GATAAAATGAGggtAGTGCATTAtgcGTTGTACACC	5	1.25495
568	GATAAAATGAGtttAGTGCATTAgggGTTGTACACC	6	1.69391
569	GATAAAATGAGttaAGTGCATTAcgaGTTGTACACC	5	1.37577
570	GATAAAATGAGgagAGTGCATTAggaGTTGTACACC	5	1.29558
571	GATAAAATGAGgcaAGTGCATTAccaGTTGTACACC	4	1.19494
572	GATAAAATGAGcagAGTGCATTAgctGTTGTACACC	6	1.6632
573	GATAAAATGAGgccAGTGCATTAactGTTGTACACC	4	1.37684
574	GATAAAATGAGtctAGTGCATTAcgcGTTGTACACC	5	1.2954
575	GATAAAATGAGaaaAGTGCATTAaatGTTGTACACC	5	2.08841
576	GATAAAATGAGcgtAGTGCATTActcGTTGTACACC	5	1.36515
577	GATAAAATGAGttaAGTGCATTAtccGTTGTACACC	5	1.45902
578	GATAAAATGAGaatAGTGCATTAtcgGTTGTACACC	4	1.14482
579	GATAAAATGAGggaAGTGCATTAtcaGTTGTACACC	4	1.06246
580	GATAAAATGAGcgaAGTGCATTActaGTTGTACACC	4	1.27782
581	GATAAAATGAGtcaAGTGCATTAtgaGTTGTACACC	3	1.28987
582	GATAAAATGAGaaaAGTGCATTAtggGTTGTACACC	4	1.91068
583	GATAAAATGAGgaaAGTGCATTAcgaGTTGTACACC	5	1.55383
584	GATAAAATGAGttcAGTGCATTAggtGTTGTACACC	5	1.39846
585	GATAAAATGAGattAGTGCATTAtccGTTGTACACC	4	1.29986
586	GATAAAATGAGtgcAGTGCATTAagtGTTGTACACC	5	1.45184
587	GATAAAATGAGtggAGTGCATTAaatGTTGTACACC	6	1.66444
588	GATAAAATGAGtagAGTGCATTAatgGTTGTACACC	5	1.33035
589	GATAAAATGAGggaAGTGCATTActcGTTGTACACC	5	1.51891
590	GATAAAATGAGcaaAGTGCATTAaagGTTGTACACC	6	1.97952
591	GATAAAATGAGgccAGTGCATTAaaaGTTGTACACC	3	1.62489
592	GATAAAATGAGgtaAGTGCATTAtacGTTGTACACC	5	1.4409
593	GATAAAATGAGtctAGTGCATTAtacGTTGTACACC	4	1.29235
594	GATAAAATGAGctgAGTGCATTAtacGTTGTACACC	5	1.44267
595	GATAAAATGAGttcAGTGCATTAagaGTTGTACACC	4	1.18803
596	GATAAAATGAGttgAGTGCATTAcggGTTGTACACC	6	1.4821
597	GATAAAATGAGttgAGTGCATTAaagGTTGTACACC	6	1.69451
598	GATAAAATGAGcgcAGTGCATTAggtGTTGTACACC	5	1.42882
599	GATAAAATGAGgtcAGTGCATTAatcGTTGTACACC	4	1.23077
600	GATAAAATGAGtggAGTGCATTAcggGTTGTACACC	6	1.43824
601	GATAAAATGAGggaAGTGCATTAcatGTTGTACACC	6	1.63417
602	GATAAAATGAGagcAGTGCATTAgagGTTGTACACC	4	1.53658
603	GATAAAATGAGatgAGTGCATTAgtgGTTGTACACC	4	1.12735
604	GATAAAATGAGtagAGTGCATTAtcaGTTGTACACC	4	0.949178
605	GATAAAATGAGaaaAGTGCATTAtaaGTTGTACACC	3	1.80314
606	GATAAAATGAGgaaAGTGCATTAttcGTTGTACACC	4	1.53014
607	GATAAAATGAGatgAGTGCATTAgggGTTGTACACC	5	1.54557
608	GATAAAATGAGcatAGTGCATTAagtGTTGTACACC	6	1.54033
609	GATAAAATGAGctgAGTGCATTAtccGTTGTACACC	5	1.38456
610	GATAAAATGAGaatAGTGCATTAacaGTTGTACACC	4	0.919099
611	GATAAAATGAGcagAGTGCATTAcgcGTTGTACACC	6	1.4057
612	GATAAAATGAGcgcAGTGCATTAgtgGTTGTACACC	4	1.15877
613	GATAAAATGAGtcaAGTGCATTAacgGTTGTACACC	5	1.32085
614	GATAAAATGAGgcgAGTGCATTActcGTTGTACACC	4	1.41011
615	GATAAAATGAGcgcAGTGCATTAgtaGTTGTACACC	3	0.887844
616	GATAAAATGAGggcAGTGCATTAatgGTTGTACACC	4	1.24735
617	GATAAAATGAGtacAGTGCATTAgtgGTTGTACACC	4	1.19279
618	GATAAAATGAGcacAGTGCATTAtgcGTTGTACACC	4	1.2918
619	GATAAAATGAGaggAGTGCATTAcggGTTGTACACC	5	1.46645
620	GATAAAATGAGggaAGTGCATTAgagGTTGTACACC	6	1.67104
621	GATAAAATGAGcgcAGTGCATTAgctGTTGTACACC	5	1.5957
622	GATAAAATGAGaagAGTGCATTAgacGTTGTACACC	5	1.27568
623	GATAAAATGAGagcAGTGCATTAggcGTTGTACACC	4	1.44014
624	GATAAAATGAGatgAGTGCATTAggtGTTGTACACC	5	1.40345
625	GATAAAATGAGgttAGTGCATTAatgGTTGTACACC	5	1.2894
626	GATAAAATGAGtcaAGTGCATTAcccGTTGTACACC	5	1.47237
627	GATAAAATGAGgagAGTGCATTAaccGTTGTACACC	6	1.25163
628	GATAAAATGAGagcAGTGCATTAgtcGTTGTACACC	3	1.27096
629	GATAAAATGAGttgAGTGCATTAccgGTTGTACACC	6	1.29271
630	GATAAAATGAGaaaAGTGCATTAtccGTTGTACACC	4	1.7888
631	GATAAAATGAGctaAGTGCATTAttaGTTGTACACC	3	1.10808
632	GATAAAATGAGcgtAGTGCATTAataGTTGTACACC	4	1.02195
633	GATAAAATGAGgaaAGTGCATTAgctGTTGTACACC	6	1.90073
634	GATAAAATGAGgacAGTGCATTAcagGTTGTACACC	5	1.41497
635	GATAAAATGAGgtgAGTGCATTAcgcGTTGTACACC	6	1.28692
636	GATAAAATGAGtctAGTGCATTAaaaGTTGTACACC	4	1.61321
637	GATAAAATGAGctcAGTGCATTAgtcGTTGTACACC	4	1.31174
638	GATAAAATGAGgtgAGTGCATTAccgGTTGTACACC	6	1.19094
639	GATAAAATGAGgagAGTGCATTAtggGTTGTACACC	5	1.44191
640	GATAAAATGAGaggAGTGCATTAatcGTTGTACACC	4	1.36772
641	GATAAAATGAGcctAGTGCATTAaggGTTGTACACC	5	1.62081
642	GATAAAATGAGgatAGTGCATTAgggGTTGTACACC	6	1.55803
643	GATAAAATGAGtcgAGTGCATTAattGTTGTACACC	4	1.50869
644	GATAAAATGAGgacAGTGCATTAacgGTTGTACACC	5	1.07041
645	GATAAAATGAGgagAGTGCATTAaagGTTGTACACC	6	1.66217
646	GATAAAATGAGcagAGTGCATTAgagGTTGTACACC	6	1.60983
647	GATAAAATGAGctaAGTGCATTActtGTTGTACACC	5	1.74804
648	GATAAAATGAGataAGTGCATTAcagGTTGTACACC	5	1.64908
649	GATAAAATGAGattAGTGCATTAtttGTTGTACACC	3	1.52225
650	GATAAAATGAGtctAGTGCATTAggtGTTGTACACC	5	1.40127
651	GATAAAATGAGggtAGTGCATTAacaGTTGTACACC	5	0.837257
652	GATAAAATGAGcttAGTGCATTAccgGTTGTACACC	6	1.31626
653	GATAAAATGAGttaAGTGCATTAttcGTTGTACACC	4	1.34897
654	GATAAAATGAGaacAGTGCATTAgggGTTGTACACC	4	1.50273
655	GATAAAATGAGtacAGTGCATTAccgGTTGTACACC	5	1.26419
656	GATAAAATGAGgggAGTGCATTAatcGTTGTACACC	5	1.38356
657	GATAAAATGAGattAGTGCATTAtcaGTTGTACACC	3	0.902109
658	GATAAAATGAGcttAGTGCATTAcacGTTGTACACC	6	1.3883
659	GATAAAATGAGccaAGTGCATTAatgGTTGTACACC	4	1.40065
660	GATAAAATGAGtcaAGTGCATTAatgGTTGTACACC	4	1.39089
661	GATAAAATGAGtatAGTGCATTAtgaGTTGTACACC	4	1.26521
662	GATAAAATGAGcctAGTGCATTActtGTTGTACACC	4	1.54006
663	GATAAAATGAGgtcAGTGCATTAcctGTTGTACACC	5	1.44346
664	GATAAAATGAGtgcAGTGCATTAtctGTTGTACACC	4	1.38466
665	GATAAAATGAGgtgAGTGCATTAactGTTGTACACC	6	1.35499
666	GATAAAATGAGgatAGTGCATTAgaaGTTGTACACC	5	1.28411
667	GATAAAATGAGctgAGTGCATTAagaGTTGTACACC	5	1.35293
668	GATAAAATGAGctgAGTGCATTAtcaGTTGTACACC	4	1.02039
669	GATAAAATGAGactAGTGCATTAgcgGTTGTACACC	4	1.23009
670	GATAAAATGAGaaaAGTGCATTAcgtGTTGTACACC	5	1.86649
671	GATAAAATGAGggcAGTGCATTAcaaGTTGTACACC	4	1.25377
672	GATAAAATGAGcttAGTGCATTAttgGTTGTACACC	4	1.13673
673	GATAAAATGAGtagAGTGCATTAgcaGTTGTACACC	5	1.18558
674	GATAAAATGAGggtAGTGCATTAgtcGTTGTACACC	5	1.23738
675	GATAAAATGAGagaAGTGCATTAcagGTTGTACACC	5	1.65112
676	GATAAAATGAGtgcAGTGCATTAattGTTGTACACC	4	1.50658
677	GATAAAATGAGacaAGTGCATTAgcaGTTGTACACC	3	1.22014
678	GATAAAATGAGtaaAGTGCATTAcagGTTGTACACC	6	1.89615
679	GATAAAATGAGtttAGTGCATTAacaGTTGTACACC	5	1.09746
680	GATAAAATGAGccgAGTGCATTAtagGTTGTACACC	4	1.5127
681	GATAAAATGAGgaaAGTGCATTAcgtGTTGTACACC	6	1.71299
682	GATAAAATGAGaagAGTGCATTActgGTTGTACACC	4	1.24557
683	GATAAAATGAGgcaAGTGCATTActtGTTGTACACC	4	1.65532
684	GATAAAATGAGgggAGTGCATTAtgtGTTGTACACC	5	1.35841
685	GATAAAATGAGtggAGTGCATTAcagGTTGTACACC	6	1.50605
686	GATAAAATGAGtggAGTGCATTAataGTTGTACACC	4	1.04493
687	GATAAAATGAGgatAGTGCATTAgccGTTGTACACC	6	1.39188
688	GATAAAATGAGgccAGTGCATTAcacGTTGTACACC	4	1.29339
689	GATAAAATGAGacgAGTGCATTAgacGTTGTACACC	4	1.25367
690	GATAAAATGAGcctAGTGCATTAcgaGTTGTACACC	4	1.18769
691	GATAAAATGAGactAGTGCATTAatgGTTGTACACC	3	1.14063
692	GATAAAATGAGgggAGTGCATTAgtaGTTGTACACC	4	0.968817
693	GATAAAATGAGcgaAGTGCATTAacgGTTGTACACC	6	1.36071
694	GATAAAATGAGtacAGTGCATTAatgGTTGTACACC	4	1.28721
695	GATAAAATGAGgtaAGTGCATTAcgcGTTGTACACC	6	1.44363
696	GATAAAATGAGgaaAGTGCATTAgtcGTTGTACACC	5	1.64083
697	GATAAAATGAGagtAGTGCATTAgctGTTGTACACC	5	1.55056
698	GATAAAATGAGctcAGTGCATTAtacGTTGTACACC	4	1.35756
699	GATAAAATGAGaacAGTGCATTActtGTTGTACACC	3	1.45142
700	GATAAAATGAGtgtAGTGCATTAaaaGTTGTACACC	5	1.62781
701	GATAAAATGAGccgAGTGCATTActtGTTGTACACC	4	1.54447
702	GATAAAATGAGcttAGTGCATTAaacGTTGTACACC	6	1.50748
703	GATAAAATGAGcatAGTGCATTAaagGTTGTACACC	6	1.71389
704	GATAAAATGAGgggAGTGCATTAataGTTGTACACC	4	1.10335
705	GATAAAATGAGacaAGTGCATTAgggGTTGTACACC	4	1.6543
706	GATAAAATGAGctgAGTGCATTAgggGTTGTACACC	6	1.67147
707	GATAAAATGAGctgAGTGCATTAgagGTTGTACACC	6	1.64461
708	GATAAAATGAGaggAGTGCATTAcagGTTGTACACC	5	1.53301
709	GATAAAATGAGcttAGTGCATTActtGTTGTACACC	5	1.58853
710	GATAAAATGAGttcAGTGCATTAccgGTTGTACACC	5	1.19681
711	GATAAAATGAGagtAGTGCATTAgggGTTGTACACC	5	1.52269
712	GATAAAATGAGgcgAGTGCATTAgcaGTTGTACACC	4	1.14665
713	GATAAAATGAGggaAGTGCATTAtgaGTTGTACACC	4	1.31412
714	GATAAAATGAGcttAGTGCATTAcagGTTGTACACC	6	1.56771
715	GATAAAATGAGaccAGTGCATTAatgGTTGTACACC	2	1.04675
716	GATAAAATGAGataAGTGCATTAtttGTTGTACACC	3	1.63938
717	GATAAAATGAGctcAGTGCATTAcaaGTTGTACACC	4	1.29916
718	GATAAAATGAGgacAGTGCATTAcccGTTGTACACC	5	1.25259
719	GATAAAATGAGtctAGTGCATTAcgtGTTGTACACC	5	1.33786
720	GATAAAATGAGagaAGTGCATTAgccGTTGTACACC	5	1.56632
721	GATAAAATGAGgtaAGTGCATTAtatGTTGTACACC	5	1.59315
722	GATAAAATGAGccgAGTGCATTAgctGTTGTACACC	5	1.61944
723	GATAAAATGAGctgAGTGCATTAtgtGTTGTACACC	5	1.42412
724	GATAAAATGAGggcAGTGCATTAcggGTTGTACACC	5	1.4222
725	GATAAAATGAGacgAGTGCATTAttaGTTGTACACC	1	0.520119
726	GATAAAATGAGtgaAGTGCATTAaatGTTGTACACC	6	1.78346
727	GATAAAATGAGcgaAGTGCATTActtGTTGTACACC	5	1.66541
728	GATAAAATGAGacaAGTGCATTAtttGTTGTACACC	2	1.57719
729	GATAAAATGAGtgtAGTGCATTAatcGTTGTACACC	5	1.31653
730	GATAAAATGAGtgaAGTGCATTAtatGTTGTACACC	5	1.62643
731	GATAAAATGAGcgcAGTGCATTAgaaGTTGTACACC	4	1.29696
732	GATAAAATGAGgtgAGTGCATTAcgtGTTGTACACC	6	1.32966
733	GATAAAATGAGaggAGTGCATTAgttGTTGTACACC	4	1.45925
734	GATAAAATGAGagtAGTGCATTAcgcGTTGTACACC	5	1.27042
735	GATAAAATGAGgtcAGTGCATTAactGTTGTACACC	5	1.29874
736	GATAAAATGAGctaAGTGCATTAactGTTGTACACC	6	1.63782
737	GATAAAATGAGctcAGTGCATTAagaGTTGTACACC	4	1.26178
738	GATAAAATGAGggcAGTGCATTAtaaGTTGTACACC	3	1.27055
739	GATAAAATGAGacaAGTGCATTActtGTTGTACACC	3	1.60783
740	GATAAAATGAGcgtAGTGCATTAcacGTTGTACACC	6	1.30013
741	GATAAAATGAGttcAGTGCATTAatcGTTGTACACC	4	1.2954
742	GATAAAATGAGgcaAGTGCATTAaacGTTGTACACC	5	1.5777
743	GATAAAATGAGtagAGTGCATTAcagGTTGTACACC	6	1.56085
744	GATAAAATGAGtatAGTGCATTAaccGTTGTACACC	6	1.34792
745	GATAAAATGAGctcAGTGCATTAatcGTTGTACACC	4	1.36335
746	GATAAAATGAGgccAGTGCATTAataGTTGTACACC	2	1.01337
747	GATAAAATGAGcccAGTGCATTAtcaGTTGTACACC	2	0.726109
748	GATAAAATGAGtcaAGTGCATTAtgcGTTGTACACC	4	1.42382
749	GATAAAATGAGctaAGTGCATTAgatGTTGTACACC	6	1.75011
750	GATAAAATGAGagaAGTGCATTAtggGTTGTACACC	4	1.58669
751	GATAAAATGAGtcaAGTGCATTAataGTTGTACACC	3	1.19361
752	GATAAAATGAGaatAGTGCATTAtatGTTGTACACC	4	1.50302
753	GATAAAATGAGggcAGTGCATTActgGTTGTACACC	4	1.29825
754	GATAAAATGAGaccAGTGCATTAggaGTTGTACACC	2	1.07376
755	GATAAAATGAGaccAGTGCATTAgggGTTGTACACC	3	1.40691
756	GATAAAATGAGcgcAGTGCATTAtgcGTTGTACACC	4	1.29213
757	GATAAAATGAGctcAGTGCATTAcccGTTGTACACC	5	1.38023
758	GATAAAATGAGcggAGTGCATTAaagGTTGTACACC	6	1.67128
759	GATAAAATGAGtacAGTGCATTAcgaGTTGTACACC	4	1.19494
760	GATAAAATGAGctgAGTGCATTAttaGTTGTACACC	3	0.90244
761	GATAAAATGAGttgAGTGCATTAgcaGTTGTACACC	5	1.16859
762	GATAAAATGAGcgcAGTGCATTAactGTTGTACACC	5	1.39134
763	GATAAAATGAGgctAGTGCATTActgGTTGTACACC	4	1.40232
764	GATAAAATGAGagaAGTGCATTAtccGTTGTACACC	4	1.4376
765	GATAAAATGAGataAGTGCATTAggtGTTGTACACC	5	1.5867
766	GATAAAATGAGttaAGTGCATTActtGTTGTACACC	5	1.68936
767	GATAAAATGAGatgAGTGCATTAagtGTTGTACACC	5	1.44285
768	GATAAAATGAGtaaAGTGCATTAaacGTTGTACACC	6	1.84666
769	GATAAAATGAGtgtAGTGCATTAttaGTTGTACACC	3	0.671255
770	GATAAAATGAGcgtAGTGCATTAgcgGTTGTACACC	6	1.32904
771	GATAAAATGAGtcgAGTGCATTAgtaGTTGTACACC	3	0.865343
772	GATAAAATGAGtatAGTGCATTAagaGTTGTACACC	5	1.33862
773	GATAAAATGAGcttAGTGCATTAacgGTTGTACACC	6	1.26545
774	GATAAAATGAGtctAGTGCATTAggaGTTGTACACC	4	1.24749
775	GATAAAATGAGcagAGTGCATTAtacGTTGTACACC	5	1.40289
776	GATAAAATGAGcatAGTGCATTAgatGTTGTACACC	6	1.59225
777	GATAAAATGAGgttAGTGCATTAcggGTTGTACACC	6	1.45922
778	GATAAAATGAGagtAGTGCATTAgacGTTGTACACC	5	1.28077
779	GATAAAATGAGcttAGTGCATTAgacGTTGTACACC	6	1.41307
780	GATAAAATGAGccgAGTGCATTAcgaGTTGTACACC	4	1.1934
781	GATAAAATGAGctaAGTGCATTAacaGTTGTACACC	5	1.2419
782	GATAAAATGAGataAGTGCATTAgcgGTTGTACACC	5	1.50503
783	GATAAAATGAGgtcAGTGCATTAtttGTTGTACACC	3	1.40085
784	GATAAAATGAGcccAGTGCATTActcGTTGTACACC	3	1.30595
785	GATAAAATGAGcgaAGTGCATTAaacGTTGTACACC	6	1.58829
786	GATAAAATGAGtctAGTGCATTAcggGTTGTACACC	5	1.40205
787	GATAAAATGAGggaAGTGCATTAttaGTTGTACACC	3	0.949752
788	GATAAAATGAGcaaAGTGCATTAgtgGTTGTACACC	5	1.59462
789	GATAAAATGAGagaAGTGCATTAagaGTTGTACACC	4	1.40716
790	GATAAAATGAGcagAGTGCATTAtgcGTTGTACACC	5	1.37462
791	GATAAAATGAGaccAGTGCATTAactGTTGTACACC	3	1.20607
792	GATAAAATGAGcgaAGTGCATTAgacGTTGTACACC	6	1.49898
793	GATAAAATGAGgggAGTGCATTAcatGTTGTACACC	6	1.54921
794	GATAAAATGAGtgaAGTGCATTAgccGTTGTACACC	6	1.55103
795	GATAAAATGAGccaAGTGCATTAttgGTTGTACACC	3	1.20942
796	GATAAAATGAGgtcAGTGCATTAgttGTTGTACACC	4	1.33175
797	GATAAAATGAGcgcAGTGCATTAtttGTTGTACACC	3	1.4871
798	GATAAAATGAGggaAGTGCATTAggcGTTGTACACC	6	1.5828
799	GATAAAATGAGgatAGTGCATTActcGTTGTACACC	5	1.36129
800	GATAAAATGAGcacAGTGCATTAgtcGTTGTACACC	4	1.27474
801	GATAAAATGAGatgAGTGCATTAgaaGTTGTACACC	4	1.26896
802	GATAAAATGAGgaaAGTGCATTActgGTTGTACACC	5	1.66523
803	GATAAAATGAGcaaAGTGCATTAtcgGTTGTACACC	5	1.56895
804	GATAAAATGAGacaAGTGCATTAtgtGTTGTACACC	3	1.40393
805	GATAAAATGAGctgAGTGCATTAggtGTTGTACACC	6	1.541
806	GATAAAATGAGagcAGTGCATTAagaGTTGTACACC	3	1.21933
807	GATAAAATGAGgacAGTGCATTAtttGTTGTACACC	3	1.40366
808	GATAAAATGAGactAGTGCATTAaagGTTGTACACC	4	1.56287
809	GATAAAATGAGgtgAGTGCATTAtatGTTGTACACC	5	1.45266
810	GATAAAATGAGgacAGTGCATTAggaGTTGTACACC	4	1.18024
811	GATAAAATGAGaatAGTGCATTAaccGTTGTACACC	5	1.2535
812	GATAAAATGAGcctAGTGCATTAcggGTTGTACACC	5	1.45136
813	GATAAAATGAGtctAGTGCATTAcacGTTGTACACC	5	1.27869
814	GATAAAATGAGtgcAGTGCATTAgccGTTGTACACC	5	1.38732
815	GATAAAATGAGcaaAGTGCATTAaacGTTGTACACC	6	1.80504
816	GATAAAATGAGgccAGTGCATTAtagGTTGTACACC	3	1.4737
817	GATAAAATGAGgggAGTGCATTAtgaGTTGTACACC	4	1.20683
818	GATAAAATGAGataAGTGCATTAtccGTTGTACACC	4	1.43525
819	GATAAAATGAGaatAGTGCATTAcccGTTGTACACC	5	1.36354
820	GATAAAATGAGgtgAGTGCATTAagaGTTGTACACC	5	1.18213
821	GATAAAATGAGcgaAGTGCATTAcccGTTGTACACC	6	1.50823
822	GATAAAATGAGagtAGTGCATTAgttGTTGTACACC	4	1.37135
823	GATAAAATGAGaccAGTGCATTAgtgGTTGTACACC	2	0.928188
824	GATAAAATGAGaaaAGTGCATTAgttGTTGTACACC	4	1.90751
825	GATAAAATGAGcgtAGTGCATTActaGTTGTACACC	4	1.07033
826	GATAAAATGAGagcAGTGCATTAaagGTTGTACACC	4	1.64559
827	GATAAAATGAGgctAGTGCATTAagaGTTGTACACC	4	1.32561
828	GATAAAATGAGgtcAGTGCATTAgtcGTTGTACACC	4	1.17334
829	GATAAAATGAGattAGTGCATTAgacGTTGTACACC	5	1.37411
830	GATAAAATGAGtaaAGTGCATTAcggGTTGTACACC	6	1.84275
831	GATAAAATGAGcgaAGTGCATTAgcaGTTGTACACC	5	1.29508
832	GATAAAATGAGaacAGTGCATTAgtcGTTGTACACC	3	1.19306
833	GATAAAATGAGttcAGTGCATTAgctGTTGTACACC	5	1.56858
834	GATAAAATGAGgttAGTGCATTAtcaGTTGTACACC	4	0.89088
835	GATAAAATGAGagcAGTGCATTAacgGTTGTACACC	4	1.17325
836	GATAAAATGAGggtAGTGCATTAgttGTTGTACACC	5	1.3885
837	GATAAAATGAGccgAGTGCATTAcgtGTTGTACACC	5	1.39433
838	GATAAAATGAGcgcAGTGCATTAaagGTTGTACACC	5	1.64877
839	GATAAAATGAGttaAGTGCATTAtgaGTTGTACACC	4	1.36051
840	GATAAAATGAGtctAGTGCATTAtaaGTTGTACACC	3	1.24795
841	GATAAAATGAGcggAGTGCATTAtcgGTTGTACACC	5	1.15598
842	GATAAAATGAGcatAGTGCATTAtaaGTTGTACACC	4	1.36173
843	GATAAAATGAGacaAGTGCATTAggtGTTGTACACC	4	1.52236
844	GATAAAATGAGcaaAGTGCATTActaGTTGTACACC	4	1.53893
845	GATAAAATGAGacaAGTGCATTAacgGTTGTACACC	4	1.2896
846	GATAAAATGAGgcaAGTGCATTAacgGTTGTACACC	5	1.34834
847	GATAAAATGAGcagAGTGCATTAtaaGTTGTACACC	4	1.3621
848	GATAAAATGAGgcaAGTGCATTAacaGTTGTACACC	4	1.10758
849	GATAAAATGAGaatAGTGCATTAgacGTTGTACACC	5	1.35331
850	GATAAAATGAGcacAGTGCATTAcggGTTGTACACC	5	1.42928
851	GATAAAATGAGacaAGTGCATTAccgGTTGTACACC	4	1.3395
852	GATAAAATGAGcacAGTGCATTAgctGTTGTACACC	5	1.59543
853	GATAAAATGAGacgAGTGCATTAccgGTTGTACACC	4	1.14345
854	GATAAAATGAGaaaAGTGCATTAattGTTGTACACC	4	1.98282
855	GATAAAATGAGcacAGTGCATTActgGTTGTACACC	4	1.306
856	GATAAAATGAGtcgAGTGCATTAtgtGTTGTACACC	4	1.28666
857	GATAAAATGAGgcaAGTGCATTAgccGTTGTACACC	5	1.54968
858	GATAAAATGAGgaaAGTGCATTAaccGTTGTACACC	6	1.60895
859	GATAAAATGAGaagAGTGCATTAcatGTTGTACACC	5	1.4473
860	GATAAAATGAGaatAGTGCATTAtgaGTTGTACACC	3	1.16411
861	GATAAAATGAGgctAGTGCATTAgggGTTGTACACC	5	1.64943
862	GATAAAATGAGtagAGTGCATTAgaaGTTGTACACC	5	1.36931
863	GATAAAATGAGgcaAGTGCATTAtttGTTGTACACC	3	1.62557
864	GATAAAATGAGctgAGTGCATTAcacGTTGTACACC	6	1.43044
865	GATAAAATGAGttaAGTGCATTAaagGTTGTACACC	6	1.80647
866	GATAAAATGAGcgcAGTGCATTAccaGTTGTACACC	4	0.998429
867	GATAAAATGAGttgAGTGCATTAgttGTTGTACACC	5	1.47498
868	GATAAAATGAGatcAGTGCATTAaggGTTGTACACC	4	1.51158
869	GATAAAATGAGggaAGTGCATTAgaaGTTGTACACC	5	1.45014
870	GATAAAATGAGggaAGTGCATTAggtGTTGTACACC	6	1.56918
871	GATAAAATGAGaatAGTGCATTAtggGTTGTACACC	4	1.44353
872	GATAAAATGAGataAGTGCATTAtgtGTTGTACACC	4	1.47345
873	GATAAAATGAGtatAGTGCATTAagtGTTGTACACC	6	1.56471
874	GATAAAATGAGctaAGTGCATTAatcGTTGTACACC	5	1.58446
875	GATAAAATGAGctaAGTGCATTAttgGTTGTACACC	4	1.35071
876	GATAAAATGAGgtcAGTGCATTAcaaGTTGTACACC	4	1.15926
877	GATAAAATGAGcacAGTGCATTActtGTTGTACACC	4	1.51927
878	GATAAAATGAGatcAGTGCATTAttgGTTGTACACC	2	0.893524
879	GATAAAATGAGcgcAGTGCATTAtatGTTGTACACC	4	1.48662
880	GATAAAATGAGcggAGTGCATTAgtcGTTGTACACC	5	1.30405
881	GATAAAATGAGaggAGTGCATTAagaGTTGTACACC	4	1.2665
882	GATAAAATGAGcctAGTGCATTAgcaGTTGTACACC	4	1.12934
883	GATAAAATGAGgatAGTGCATTAtttGTTGTACACC	4	1.4759
884	GATAAAATGAGttcAGTGCATTAcgtGTTGTACACC	5	1.33491
885	GATAAAATGAGacgAGTGCATTAcgcGTTGTACACC	4	1.2431
886	GATAAAATGAGtggAGTGCATTAattGTTGTACACC	5	1.52985
887	GATAAAATGAGagaAGTGCATTAcccGTTGTACACC	5	1.51429
888	GATAAAATGAGtcaAGTGCATTAgaaGTTGTACACC	4	1.4282
889	GATAAAATGAGcttAGTGCATTAcaaGTTGTACACC	5	1.34438
890	GATAAAATGAGtttAGTGCATTAggaGTTGTACACC	5	1.4293
891	GATAAAATGAGatgAGTGCATTAaccGTTGTACACC	5	1.20432
892	GATAAAATGAGttgAGTGCATTAatcGTTGTACACC	5	1.38449
893	GATAAAATGAGtgcAGTGCATTAcacGTTGTACACC	5	1.29119
894	GATAAAATGAGtctAGTGCATTAtgcGTTGTACACC	4	1.26161
895	GATAAAATGAGatgAGTGCATTActaGTTGTACACC	3	1.0471
896	GATAAAATGAGcttAGTGCATTAtcgGTTGTACACC	5	1.21488
897	GATAAAATGAGaggAGTGCATTAcctGTTGTACACC	5	1.56187
898	GATAAAATGAGtgaAGTGCATTAtccGTTGTACACC	5	1.42094
899	GATAAAATGAGctaAGTGCATTAgaaGTTGTACACC	5	1.55844
900	GATAAAATGAGgagAGTGCATTActaGTTGTACACC	4	1.10119
901	GATAAAATGAGgcgAGTGCATTAttgGTTGTACACC	3	1.08624
902	GATAAAATGAGttaAGTGCATTAcgcGTTGTACACC	6	1.51687
903	GATAAAATGAGggcAGTGCATTAcccGTTGTACACC	5	1.3376
904	GATAAAATGAGgatAGTGCATTAtccGTTGTACACC	5	1.24526
905	GATAAAATGAGgagAGTGCATTAgacGTTGTACACC	6	1.35157
906	GATAAAATGAGgacAGTGCATTActtGTTGTACACC	4	1.43799
907	GATAAAATGAGtcgAGTGCATTAgccGTTGTACACC	5	1.38962
908	GATAAAATGAGcttAGTGCATTAgaaGTTGTACACC	5	1.37713
909	GATAAAATGAGccaAGTGCATTAtttGTTGTACACC	3	1.61133
910	GATAAAATGAGtcaAGTGCATTAccaGTTGTACACC	4	1.16384
911	GATAAAATGAGttcAGTGCATTAgttGTTGTACACC	4	1.39169
912	GATAAAATGAGtggAGTGCATTAccgGTTGTACACC	6	1.24218
913	GATAAAATGAGcttAGTGCATTActcGTTGTACACC	5	1.44936
914	GATAAAATGAGgtcAGTGCATTActgGTTGTACACC	4	1.20723
915	GATAAAATGAGagcAGTGCATTAgtgGTTGTACACC	3	1.15425
916	GATAAAATGAGtagAGTGCATTAcatGTTGTACACC	6	1.56289
917	GATAAAATGAGcgtAGTGCATTAaaaGTTGTACACC	5	1.63026
918	GATAAAATGAGtctAGTGCATTAgagGTTGTACACC	5	1.51447
919	GATAAAATGAGtggAGTGCATTAcccGTTGTACACC	6	1.35464
920	GATAAAATGAGaacAGTGCATTAattGTTGTACACC	3	1.45368
921	GATAAAATGAGtgtAGTGCATTAtctGTTGTACACC	5	1.39013
922	GATAAAATGAGcctAGTGCATTAgcgGTTGTACACC	5	1.36078
923	GATAAAATGAGcccAGTGCATTAagaGTTGTACACC	3	1.14737
924	GATAAAATGAGgctAGTGCATTAtagGTTGTACACC	4	1.57223
925	GATAAAATGAGaacAGTGCATTAccgGTTGTACACC	4	1.14706
926	GATAAAATGAGtttAGTGCATTAatgGTTGTACACC	5	1.40912
927	GATAAAATGAGtgtAGTGCATTAcctGTTGTACACC	6	1.51724
928	GATAAAATGAGccgAGTGCATTAgcaGTTGTACACC	4	1.13535
929	GATAAAATGAGcacAGTGCATTAtaaGTTGTACACC	3	1.27847
930	GATAAAATGAGgttAGTGCATTActtGTTGTACACC	5	1.54748
931	GATAAAATGAGagcAGTGCATTAatgGTTGTACACC	3	1.25158
932	GATAAAATGAGggaAGTGCATTAtctGTTGTACACC	5	1.54399
933	GATAAAATGAGagaAGTGCATTAtgcGTTGTACACC	4	1.46713
934	GATAAAATGAGttgAGTGCATTAcacGTTGTACACC	6	1.36599
935	GATAAAATGAGcgcAGTGCATTAggaGTTGTACACC	4	1.27835
936	GATAAAATGAGtcgAGTGCATTAgtcGTTGTACACC	4	1.25951
937	GATAAAATGAGtgcAGTGCATTAttcGTTGTACACC	3	1.10861
938	GATAAAATGAGcgtAGTGCATTAtcaGTTGTACACC	4	0.827867
939	GATAAAATGAGtacAGTGCATTAaggGTTGTACACC	5	1.62612
940	GATAAAATGAGtcaAGTGCATTAcggGTTGTACACC	5	1.54963
941	GATAAAATGAGcccAGTGCATTAttcGTTGTACACC	2	1.04596
942	GATAAAATGAGcccAGTGCATTAattGTTGTACACC	3	1.4611
943	GATAAAATGAGtctAGTGCATTActtGTTGTACACC	4	1.49368
944	GATAAAATGAGtttAGTGCATTAacgGTTGTACACC	6	1.34004
945	GATAAAATGAGgcaAGTGCATTAtcaGTTGTACACC	3	1.06726
946	GATAAAATGAGgttAGTGCATTAtatGTTGTACACC	5	1.51515
947	GATAAAATGAGtagAGTGCATTAgctGTTGTACACC	6	1.65505
948	GATAAAATGAGtctAGTGCATTAtcgGTTGTACACC	4	1.08794
949	GATAAAATGAGccaAGTGCATTAgacGTTGTACACC	5	1.47218
950	GATAAAATGAGgagAGTGCATTAtatGTTGTACACC	5	1.50146
951	GATAAAATGAGcggAGTGCATTAcaaGTTGTACACC	5	1.2914
952	GATAAAATGAGaccAGTGCATTAcccGTTGTACACC	3	1.15282
953	GATAAAATGAGtacAGTGCATTAaccGTTGTACACC	5	1.26579
954	GATAAAATGAGctaAGTGCATTAaatGTTGTACACC	6	1.86872
955	GATAAAATGAGctaAGTGCATTAccgGTTGTACACC	6	1.50492
956	GATAAAATGAGgaaAGTGCATTAtgtGTTGTACACC	5	1.66176
957	GATAAAATGAGagcAGTGCATTAgcgGTTGTACACC	4	1.33361
958	GATAAAATGAGgtcAGTGCATTAtctGTTGTACACC	4	1.3092
959	GATAAAATGAGttcAGTGCATTAaccGTTGTACACC	5	1.1985
960	GATAAAATGAGctaAGTGCATTAcccGTTGTACACC	6	1.59901
961	GATAAAATGAGctgAGTGCATTAgcgGTTGTACACC	6	1.45677
962	GATAAAATGAGaaaAGTGCATTAagtGTTGTACACC	5	1.94155
963	GATAAAATGAGccgAGTGCATTAgggGTTGTACACC	5	1.59278
964	GATAAAATGAGaagAGTGCATTAtacGTTGTACACC	4	1.26217
965	GATAAAATGAGtcgAGTGCATTAaagGTTGTACACC	5	1.63676
966	GATAAAATGAGactAGTGCATTAattGTTGTACACC	3	1.42819
967	GATAAAATGAGgagAGTGCATTAatcGTTGTACACC	5	1.34471
968	GATAAAATGAGcatAGTGCATTAgccGTTGTACACC	6	1.47968
969	GATAAAATGAGggcAGTGCATTAttcGTTGTACACC	3	1.11973
970	GATAAAATGAGcaaAGTGCATTAcgtGTTGTACACC	6	1.75153
971	GATAAAATGAGgcaAGTGCATTActaGTTGTACACC	3	1.26463
972	GATAAAATGAGggtAGTGCATTAatgGTTGTACACC	5	1.21746
973	GATAAAATGAGcgcAGTGCATTAgggGTTGTACACC	5	1.56864
974	GATAAAATGAGctcAGTGCATTAcgaGTTGTACACC	4	1.20113
975	GATAAAATGAGaatAGTGCATTAggtGTTGTACACC	5	1.44588
976	GATAAAATGAGagcAGTGCATTAactGTTGTACACC	4	1.38757
977	GATAAAATGAGgggAGTGCATTAccgGTTGTACACC	6	1.29171
978	GATAAAATGAGgaaAGTGCATTAcctGTTGTACACC	6	1.84368
979	GATAAAATGAGggcAGTGCATTAtagGTTGTACACC	4	1.48016
980	GATAAAATGAGgggAGTGCATTAtagGTTGTACACC	5	1.53697
981	GATAAAATGAGtagAGTGCATTAgacGTTGTACACC	6	1.40546
982	GATAAAATGAGtggAGTGCATTAaccGTTGTACACC	6	1.24381
983	GATAAAATGAGggaAGTGCATTAgtaGTTGTACACC	4	1.09958
984	GATAAAATGAGtacAGTGCATTAtgaGTTGTACACC	3	1.17733
985	GATAAAATGAGcggAGTGCATTAtcaGTTGTACACC	4	0.884731
986	GATAAAATGAGatgAGTGCATTAccgGTTGTACACC	5	1.20263
987	GATAAAATGAGccgAGTGCATTAtttGTTGTACACC	3	1.51255
988	GATAAAATGAGcttAGTGCATTAgatGTTGTACACC	6	1.5908
989	GATAAAATGAGgaaAGTGCATTAgggGTTGTACACC	6	1.87807
990	GATAAAATGAGcgaAGTGCATTAtatGTTGTACACC	5	1.63542
991	GATAAAATGAGtggAGTGCATTActaGTTGTACACC	4	1.0923
992	GATAAAATGAGcggAGTGCATTAgagGTTGTACACC	6	1.56406
993	GATAAAATGAGattAGTGCATTAcgcGTTGTACACC	5	1.36447
994	GATAAAATGAGctaAGTGCATTAggtGTTGTACACC	6	1.66977
995	GATAAAATGAGgcgAGTGCATTAgtaGTTGTACACC	3	0.943608
996	GATAAAATGAGacgAGTGCATTAaatGTTGTACACC	4	1.59211
997	GATAAAATGAGattAGTGCATTAaatGTTGTACACC	5	1.68857
998	GATAAAATGAGataAGTGCATTAgccGTTGTACACC	5	1.56416
999	GATAAAATGAGagaAGTGCATTAtgtGTTGTACACC	4	1.47574
1000	GATAAAATGAGtatAGTGCATTAatgGTTGTACACC	5	1.36805
1001	GATAAAATGAGacgAGTGCATTAacaGTTGTACACC	3	0.764853
1002	GATAAAATGAGggtAGTGCATTAttaGTTGTACACC	3	0.621709
1003	GATAAAATGAGtccAGTGCATTAtcaGTTGTACACC	2	0.616614
1004	GATAAAATGAGaggAGTGCATTAtctGTTGTACACC	4	1.43871
1005	GATAAAATGAGatgAGTGCATTAcgaGTTGTACACC	4	1.12961
1006	GATAAAATGAGcccAGTGCATTAcacGTTGTACACC	4	1.23782
1007	GATAAAATGAGtgcAGTGCATTAgcgGTTGTACACC	5	1.32029
1008	GATAAAATGAGactAGTGCATTAtagGTTGTACACC	3	1.39142
1009	GATAAAATGAGctcAGTGCATTAaccGTTGTACACC	5	1.27164
1010	GATAAAATGAGgagAGTGCATTAcctGTTGTACACC	6	1.54176
1011	GATAAAATGAGtacAGTGCATTAcggGTTGTACACC	5	1.45729
1012	GATAAAATGAGgtcAGTGCATTAggtGTTGTACACC	5	1.33881
1013	GATAAAATGAGagtAGTGCATTAttaGTTGTACACC	2	0.582407
1014	GATAAAATGAGcttAGTGCATTAgagGTTGTACACC	6	1.60808
1015	GATAAAATGAGtggAGTGCATTAcaaGTTGTACACC	5	1.27194
1016	GATAAAATGAGtggAGTGCATTAgacGTTGTACACC	6	1.34434
1017	GATAAAATGAGgggAGTGCATTAaagGTTGTACACC	6	1.69375
1018	GATAAAATGAGgggAGTGCATTAggcGTTGTACACC	6	1.49493
1019	GATAAAATGAGctgAGTGCATTAggcGTTGTACACC	6	1.55488
1020	GATAAAATGAGgcaAGTGCATTAcggGTTGTACACC	5	1.57312
1021	GATAAAATGAGttgAGTGCATTAgatGTTGTACACC	6	1.57137
1022	GATAAAATGAGgtgAGTGCATTAcagGTTGTACACC	6	1.46407
1023	GATAAAATGAGtgcAGTGCATTAtaaGTTGTACACC	3	1.26076
1024	GATAAAATGAGcaaAGTGCATTAgcgGTTGTACACC	6	1.72888
1025	GATAAAATGAGcagAGTGCATTAcccGTTGTACACC	6	1.42485
1026	GATAAAATGAGtgaAGTGCATTAcaaGTTGTACACC	5	1.42415
1027	GATAAAATGAGgggAGTGCATTActtGTTGTACACC	5	1.56824
1028	GATAAAATGAGggaAGTGCATTAtggGTTGTACACC	5	1.56702
1029	GATAAAATGAGataAGTGCATTAtgcGTTGTACACC	4	1.46483
1030	GATAAAATGAGgacAGTGCATTAactGTTGTACACC	5	1.30177
1031	GATAAAATGAGtatAGTGCATTAgagGTTGTACACC	6	1.63286
1032	GATAAAATGAGtagAGTGCATTAagcGTTGTACACC	6	1.53676
1033	GATAAAATGAGcccAGTGCATTAgaaGTTGTACACC	3	1.22528
1034	GATAAAATGAGtcgAGTGCATTAcagGTTGTACACC	5	1.48455
1035	GATAAAATGAGtctAGTGCATTAatcGTTGTACACC	4	1.29844
1036	GATAAAATGAGcaaAGTGCATTAacaGTTGTACACC	5	1.41271
1037	GATAAAATGAGgacAGTGCATTActcGTTGTACACC	4	1.2826
1038	GATAAAATGAGccaAGTGCATTAaccGTTGTACACC	5	1.38099
1039	GATAAAATGAGgctAGTGCATTAaagGTTGTACACC	5	1.72581
1040	GATAAAATGAGtgcAGTGCATTAcgcGTTGTACACC	5	1.30774
1041	GATAAAATGAGgccAGTGCATTAcaaGTTGTACACC	3	1.24613
1042	GATAAAATGAGtcgAGTGCATTActaGTTGTACACC	3	1.06246
1043	GATAAAATGAGcagAGTGCATTAtgtGTTGTACACC	5	1.38381
1044	GATAAAATGAGtttAGTGCATTAgcaGTTGTACACC	5	1.27334
1045	GATAAAATGAGtatAGTGCATTAttaGTTGTACACC	3	0.880841
1046	GATAAAATGAGaatAGTGCATTAcaaGTTGTACACC	4	1.28141
1047	GATAAAATGAGcggAGTGCATTAcgaGTTGTACACC	5	1.19273
1048	GATAAAATGAGagaAGTGCATTAcctGTTGTACACC	5	1.67795
1049	GATAAAATGAGcaaAGTGCATTAagcGTTGTACACC	6	1.83541
1050	GATAAAATGAGattAGTGCATTAattGTTGTACACC	4	1.55608
1051	GATAAAATGAGttaAGTGCATTAcatGTTGTACACC	6	1.67171
1052	GATAAAATGAGtgaAGTGCATTAgcaGTTGTACACC	5	1.2837
1053	GATAAAATGAGgtaAGTGCATTAcctGTTGTACACC	6	1.63118
1054	GATAAAATGAGcgtAGTGCATTActtGTTGTACACC	5	1.51208
1055	GATAAAATGAGcggAGTGCATTAgtaGTTGTACACC	4	0.928976
1056	GATAAAATGAGaatAGTGCATTAgaaGTTGTACACC	4	1.31573
1057	GATAAAATGAGaggAGTGCATTAtggGTTGTACACC	4	1.4634
1058	GATAAAATGAGcgtAGTGCATTAgttGTTGTACACC	5	1.41421
1059	GATAAAATGAGtatAGTGCATTAcccGTTGTACACC	6	1.45081
1060	GATAAAATGAGaacAGTGCATTActcGTTGTACACC	3	1.29764
1061	GATAAAATGAGtaaAGTGCATTAtcaGTTGTACACC	4	1.43529
1062	GATAAAATGAGcgaAGTGCATTAcgtGTTGTACACC	6	1.52721
1063	GATAAAATGAGgatAGTGCATTAtaaGTTGTACACC	4	1.26577
1064	GATAAAATGAGccgAGTGCATTAtgtGTTGTACACC	4	1.33089
1065	GATAAAATGAGagaAGTGCATTAtgaGTTGTACACC	3	1.33752
1066	GATAAAATGAGgctAGTGCATTAgtgGTTGTACACC	4	1.266
1067	GATAAAATGAGctgAGTGCATTAgtcGTTGTACACC	5	1.39964
1068	GATAAAATGAGgacAGTGCATTAgggGTTGTACACC	5	1.48977
1069	GATAAAATGAGaccAGTGCATTAgtaGTTGTACACC	1	0.554116
1070	GATAAAATGAGggtAGTGCATTAtcaGTTGTACACC	4	0.783147
1071	GATAAAATGAGttcAGTGCATTActaGTTGTACACC	3	1.0404
1072	GATAAAATGAGtgaAGTGCATTAgggGTTGTACACC	6	1.70172
1073	GATAAAATGAGgccAGTGCATTAatgGTTGTACACC	3	1.23967
1074	GATAAAATGAGgcgAGTGCATTAcccGTTGTACACC	5	1.38287
1075	GATAAAATGAGaacAGTGCATTAggaGTTGTACACC	3	1.19656
1076	GATAAAATGAGgacAGTGCATTAcatGTTGTACACC	5	1.41722
1077	GATAAAATGAGaaaAGTGCATTAaaaGTTGTACACC	4	2.07277
1078	GATAAAATGAGtagAGTGCATTAacgGTTGTACACC	6	1.25694
1079	GATAAAATGAGttaAGTGCATTAgacGTTGTACACC	6	1.52554
1080	GATAAAATGAGctgAGTGCATTAcggGTTGTACACC	6	1.54171
1081	GATAAAATGAGaggAGTGCATTAagtGTTGTACACC	5	1.50347
1082	GATAAAATGAGtgcAGTGCATTAggcGTTGTACACC	5	1.42781
1083	GATAAAATGAGcgtAGTGCATTAatcGTTGTACACC	5	1.31956
1084	GATAAAATGAGcaaAGTGCATTAcagGTTGTACACC	6	1.85564
1085	GATAAAATGAGgcgAGTGCATTAggcGTTGTACACC	5	1.47871
1086	GATAAAATGAGaggAGTGCATTAcatGTTGTACACC	5	1.53509
1087	GATAAAATGAGctcAGTGCATTAgtaGTTGTACACC	3	0.939738
1088	GATAAAATGAGaatAGTGCATTAtccGTTGTACACC	4	1.27784
1089	GATAAAATGAGggtAGTGCATTAatcGTTGTACACC	5	1.29197
1090	GATAAAATGAGagcAGTGCATTAaatGTTGTACACC	4	1.65379
1091	GATAAAATGAGgtcAGTGCATTAaccGTTGTACACC	5	1.12833
1092	GATAAAATGAGccaAGTGCATTAtgtGTTGTACACC	4	1.44217
1093	GATAAAATGAGaatAGTGCATTAattGTTGTACACC	4	1.53774
1094	GATAAAATGAGtctAGTGCATTAactGTTGTACACC	5	1.36304
1095	GATAAAATGAGcatAGTGCATTAcgaGTTGTACACC	5	1.25174
1096	GATAAAATGAGcacAGTGCATTAgccGTTGTACACC	5	1.40343
1097	GATAAAATGAGctgAGTGCATTAgttGTTGTACACC	5	1.53487
1098	GATAAAATGAGtatAGTGCATTAgttGTTGTACACC	5	1.52227
1099	GATAAAATGAGctcAGTGCATTAgcaGTTGTACACC	4	1.14347
1100	GATAAAATGAGccgAGTGCATTAggtGTTGTACACC	5	1.45528
1101	GATAAAATGAGaatAGTGCATTAgtaGTTGTACACC	3	0.915047
1102	GATAAAATGAGaagAGTGCATTActtGTTGTACACC	4	1.46765
1103	GATAAAATGAGagaAGTGCATTAgtaGTTGTACACC	3	1.12744
1104	GATAAAATGAGcccAGTGCATTAccgGTTGTACACC	4	1.15645
1105	GATAAAATGAGtctAGTGCATTAataGTTGTACACC	3	0.994528
1106	GATAAAATGAGcccAGTGCATTAccaGTTGTACACC	3	0.90337
1107	GATAAAATGAGtcgAGTGCATTAttgGTTGTACACC	3	1.01899
1108	GATAAAATGAGcacAGTGCATTAagtGTTGTACACC	5	1.46724
1109	GATAAAATGAGagaAGTGCATTAccgGTTGTACACC	5	1.41458
1110	GATAAAATGAGtacAGTGCATTAgcgGTTGTACACC	5	1.36711
1111	GATAAAATGAGgggAGTGCATTAatgGTTGTACACC	5	1.31425
1112	GATAAAATGAGaggAGTGCATTAttgGTTGTACACC	3	1.08838
1113	GATAAAATGAGccaAGTGCATTAccgGTTGTACACC	5	1.37952
1114	GATAAAATGAGccgAGTGCATTAccaGTTGTACACC	4	1.03595
1115	GATAAAATGAGtttAGTGCATTAatcGTTGTACACC	5	1.47397
1116	GATAAAATGAGttgAGTGCATTAaaaGTTGTACACC	5	1.68325
1117	GATAAAATGAGgccAGTGCATTAgccGTTGTACACC	4	1.38937
1118	GATAAAATGAGtgtAGTGCATTAggaGTTGTACACC	5	1.26631
1119	GATAAAATGAGaacAGTGCATTAtccGTTGTACACC	3	1.17534
1120	GATAAAATGAGagcAGTGCATTAgcaGTTGTACACC	3	1.09645
1121	GATAAAATGAGttaAGTGCATTAttaGTTGTACACC	3	1.01297
1122	GATAAAATGAGaaaAGTGCATTAggtGTTGTACACC	5	1.91245
1123	GATAAAATGAGgttAGTGCATTAgccGTTGTACACC	6	1.43392
1124	GATAAAATGAGcttAGTGCATTAactGTTGTACACC	6	1.46635
1125	GATAAAATGAGgcgAGTGCATTAattGTTGTACACC	4	1.5549
1126	GATAAAATGAGagtAGTGCATTAcatGTTGTACACC	5	1.45179
1127	GATAAAATGAGcccAGTGCATTAtacGTTGTACACC	3	1.25193
1128	GATAAAATGAGgggAGTGCATTAacgGTTGTACACC	6	1.23989
1129	GATAAAATGAGtacAGTGCATTAagcGTTGTACACC	5	1.49957
1130	GATAAAATGAGcggAGTGCATTAgccGTTGTACACC	6	1.43011
1131	GATAAAATGAGacgAGTGCATTActtGTTGTACACC	3	1.44857
1132	GATAAAATGAGcgcAGTGCATTAcccGTTGTACACC	5	1.34544
1133	GATAAAATGAGgttAGTGCATTAtgcGTTGTACACC	5	1.32486
1134	GATAAAATGAGttcAGTGCATTAcaaGTTGTACACC	4	1.22766
1135	GATAAAATGAGcgcAGTGCATTAataGTTGTACACC	3	1.03298
1136	GATAAAATGAGccgAGTGCATTAgcgGTTGTACACC	5	1.36577
1137	GATAAAATGAGaagAGTGCATTAgatGTTGTACACC	5	1.47011
1138	GATAAAATGAGatcAGTGCATTAagaGTTGTACACC	3	1.10356
1139	GATAAAATGAGtccAGTGCATTAgagGTTGTACACC	4	1.4296
1140	GATAAAATGAGcccAGTGCATTActtGTTGTACACC	3	1.45885
1141	GATAAAATGAGcgaAGTGCATTAactGTTGTACACC	6	1.54932
1142	GATAAAATGAGcgcAGTGCATTAcatGTTGTACACC	5	1.49991
1143	GATAAAATGAGggaAGTGCATTAgctGTTGTACACC	6	1.72252
1144	GATAAAATGAGactAGTGCATTActgGTTGTACACC	3	1.19608
1145	GATAAAATGAGaatAGTGCATTAagtGTTGTACACC	5	1.48415
1146	GATAAAATGAGgccAGTGCATTAggtGTTGTACACC	4	1.4147
1147	GATAAAATGAGgtcAGTGCATTAcgtGTTGTACACC	5	1.27229
1148	GATAAAATGAGgctAGTGCATTAtccGTTGTACACC	4	1.35788
1149	GATAAAATGAGattAGTGCATTAttgGTTGTACACC	3	1.08792
1150	GATAAAATGAGctgAGTGCATTAttgGTTGTACACC	4	1.18784
1151	GATAAAATGAGgatAGTGCATTAacaGTTGTACACC	5	0.873232
1152	GATAAAATGAGtcgAGTGCATTAggaGTTGTACACC	4	1.26283
1153	GATAAAATGAGtcaAGTGCATTAagcGTTGTACACC	5	1.58945
1154	GATAAAATGAGgaaAGTGCATTAttaGTTGTACACC	3	1.24408
1155	GATAAAATGAGctgAGTGCATTAgatGTTGTACACC	6	1.62771
1156	GATAAAATGAGcatAGTGCATTAgagGTTGTACACC	6	1.60951
1157	GATAAAATGAGataAGTGCATTAgtcGTTGTACACC	4	1.4498
1158	GATAAAATGAGtaaAGTGCATTAtttGTTGTACACC	4	1.88772
1159	GATAAAATGAGcacAGTGCATTAggaGTTGTACACC	4	1.27801
1160	GATAAAATGAGctaAGTGCATTAcacGTTGTACACC	6	1.56831
1161	GATAAAATGAGttgAGTGCATTAgccGTTGTACACC	6	1.4572
1162	GATAAAATGAGtagAGTGCATTAttcGTTGTACACC	4	1.21151
1163	GATAAAATGAGagcAGTGCATTAcgaGTTGTACACC	3	1.15646
1164	GATAAAATGAGtgaAGTGCATTAacaGTTGTACACC	5	1.10947
1165	GATAAAATGAGctgAGTGCATTAtggGTTGTACACC	5	1.5388
1166	GATAAAATGAGgtcAGTGCATTAggaGTTGTACACC	4	1.1769
1167	GATAAAATGAGgatAGTGCATTAccgGTTGTACACC	6	1.21861
1168	GATAAAATGAGgttAGTGCATTActaGTTGTACACC	4	1.11978
1169	GATAAAATGAGattAGTGCATTAaagGTTGTACACC	5	1.68054
1170	GATAAAATGAGcgtAGTGCATTAttcGTTGTACACC	4	1.119
1171	GATAAAATGAGggtAGTGCATTAataGTTGTACACC	4	0.986072
1172	GATAAAATGAGaacAGTGCATTActaGTTGTACACC	2	0.982775
1173	GATAAAATGAGgtgAGTGCATTAcatGTTGTACACC	6	1.46625
1174	GATAAAATGAGttgAGTGCATTAatgGTTGTACACC	5	1.31524
1175	GATAAAATGAGagcAGTGCATTAcccGTTGTACACC	4	1.34154
1176	GATAAAATGAGatgAGTGCATTActtGTTGTACACC	4	1.49573
1177	GATAAAATGAGtaaAGTGCATTAtaaGTTGTACACC	4	1.7284
1178	GATAAAATGAGtggAGTGCATTAtctGTTGTACACC	5	1.40995
1179	GATAAAATGAGtccAGTGCATTAaggGTTGTACACC	4	1.49548
1180	GATAAAATGAGggtAGTGCATTAaaaGTTGTACACC	5	1.60801
1181	GATAAAATGAGtctAGTGCATTAgccGTTGTACACC	5	1.37569
1182	GATAAAATGAGtttAGTGCATTAgcgGTTGTACACC	6	1.48246
1183	GATAAAATGAGtggAGTGCATTAacaGTTGTACACC	5	0.905839
1184	GATAAAATGAGgcgAGTGCATTAcacGTTGTACACC	5	1.34726
1185	GATAAAATGAGctgAGTGCATTAataGTTGTACACC	4	1.18331
1186	GATAAAATGAGgtcAGTGCATTAtcaGTTGTACACC	3	0.677442
1187	GATAAAATGAGaacAGTGCATTAtaaGTTGTACACC	2	1.19705
1188	GATAAAATGAGttgAGTGCATTAcgaGTTGTACACC	5	1.22508
1189	GATAAAATGAGtggAGTGCATTAcgtGTTGTACACC	6	1.37574
1190	GATAAAATGAGtacAGTGCATTAagtGTTGTACACC	5	1.49454
1191	GATAAAATGAGtccAGTGCATTAcacGTTGTACACC	4	1.17694
1192	GATAAAATGAGttaAGTGCATTAtttGTTGTACACC	4	1.66022
1193	GATAAAATGAGgccAGTGCATTAtgtGTTGTACACC	3	1.2864
1194	GATAAAATGAGgctAGTGCATTAcgcGTTGTACACC	5	1.41986
1195	GATAAAATGAGcatAGTGCATTAtcaGTTGTACACC	4	0.962802
1196	GATAAAATGAGcctAGTGCATTAgagGTTGTACACC	5	1.56023
1197	GATAAAATGAGcgtAGTGCATTAgtcGTTGTACACC	5	1.26616
1198	GATAAAATGAGatcAGTGCATTAaagGTTGTACACC	4	1.56174
1199	GATAAAATGAGctcAGTGCATTAcgcGTTGTACACC	5	1.36046
1200	GATAAAATGAGctcAGTGCATTActgGTTGTACACC	4	1.34214
1201	GATAAAATGAGtctAGTGCATTAtcaGTTGTACACC	3	0.793768
1202	GATAAAATGAGgttAGTGCATTAaagGTTGTACACC	6	1.67454
1203	GATAAAATGAGtgtAGTGCATTAtagGTTGTACACC	5	1.47692
1204	GATAAAATGAGgtcAGTGCATTAaacGTTGTACACC	5	1.345
1205	GATAAAATGAGataAGTGCATTAataGTTGTACACC	3	1.24224
1206	GATAAAATGAGtgaAGTGCATTAaacGTTGTACACC	6	1.57903
1207	GATAAAATGAGggtAGTGCATTAtatGTTGTACACC	5	1.45442
1208	GATAAAATGAGtgcAGTGCATTAcggGTTGTACACC	5	1.41346
1209	GATAAAATGAGgtaAGTGCATTAttaGTTGTACACC	3	0.899613
1210	GATAAAATGAGgcgAGTGCATTAccaGTTGTACACC	4	1.04833
1211	GATAAAATGAGgtcAGTGCATTAccgGTTGTACACC	5	1.12653
1212	GATAAAATGAGtgtAGTGCATTAcggGTTGTACACC	6	1.41882
1213	GATAAAATGAGagtAGTGCATTAatcGTTGTACACC	4	1.27352
1214	GATAAAATGAGcggAGTGCATTAcctGTTGTACACC	6	1.55158
1215	GATAAAATGAGcttAGTGCATTAttcGTTGTACACC	4	1.22033
1216	GATAAAATGAGctcAGTGCATTAacaGTTGTACACC	4	0.943684
1217	GATAAAATGAGgggAGTGCATTAtttGTTGTACACC	4	1.53681
1218	GATAAAATGAGtgtAGTGCATTAagaGTTGTACACC	5	1.21104
1219	GATAAAATGAGcccAGTGCATTAcctGTTGTACACC	4	1.46693
1220	GATAAAATGAGgaaAGTGCATTAgacGTTGTACACC	6	1.68787
1221	GATAAAATGAGggtAGTGCATTAgtaGTTGTACACC	4	0.832807
1222	GATAAAATGAGaaaAGTGCATTAcggGTTGTACACC	5	1.91302
1223	GATAAAATGAGcgaAGTGCATTAtagGTTGTACACC	5	1.636
1224	GATAAAATGAGaggAGTGCATTAacgGTTGTACACC	5	1.2222
1225	GATAAAATGAGctcAGTGCATTAtagGTTGTACACC	4	1.5188
1226	GATAAAATGAGcatAGTGCATTAcgtGTTGTACACC	6	1.44457
1227	GATAAAATGAGgagAGTGCATTAttgGTTGTACACC	4	1.05931
1228	GATAAAATGAGataAGTGCATTAcgcGTTGTACACC	5	1.49403
1229	GATAAAATGAGgatAGTGCATTAacgGTTGTACACC	6	1.16354
1230	GATAAAATGAGagaAGTGCATTAgggGTTGTACACC	5	1.71566
1231	GATAAAATGAGtagAGTGCATTAtctGTTGTACACC	5	1.46834
1232	GATAAAATGAGtgcAGTGCATTAatcGTTGTACACC	4	1.31075
1233	GATAAAATGAGtatAGTGCATTAggaGTTGTACACC	5	1.38883
1234	GATAAAATGAGtagAGTGCATTAttaGTTGTACACC	3	0.821061
1235	GATAAAATGAGagtAGTGCATTAgcaGTTGTACACC	4	1.03472
1236	GATAAAATGAGataAGTGCATTAcaaGTTGTACACC	4	1.43843
1237	GATAAAATGAGgttAGTGCATTAtacGTTGTACACC	5	1.35417
1238	GATAAAATGAGaacAGTGCATTAcgaGTTGTACACC	3	1.07026
1239	GATAAAATGAGcaaAGTGCATTAgagGTTGTACACC	6	1.88987
1240	GATAAAATGAGgccAGTGCATTAaccGTTGTACACC	4	1.21741
1241	GATAAAATGAGatcAGTGCATTAgctGTTGTACACC	4	1.50561
1242	GATAAAATGAGggtAGTGCATTAaccGTTGTACACC	6	1.19479
1243	GATAAAATGAGatcAGTGCATTAagtGTTGTACACC	4	1.36903
1244	GATAAAATGAGggaAGTGCATTActtGTTGTACACC	5	1.65222
1245	GATAAAATGAGgtaAGTGCATTAgttGTTGTACACC	5	1.53321
1246	GATAAAATGAGaagAGTGCATTAtctGTTGTACACC	4	1.34464
1247	GATAAAATGAGtgcAGTGCATTAgtcGTTGTACACC	4	1.25698
1248	GATAAAATGAGtaaAGTGCATTAataGTTGTACACC	4	1.55534
1249	GATAAAATGAGttgAGTGCATTAtcaGTTGTACACC	4	0.927878
1250	GATAAAATGAGgctAGTGCATTAcgtGTTGTACACC	5	1.4587
1251	GATAAAATGAGgacAGTGCATTAtatGTTGTACACC	4	1.40315
1252	GATAAAATGAGttcAGTGCATTAtgtGTTGTACACC	4	1.26851
1253	GATAAAATGAGtacAGTGCATTAagaGTTGTACACC	4	1.25589
1254	GATAAAATGAGcccAGTGCATTAaaaGTTGTACACC	3	1.58102
1255	GATAAAATGAGtcaAGTGCATTAactGTTGTACACC	5	1.51442
1256	GATAAAATGAGcacAGTGCATTAgtaGTTGTACACC	3	0.88736
1257	GATAAAATGAGtttAGTGCATTAggtGTTGTACACC	6	1.56532
1258	GATAAAATGAGcatAGTGCATTAtatGTTGTACACC	5	1.55853
1259	GATAAAATGAGcgcAGTGCATTAtacGTTGTACACC	4	1.32216
1260	GATAAAATGAGaaaAGTGCATTAgacGTTGTACACC	5	1.84347
1261	GATAAAATGAGcccAGTGCATTAcaaGTTGTACACC	3	1.18836
1262	GATAAAATGAGgcgAGTGCATTAaggGTTGTACACC	5	1.63291
1263	GATAAAATGAGcacAGTGCATTAtacGTTGTACACC	4	1.32184
1264	GATAAAATGAGttaAGTGCATTAagcGTTGTACACC	6	1.6473
1265	GATAAAATGAGcgaAGTGCATTAgatGTTGTACACC	6	1.66758
1266	GATAAAATGAGaagAGTGCATTAtagGTTGTACACC	4	1.43418
1267	GATAAAATGAGgcgAGTGCATTAgttGTTGTACACC	4	1.45766
1268	GATAAAATGAGgtgAGTGCATTAgcgGTTGTACACC	6	1.29968
1269	GATAAAATGAGtctAGTGCATTAccaGTTGTACACC	4	0.958597
1270	GATAAAATGAGggtAGTGCATTAtgtGTTGTACACC	5	1.26501
1271	GATAAAATGAGcgaAGTGCATTAagaGTTGTACACC	5	1.40064
1272	GATAAAATGAGgggAGTGCATTAgagGTTGTACACC	6	1.58805
1273	GATAAAATGAGaacAGTGCATTAggtGTTGTACACC	4	1.35613
1274	GATAAAATGAGcggAGTGCATTActcGTTGTACACC	5	1.40036
1275	GATAAAATGAGgaaAGTGCATTAagcGTTGTACACC	6	1.79867
1276	GATAAAATGAGccaAGTGCATTAcgtGTTGTACACC	5	1.50091
1277	GATAAAATGAGtggAGTGCATTAcgaGTTGTACACC	5	1.17163
1278	GATAAAATGAGggcAGTGCATTActcGTTGTACACC	4	1.36574
1279	GATAAAATGAGggtAGTGCATTAgggGTTGTACACC	6	1.53816
1280	GATAAAATGAGtaaAGTGCATTAgaaGTTGTACACC	5	1.74188
1281	GATAAAATGAGgtgAGTGCATTAgctGTTGTACACC	6	1.56411
1282	GATAAAATGAGatcAGTGCATTAtatGTTGTACACC	3	1.38947
1283	GATAAAATGAGgttAGTGCATTAgatGTTGTACACC	6	1.54981
1284	GATAAAATGAGgcaAGTGCATTAcgtGTTGTACACC	5	1.5162
1285	GATAAAATGAGactAGTGCATTAtggGTTGTACACC	3	1.32622
1286	GATAAAATGAGtcaAGTGCATTAgcgGTTGTACACC	5	1.46514
1287	GATAAAATGAGttcAGTGCATTAcatGTTGTACACC	5	1.47102
1288	GATAAAATGAGgtgAGTGCATTAacaGTTGTACACC	5	0.834189
1289	GATAAAATGAGcgaAGTGCATTAcgaGTTGTACACC	5	1.34626
1290	GATAAAATGAGttaAGTGCATTAaaaGTTGTACACC	5	1.79591
1291	GATAAAATGAGtcaAGTGCATTAaccGTTGTACACC	5	1.37109
1292	GATAAAATGAGcgaAGTGCATTAggaGTTGTACACC	5	1.4487
1293	GATAAAATGAGctcAGTGCATTAgttGTTGTACACC	4	1.45516
1294	GATAAAATGAGaagAGTGCATTAgcgGTTGTACACC	5	1.27826
1295	GATAAAATGAGattAGTGCATTAagtGTTGTACACC	5	1.50314
1296	GATAAAATGAGctaAGTGCATTAtttGTTGTACACC	4	1.71991
1297	GATAAAATGAGctaAGTGCATTAcggGTTGTACACC	6	1.67042
1298	GATAAAATGAGtgtAGTGCATTAgcaGTTGTACACC	5	1.08721
1299	GATAAAATGAGataAGTGCATTAggaGTTGTACACC	4	1.45268
1300	GATAAAATGAGcacAGTGCATTAccaGTTGTACACC	4	0.997999
1301	GATAAAATGAGaacAGTGCATTActgGTTGTACACC	3	1.22641
1302	GATAAAATGAGgacAGTGCATTAtacGTTGTACACC	4	1.22756
1303	GATAAAATGAGgagAGTGCATTAcgaGTTGTACACC	5	1.17993
1304	GATAAAATGAGtcgAGTGCATTAccaGTTGTACACC	4	0.978474
1305	GATAAAATGAGgttAGTGCATTAgcgGTTGTACACC	6	1.36917
1306	GATAAAATGAGagaAGTGCATTAgtgGTTGTACACC	4	1.35115
1307	GATAAAATGAGcccAGTGCATTAgtaGTTGTACACC	2	0.779412
1308	GATAAAATGAGctgAGTGCATTAtcgGTTGTACACC	5	1.26283
1309	GATAAAATGAGttgAGTGCATTAgaaGTTGTACACC	5	1.35464
1310	GATAAAATGAGtaaAGTGCATTAtctGTTGTACACC	5	1.82076
1311	GATAAAATGAGcgtAGTGCATTAtttGTTGTACACC	4	1.47946
1312	GATAAAATGAGtaaAGTGCATTAtgtGTTGTACACC	5	1.74556
1313	GATAAAATGAGaatAGTGCATTActaGTTGTACACC	3	1.10332
1314	GATAAAATGAGtggAGTGCATTAtgtGTTGTACACC	5	1.31141
1315	GATAAAATGAGcatAGTGCATTAtacGTTGTACACC	5	1.40253
1316	GATAAAATGAGaagAGTGCATTAataGTTGTACACC	3	0.954983
1317	GATAAAATGAGggaAGTGCATTAgcgGTTGTACACC	6	1.48654
1318	GATAAAATGAGgatAGTGCATTAcacGTTGTACACC	6	1.29608
1319	GATAAAATGAGgctAGTGCATTAcgaGTTGTACACC	4	1.26802
1320	GATAAAATGAGatcAGTGCATTActgGTTGTACACC	3	1.19461
1321	GATAAAATGAGaagAGTGCATTAagcGTTGTACACC	5	1.41903
1322	GATAAAATGAGaaaAGTGCATTActcGTTGTACACC	4	1.87143
1323	GATAAAATGAGactAGTGCATTAtaaGTTGTACACC	2	1.16596
1324	GATAAAATGAGtagAGTGCATTAacaGTTGTACACC	5	0.994293
1325	GATAAAATGAGtcaAGTGCATTAgttGTTGTACACC	4	1.54282
1326	GATAAAATGAGgcaAGTGCATTAgtgGTTGTACACC	4	1.33184
1327	GATAAAATGAGtaaAGTGCATTAgcgGTTGTACACC	6	1.7723
1328	GATAAAATGAGctgAGTGCATTAcaaGTTGTACACC	5	1.38786
1329	GATAAAATGAGagcAGTGCATTAtaaGTTGTACACC	2	1.2747
1330	GATAAAATGAGaagAGTGCATTAcgcGTTGTACACC	5	1.26529
1331	GATAAAATGAGtaaAGTGCATTAgtgGTTGTACACC	5	1.64158
1332	GATAAAATGAGgagAGTGCATTAagtGTTGTACACC	6	1.48257
1333	GATAAAATGAGcctAGTGCATTAccgGTTGTACACC	5	1.25734
1334	GATAAAATGAGgatAGTGCATTActgGTTGTACACC	5	1.29357
1335	GATAAAATGAGaaaAGTGCATTAacaGTTGTACACC	4	1.55295
1336	GATAAAATGAGataAGTGCATTAttgGTTGTACACC	3	1.24656
1337	GATAAAATGAGaagAGTGCATTAgttGTTGTACACC	4	1.3666
1338	GATAAAATGAGattAGTGCATTAggtGTTGTACACC	5	1.46537
1339	GATAAAATGAGacgAGTGCATTAcgaGTTGTACACC	3	1.06638
1340	GATAAAATGAGgacAGTGCATTAtgtGTTGTACACC	4	1.20571
1341	GATAAAATGAGgacAGTGCATTAatcGTTGTACACC	4	1.23397
1342	GATAAAATGAGcggAGTGCATTAcacGTTGTACACC	6	1.33706
1343	GATAAAATGAGtgcAGTGCATTAccgGTTGTACACC	5	1.2134
1344	GATAAAATGAGacgAGTGCATTAatcGTTGTACACC	3	1.24627
1345	GATAAAATGAGttgAGTGCATTAaacGTTGTACACC	6	1.48696
1346	GATAAAATGAGgccAGTGCATTAagtGTTGTACACC	4	1.4538
1347	GATAAAATGAGtgaAGTGCATTAttgGTTGTACACC	4	1.23004
1348	GATAAAATGAGttaAGTGCATTAtacGTTGTACACC	5	1.51427
1349	GATAAAATGAGgttAGTGCATTAcccGTTGTACACC	6	1.3769
1350	GATAAAATGAGtggAGTGCATTAaaaGTTGTACACC	5	1.64477
1351	GATAAAATGAGcacAGTGCATTAtcgGTTGTACACC	4	1.12281
1352	GATAAAATGAGtccAGTGCATTAgtcGTTGTACACC	3	1.1393
1353	GATAAAATGAGtttAGTGCATTActaGTTGTACACC	4	1.25578
1354	GATAAAATGAGagaAGTGCATTActaGTTGTACACC	3	1.28496
1355	GATAAAATGAGcggAGTGCATTAgggGTTGTACACC	6	1.59228
1356	GATAAAATGAGcctAGTGCATTAtgtGTTGTACACC	4	1.32578
1357	GATAAAATGAGtcgAGTGCATTAgctGTTGTACACC	5	1.58329
1358	GATAAAATGAGgtgAGTGCATTAtcaGTTGTACACC	4	0.779867
1359	GATAAAATGAGggaAGTGCATTAcagGTTGTACACC	6	1.63222
1360	GATAAAATGAGaatAGTGCATTAtacGTTGTACACC	4	1.34058
1361	GATAAAATGAGccaAGTGCATTAacaGTTGTACACC	4	1.08656
1362	GATAAAATGAGgctAGTGCATTAtcgGTTGTACACC	4	1.23351
1363	GATAAAATGAGcatAGTGCATTAggtGTTGTACACC	6	1.50349
1364	GATAAAATGAGtagAGTGCATTActcGTTGTACACC	5	1.44194
1365	GATAAAATGAGacaAGTGCATTAgatGTTGTACACC	4	1.61008
1366	GATAAAATGAGtgcAGTGCATTAtgtGTTGTACACC	4	1.28418
1367	GATAAAATGAGacaAGTGCATTAacaGTTGTACACC	3	1.03527
1368	GATAAAATGAGacgAGTGCATTAgatGTTGTACACC	4	1.45106
1369	GATAAAATGAGtttAGTGCATTAtccGTTGTACACC	5	1.41158
1370	GATAAAATGAGtccAGTGCATTAagaGTTGTACACC	3	1.08141
1371	GATAAAATGAGcagAGTGCATTAtttGTTGTACACC	4	1.55931
1372	GATAAAATGAGaaaAGTGCATTAtagGTTGTACACC	4	1.9565
1373	GATAAAATGAGgtcAGTGCATTAcagGTTGTACACC	5	1.41218
1374	GATAAAATGAGcggAGTGCATTAgtgGTTGTACACC	5	1.19058
1375	GATAAAATGAGcagAGTGCATTAattGTTGTACACC	5	1.59235
1376	GATAAAATGAGaccAGTGCATTAcacGTTGTACACC	3	1.10985
1377	GATAAAATGAGgtaAGTGCATTAagtGTTGTACACC	6	1.57535
1378	GATAAAATGAGgagAGTGCATTAaggGTTGTACACC	6	1.61512
1379	GATAAAATGAGaacAGTGCATTAtacGTTGTACACC	3	1.24326
1380	GATAAAATGAGacgAGTGCATTAactGTTGTACACC	4	1.31344
1381	GATAAAATGAGccaAGTGCATTActtGTTGTACACC	4	1.64133
1382	GATAAAATGAGacaAGTGCATTAtgaGTTGTACACC	2	1.25785
1383	GATAAAATGAGgtgAGTGCATTAgcaGTTGTACACC	5	1.05491
1384	GATAAAATGAGtaaAGTGCATTAaatGTTGTACACC	6	2.02424
1385	GATAAAATGAGttgAGTGCATTAggtGTTGTACACC	6	1.48137
1386	GATAAAATGAGtcaAGTGCATTAtatGTTGTACACC	4	1.6024
1387	GATAAAATGAGttgAGTGCATTActtGTTGTACACC	5	1.56907
1388	GATAAAATGAGgggAGTGCATTAccaGTTGTACACC	5	1.07107
1389	GATAAAATGAGgagAGTGCATTAtttGTTGTACACC	4	1.50194
1390	GATAAAATGAGctgAGTGCATTAaccGTTGTACACC	6	1.36213
1391	GATAAAATGAGcttAGTGCATTAaggGTTGTACACC	6	1.66693
1392	GATAAAATGAGgtaAGTGCATTAgcaGTTGTACACC	5	1.24127
1393	GATAAAATGAGggcAGTGCATTAccgGTTGTACACC	5	1.22357
1394	GATAAAATGAGcatAGTGCATTAgtaGTTGTACACC	4	1.00361
1395	GATAAAATGAGcacAGTGCATTAagcGTTGTACACC	5	1.47236
1396	GATAAAATGAGggaAGTGCATTAatgGTTGTACACC	5	1.41341
1397	GATAAAATGAGttaAGTGCATTActaGTTGTACACC	4	1.30887
1398	GATAAAATGAGtaaAGTGCATTAtacGTTGTACACC	5	1.76073
1399	GATAAAATGAGcttAGTGCATTAataGTTGTACACC	4	1.13199
1400	GATAAAATGAGaacAGTGCATTAgcgGTTGTACACC	4	1.25959
1401	GATAAAATGAGgttAGTGCATTAcgcGTTGTACACC	6	1.35707
1402	GATAAAATGAGcatAGTGCATTAacaGTTGTACACC	5	1.00731
1403	GATAAAATGAGaatAGTGCATTAaggGTTGTACACC	5	1.61657
1404	GATAAAATGAGattAGTGCATTAcaaGTTGTACACC	4	1.30336
1405	GATAAAATGAGtgaAGTGCATTAccgGTTGTACACC	6	1.39764
1406	GATAAAATGAGggcAGTGCATTAtcgGTTGTACACC	4	1.11379
1407	GATAAAATGAGagaAGTGCATTAagtGTTGTACACC	5	1.62373
1408	GATAAAATGAGaccAGTGCATTAcatGTTGTACACC	3	1.32985
1409	GATAAAATGAGgaaAGTGCATTAataGTTGTACACC	4	1.46067
1410	GATAAAATGAGgtgAGTGCATTAaatGTTGTACACC	6	1.62655
1411	GATAAAATGAGagtAGTGCATTAtctGTTGTACACC	4	1.34947
1412	GATAAAATGAGtacAGTGCATTAcgtGTTGTACACC	5	1.39564
1413	GATAAAATGAGcaaAGTGCATTAatgGTTGTACACC	5	1.66642
1414	GATAAAATGAGtcgAGTGCATTAactGTTGTACACC	5	1.37709
1415	GATAAAATGAGcatAGTGCATTAttgGTTGTACACC	4	1.13875
1416	GATAAAATGAGcctAGTGCATTAtggGTTGTACACC	4	1.44827
1417	GATAAAATGAGatgAGTGCATTAagcGTTGTACACC	5	1.44805
1418	GATAAAATGAGgacAGTGCATTAtagGTTGTACACC	4	1.40382
1419	GATAAAATGAGcagAGTGCATTActaGTTGTACACC	4	1.17824
1420	GATAAAATGAGtccAGTGCATTAtagGTTGTACACC	3	1.37263
1421	GATAAAATGAGacgAGTGCATTAtccGTTGTACACC	3	1.17181
1422	GATAAAATGAGcatAGTGCATTAtagGTTGTACACC	5	1.55913
1423	GATAAAATGAGgggAGTGCATTAttgGTTGTACACC	4	1.10821
1424	GATAAAATGAGaacAGTGCATTAcacGTTGTACACC	4	1.22905
1425	GATAAAATGAGgtgAGTGCATTAgttGTTGTACACC	5	1.38665
1426	GATAAAATGAGctgAGTGCATTAattGTTGTACACC	5	1.6275
1427	GATAAAATGAGataAGTGCATTAagtGTTGTACACC	5	1.62166
1428	GATAAAATGAGcccAGTGCATTAtgaGTTGTACACC	2	1.06081
1429	GATAAAATGAGgatAGTGCATTAgagGTTGTACACC	6	1.52918
1430	GATAAAATGAGggaAGTGCATTAgatGTTGTACACC	6	1.65441
1431	GATAAAATGAGatcAGTGCATTAcctGTTGTACACC	4	1.43292
1432	GATAAAATGAGgaaAGTGCATTAgcaGTTGTACACC	5	1.5097
1433	GATAAAATGAGtggAGTGCATTAtagGTTGTACACC	5	1.49558
1434	GATAAAATGAGtcaAGTGCATTAggcGTTGTACACC	5	1.56273
1435	GATAAAATGAGcgtAGTGCATTAccaGTTGTACACC	5	0.987018
1436	GATAAAATGAGtatAGTGCATTAtttGTTGTACACC	4	1.58307
1437	GATAAAATGAGgagAGTGCATTAggtGTTGTACACC	6	1.44425
1438	GATAAAATGAGcatAGTGCATTAtcgGTTGTACACC	5	1.21677
1439	GATAAAATGAGgatAGTGCATTAtatGTTGTACACC	5	1.47542
1440	GATAAAATGAGcgtAGTGCATTAgccGTTGTACACC	6	1.39565
1441	GATAAAATGAGccaAGTGCATTAtgcGTTGTACACC	4	1.43336
1442	GATAAAATGAGtccAGTGCATTAccgGTTGTACACC	4	1.09104
1443	GATAAAATGAGtgaAGTGCATTActtGTTGTACACC	5	1.65658
1444	GATAAAATGAGagaAGTGCATTAggcGTTGTACACC	5	1.60228
1445	GATAAAATGAGgtgAGTGCATTAcacGTTGTACACC	6	1.2701
1446	GATAAAATGAGggtAGTGCATTAttcGTTGTACACC	4	1.08634
1447	GATAAAATGAGcctAGTGCATTAgaaGTTGTACACC	4	1.32092
1448	GATAAAATGAGaggAGTGCATTAcgaGTTGTACACC	4	1.20609
1449	GATAAAATGAGgcgAGTGCATTAcctGTTGTACACC	5	1.56038
1450	GATAAAATGAGctaAGTGCATTAcagGTTGTACACC	6	1.72915
1451	GATAAAATGAGggaAGTGCATTAaaaGTTGTACACC	5	1.76103
1452	GATAAAATGAGgcgAGTGCATTAgccGTTGTACACC	5	1.43966
1453	GATAAAATGAGgagAGTGCATTAaacGTTGTACACC	6	1.44999
1454	GATAAAATGAGtaaAGTGCATTAttcGTTGTACACC	4	1.62076
1455	GATAAAATGAGgagAGTGCATTAgtaGTTGTACACC	4	0.91248
1456	GATAAAATGAGtatAGTGCATTAcgcGTTGTACACC	6	1.43201
1457	GATAAAATGAGtcgAGTGCATTAgcgGTTGTACACC	5	1.3227
1458	GATAAAATGAGtttAGTGCATTAagtGTTGTACACC	6	1.60074
1459	GATAAAATGAGagtAGTGCATTAggcGTTGTACACC	5	1.39371
1460	GATAAAATGAGcgaAGTGCATTAgggGTTGTACACC	6	1.71031
1461	GATAAAATGAGacgAGTGCATTAcgtGTTGTACACC	4	1.28729
1462	GATAAAATGAGcaaAGTGCATTAcatGTTGTACACC	6	1.85736
1463	GATAAAATGAGtcaAGTGCATTAgacGTTGTACACC	5	1.46289
1464	GATAAAATGAGatgAGTGCATTAatgGTTGTACACC	4	1.22681
1465	GATAAAATGAGctcAGTGCATTAtaaGTTGTACACC	3	1.31536
1466	GATAAAATGAGcaaAGTGCATTAggtGTTGTACACC	6	1.80043
1467	GATAAAATGAGctcAGTGCATTAtctGTTGTACACC	4	1.43455
1468	GATAAAATGAGcaaAGTGCATTAcacGTTGTACACC	6	1.70676
1469	GATAAAATGAGaagAGTGCATTAaacGTTGTACACC	5	1.37952
1470	GATAAAATGAGttaAGTGCATTAcagGTTGTACACC	6	1.6698
1471	GATAAAATGAGgctAGTGCATTAttaGTTGTACACC	2	0.860939
1472	GATAAAATGAGgccAGTGCATTAgtgGTTGTACACC	3	1.14133
1473	GATAAAATGAGcttAGTGCATTAtttGTTGTACACC	4	1.55751
1474	GATAAAATGAGggcAGTGCATTAtgtGTTGTACACC	4	1.29379
1475	GATAAAATGAGcggAGTGCATTAattGTTGTACACC	5	1.54607
1476	GATAAAATGAGgccAGTGCATTAcgaGTTGTACACC	3	1.14357
1477	GATAAAATGAGcctAGTGCATTAaccGTTGTACACC	5	1.25895
1478	GATAAAATGAGgcgAGTGCATTAccgGTTGTACACC	5	1.27291
1479	GATAAAATGAGgctAGTGCATTAagtGTTGTACACC	5	1.55359
1480	GATAAAATGAGgttAGTGCATTAcctGTTGTACACC	6	1.55509
1481	GATAAAATGAGgtcAGTGCATTAtgcGTTGTACACC	4	1.19185
1482	GATAAAATGAGctaAGTGCATTAgagGTTGTACACC	6	1.76584
1483	GATAAAATGAGcaaAGTGCATTAattGTTGTACACC	5	1.875
1484	GATAAAATGAGaatAGTGCATTAcagGTTGTACACC	5	1.51406
1485	GATAAAATGAGtccAGTGCATTAaatGTTGTACACC	4	1.55489
1486	GATAAAATGAGaaaAGTGCATTAgtcGTTGTACACC	4	1.8005
1487	GATAAAATGAGcgcAGTGCATTAtcaGTTGTACACC	3	0.841439
1488	GATAAAATGAGcggAGTGCATTAccaGTTGTACACC	5	1.03518
1489	GATAAAATGAGcctAGTGCATTAttgGTTGTACACC	3	1.06796
1490	GATAAAATGAGgcaAGTGCATTAaggGTTGTACACC	5	1.73069
1491	GATAAAATGAGgtaAGTGCATTAtggGTTGTACACC	5	1.53715
1492	GATAAAATGAGcatAGTGCATTAaggGTTGTACACC	6	1.6683
1493	GATAAAATGAGtatAGTGCATTAttcGTTGTACACC	4	1.25279
1494	GATAAAATGAGtggAGTGCATTAgggGTTGTACACC	6	1.57654
1495	GATAAAATGAGgccAGTGCATTAcccGTTGTACACC	4	1.33044
1496	GATAAAATGAGgttAGTGCATTAggcGTTGTACACC	6	1.47313
1497	GATAAAATGAGgcaAGTGCATTAttgGTTGTACACC	3	1.22834
1498	GATAAAATGAGctgAGTGCATTAgacGTTGTACACC	6	1.4545
1499	GATAAAATGAGcccAGTGCATTAgtcGTTGTACACC	3	1.2021
1500	GATAAAATGAGcctAGTGCATTAgggGTTGTACACC	5	1.58851
1501	GATAAAATGAGaacAGTGCATTAacgGTTGTACACC	4	1.08838
1502	GATAAAATGAGgtaAGTGCATTAgcgGTTGTACACC	6	1.45502
1503	GATAAAATGAGggcAGTGCATTAgggGTTGTACACC	5	1.56192
1504	GATAAAATGAGctaAGTGCATTAataGTTGTACACC	4	1.34672
1505	GATAAAATGAGgcgAGTGCATTAacaGTTGTACACC	4	0.947537
1506	GATAAAATGAGatcAGTGCATTAgccGTTGTACACC	4	1.30042
1507	GATAAAATGAGgagAGTGCATTActtGTTGTACACC	5	1.53408
1508	GATAAAATGAGttaAGTGCATTAtctGTTGTACACC	5	1.58366
1509	GATAAAATGAGaatAGTGCATTAgtgGTTGTACACC	4	1.17975
1510	GATAAAATGAGcgcAGTGCATTAcgtGTTGTACACC	5	1.36668
1511	GATAAAATGAGctaAGTGCATTAtgcGTTGTACACC	5	1.55442
1512	GATAAAATGAGtcaAGTGCATTAtgtGTTGTACACC	4	1.43269
1513	GATAAAATGAGattAGTGCATTAcggGTTGTACACC	5	1.46611
1514	GATAAAATGAGgagAGTGCATTAcagGTTGTACACC	6	1.51251
1515	GATAAAATGAGgggAGTGCATTAgtcGTTGTACACC	5	1.33273
1516	GATAAAATGAGttaAGTGCATTAgaaGTTGTACACC	5	1.49231
1517	GATAAAATGAGacgAGTGCATTAcggGTTGTACACC	4	1.35388
1518	GATAAAATGAGactAGTGCATTAcgtGTTGTACACC	4	1.26172
1519	GATAAAATGAGccgAGTGCATTAgatGTTGTACACC	5	1.54681
1520	GATAAAATGAGatcAGTGCATTAaatGTTGTACACC	4	1.57038
1521	GATAAAATGAGaacAGTGCATTAcccGTTGTACACC	4	1.26799
1522	GATAAAATGAGctgAGTGCATTAatcGTTGTACACC	5	1.44812
1523	GATAAAATGAGtcaAGTGCATTAttcGTTGTACACC	3	1.27769
1524	GATAAAATGAGtcaAGTGCATTAtggGTTGTACACC	4	1.54674
1525	GATAAAATGAGcctAGTGCATTAcgcGTTGTACACC	5	1.34861
1526	GATAAAATGAGgcgAGTGCATTAtaaGTTGTACACC	3	1.31813
1527	GATAAAATGAGcccAGTGCATTAagtGTTGTACACC	4	1.40459
1528	GATAAAATGAGcaaAGTGCATTAgccGTTGTACACC	6	1.7806
1529	GATAAAATGAGtacAGTGCATTAgctGTTGTACACC	5	1.62057
1530	GATAAAATGAGcaaAGTGCATTAtggGTTGTACACC	5	1.79855
1531	GATAAAATGAGttcAGTGCATTAgtaGTTGTACACC	3	0.838118
1532	GATAAAATGAGaggAGTGCATTAgtgGTTGTACACC	4	1.20397
1533	GATAAAATGAGccgAGTGCATTActcGTTGTACACC	4	1.40094
1534	GATAAAATGAGgcgAGTGCATTAtacGTTGTACACC	4	1.36024
1535	GATAAAATGAGttgAGTGCATTAtttGTTGTACACC	4	1.53766
1536	GATAAAATGAGatgAGTGCATTAaatGTTGTACACC	5	1.63513
1537	GATAAAATGAGgacAGTGCATTAccgGTTGTACACC	5	1.13003
1538	GATAAAATGAGcgtAGTGCATTAtatGTTGTACACC	5	1.47898
1539	GATAAAATGAGattAGTGCATTAtaaGTTGTACACC	3	1.31951
1540	GATAAAATGAGcggAGTGCATTAttaGTTGTACACC	3	0.745622
1541	GATAAAATGAGgagAGTGCATTAccgGTTGTACACC	6	1.25001
1542	GATAAAATGAGcggAGTGCATTAttgGTTGTACACC	4	1.07355
1543	GATAAAATGAGcgaAGTGCATTAataGTTGTACACC	4	1.23758
1544	GATAAAATGAGgttAGTGCATTAcgtGTTGTACACC	6	1.39766
1545	GATAAAATGAGcccAGTGCATTAtgcGTTGTACACC	3	1.22017
1546	GATAAAATGAGgagAGTGCATTAtagGTTGTACACC	5	1.50209
1547	GATAAAATGAGctaAGTGCATTAaagGTTGTACACC	6	1.86147
1548	GATAAAATGAGtgtAGTGCATTAaatGTTGTACACC	6	1.64768
1549	GATAAAATGAGggcAGTGCATTAgtcGTTGTACACC	4	1.2668
1550	GATAAAATGAGcggAGTGCATTAcggGTTGTACACC	6	1.45548
1551	GATAAAATGAGcctAGTGCATTAgttGTTGTACACC	4	1.44408
1552	GATAAAATGAGcctAGTGCATTAgatGTTGTACACC	5	1.54241
1553	GATAAAATGAGgatAGTGCATTAttcGTTGTACACC	4	1.1143
1554	GATAAAATGAGaatAGTGCATTAcgaGTTGTACACC	4	1.18191
1555	GATAAAATGAGggtAGTGCATTAtgaGTTGTACACC	4	1.10064
1556	GATAAAATGAGgtcAGTGCATTAcgcGTTGTACACC	5	1.22756
1557	GATAAAATGAGgtgAGTGCATTAacgGTTGTACACC	6	1.13453
1558	GATAAAATGAGcacAGTGCATTAtatGTTGTACACC	4	1.48633
1559	GATAAAATGAGcgtAGTGCATTAcgcGTTGTACACC	6	1.31657
1560	GATAAAATGAGtgaAGTGCATTAtgtGTTGTACACC	5	1.45951
1561	GATAAAATGAGtcaAGTGCATTAgtgGTTGTACACC	4	1.304
1562	GATAAAATGAGcgcAGTGCATTAgttGTTGTACACC	4	1.42219
1563	GATAAAATGAGttcAGTGCATTAggcGTTGTACACC	5	1.41373
1564	GATAAAATGAGgttAGTGCATTAttgGTTGTACACC	4	1.07863
1565	GATAAAATGAGtgcAGTGCATTAactGTTGTACACC	5	1.37477
1566	GATAAAATGAGtccAGTGCATTAtgaGTTGTACACC	2	0.989092
1567	GATAAAATGAGtgcAGTGCATTAaagGTTGTACACC	5	1.63482
1568	GATAAAATGAGataAGTGCATTActgGTTGTACACC	4	1.47736
1569	GATAAAATGAGataAGTGCATTActaGTTGTACACC	3	1.28233
1570	GATAAAATGAGaacAGTGCATTAcatGTTGTACACC	4	1.43084
1571	GATAAAATGAGgcgAGTGCATTAtgtGTTGTACACC	4	1.34055
1572	GATAAAATGAGcgaAGTGCATTAcgcGTTGTACACC	6	1.49015
1573	GATAAAATGAGtaaAGTGCATTAtgaGTTGTACACC	4	1.63038
1574	GATAAAATGAGcaaAGTGCATTAtaaGTTGTACACC	4	1.68386
1575	GATAAAATGAGatcAGTGCATTAatcGTTGTACACC	3	1.21839
1576	GATAAAATGAGagaAGTGCATTAcgaGTTGTACACC	4	1.35304
1577	GATAAAATGAGgtgAGTGCATTAgccGTTGTACACC	6	1.36772
1578	GATAAAATGAGaagAGTGCATTAcagGTTGTACACC	5	1.44509
1579	GATAAAATGAGgggAGTGCATTAcctGTTGTACACC	6	1.57575
1580	GATAAAATGAGaggAGTGCATTAggtGTTGTACACC	5	1.46571
1581	GATAAAATGAGtctAGTGCATTAacgGTTGTACACC	5	1.14413
1582	GATAAAATGAGggtAGTGCATTAgctGTTGTACACC	6	1.56575
1583	GATAAAATGAGgtgAGTGCATTAtccGTTGTACACC	5	1.2182
1584	GATAAAATGAGaagAGTGCATTAtaaGTTGTACACC	3	1.21667
1585	GATAAAATGAGtaaAGTGCATTAtccGTTGTACACC	5	1.71344
1586	GATAAAATGAGtgaAGTGCATTAcacGTTGTACACC	6	1.46568
1587	GATAAAATGAGccaAGTGCATTAcgaGTTGTACACC	4	1.31635
1588	GATAAAATGAGctgAGTGCATTAttcGTTGTACACC	4	1.26807
1589	GATAAAATGAGcgtAGTGCATTAatgGTTGTACACC	5	1.2467
1590	GATAAAATGAGtgtAGTGCATTAtttGTTGTACACC	4	1.47676
1591	GATAAAATGAGcttAGTGCATTAttaGTTGTACACC	3	0.834024
1592	GATAAAATGAGatgAGTGCATTAggcGTTGTACACC	5	1.41867
1593	GATAAAATGAGccaAGTGCATTAatcGTTGTACACC	4	1.46588
1594	GATAAAATGAGacaAGTGCATTAaccGTTGTACACC	4	1.34101
1595	GATAAAATGAGcagAGTGCATTAgcaGTTGTACACC	5	1.19694
1596	GATAAAATGAGgcgAGTGCATTAtctGTTGTACACC	4	1.43709
1597	GATAAAATGAGtccAGTGCATTAagtGTTGTACACC	4	1.35124
1598	GATAAAATGAGtacAGTGCATTAtgtGTTGTACACC	4	1.33227
1599	GATAAAATGAGttaAGTGCATTAgtaGTTGTACACC	4	1.15462
1600	GATAAAATGAGtctAGTGCATTAagtGTTGTACACC	5	1.44073
1601	GATAAAATGAGacaAGTGCATTAgacGTTGTACACC	4	1.43474
1602	GATAAAATGAGtatAGTGCATTActaGTTGTACACC	4	1.20951
1603	GATAAAATGAGtatAGTGCATTAgcgGTTGTACACC	6	1.44349
1604	GATAAAATGAGgaaAGTGCATTAtgcGTTGTACACC	5	1.65412
1605	GATAAAATGAGcggAGTGCATTAagaGTTGTACACC	5	1.25379
1606	GATAAAATGAGagcAGTGCATTAtccGTTGTACACC	3	1.25434
1607	GATAAAATGAGtggAGTGCATTAgtgGTTGTACACC	5	1.16944
1608	GATAAAATGAGtctAGTGCATTAaacGTTGTACACC	5	1.40719
1609	GATAAAATGAGccaAGTGCATTAcctGTTGTACACC	5	1.64851
1610	GATAAAATGAGtccAGTGCATTAatgGTTGTACACC	3	1.11763
1611	GATAAAATGAGtatAGTGCATTAtagGTTGTACACC	5	1.58322
1612	GATAAAATGAGcacAGTGCATTAaggGTTGTACACC	5	1.60106
1613	GATAAAATGAGaccAGTGCATTAtggGTTGTACACC	2	1.2464
1614	GATAAAATGAGatgAGTGCATTAgacGTTGTACACC	5	1.30788
1615	GATAAAATGAGatgAGTGCATTAagaGTTGTACACC	4	1.1939
1616	GATAAAATGAGaggAGTGCATTAtagGTTGTACACC	4	1.52273
1617	GATAAAATGAGccgAGTGCATTAacaGTTGTACACC	4	0.933829
1618	GATAAAATGAGcaaAGTGCATTAataGTTGTACACC	4	1.50568
1619	GATAAAATGAGccaAGTGCATTAgatGTTGTACACC	5	1.64353
1620	GATAAAATGAGtatAGTGCATTAttgGTTGTACACC	4	1.17152
1621	GATAAAATGAGgacAGTGCATTAgctGTTGTACACC	5	1.51824
1622	GATAAAATGAGaaaAGTGCATTAtgcGTTGTACACC	4	1.81261
1623	GATAAAATGAGagaAGTGCATTAgctGTTGTACACC	5	1.74044
1624	GATAAAATGAGagaAGTGCATTAcaaGTTGTACACC	4	1.44078
1625	GATAAAATGAGaacAGTGCATTAcagGTTGTACACC	4	1.42861
1626	GATAAAATGAGtcaAGTGCATTAttaGTTGTACACC	2	0.915905
1627	GATAAAATGAGtcaAGTGCATTAtagGTTGTACACC	4	1.60299
1628	GATAAAATGAGtcaAGTGCATTActcGTTGTACACC	4	1.49798
1629	GATAAAATGAGatgAGTGCATTAttaGTTGTACACC	2	0.639827
1630	GATAAAATGAGtgtAGTGCATTAgacGTTGTACACC	6	1.32354
1631	GATAAAATGAGaatAGTGCATTAaagGTTGTACACC	5	1.66358
1632	GATAAAATGAGctcAGTGCATTAcgtGTTGTACACC	5	1.40095
1633	GATAAAATGAGttcAGTGCATTAtgaGTTGTACACC	3	1.10466
1634	GATAAAATGAGccgAGTGCATTAtgaGTTGTACACC	3	1.17577
1635	GATAAAATGAGttcAGTGCATTAtacGTTGTACACC	4	1.2893
1636	GATAAAATGAGgagAGTGCATTAagaGTTGTACACC	5	1.24161
1637	GATAAAATGAGcacAGTGCATTAaacGTTGTACACC	5	1.43432
1638	GATAAAATGAGaggAGTGCATTAtatGTTGTACACC	4	1.52211
1639	GATAAAATGAGccaAGTGCATTAactGTTGTACACC	5	1.5234
1640	GATAAAATGAGggaAGTGCATTAactGTTGTACACC	6	1.53513
1641	GATAAAATGAGtatAGTGCATTAgggGTTGTACACC	6	1.6599
1642	GATAAAATGAGgatAGTGCATTAcgaGTTGTACACC	5	1.14661
1643	GATAAAATGAGtacAGTGCATTActcGTTGTACACC	4	1.40224
1644	GATAAAATGAGgacAGTGCATTAatgGTTGTACACC	4	1.15573
1645	GATAAAATGAGgagAGTGCATTAtgaGTTGTACACC	4	1.16209
1646	GATAAAATGAGgccAGTGCATTAgcgGTTGTACACC	4	1.32245
1647	GATAAAATGAGcgtAGTGCATTAgcaGTTGTACACC	5	1.09088
1648	GATAAAATGAGgtaAGTGCATTActtGTTGTACACC	5	1.62392
1649	GATAAAATGAGgatAGTGCATTAcctGTTGTACACC	6	1.51641
1650	GATAAAATGAGagtAGTGCATTAataGTTGTACACC	3	0.961777
1651	GATAAAATGAGaagAGTGCATTAggaGTTGTACACC	4	1.2162
1652	GATAAAATGAGtttAGTGCATTAataGTTGTACACC	4	1.2148
1653	GATAAAATGAGactAGTGCATTAcccGTTGTACACC	4	1.23868
1654	GATAAAATGAGcgaAGTGCATTAattGTTGTACACC	5	1.66738
1655	GATAAAATGAGactAGTGCATTAataGTTGTACACC	2	0.889473
1656	GATAAAATGAGcatAGTGCATTAccgGTTGTACACC	6	1.318
1657	GATAAAATGAGaatAGTGCATTAtgcGTTGTACACC	4	1.31097
1658	GATAAAATGAGgcaAGTGCATTAcgcGTTGTACACC	5	1.47886
1659	GATAAAATGAGcagAGTGCATTAaccGTTGTACACC	6	1.31993
1660	GATAAAATGAGgtgAGTGCATTAgtaGTTGTACACC	4	0.829723
1661	GATAAAATGAGcatAGTGCATTActcGTTGTACACC	5	1.45095
1662	GATAAAATGAGgtaAGTGCATTAccaGTTGTACACC	5	1.15106
1663	GATAAAATGAGtcaAGTGCATTAatcGTTGTACACC	4	1.45655
1664	GATAAAATGAGagtAGTGCATTAgaaGTTGTACACC	4	1.241
1665	GATAAAATGAGgcgAGTGCATTAgagGTTGTACACC	5	1.5728
1666	GATAAAATGAGggaAGTGCATTAtagGTTGTACACC	5	1.62257
1667	GATAAAATGAGtccAGTGCATTAatcGTTGTACACC	3	1.19837
1668	GATAAAATGAGgttAGTGCATTAaatGTTGTACACC	6	1.6826
1669	GATAAAATGAGtaaAGTGCATTActcGTTGTACACC	5	1.79954
1670	GATAAAATGAGatgAGTGCATTAggaGTTGTACACC	4	1.24993
1671	GATAAAATGAGagaAGTGCATTAgacGTTGTACACC	5	1.50508
1672	GATAAAATGAGgtgAGTGCATTAtttGTTGTACACC	4	1.45315
1673	GATAAAATGAGgggAGTGCATTActcGTTGTACACC	5	1.4271
1674	GATAAAATGAGgcaAGTGCATTAgggGTTGTACACC	5	1.70049
1675	GATAAAATGAGacgAGTGCATTAtcaGTTGTACACC	2	0.70521
1676	GATAAAATGAGctaAGTGCATTAcgcGTTGTACACC	6	1.58197
1677	GATAAAATGAGaacAGTGCATTAtgtGTTGTACACC	3	1.22169
1678	GATAAAATGAGagtAGTGCATTAtttGTTGTACACC	3	1.43855
1679	GATAAAATGAGctaAGTGCATTAaccGTTGTACACC	6	1.50627
1680	GATAAAATGAGtatAGTGCATTAtgtGTTGTACACC	5	1.41053
1681	GATAAAATGAGcccAGTGCATTActgGTTGTACACC	3	1.2352
1682	GATAAAATGAGtccAGTGCATTAttcGTTGTACACC	2	0.973149
1683	GATAAAATGAGtcaAGTGCATTAgtcGTTGTACACC	4	1.40836
1684	GATAAAATGAGgtcAGTGCATTAtccGTTGTACACC	4	1.15531
1685	GATAAAATGAGataAGTGCATTAgatGTTGTACACC	5	1.67104
1686	GATAAAATGAGgatAGTGCATTAggcGTTGTACACC	6	1.43223
1687	GATAAAATGAGgcgAGTGCATTAtatGTTGTACACC	4	1.52058
1688	GATAAAATGAGgcaAGTGCATTActcGTTGTACACC	4	1.52227
1689	GATAAAATGAGaggAGTGCATTActtGTTGTACACC	4	1.55429
1690	GATAAAATGAGtcgAGTGCATTAtatGTTGTACACC	4	1.47329
1691	GATAAAATGAGtgaAGTGCATTActgGTTGTACACC	5	1.46346
1692	GATAAAATGAGtgaAGTGCATTAtctGTTGTACACC	5	1.54865
1693	GATAAAATGAGaccAGTGCATTAaacGTTGTACACC	3	1.25575
1694	GATAAAATGAGttgAGTGCATTAgtgGTTGTACACC	5	1.22299
1695	GATAAAATGAGcgtAGTGCATTAacgGTTGTACACC	6	1.16805
1696	GATAAAATGAGattAGTGCATTAggaGTTGTACACC	4	1.31908
1697	GATAAAATGAGttaAGTGCATTAcctGTTGTACACC	6	1.69633
1698	GATAAAATGAGattAGTGCATTAagcGTTGTACACC	5	1.50814
1699	GATAAAATGAGgcgAGTGCATTAataGTTGTACACC	3	1.08128
1700	GATAAAATGAGgtgAGTGCATTAggtGTTGTACACC	6	1.39344
1701	GATAAAATGAGggaAGTGCATTAtttGTTGTACACC	4	1.62243
1702	GATAAAATGAGgcaAGTGCATTAgttGTTGTACACC	4	1.56642
1703	GATAAAATGAGacgAGTGCATTAtggGTTGTACACC	3	1.35057
1704	GATAAAATGAGggtAGTGCATTAgaaGTTGTACACC	5	1.25992
1705	GATAAAATGAGagcAGTGCATTAgttGTTGTACACC	3	1.41851
1706	GATAAAATGAGacgAGTGCATTAagaGTTGTACACC	3	1.13426
1707	GATAAAATGAGcgcAGTGCATTAccgGTTGTACACC	5	1.23214
1708	GATAAAATGAGaagAGTGCATTAgcaGTTGTACACC	4	1.02841
1709	GATAAAATGAGaggAGTGCATTAgtcGTTGTACACC	4	1.31628
1710	GATAAAATGAGgctAGTGCATTAatcGTTGTACACC	4	1.42263
1711	GATAAAATGAGggtAGTGCATTAgagGTTGTACACC	6	1.50893
1712	GATAAAATGAGataAGTGCATTAtagGTTGTACACC	4	1.63952
1713	GATAAAATGAGtcgAGTGCATTAgttGTTGTACACC	4	1.40826
1714	GATAAAATGAGtaaAGTGCATTAagaGTTGTACACC	5	1.68799
1715	GATAAAATGAGagaAGTGCATTAttaGTTGTACACC	2	0.981874
1716	GATAAAATGAGtagAGTGCATTAtcgGTTGTACACC	5	1.20602
1717	GATAAAATGAGgttAGTGCATTActcGTTGTACACC	5	1.40426
1718	GATAAAATGAGtctAGTGCATTAcccGTTGTACACC	5	1.31615
1719	GATAAAATGAGacgAGTGCATTActaGTTGTACACC	2	0.978553
1720	GATAAAATGAGacgAGTGCATTAacgGTTGTACACC	4	1.08457
1721	GATAAAATGAGtcgAGTGCATTAggcGTTGTACACC	5	1.43004
1722	GATAAAATGAGgggAGTGCATTAcggGTTGTACACC	6	1.48123
1723	GATAAAATGAGtcgAGTGCATTAgtgGTTGTACACC	4	1.14162
1724	GATAAAATGAGctcAGTGCATTAacgGTTGTACACC	5	1.2173
1725	GATAAAATGAGttaAGTGCATTAgttGTTGTACACC	5	1.60235
1726	GATAAAATGAGtgtAGTGCATTAatgGTTGTACACC	5	1.24349
1727	GATAAAATGAGtacAGTGCATTAgccGTTGTACACC	5	1.43195
1728	GATAAAATGAGgtgAGTGCATTAtaaGTTGTACACC	4	1.23916
1729	GATAAAATGAGcctAGTGCATTAtctGTTGTACACC	4	1.42332
1730	GATAAAATGAGgtcAGTGCATTAcggGTTGTACACC	5	1.33963
1731	GATAAAATGAGcaaAGTGCATTAaaaGTTGTACACC	5	1.96989
1732	GATAAAATGAGaacAGTGCATTAatgGTTGTACACC	3	1.17239
1733	GATAAAATGAGatgAGTGCATTAcctGTTGTACACC	5	1.5036
1734	GATAAAATGAGtagAGTGCATTAtgtGTTGTACACC	5	1.37399
1735	GATAAAATGAGcgaAGTGCATTAcaaGTTGTACACC	5	1.43441
1736	GATAAAATGAGcgtAGTGCATTAattGTTGTACACC	5	1.51424
1737	GATAAAATGAGggaAGTGCATTAgcaGTTGTACACC	5	1.27808
1738	GATAAAATGAGgccAGTGCATTAgacGTTGTACACC	4	1.31995
1739	GATAAAATGAGtggAGTGCATTAggcGTTGTACACC	6	1.45235
1740	GATAAAATGAGtagAGTGCATTAtacGTTGTACACC	5	1.39321
1741	GATAAAATGAGgacAGTGCATTAtaaGTTGTACACC	3	1.18073
1742	GATAAAATGAGgagAGTGCATTAcacGTTGTACACC	6	1.32565
1743	GATAAAATGAGgtaAGTGCATTAaaaGTTGTACACC	5	1.7345
1744	GATAAAATGAGcttAGTGCATTAcatGTTGTACACC	6	1.56974
1745	GATAAAATGAGgccAGTGCATTAaacGTTGTACACC	4	1.42056
1746	GATAAAATGAGgccAGTGCATTAgtaGTTGTACACC	2	0.864951
1747	GATAAAATGAGattAGTGCATTAtagGTTGTACACC	4	1.5224
1748	GATAAAATGAGggaAGTGCATTAacaGTTGTACACC	5	1.10295
1749	GATAAAATGAGtcaAGTGCATTAtacGTTGTACACC	4	1.45113
1750	GATAAAATGAGcccAGTGCATTAataGTTGTACACC	2	0.94141
1751	GATAAAATGAGcccAGTGCATTAcggGTTGTACACC	4	1.36488
1752	GATAAAATGAGcatAGTGCATTAaacGTTGTACACC	6	1.509
1753	GATAAAATGAGtctAGTGCATTAagcGTTGTACACC	5	1.44594
1754	GATAAAATGAGttaAGTGCATTAataGTTGTACACC	4	1.26961
1755	GATAAAATGAGtacAGTGCATTAcagGTTGTACACC	5	1.52425
1756	GATAAAATGAGggcAGTGCATTAtttGTTGTACACC	3	1.48001
1757	GATAAAATGAGggaAGTGCATTAcgcGTTGTACACC	6	1.4754
1758	GATAAAATGAGagcAGTGCATTAtgaGTTGTACACC	2	1.13826
1759	GATAAAATGAGgacAGTGCATTAttcGTTGTACACC	3	1.01667
1760	GATAAAATGAGgcgAGTGCATTAactGTTGTACACC	5	1.42757
1761	GATAAAATGAGggtAGTGCATTAcctGTTGTACACC	6	1.49598
1762	GATAAAATGAGggtAGTGCATTActgGTTGTACACC	5	1.26956
1763	GATAAAATGAGactAGTGCATTAagaGTTGTACACC	3	1.10516
1764	GATAAAATGAGtttAGTGCATTActtGTTGTACACC	5	1.64856
1765	GATAAAATGAGgatAGTGCATTAttaGTTGTACACC	3	0.669372
1766	GATAAAATGAGgaaAGTGCATTAcacGTTGTACACC	6	1.66718
1767	GATAAAATGAGcagAGTGCATTAataGTTGTACACC	4	1.13447
1768	GATAAAATGAGccaAGTGCATTAcgcGTTGTACACC	5	1.46319
1769	GATAAAATGAGtttAGTGCATTAcgaGTTGTACACC	5	1.32536
1770	GATAAAATGAGaagAGTGCATTAccgGTTGTACACC	5	1.16753
1771	GATAAAATGAGcggAGTGCATTAgacGTTGTACACC	6	1.36276
1772	GATAAAATGAGgatAGTGCATTAaagGTTGTACACC	6	1.63868
1773	GATAAAATGAGtccAGTGCATTAaacGTTGTACACC	4	1.31541
1774	GATAAAATGAGtctAGTGCATTAgtgGTTGTACACC	4	1.12463
1775	GATAAAATGAGcacAGTGCATTAattGTTGTACACC	4	1.52142
1776	GATAAAATGAGctcAGTGCATTActcGTTGTACACC	4	1.40752
1777	GATAAAATGAGagtAGTGCATTAtccGTTGTACACC	4	1.20076
1778	GATAAAATGAGgatAGTGCATTActtGTTGTACACC	5	1.5086
1779	GATAAAATGAGattAGTGCATTAaccGTTGTACACC	5	1.27593
1780	GATAAAATGAGcctAGTGCATTAtgaGTTGTACACC	3	1.16998
1781	GATAAAATGAGctaAGTGCATTAtagGTTGTACACC	5	1.72004
1782	GATAAAATGAGcggAGTGCATTAtgtGTTGTACACC	5	1.33029
1783	GATAAAATGAGaacAGTGCATTAagtGTTGTACACC	4	1.39687
1784	GATAAAATGAGtttAGTGCATTAtgcGTTGTACACC	5	1.44164
1785	GATAAAATGAGaggAGTGCATTAgcgGTTGTACACC	5	1.37687
1786	GATAAAATGAGctaAGTGCATTAcaaGTTGTACACC	5	1.52957
1787	GATAAAATGAGgatAGTGCATTAtagGTTGTACACC	5	1.47606
1788	GATAAAATGAGcaaAGTGCATTAcctGTTGTACACC	6	1.87955
1789	GATAAAATGAGggcAGTGCATTAagtGTTGTACACC	5	1.46035
1790	GATAAAATGAGagcAGTGCATTAaaaGTTGTACACC	3	1.63399
1791	GATAAAATGAGcaaAGTGCATTAaatGTTGTACACC	6	1.98634
1792	GATAAAATGAGctgAGTGCATTAgaaGTTGTACACC	5	1.4196
1793	GATAAAATGAGcgcAGTGCATTAacaGTTGTACACC	4	0.892019
1794	GATAAAATGAGccaAGTGCATTAgccGTTGTACACC	5	1.53473
1795	GATAAAATGAGtggAGTGCATTAgtaGTTGTACACC	4	0.901728
1796	GATAAAATGAGtgaAGTGCATTAgagGTTGTACACC	6	1.67535
1797	GATAAAATGAGttgAGTGCATTAtgcGTTGTACACC	5	1.35002
1798	GATAAAATGAGaggAGTGCATTAaagGTTGTACACC	5	1.68084
1799	GATAAAATGAGggaAGTGCATTAagcGTTGTACACC	6	1.60919
1800	GATAAAATGAGttgAGTGCATTAgggGTTGTACACC	6	1.61665
1801	GATAAAATGAGattAGTGCATTAgaaGTTGTACACC	4	1.33712
1802	GATAAAATGAGtcaAGTGCATTAattGTTGTACACC	4	1.63501
1803	GATAAAATGAGattAGTGCATTAgagGTTGTACACC	5	1.57396
1804	GATAAAATGAGgctAGTGCATTAacgGTTGTACACC	5	1.28335
1805	GATAAAATGAGacaAGTGCATTAgtcGTTGTACACC	3	1.37909
1806	GATAAAATGAGcatAGTGCATTActaGTTGTACACC	4	1.17781
1807	GATAAAATGAGggaAGTGCATTAgtgGTTGTACACC	5	1.32799
1808	GATAAAATGAGggtAGTGCATTAaacGTTGTACACC	6	1.40122
1809	GATAAAATGAGacaAGTGCATTAcaaGTTGTACACC	3	1.36713
1810	GATAAAATGAGggaAGTGCATTAtaaGTTGTACACC	4	1.43393
1811	GATAAAATGAGaagAGTGCATTAaccGTTGTACACC	5	1.16926
1812	GATAAAATGAGcgaAGTGCATTAaggGTTGTACACC	6	1.74035
1813	GATAAAATGAGgagAGTGCATTAgggGTTGTACACC	6	1.58271
1814	GATAAAATGAGagtAGTGCATTAaaaGTTGTACACC	4	1.59323
1815	GATAAAATGAGaccAGTGCATTAtgaGTTGTACACC	1	0.908233
1816	GATAAAATGAGggcAGTGCATTAactGTTGTACACC	5	1.38376
1817	GATAAAATGAGtgtAGTGCATTAcgtGTTGTACACC	6	1.35543
1818	GATAAAATGAGaggAGTGCATTAtgaGTTGTACACC	3	1.18865
1819	GATAAAATGAGtttAGTGCATTActcGTTGTACACC	5	1.51492
1820	GATAAAATGAGtggAGTGCATTAcatGTTGTACACC	6	1.50817
1821	GATAAAATGAGttaAGTGCATTAacaGTTGTACACC	5	1.15783
1822	GATAAAATGAGcgcAGTGCATTAcagGTTGTACACC	5	1.49778
1823	GATAAAATGAGgtgAGTGCATTAaaaGTTGTACACC	5	1.60642
1824	GATAAAATGAGagaAGTGCATTAtctGTTGTACACC	4	1.56396
1825	GATAAAATGAGgttAGTGCATTAttaGTTGTACACC	3	0.752908
1826	GATAAAATGAGgtgAGTGCATTAataGTTGTACACC	4	0.983469
1827	GATAAAATGAGtgtAGTGCATTActtGTTGTACACC	5	1.50944
1828	GATAAAATGAGttcAGTGCATTAggaGTTGTACACC	4	1.24433
1829	GATAAAATGAGcaaAGTGCATTAtagGTTGTACACC	5	1.84715
1830	GATAAAATGAGcgcAGTGCATTAtgtGTTGTACACC	4	1.3019
1831	GATAAAATGAGggaAGTGCATTActgGTTGTACACC	5	1.45853
1832	GATAAAATGAGgtcAGTGCATTAtaaGTTGTACACC	3	1.17739
1833	GATAAAATGAGgatAGTGCATTAcggGTTGTACACC	6	1.41793
1834	GATAAAATGAGgtaAGTGCATTAaggGTTGTACACC	6	1.70069
1835	GATAAAATGAGgctAGTGCATTAtgaGTTGTACACC	3	1.25144
1836	GATAAAATGAGaatAGTGCATTAcatGTTGTACACC	5	1.51617
1837	GATAAAATGAGaaaAGTGCATTAgctGTTGTACACC	5	2.04015
1838	GATAAAATGAGtgcAGTGCATTAaggGTTGTACACC	5	1.58696
1839	GATAAAATGAGggcAGTGCATTAcgaGTTGTACACC	4	1.15188
1840	GATAAAATGAGcgcAGTGCATTActtGTTGTACACC	4	1.51955
1841	GATAAAATGAGcctAGTGCATTAggtGTTGTACACC	5	1.45061
1842	GATAAAATGAGcttAGTGCATTAcgtGTTGTACACC	6	1.44298
1843	GATAAAATGAGggaAGTGCATTAtacGTTGTACACC	5	1.47273
1844	GATAAAATGAGtccAGTGCATTAgttGTTGTACACC	3	1.30186
1845	GATAAAATGAGagtAGTGCATTAaatGTTGTACACC	5	1.61353
1846	GATAAAATGAGcacAGTGCATTActcGTTGTACACC	4	1.37311
1847	GATAAAATGAGccgAGTGCATTAaccGTTGTACACC	5	1.26434
1848	GATAAAATGAGcgcAGTGCATTAgccGTTGTACACC	5	1.40374
1849	GATAAAATGAGtaaAGTGCATTAcgaGTTGTACACC	5	1.64314
1850	GATAAAATGAGctaAGTGCATTAgggGTTGTACACC	6	1.79088
1851	GATAAAATGAGccaAGTGCATTAtcgGTTGTACACC	4	1.28315
1852	GATAAAATGAGaaaAGTGCATTAgaaGTTGTACACC	4	1.81606
1853	GATAAAATGAGgttAGTGCATTAtcgGTTGTACACC	5	1.16069
1854	GATAAAATGAGattAGTGCATTActgGTTGTACACC	4	1.34621
1855	GATAAAATGAGacgAGTGCATTAgccGTTGTACACC	4	1.32657
1856	GATAAAATGAGcgcAGTGCATTAatgGTTGTACACC	4	1.25575
1857	GATAAAATGAGtttAGTGCATTAgaaGTTGTACACC	5	1.44596
1858	GATAAAATGAGtgtAGTGCATTAggcGTTGTACACC	6	1.43312
1859	GATAAAATGAGgacAGTGCATTAagaGTTGTACACC	4	1.12073
1860	GATAAAATGAGcacAGTGCATTAtcaGTTGTACACC	3	0.840928
1861	GATAAAATGAGggcAGTGCATTAtgaGTTGTACACC	3	1.13361
1862	GATAAAATGAGataAGTGCATTAgttGTTGTACACC	4	1.58074
1863	GATAAAATGAGcttAGTGCATTAgcgGTTGTACACC	6	1.4154
1864	GATAAAATGAGttaAGTGCATTAatcGTTGTACACC	5	1.51946
1865	GATAAAATGAGcacAGTGCATTAagaGTTGTACACC	4	1.22327
1866	GATAAAATGAGcaaAGTGCATTAatcGTTGTACACC	5	1.72161
1867	GATAAAATGAGcctAGTGCATTAatcGTTGTACACC	4	1.35153
1868	GATAAAATGAGctcAGTGCATTAtgtGTTGTACACC	4	1.33783
1869	GATAAAATGAGgtaAGTGCATTAtttGTTGTACACC	4	1.59359
1870	GATAAAATGAGttcAGTGCATTAacgGTTGTACACC	5	1.14069
1871	GATAAAATGAGaccAGTGCATTAaagGTTGTACACC	3	1.49573
1872	GATAAAATGAGcatAGTGCATTActtGTTGTACACC	5	1.58997
1873	GATAAAATGAGatcAGTGCATTAaccGTTGTACACC	4	1.11482
1874	GATAAAATGAGaacAGTGCATTAtgaGTTGTACACC	2	1.05057
1875	GATAAAATGAGcctAGTGCATTAtccGTTGTACACC	4	1.28319
1876	GATAAAATGAGtagAGTGCATTAtgcGTTGTACACC	5	1.36474
1877	GATAAAATGAGactAGTGCATTAaccGTTGTACACC	4	1.1164
1878	GATAAAATGAGgctAGTGCATTAtaaGTTGTACACC	3	1.37671
1879	GATAAAATGAGgctAGTGCATTAgtcGTTGTACACC	4	1.37325
1880	GATAAAATGAGgggAGTGCATTAagtGTTGTACACC	6	1.51789
1881	GATAAAATGAGggtAGTGCATTAagtGTTGTACACC	6	1.43491
1882	GATAAAATGAGggcAGTGCATTAcagGTTGTACACC	5	1.49074
1883	GATAAAATGAGaacAGTGCATTAcctGTTGTACACC	4	1.45953
1884	GATAAAATGAGtagAGTGCATTAgggGTTGTACACC	6	1.62897
1885	GATAAAATGAGttgAGTGCATTAattGTTGTACACC	5	1.57115
1886	GATAAAATGAGcatAGTGCATTActgGTTGTACACC	5	1.38761
1887	GATAAAATGAGtcaAGTGCATTAcaaGTTGTACACC	4	1.39665
1888	GATAAAATGAGgcgAGTGCATTAaccGTTGTACACC	5	1.2745
1889	GATAAAATGAGaatAGTGCATTAcctGTTGTACACC	5	1.54328
1890	GATAAAATGAGtttAGTGCATTAcctGTTGTACACC	6	1.65571
1891	GATAAAATGAGcggAGTGCATTAaacGTTGTACACC	6	1.46043
1892	GATAAAATGAGtagAGTGCATTAcggGTTGTACACC	6	1.49553
1893	GATAAAATGAGaacAGTGCATTAatcGTTGTACACC	3	1.24959
1894	GATAAAATGAGtgcAGTGCATTAccaGTTGTACACC	4	0.975214
1895	GATAAAATGAGagtAGTGCATTAtgcGTTGTACACC	4	1.23595
1896	GATAAAATGAGgggAGTGCATTAggtGTTGTACACC	6	1.48049
1897	GATAAAATGAGctaAGTGCATTAgctGTTGTACACC	6	1.81463
1898	GATAAAATGAGcctAGTGCATTAtcaGTTGTACACC	3	0.87793
1899	GATAAAATGAGtccAGTGCATTAtgtGTTGTACACC	3	1.16925
1900	GATAAAATGAGtacAGTGCATTAataGTTGTACACC	3	1.071
1901	GATAAAATGAGaagAGTGCATTAgctGTTGTACACC	5	1.54636
1902	GATAAAATGAGagaAGTGCATTAaggGTTGTACACC	5	1.7456
1903	GATAAAATGAGgtaAGTGCATTAatgGTTGTACACC	5	1.38022
1904	GATAAAATGAGcgtAGTGCATTAttgGTTGTACACC	4	1.0272
1905	GATAAAATGAGgcaAGTGCATTAcctGTTGTACACC	5	1.66243
1906	GATAAAATGAGgcaAGTGCATTAaaaGTTGTACACC	4	1.76393
1907	GATAAAATGAGgtcAGTGCATTActtGTTGTACACC	4	1.43525
1908	GATAAAATGAGcatAGTGCATTAcggGTTGTACACC	6	1.50421
1909	GATAAAATGAGaccAGTGCATTAtaaGTTGTACACC	1	1.0743
1910	GATAAAATGAGgagAGTGCATTAtccGTTGTACACC	5	1.27601
1911	GATAAAATGAGcttAGTGCATTActgGTTGTACACC	5	1.38595
1912	GATAAAATGAGcgcAGTGCATTAcggGTTGTACACC	5	1.42958
1913	GATAAAATGAGgggAGTGCATTAtacGTTGTACACC	5	1.37785
1914	GATAAAATGAGttaAGTGCATTAtcgGTTGTACACC	5	1.34404
1915	GATAAAATGAGgaaAGTGCATTAcgcGTTGTACACC	6	1.68003
1916	GATAAAATGAGggtAGTGCATTAcgtGTTGTACACC	6	1.33159
1917	GATAAAATGAGgctAGTGCATTAcggGTTGTACACC	5	1.51779
1918	GATAAAATGAGcacAGTGCATTAcctGTTGTACACC	5	1.52702
1919	GATAAAATGAGtaaAGTGCATTAttaGTTGTACACC	3	1.35398
1920	GATAAAATGAGtaaAGTGCATTAtgcGTTGTACACC	5	1.73829
1921	GATAAAATGAGagaAGTGCATTAactGTTGTACACC	5	1.55521
1922	GATAAAATGAGgcaAGTGCATTAttaGTTGTACACC	2	0.955119
1923	GATAAAATGAGataAGTGCATTAaaaGTTGTACACC	4	1.77666
1924	GATAAAATGAGtttAGTGCATTAttaGTTGTACACC	3	0.943363
1925	GATAAAATGAGagcAGTGCATTAtgtGTTGTACACC	3	1.29787
1926	GATAAAATGAGgggAGTGCATTAcaaGTTGTACACC	5	1.32035
1927	GATAAAATGAGtctAGTGCATTAtagGTTGTACACC	4	1.46081
1928	GATAAAATGAGagcAGTGCATTAttgGTTGTACACC	2	1.03311
1929	GATAAAATGAGcacAGTGCATTActaGTTGTACACC	3	1.08047
1930	GATAAAATGAGagcAGTGCATTAttaGTTGTACACC	1	0.686114
1931	GATAAAATGAGcccAGTGCATTAgatGTTGTACACC	4	1.46133
1932	GATAAAATGAGtgaAGTGCATTAttaGTTGTACACC	3	0.95731
1933	GATAAAATGAGgaaAGTGCATTAgaaGTTGTACACC	5	1.65789
1934	GATAAAATGAGtttAGTGCATTAcagGTTGTACACC	6	1.62851
1935	GATAAAATGAGattAGTGCATTAataGTTGTACACC	3	1.08297
1936	GATAAAATGAGtccAGTGCATTAttaGTTGTACACC	1	0.391684
1937	GATAAAATGAGtccAGTGCATTAgctGTTGTACACC	4	1.48945
1938	GATAAAATGAGcccAGTGCATTAactGTTGTACACC	4	1.32478
1939	GATAAAATGAGtgaAGTGCATTAcgtGTTGTACACC	6	1.51758
1940	GATAAAATGAGcatAGTGCATTAcaaGTTGTACACC	5	1.34609
1941	GATAAAATGAGggaAGTGCATTAcggGTTGTACACC	6	1.56987
1942	GATAAAATGAGtgtAGTGCATTAtgtGTTGTACACC	5	1.29008
1943	GATAAAATGAGaccAGTGCATTAtatGTTGTACACC	2	1.31484
1944	GATAAAATGAGcagAGTGCATTAtcgGTTGTACACC	5	1.21719
1945	GATAAAATGAGcggAGTGCATTAtgaGTTGTACACC	4	1.17509
1946	GATAAAATGAGactAGTGCATTAaaaGTTGTACACC	3	1.55066
1947	GATAAAATGAGtttAGTGCATTActgGTTGTACACC	5	1.45437
1948	GATAAAATGAGgtcAGTGCATTAagtGTTGTACACC	5	1.38006
1949	GATAAAATGAGacaAGTGCATTAagtGTTGTACACC	4	1.55876
1950	GATAAAATGAGcgtAGTGCATTAcccGTTGTACACC	6	1.33699
1951	GATAAAATGAGaaaAGTGCATTAggcGTTGTACACC	5	1.92365
1952	GATAAAATGAGgccAGTGCATTAcgcGTTGTACACC	4	1.30991
1953	GATAAAATGAGtggAGTGCATTAccaGTTGTACACC	5	1.01079
1954	GATAAAATGAGacgAGTGCATTAaagGTTGTACACC	4	1.58359
1955	GATAAAATGAGgtgAGTGCATTAaacGTTGTACACC	6	1.39939
1956	GATAAAATGAGactAGTGCATTAgctGTTGTACACC	4	1.50678
1957	GATAAAATGAGgctAGTGCATTAggcGTTGTACACC	5	1.53116
1958	GATAAAATGAGtggAGTGCATTAtggGTTGTACACC	5	1.43513
1959	GATAAAATGAGaagAGTGCATTAtatGTTGTACACC	4	1.43352
1960	GATAAAATGAGtggAGTGCATTAatcGTTGTACACC	5	1.33744
1961	GATAAAATGAGtatAGTGCATTAaacGTTGTACACC	6	1.53388
1962	GATAAAATGAGtaaAGTGCATTAcacGTTGTACACC	6	1.75072
1963	GATAAAATGAGattAGTGCATTAgccGTTGTACACC	5	1.44093
1964	GATAAAATGAGactAGTGCATTAtttGTTGTACACC	2	1.39125
1965	GATAAAATGAGattAGTGCATTAggcGTTGTACACC	5	1.47995
1966	GATAAAATGAGagaAGTGCATTAggaGTTGTACACC	4	1.455
1967	GATAAAATGAGcttAGTGCATTAgcaGTTGTACACC	5	1.19459
1968	GATAAAATGAGactAGTGCATTAtgaGTTGTACACC	2	1.015
1969	GATAAAATGAGccaAGTGCATTAaggGTTGTACACC	5	1.71732
1970	GATAAAATGAGtagAGTGCATTAccgGTTGTACACC	6	1.30809
1971	GATAAAATGAGccaAGTGCATTAagaGTTGTACACC	4	1.37192
1972	GATAAAATGAGaaaAGTGCATTAgtgGTTGTACACC	4	1.72009
1973	GATAAAATGAGgggAGTGCATTAacaGTTGTACACC	5	0.972645
1974	GATAAAATGAGagcAGTGCATTAtctGTTGTACACC	3	1.39737
1975	GATAAAATGAGattAGTGCATTAcgtGTTGTACACC	5	1.40485
1976	GATAAAATGAGgagAGTGCATTAgttGTTGTACACC	5	1.4377
1977	GATAAAATGAGcatAGTGCATTAcccGTTGTACACC	6	1.42449
1978	GATAAAATGAGctaAGTGCATTAgtgGTTGTACACC	5	1.44547
1979	GATAAAATGAGggcAGTGCATTAgctGTTGTACACC	5	1.5891
1980	GATAAAATGAGagtAGTGCATTAccaGTTGTACACC	4	0.924574
1981	GATAAAATGAGgctAGTGCATTActaGTTGTACACC	3	1.1951
1982	GATAAAATGAGcgtAGTGCATTAgtgGTTGTACACC	5	1.14896
1983	GATAAAATGAGacaAGTGCATTAccaGTTGTACACC	3	1.12825
1984	GATAAAATGAGccaAGTGCATTActaGTTGTACACC	3	1.24627
1985	GATAAAATGAGaaaAGTGCATTAgtaGTTGTACACC	3	1.55056
1986	GATAAAATGAGtatAGTGCATTAcatGTTGTACACC	6	1.59511
1987	GATAAAATGAGccaAGTGCATTAacgGTTGTACACC	5	1.33113
1988	GATAAAATGAGgacAGTGCATTAtccGTTGTACACC	4	1.15872
1989	GATAAAATGAGgcgAGTGCATTAgctGTTGTACACC	5	1.62739
1990	GATAAAATGAGctcAGTGCATTAaatGTTGTACACC	5	1.68533
1991	GATAAAATGAGtatAGTGCATTAgaaGTTGTACACC	5	1.40597
1992	GATAAAATGAGaggAGTGCATTAgatGTTGTACACC	5	1.55662
1993	GATAAAATGAGctcAGTGCATTAcatGTTGTACACC	5	1.5312
1994	GATAAAATGAGaccAGTGCATTActaGTTGTACACC	1	0.82888
1995	GATAAAATGAGtcaAGTGCATTAaggGTTGTACACC	5	1.70936
1996	GATAAAATGAGacgAGTGCATTAgtgGTTGTACACC	3	1.06398
1997	GATAAAATGAGtcgAGTGCATTAtcaGTTGTACACC	3	0.817662
[truncated: 2,098 more rows]

## Sheet: 1 mutation
id	seq	seq_distance	shape_distance
548	GATAAAATGAGaacAGTGCATTAttaGTTGTACACC	1	0.528021
725	GATAAAATGAGacgAGTGCATTAttaGTTGTACACC	1	0.520119
1069	GATAAAATGAGaccAGTGCATTAgtaGTTGTACACC	1	0.554116
1815	GATAAAATGAGaccAGTGCATTAtgaGTTGTACACC	1	0.908233
1909	GATAAAATGAGaccAGTGCATTAtaaGTTGTACACC	1	1.0743
1930	GATAAAATGAGagcAGTGCATTAttaGTTGTACACC	1	0.686114
1936	GATAAAATGAGtccAGTGCATTAttaGTTGTACACC	1	0.391684
1994	GATAAAATGAGaccAGTGCATTActaGTTGTACACC	1	0.82888
2069	GATAAAATGAGaccAGTGCATTAttgGTTGTACACC	1	0.772377
2124	GATAAAATGAGaccAGTGCATTAttcGTTGTACACC	1	0.890844
2153	GATAAAATGAGacaAGTGCATTAttaGTTGTACACC	1	0.870231
2302	GATAAAATGAGaccAGTGCATTAtcaGTTGTACACC	1	0.476232
2393	GATAAAATGAGaccAGTGCATTAataGTTGTACACC	1	0.765386
2641	GATAAAATGAGatcAGTGCATTAttaGTTGTACACC	1	0.449243
2734	GATAAAATGAGcccAGTGCATTAttaGTTGTACACC	1	0.548122
3173	GATAAAATGAGaccAGTGCATTAtttGTTGTACACC	1	1.31538
3316	GATAAAATGAGgccAGTGCATTAttaGTTGTACACC	1	0.66415
3600	GATAAAATGAGactAGTGCATTAttaGTTGTACACC	1	0.453151
4095	GATAAAATGAGaccAGTGCATTAttaGTTGTACACC	0	0

## Sheet: 2 mutations
id	seq	seq_distance	shape_distance
19	GATAAAATGAGattAGTGCATTAttaGTTGTACACC	2	0.766162
37	GATAAAATGAGcccAGTGCATTAttgGTTGTACACC	2	0.947103
72	GATAAAATGAGtgcAGTGCATTAttaGTTGTACACC	2	0.659851
85	GATAAAATGAGcacAGTGCATTAttaGTTGTACACC	2	0.693083
90	GATAAAATGAGacgAGTGCATTAtttGTTGTACACC	2	1.41448
141	GATAAAATGAGgccAGTGCATTAttgGTTGTACACC	2	1.01866
182	GATAAAATGAGgcgAGTGCATTAttaGTTGTACACC	2	0.763774
201	GATAAAATGAGaacAGTGCATTAtttGTTGTACACC	2	1.41741
226	GATAAAATGAGtccAGTGCATTAgtaGTTGTACACC	2	0.678573
241	GATAAAATGAGaccAGTGCATTAattGTTGTACACC	2	1.35439
265	GATAAAATGAGgtcAGTGCATTAttaGTTGTACACC	2	0.4818
273	GATAAAATGAGtccAGTGCATTAttgGTTGTACACC	2	0.866015
321	GATAAAATGAGatcAGTGCATTAataGTTGTACACC	2	0.887488
337	GATAAAATGAGactAGTGCATTAtcaGTTGTACACC	2	0.657376
384	GATAAAATGAGaccAGTGCATTAccaGTTGTACACC	2	0.71808
449	GATAAAATGAGaccAGTGCATTActgGTTGTACACC	2	1.10692
477	GATAAAATGAGaaaAGTGCATTAttaGTTGTACACC	2	1.44817
492	GATAAAATGAGgccAGTGCATTAttcGTTGTACACC	2	1.11117
522	GATAAAATGAGtcgAGTGCATTAttaGTTGTACACC	2	0.66466
543	GATAAAATGAGctcAGTGCATTAttaGTTGTACACC	2	0.758988
715	GATAAAATGAGaccAGTGCATTAatgGTTGTACACC	2	1.04675
728	GATAAAATGAGacaAGTGCATTAtttGTTGTACACC	2	1.57719
746	GATAAAATGAGgccAGTGCATTAataGTTGTACACC	2	1.01337
747	GATAAAATGAGcccAGTGCATTAtcaGTTGTACACC	2	0.726109
754	GATAAAATGAGaccAGTGCATTAggaGTTGTACACC	2	1.07376
823	GATAAAATGAGaccAGTGCATTAgtgGTTGTACACC	2	0.928188
878	GATAAAATGAGatcAGTGCATTAttgGTTGTACACC	2	0.893524
941	GATAAAATGAGcccAGTGCATTAttcGTTGTACACC	2	1.04596
1003	GATAAAATGAGtccAGTGCATTAtcaGTTGTACACC	2	0.616614
1013	GATAAAATGAGagtAGTGCATTAttaGTTGTACACC	2	0.582407
1172	GATAAAATGAGaacAGTGCATTActaGTTGTACACC	2	0.982775
1187	GATAAAATGAGaacAGTGCATTAtaaGTTGTACACC	2	1.19705
1307	GATAAAATGAGcccAGTGCATTAgtaGTTGTACACC	2	0.779412
1323	GATAAAATGAGactAGTGCATTAtaaGTTGTACACC	2	1.16596
1329	GATAAAATGAGagcAGTGCATTAtaaGTTGTACACC	2	1.2747
1382	GATAAAATGAGacaAGTGCATTAtgaGTTGTACACC	2	1.25785
1428	GATAAAATGAGcccAGTGCATTAtgaGTTGTACACC	2	1.06081
1471	GATAAAATGAGgctAGTGCATTAttaGTTGTACACC	2	0.860939
1566	GATAAAATGAGtccAGTGCATTAtgaGTTGTACACC	2	0.989092
1613	GATAAAATGAGaccAGTGCATTAtggGTTGTACACC	2	1.2464
1626	GATAAAATGAGtcaAGTGCATTAttaGTTGTACACC	2	0.915905
1629	GATAAAATGAGatgAGTGCATTAttaGTTGTACACC	2	0.639827
1655	GATAAAATGAGactAGTGCATTAataGTTGTACACC	2	0.889473
1675	GATAAAATGAGacgAGTGCATTAtcaGTTGTACACC	2	0.70521
1682	GATAAAATGAGtccAGTGCATTAttcGTTGTACACC	2	0.973149
1715	GATAAAATGAGagaAGTGCATTAttaGTTGTACACC	2	0.981874
1719	GATAAAATGAGacgAGTGCATTActaGTTGTACACC	2	0.978553
1746	GATAAAATGAGgccAGTGCATTAgtaGTTGTACACC	2	0.864951
1750	GATAAAATGAGcccAGTGCATTAataGTTGTACACC	2	0.94141
1758	GATAAAATGAGagcAGTGCATTAtgaGTTGTACACC	2	1.13826
1874	GATAAAATGAGaacAGTGCATTAtgaGTTGTACACC	2	1.05057
1922	GATAAAATGAGgcaAGTGCATTAttaGTTGTACACC	2	0.955119
1928	GATAAAATGAGagcAGTGCATTAttgGTTGTACACC	2	1.03311
1943	GATAAAATGAGaccAGTGCATTAtatGTTGTACACC	2	1.31484
1964	GATAAAATGAGactAGTGCATTAtttGTTGTACACC	2	1.39125
1968	GATAAAATGAGactAGTGCATTAtgaGTTGTACACC	2	1.015
2017	GATAAAATGAGaccAGTGCATTAgttGTTGTACACC	2	1.24154
2039	GATAAAATGAGaccAGTGCATTAagaGTTGTACACC	2	1.00798
2051	GATAAAATGAGagcAGTGCATTAtttGTTGTACACC	2	1.48357
2060	GATAAAATGAGaccAGTGCATTAtgtGTTGTACACC	2	1.10169
2066	GATAAAATGAGatcAGTGCATTAttcGTTGTACACC	2	0.997709
2077	GATAAAATGAGagcAGTGCATTAataGTTGTACACC	2	1.0279
2081	GATAAAATGAGacaAGTGCATTAtcaGTTGTACACC	2	0.992017
2116	GATAAAATGAGaatAGTGCATTAttaGTTGTACACC	2	0.728194
2138	GATAAAATGAGaccAGTGCATTAatcGTTGTACACC	2	1.13255
2143	GATAAAATGAGccaAGTGCATTAttaGTTGTACACC	2	0.930665
2149	GATAAAATGAGaccAGTGCATTAgcaGTTGTACACC	2	0.855249
2172	GATAAAATGAGagcAGTGCATTAtcaGTTGTACACC	2	0.835194
2223	GATAAAATGAGaccAGTGCATTAcgaGTTGTACACC	2	0.93094
2225	GATAAAATGAGaccAGTGCATTAtacGTTGTACACC	2	1.12556
2238	GATAAAATGAGaggAGTGCATTAttaGTTGTACACC	2	0.766815
2290	GATAAAATGAGaccAGTGCATTAgtcGTTGTACACC	2	1.06986
2326	GATAAAATGAGatcAGTGCATTAgtaGTTGTACACC	2	0.713348
2361	GATAAAATGAGgccAGTGCATTActaGTTGTACACC	2	1.06214
2389	GATAAAATGAGatcAGTGCATTAtcaGTTGTACACC	2	0.654688
2409	GATAAAATGAGccgAGTGCATTAttaGTTGTACACC	2	0.746699
2424	GATAAAATGAGatcAGTGCATTAtttGTTGTACACC	2	1.38998
2453	GATAAAATGAGgccAGTGCATTAtgaGTTGTACACC	2	1.12516
2496	GATAAAATGAGacgAGTGCATTAttgGTTGTACACC	2	0.931177
2497	GATAAAATGAGgacAGTGCATTAttaGTTGTACACC	2	0.48991
2501	GATAAAATGAGgccAGTGCATTAtaaGTTGTACACC	2	1.26302
2545	GATAAAATGAGatcAGTGCATTAtaaGTTGTACACC	2	1.16445
2582	GATAAAATGAGacaAGTGCATTAttgGTTGTACACC	2	1.16356
2591	GATAAAATGAGacgAGTGCATTAgtaGTTGTACACC	2	0.75998
2623	GATAAAATGAGaacAGTGCATTAttcGTTGTACACC	2	1.03557
2646	GATAAAATGAGaccAGTGCATTActcGTTGTACACC	2	1.18535
2693	GATAAAATGAGacgAGTGCATTAtaaGTTGTACACC	2	1.19358
2758	GATAAAATGAGactAGTGCATTAttgGTTGTACACC	2	0.895496
2761	GATAAAATGAGcccAGTGCATTAtaaGTTGTACACC	2	1.20605
2865	GATAAAATGAGcccAGTGCATTAtttGTTGTACACC	2	1.42502
2873	GATAAAATGAGaccAGTGCATTAtgcGTTGTACACC	2	1.09013
2919	GATAAAATGAGtccAGTGCATTAtaaGTTGTACACC	2	1.14347
2962	GATAAAATGAGtccAGTGCATTAataGTTGTACACC	2	0.859786
3005	GATAAAATGAGttcAGTGCATTAttaGTTGTACACC	2	0.628806
3009	GATAAAATGAGaccAGTGCATTAtcgGTTGTACACC	2	0.883369
3024	GATAAAATGAGaccAGTGCATTAtctGTTGTACACC	2	1.21733
3025	GATAAAATGAGgccAGTGCATTAtttGTTGTACACC	2	1.47354
3075	GATAAAATGAGaacAGTGCATTAataGTTGTACACC	2	0.92985
3095	GATAAAATGAGacgAGTGCATTAttcGTTGTACACC	2	1.03157
3108	GATAAAATGAGaccAGTGCATTAcaaGTTGTACACC	2	1.0544
3112	GATAAAATGAGagcAGTGCATTAgtaGTTGTACACC	2	0.881928
3122	GATAAAATGAGtccAGTGCATTActaGTTGTACACC	2	0.916765
3126	GATAAAATGAGacaAGTGCATTAtaaGTTGTACACC	2	1.38254
3141	GATAAAATGAGcgcAGTGCATTAttaGTTGTACACC	2	0.693702
3202	GATAAAATGAGactAGTGCATTAgtaGTTGTACACC	2	0.715815
3210	GATAAAATGAGactAGTGCATTActaGTTGTACACC	2	0.944662
3223	GATAAAATGAGtctAGTGCATTAttaGTTGTACACC	2	0.635036
3243	GATAAAATGAGacaAGTGCATTAataGTTGTACACC	2	1.15893
3247	GATAAAATGAGaccAGTGCATTActtGTTGTACACC	2	1.35197
3323	GATAAAATGAGaccAGTGCATTAtccGTTGTACACC	2	1.05006
3353	GATAAAATGAGacaAGTGCATTActaGTTGTACACC	2	1.20181
3361	GATAAAATGAGaccAGTGCATTAaaaGTTGTACACC	2	1.48297
3368	GATAAAATGAGaacAGTGCATTAtcaGTTGTACACC	2	0.711058
3409	GATAAAATGAGacgAGTGCATTAtgaGTTGTACACC	2	1.04662
3423	GATAAAATGAGaagAGTGCATTAttaGTTGTACACC	2	0.571118
3485	GATAAAATGAGaccAGTGCATTAgaaGTTGTACACC	2	1.09585
3620	GATAAAATGAGacaAGTGCATTAgtaGTTGTACACC	2	1.03167
3703	GATAAAATGAGtacAGTGCATTAttaGTTGTACACC	2	0.749148
3722	GATAAAATGAGataAGTGCATTAttaGTTGTACACC	2	0.978435
3773	GATAAAATGAGaccAGTGCATTAtagGTTGTACACC	2	1.31556
3779	GATAAAATGAGactAGTGCATTAttcGTTGTACACC	2	0.999474
3810	GATAAAATGAGggcAGTGCATTAttaGTTGTACACC	2	0.678369
3818	GATAAAATGAGagcAGTGCATTActaGTTGTACACC	2	1.07601
3835	GATAAAATGAGaacAGTGCATTAgtaGTTGTACACC	2	0.765409
3850	GATAAAATGAGcctAGTGCATTAttaGTTGTACACC	2	0.737539
3885	GATAAAATGAGacaAGTGCATTAttcGTTGTACACC	2	1.24535
3901	GATAAAATGAGtccAGTGCATTAtttGTTGTACACC	2	1.37246
3924	GATAAAATGAGacgAGTGCATTAataGTTGTACACC	2	0.925386
3928	GATAAAATGAGcccAGTGCATTActaGTTGTACACC	2	0.99372
3936	GATAAAATGAGagcAGTGCATTAttcGTTGTACACC	2	1.12444
3985	GATAAAATGAGatcAGTGCATTAtgaGTTGTACACC	2	1.01327
4004	GATAAAATGAGatcAGTGCATTActaGTTGTACACC	2	0.942794
4026	GATAAAATGAGaacAGTGCATTAttgGTTGTACACC	2	0.935613
4032	GATAAAATGAGaccAGTGCATTAacaGTTGTACACC	2	0.560782
4061	GATAAAATGAGgccAGTGCATTAtcaGTTGTACACC	2	0.817246
4095	GATAAAATGAGaccAGTGCATTAttaGTTGTACACC	0	0

## Sheet: 3 mutations
id	seq	seq_distance	shape_distance
5	GATAAAATGAGgccAGTGCATTAgtcGTTGTACACC	3	1.25924
8	GATAAAATGAGacgAGTGCATTAtcgGTTGTACACC	3	1.02512
14	GATAAAATGAGtcgAGTGCATTAttcGTTGTACACC	3	1.11148
16	GATAAAATGAGtctAGTGCATTAtttGTTGTACACC	3	1.46065
25	GATAAAATGAGatcAGTGCATTActtGTTGTACACC	3	1.42465
28	GATAAAATGAGacaAGTGCATTAtacGTTGTACACC	3	1.42274
29	GATAAAATGAGatcAGTGCATTAtagGTTGTACACC	3	1.39015
35	GATAAAATGAGccgAGTGCATTAttcGTTGTACACC	3	1.1624
38	GATAAAATGAGaacAGTGCATTAtagGTTGTACACC	3	1.41757
39	GATAAAATGAGgccAGTGCATTAtctGTTGTACACC	3	1.38671
45	GATAAAATGAGtggAGTGCATTAttaGTTGTACACC	3	0.711384
50	GATAAAATGAGgcgAGTGCATTAtgaGTTGTACACC	3	1.18669
54	GATAAAATGAGtctAGTGCATTAtgaGTTGTACACC	3	1.10822
73	GATAAAATGAGacgAGTGCATTActgGTTGTACACC	3	1.22303
75	GATAAAATGAGccaAGTGCATTAataGTTGTACACC	3	1.20497
83	GATAAAATGAGactAGTGCATTAgtcGTTGTACACC	3	1.16187
88	GATAAAATGAGaccAGTGCATTAagtGTTGTACACC	3	1.29323
98	GATAAAATGAGgcaAGTGCATTAttcGTTGTACACC	3	1.30608
111	GATAAAATGAGtccAGTGCATTAtatGTTGTACACC	3	1.37194
121	GATAAAATGAGcacAGTGCATTAttcGTTGTACACC	3	1.1287
158	GATAAAATGAGtccAGTGCATTAcaaGTTGTACACC	3	1.1248
164	GATAAAATGAGactAGTGCATTAacaGTTGTACACC	3	0.720987
167	GATAAAATGAGcccAGTGCATTAtctGTTGTACACC	3	1.33504
171	GATAAAATGAGcccAGTGCATTAgtgGTTGTACACC	3	1.07795
173	GATAAAATGAGttcAGTGCATTAttcGTTGTACACC	3	1.09041
183	GATAAAATGAGgccAGTGCATTAgaaGTTGTACACC	3	1.28139
191	GATAAAATGAGcacAGTGCATTAtttGTTGTACACC	3	1.48681
204	GATAAAATGAGttgAGTGCATTAttaGTTGTACACC	3	0.796342
209	GATAAAATGAGagaAGTGCATTAtcaGTTGTACACC	3	1.09127
216	GATAAAATGAGcccAGTGCATTAggaGTTGTACACC	3	1.20557
223	GATAAAATGAGcacAGTGCATTAataGTTGTACACC	3	1.03256
235	GATAAAATGAGcctAGTGCATTAttcGTTGTACACC	3	1.15653
261	GATAAAATGAGacgAGTGCATTAtagGTTGTACACC	3	1.41465
263	GATAAAATGAGcgtAGTGCATTAttaGTTGTACACC	3	0.677175
271	GATAAAATGAGgccAGTGCATTAtggGTTGTACACC	3	1.41231
272	GATAAAATGAGacgAGTGCATTAgcaGTTGTACACC	3	1.00099
274	GATAAAATGAGacgAGTGCATTAgtcGTTGTACACC	3	1.18959
286	GATAAAATGAGatcAGTGCATTAtccGTTGTACACC	3	1.14212
295	GATAAAATGAGctcAGTGCATTAtgaGTTGTACACC	3	1.18362
299	GATAAAATGAGactAGTGCATTAcaaGTTGTACACC	3	1.14765
301	GATAAAATGAGataAGTGCATTAtgaGTTGTACACC	3	1.335
312	GATAAAATGAGatcAGTGCATTAgcaGTTGTACACC	3	0.966059
338	GATAAAATGAGaccAGTGCATTAgcgGTTGTACACC	3	1.14358
339	GATAAAATGAGaaaAGTGCATTAttcGTTGTACACC	3	1.70023
340	GATAAAATGAGgacAGTGCATTAttgGTTGTACACC	3	0.914646
350	GATAAAATGAGtccAGTGCATTAtctGTTGTACACC	3	1.27879
359	GATAAAATGAGcccAGTGCATTAacaGTTGTACACC	3	0.784165
366	GATAAAATGAGtcaAGTGCATTAtttGTTGTACACC	3	1.60285
370	GATAAAATGAGtcgAGTGCATTAtttGTTGTACACC	3	1.47377
371	GATAAAATGAGcctAGTGCATTAgtaGTTGTACACC	3	0.922502
374	GATAAAATGAGagcAGTGCATTAtggGTTGTACACC	3	1.42277
382	GATAAAATGAGcagAGTGCATTAttaGTTGTACACC	3	0.83738
393	GATAAAATGAGcgcAGTGCATTAttcGTTGTACACC	3	1.12908
411	GATAAAATGAGacgAGTGCATTAatgGTTGTACACC	3	1.16885
427	GATAAAATGAGtccAGTGCATTActtGTTGTACACC	3	1.40756
431	GATAAAATGAGagtAGTGCATTAttcGTTGTACACC	3	1.06433
433	GATAAAATGAGacaAGTGCATTAtagGTTGTACACC	3	1.57734
439	GATAAAATGAGagcAGTGCATTAtcgGTTGTACACC	3	1.11852
441	GATAAAATGAGaacAGTGCATTAcaaGTTGTACACC	3	1.17922
446	GATAAAATGAGgtgAGTGCATTAttaGTTGTACACC	3	0.617572
447	GATAAAATGAGaagAGTGCATTActaGTTGTACACC	3	1.00659
451	GATAAAATGAGgccAGTGCATTAgcaGTTGTACACC	3	1.08284
457	GATAAAATGAGggcAGTGCATTActaGTTGTACACC	3	1.07109
465	GATAAAATGAGactAGTGCATTActcGTTGTACACC	3	1.26902
466	GATAAAATGAGaagAGTGCATTAtttGTTGTACACC	3	1.43402
467	GATAAAATGAGtctAGTGCATTAttgGTTGTACACC	3	0.999918
474	GATAAAATGAGactAGTGCATTAgcaGTTGTACACC	3	0.967882
482	GATAAAATGAGcacAGTGCATTAttgGTTGTACACC	3	1.03775
494	GATAAAATGAGcacAGTGCATTAtgaGTTGTACACC	3	1.14248
505	GATAAAATGAGgctAGTGCATTAtttGTTGTACACC	3	1.57209
506	GATAAAATGAGagaAGTGCATTAttgGTTGTACACC	3	1.24926
509	GATAAAATGAGtgcAGTGCATTAtgaGTTGTACACC	3	1.12263
525	GATAAAATGAGacaAGTGCATTAcgaGTTGTACACC	3	1.27434
531	GATAAAATGAGactAGTGCATTAtgcGTTGTACACC	3	1.18056
540	GATAAAATGAGaaaAGTGCATTAtttGTTGTACACC	3	1.95638
549	GATAAAATGAGgtcAGTGCATTAtgaGTTGTACACC	3	1.02811
558	GATAAAATGAGactAGTGCATTAccaGTTGTACACC	3	0.849108
561	GATAAAATGAGaacAGTGCATTAaaaGTTGTACACC	3	1.57416
562	GATAAAATGAGtccAGTGCATTAaaaGTTGTACACC	3	1.53382
564	GATAAAATGAGaaaAGTGCATTAttgGTTGTACACC	3	1.64127
581	GATAAAATGAGtcaAGTGCATTAtgaGTTGTACACC	3	1.28987
591	GATAAAATGAGgccAGTGCATTAaaaGTTGTACACC	3	1.62489
605	GATAAAATGAGaaaAGTGCATTAtaaGTTGTACACC	3	1.80314
615	GATAAAATGAGcgcAGTGCATTAgtaGTTGTACACC	3	0.887844
628	GATAAAATGAGagcAGTGCATTAgtcGTTGTACACC	3	1.27096
631	GATAAAATGAGctaAGTGCATTAttaGTTGTACACC	3	1.10808
649	GATAAAATGAGattAGTGCATTAtttGTTGTACACC	3	1.52225
657	GATAAAATGAGattAGTGCATTAtcaGTTGTACACC	3	0.902109
677	GATAAAATGAGacaAGTGCATTAgcaGTTGTACACC	3	1.22014
691	GATAAAATGAGactAGTGCATTAatgGTTGTACACC	3	1.14063
699	GATAAAATGAGaacAGTGCATTActtGTTGTACACC	3	1.45142
716	GATAAAATGAGataAGTGCATTAtttGTTGTACACC	3	1.63938
738	GATAAAATGAGggcAGTGCATTAtaaGTTGTACACC	3	1.27055
739	GATAAAATGAGacaAGTGCATTActtGTTGTACACC	3	1.60783
751	GATAAAATGAGtcaAGTGCATTAataGTTGTACACC	3	1.19361
755	GATAAAATGAGaccAGTGCATTAgggGTTGTACACC	3	1.40691
760	GATAAAATGAGctgAGTGCATTAttaGTTGTACACC	3	0.90244
769	GATAAAATGAGtgtAGTGCATTAttaGTTGTACACC	3	0.671255
771	GATAAAATGAGtcgAGTGCATTAgtaGTTGTACACC	3	0.865343
783	GATAAAATGAGgtcAGTGCATTAtttGTTGTACACC	3	1.40085
784	GATAAAATGAGcccAGTGCATTActcGTTGTACACC	3	1.30595
787	GATAAAATGAGggaAGTGCATTAttaGTTGTACACC	3	0.949752
791	GATAAAATGAGaccAGTGCATTAactGTTGTACACC	3	1.20607
795	GATAAAATGAGccaAGTGCATTAttgGTTGTACACC	3	1.20942
797	GATAAAATGAGcgcAGTGCATTAtttGTTGTACACC	3	1.4871
804	GATAAAATGAGacaAGTGCATTAtgtGTTGTACACC	3	1.40393
806	GATAAAATGAGagcAGTGCATTAagaGTTGTACACC	3	1.21933
807	GATAAAATGAGgacAGTGCATTAtttGTTGTACACC	3	1.40366
816	GATAAAATGAGgccAGTGCATTAtagGTTGTACACC	3	1.4737
832	GATAAAATGAGaacAGTGCATTAgtcGTTGTACACC	3	1.19306
840	GATAAAATGAGtctAGTGCATTAtaaGTTGTACACC	3	1.24795
860	GATAAAATGAGaatAGTGCATTAtgaGTTGTACACC	3	1.16411
863	GATAAAATGAGgcaAGTGCATTAtttGTTGTACACC	3	1.62557
895	GATAAAATGAGatgAGTGCATTActaGTTGTACACC	3	1.0471
901	GATAAAATGAGgcgAGTGCATTAttgGTTGTACACC	3	1.08624
909	GATAAAATGAGccaAGTGCATTAtttGTTGTACACC	3	1.61133
915	GATAAAATGAGagcAGTGCATTAgtgGTTGTACACC	3	1.15425
920	GATAAAATGAGaacAGTGCATTAattGTTGTACACC	3	1.45368
923	GATAAAATGAGcccAGTGCATTAagaGTTGTACACC	3	1.14737
929	GATAAAATGAGcacAGTGCATTAtaaGTTGTACACC	3	1.27847
931	GATAAAATGAGagcAGTGCATTAatgGTTGTACACC	3	1.25158
937	GATAAAATGAGtgcAGTGCATTAttcGTTGTACACC	3	1.10861
942	GATAAAATGAGcccAGTGCATTAattGTTGTACACC	3	1.4611
945	GATAAAATGAGgcaAGTGCATTAtcaGTTGTACACC	3	1.06726
952	GATAAAATGAGaccAGTGCATTAcccGTTGTACACC	3	1.15282
966	GATAAAATGAGactAGTGCATTAattGTTGTACACC	3	1.42819
969	GATAAAATGAGggcAGTGCATTAttcGTTGTACACC	3	1.11973
971	GATAAAATGAGgcaAGTGCATTActaGTTGTACACC	3	1.26463
984	GATAAAATGAGtacAGTGCATTAtgaGTTGTACACC	3	1.17733
987	GATAAAATGAGccgAGTGCATTAtttGTTGTACACC	3	1.51255
995	GATAAAATGAGgcgAGTGCATTAgtaGTTGTACACC	3	0.943608
1001	GATAAAATGAGacgAGTGCATTAacaGTTGTACACC	3	0.764853
1002	GATAAAATGAGggtAGTGCATTAttaGTTGTACACC	3	0.621709
1008	GATAAAATGAGactAGTGCATTAtagGTTGTACACC	3	1.39142
1023	GATAAAATGAGtgcAGTGCATTAtaaGTTGTACACC	3	1.26076
1033	GATAAAATGAGcccAGTGCATTAgaaGTTGTACACC	3	1.22528
1041	GATAAAATGAGgccAGTGCATTAcaaGTTGTACACC	3	1.24613
1042	GATAAAATGAGtcgAGTGCATTActaGTTGTACACC	3	1.06246
1045	GATAAAATGAGtatAGTGCATTAttaGTTGTACACC	3	0.880841
1060	GATAAAATGAGaacAGTGCATTActcGTTGTACACC	3	1.29764
1065	GATAAAATGAGagaAGTGCATTAtgaGTTGTACACC	3	1.33752
1071	GATAAAATGAGttcAGTGCATTActaGTTGTACACC	3	1.0404
1073	GATAAAATGAGgccAGTGCATTAatgGTTGTACACC	3	1.23967
1075	GATAAAATGAGaacAGTGCATTAggaGTTGTACACC	3	1.19656
1087	GATAAAATGAGctcAGTGCATTAgtaGTTGTACACC	3	0.939738
1101	GATAAAATGAGaatAGTGCATTAgtaGTTGTACACC	3	0.915047
1103	GATAAAATGAGagaAGTGCATTAgtaGTTGTACACC	3	1.12744
1105	GATAAAATGAGtctAGTGCATTAataGTTGTACACC	3	0.994528
1106	GATAAAATGAGcccAGTGCATTAccaGTTGTACACC	3	0.90337
1107	GATAAAATGAGtcgAGTGCATTAttgGTTGTACACC	3	1.01899
1112	GATAAAATGAGaggAGTGCATTAttgGTTGTACACC	3	1.08838
1119	GATAAAATGAGaacAGTGCATTAtccGTTGTACACC	3	1.17534
1120	GATAAAATGAGagcAGTGCATTAgcaGTTGTACACC	3	1.09645
1121	GATAAAATGAGttaAGTGCATTAttaGTTGTACACC	3	1.01297
1127	GATAAAATGAGcccAGTGCATTAtacGTTGTACACC	3	1.25193
1131	GATAAAATGAGacgAGTGCATTActtGTTGTACACC	3	1.44857
1135	GATAAAATGAGcgcAGTGCATTAataGTTGTACACC	3	1.03298
1138	GATAAAATGAGatcAGTGCATTAagaGTTGTACACC	3	1.10356
1140	GATAAAATGAGcccAGTGCATTActtGTTGTACACC	3	1.45885
1144	GATAAAATGAGactAGTGCATTActgGTTGTACACC	3	1.19608
1149	GATAAAATGAGattAGTGCATTAttgGTTGTACACC	3	1.08792
1154	GATAAAATGAGgaaAGTGCATTAttaGTTGTACACC	3	1.24408
1163	GATAAAATGAGagcAGTGCATTAcgaGTTGTACACC	3	1.15646
1186	GATAAAATGAGgtcAGTGCATTAtcaGTTGTACACC	3	0.677442
1193	GATAAAATGAGgccAGTGCATTAtgtGTTGTACACC	3	1.2864
1201	GATAAAATGAGtctAGTGCATTAtcaGTTGTACACC	3	0.793768
1205	GATAAAATGAGataAGTGCATTAataGTTGTACACC	3	1.24224
1209	GATAAAATGAGgtaAGTGCATTAttaGTTGTACACC	3	0.899613
1234	GATAAAATGAGtagAGTGCATTAttaGTTGTACACC	3	0.821061
1238	GATAAAATGAGaacAGTGCATTAcgaGTTGTACACC	3	1.07026
1254	GATAAAATGAGcccAGTGCATTAaaaGTTGTACACC	3	1.58102
1256	GATAAAATGAGcacAGTGCATTAgtaGTTGTACACC	3	0.88736
1261	GATAAAATGAGcccAGTGCATTAcaaGTTGTACACC	3	1.18836
1282	GATAAAATGAGatcAGTGCATTAtatGTTGTACACC	3	1.38947
1285	GATAAAATGAGactAGTGCATTAtggGTTGTACACC	3	1.32622
1301	GATAAAATGAGaacAGTGCATTActgGTTGTACACC	3	1.22641
1313	GATAAAATGAGaatAGTGCATTActaGTTGTACACC	3	1.10332
1316	GATAAAATGAGaagAGTGCATTAataGTTGTACACC	3	0.954983
1320	GATAAAATGAGatcAGTGCATTActgGTTGTACACC	3	1.19461
1336	GATAAAATGAGataAGTGCATTAttgGTTGTACACC	3	1.24656
1339	GATAAAATGAGacgAGTGCATTAcgaGTTGTACACC	3	1.06638
1344	GATAAAATGAGacgAGTGCATTAatcGTTGTACACC	3	1.24627
1352	GATAAAATGAGtccAGTGCATTAgtcGTTGTACACC	3	1.1393
1354	GATAAAATGAGagaAGTGCATTActaGTTGTACACC	3	1.28496
1367	GATAAAATGAGacaAGTGCATTAacaGTTGTACACC	3	1.03527
1370	GATAAAATGAGtccAGTGCATTAagaGTTGTACACC	3	1.08141
1376	GATAAAATGAGaccAGTGCATTAcacGTTGTACACC	3	1.10985
1379	GATAAAATGAGaacAGTGCATTAtacGTTGTACACC	3	1.24326
1408	GATAAAATGAGaccAGTGCATTAcatGTTGTACACC	3	1.32985
1420	GATAAAATGAGtccAGTGCATTAtagGTTGTACACC	3	1.37263
1421	GATAAAATGAGacgAGTGCATTAtccGTTGTACACC	3	1.17181
1465	GATAAAATGAGctcAGTGCATTAtaaGTTGTACACC	3	1.31536
1472	GATAAAATGAGgccAGTGCATTAgtgGTTGTACACC	3	1.14133
1476	GATAAAATGAGgccAGTGCATTAcgaGTTGTACACC	3	1.14357
1487	GATAAAATGAGcgcAGTGCATTAtcaGTTGTACACC	3	0.841439
1489	GATAAAATGAGcctAGTGCATTAttgGTTGTACACC	3	1.06796
1497	GATAAAATGAGgcaAGTGCATTAttgGTTGTACACC	3	1.22834
1499	GATAAAATGAGcccAGTGCATTAgtcGTTGTACACC	3	1.2021
1523	GATAAAATGAGtcaAGTGCATTAttcGTTGTACACC	3	1.27769
1526	GATAAAATGAGgcgAGTGCATTAtaaGTTGTACACC	3	1.31813
1531	GATAAAATGAGttcAGTGCATTAgtaGTTGTACACC	3	0.838118
1539	GATAAAATGAGattAGTGCATTAtaaGTTGTACACC	3	1.31951
1540	GATAAAATGAGcggAGTGCATTAttaGTTGTACACC	3	0.745622
1545	GATAAAATGAGcccAGTGCATTAtgcGTTGTACACC	3	1.22017
1569	GATAAAATGAGataAGTGCATTActaGTTGTACACC	3	1.28233
1575	GATAAAATGAGatcAGTGCATTAatcGTTGTACACC	3	1.21839
1584	GATAAAATGAGaagAGTGCATTAtaaGTTGTACACC	3	1.21667
1591	GATAAAATGAGcttAGTGCATTAttaGTTGTACACC	3	0.834024
1606	GATAAAATGAGagcAGTGCATTAtccGTTGTACACC	3	1.25434
1610	GATAAAATGAGtccAGTGCATTAatgGTTGTACACC	3	1.11763
1633	GATAAAATGAGttcAGTGCATTAtgaGTTGTACACC	3	1.10466
1634	GATAAAATGAGccgAGTGCATTAtgaGTTGTACACC	3	1.17577
1650	GATAAAATGAGagtAGTGCATTAataGTTGTACACC	3	0.961777
1667	GATAAAATGAGtccAGTGCATTAatcGTTGTACACC	3	1.19837
1677	GATAAAATGAGaacAGTGCATTAtgtGTTGTACACC	3	1.22169
1678	GATAAAATGAGagtAGTGCATTAtttGTTGTACACC	3	1.43855
1681	GATAAAATGAGcccAGTGCATTActgGTTGTACACC	3	1.2352
1693	GATAAAATGAGaccAGTGCATTAaacGTTGTACACC	3	1.25575
1699	GATAAAATGAGgcgAGTGCATTAataGTTGTACACC	3	1.08128
1703	GATAAAATGAGacgAGTGCATTAtggGTTGTACACC	3	1.35057
1705	GATAAAATGAGagcAGTGCATTAgttGTTGTACACC	3	1.41851
1706	GATAAAATGAGacgAGTGCATTAagaGTTGTACACC	3	1.13426
1732	GATAAAATGAGaacAGTGCATTAatgGTTGTACACC	3	1.17239
1741	GATAAAATGAGgacAGTGCATTAtaaGTTGTACACC	3	1.18073
1756	GATAAAATGAGggcAGTGCATTAtttGTTGTACACC	3	1.48001
1759	GATAAAATGAGgacAGTGCATTAttcGTTGTACACC	3	1.01667
1763	GATAAAATGAGactAGTGCATTAagaGTTGTACACC	3	1.10516
1765	GATAAAATGAGgatAGTGCATTAttaGTTGTACACC	3	0.669372
1780	GATAAAATGAGcctAGTGCATTAtgaGTTGTACACC	3	1.16998
1790	GATAAAATGAGagcAGTGCATTAaaaGTTGTACACC	3	1.63399
1805	GATAAAATGAGacaAGTGCATTAgtcGTTGTACACC	3	1.37909
1809	GATAAAATGAGacaAGTGCATTAcaaGTTGTACACC	3	1.36713
1818	GATAAAATGAGaggAGTGCATTAtgaGTTGTACACC	3	1.18865
1825	GATAAAATGAGgttAGTGCATTAttaGTTGTACACC	3	0.752908
1832	GATAAAATGAGgtcAGTGCATTAtaaGTTGTACACC	3	1.17739
1835	GATAAAATGAGgctAGTGCATTAtgaGTTGTACACC	3	1.25144
1844	GATAAAATGAGtccAGTGCATTAgttGTTGTACACC	3	1.30186
1860	GATAAAATGAGcacAGTGCATTAtcaGTTGTACACC	3	0.840928
1861	GATAAAATGAGggcAGTGCATTAtgaGTTGTACACC	3	1.13361
1871	GATAAAATGAGaccAGTGCATTAaagGTTGTACACC	3	1.49573
1878	GATAAAATGAGgctAGTGCATTAtaaGTTGTACACC	3	1.37671
1893	GATAAAATGAGaacAGTGCATTAatcGTTGTACACC	3	1.24959
1898	GATAAAATGAGcctAGTGCATTAtcaGTTGTACACC	3	0.87793
1899	GATAAAATGAGtccAGTGCATTAtgtGTTGTACACC	3	1.16925
1900	GATAAAATGAGtacAGTGCATTAataGTTGTACACC	3	1.071
1919	GATAAAATGAGtaaAGTGCATTAttaGTTGTACACC	3	1.35398
1924	GATAAAATGAGtttAGTGCATTAttaGTTGTACACC	3	0.943363
1925	GATAAAATGAGagcAGTGCATTAtgtGTTGTACACC	3	1.29787
1929	GATAAAATGAGcacAGTGCATTActaGTTGTACACC	3	1.08047
1932	GATAAAATGAGtgaAGTGCATTAttaGTTGTACACC	3	0.95731
1935	GATAAAATGAGattAGTGCATTAataGTTGTACACC	3	1.08297
1946	GATAAAATGAGactAGTGCATTAaaaGTTGTACACC	3	1.55066
1974	GATAAAATGAGagcAGTGCATTAtctGTTGTACACC	3	1.39737
1981	GATAAAATGAGgctAGTGCATTActaGTTGTACACC	3	1.1951
1983	GATAAAATGAGacaAGTGCATTAccaGTTGTACACC	3	1.12825
1984	GATAAAATGAGccaAGTGCATTActaGTTGTACACC	3	1.24627
1985	GATAAAATGAGaaaAGTGCATTAgtaGTTGTACACC	3	1.55056
1996	GATAAAATGAGacgAGTGCATTAgtgGTTGTACACC	3	1.06398
1997	GATAAAATGAGtcgAGTGCATTAtcaGTTGTACACC	3	0.817662
2009	GATAAAATGAGggcAGTGCATTAtcaGTTGTACACC	3	0.828844
2027	GATAAAATGAGagcAGTGCATTAgaaGTTGTACACC	3	1.29292
2034	GATAAAATGAGatcAGTGCATTAccaGTTGTACACC	3	0.847029
2048	GATAAAATGAGagtAGTGCATTAttgGTTGTACACC	3	0.967349
2058	GATAAAATGAGacgAGTGCATTAattGTTGTACACC	3	1.45082
2073	GATAAAATGAGactAGTGCATTAgtgGTTGTACACC	3	1.0329
2091	GATAAAATGAGgtcAGTGCATTActaGTTGTACACC	3	0.958735
2097	GATAAAATGAGtccAGTGCATTAggaGTTGTACACC	3	1.14297
2112	GATAAAATGAGagaAGTGCATTAttcGTTGTACACC	3	1.32578
2125	GATAAAATGAGacaAGTGCATTActcGTTGTACACC	3	1.4705
2129	GATAAAATGAGattAGTGCATTAttcGTTGTACACC	3	1.17499
2130	GATAAAATGAGaccAGTGCATTAgagGTTGTACACC	3	1.3749
2131	GATAAAATGAGaccAGTGCATTAcggGTTGTACACC	3	1.24999
2139	GATAAAATGAGtccAGTGCATTActcGTTGTACACC	3	1.24839
2140	GATAAAATGAGaacAGTGCATTAtggGTTGTACACC	3	1.35364
2145	GATAAAATGAGccgAGTGCATTAtaaGTTGTACACC	3	1.30831
2154	GATAAAATGAGaccAGTGCATTAggtGTTGTACACC	3	1.24912
2169	GATAAAATGAGacaAGTGCATTAtatGTTGTACACC	3	1.57674
2178	GATAAAATGAGctcAGTGCATTAtcaGTTGTACACC	3	0.896024
2187	GATAAAATGAGaccAGTGCATTAgacGTTGTACACC	3	1.14069
2193	GATAAAATGAGacaAGTGCATTAtccGTTGTACACC	3	1.36379
2198	GATAAAATGAGaagAGTGCATTAgtaGTTGTACACC	3	0.795752
2205	GATAAAATGAGcccAGTGCATTAtcgGTTGTACACC	3	1.03961
2215	GATAAAATGAGaacAGTGCATTAtcgGTTGTACACC	3	1.02915
2218	GATAAAATGAGtgcAGTGCATTActaGTTGTACACC	3	1.05945
2220	GATAAAATGAGgtcAGTGCATTAttcGTTGTACACC	3	1.01279
2224	GATAAAATGAGatcAGTGCATTActcGTTGTACACC	3	1.26763
2229	GATAAAATGAGaacAGTGCATTAtctGTTGTACACC	3	1.32691
2233	GATAAAATGAGgccAGTGCATTActcGTTGTACACC	3	1.35873
2241	GATAAAATGAGgccAGTGCATTAccaGTTGTACACC	3	0.978127
2255	GATAAAATGAGagtAGTGCATTAtgaGTTGTACACC	3	1.07893
2258	GATAAAATGAGgccAGTGCATTAagaGTTGTACACC	3	1.20711
2261	GATAAAATGAGggcAGTGCATTAataGTTGTACACC	3	1.02274
2285	GATAAAATGAGatcAGTGCATTAtacGTTGTACACC	3	1.21191
2286	GATAAAATGAGagcAGTGCATTAatcGTTGTACACC	3	1.32417
2288	GATAAAATGAGactAGTGCATTAtcgGTTGTACACC	3	0.992818
2294	GATAAAATGAGaacAGTGCATTAagaGTTGTACACC	3	1.13791
2307	GATAAAATGAGacgAGTGCATTActcGTTGTACACC	3	1.29444
2324	GATAAAATGAGgccAGTGCATTAacaGTTGTACACC	3	0.869236
2338	GATAAAATGAGccgAGTGCATTAtcaGTTGTACACC	3	0.885639
2342	GATAAAATGAGgcgAGTGCATTAtttGTTGTACACC	3	1.52105
2358	GATAAAATGAGttcAGTGCATTAataGTTGTACACC	3	0.990562
2370	GATAAAATGAGaggAGTGCATTAgtaGTTGTACACC	3	0.946071
2371	GATAAAATGAGaacAGTGCATTAgcaGTTGTACACC	3	1.00511
2386	GATAAAATGAGgcaAGTGCATTAataGTTGTACACC	3	1.22396
2387	GATAAAATGAGatcAGTGCATTAtcgGTTGTACACC	3	0.99104
2391	GATAAAATGAGtccAGTGCATTAtggGTTGTACACC	3	1.3065
2395	GATAAAATGAGactAGTGCATTAcgaGTTGTACACC	3	1.03537
2401	GATAAAATGAGctcAGTGCATTAttcGTTGTACACC	3	1.17033
2402	GATAAAATGAGgcaAGTGCATTAtaaGTTGTACACC	3	1.43749
2404	GATAAAATGAGatcAGTGCATTAattGTTGTACACC	3	1.42695
2413	GATAAAATGAGatcAGTGCATTAgaaGTTGTACACC	3	1.18436
2422	GATAAAATGAGtcgAGTGCATTAtgaGTTGTACACC	3	1.12546
2431	GATAAAATGAGaagAGTGCATTAttcGTTGTACACC	3	1.0582
2435	GATAAAATGAGaaaAGTGCATTActaGTTGTACACC	3	1.6686
2439	GATAAAATGAGatgAGTGCATTAataGTTGTACACC	3	0.997594
2448	GATAAAATGAGgccAGTGCATTAtatGTTGTACACC	3	1.47306
2456	GATAAAATGAGgccAGTGCATTAtgcGTTGTACACC	3	1.27651
2472	GATAAAATGAGagcAGTGCATTAtgcGTTGTACACC	3	1.28807
2473	GATAAAATGAGaacAGTGCATTAgtgGTTGTACACC	3	1.06787
2481	GATAAAATGAGcccAGTGCATTAtagGTTGTACACC	3	1.42518
2490	GATAAAATGAGaatAGTGCATTAataGTTGTACACC	3	1.05645
2495	GATAAAATGAGatcAGTGCATTAtctGTTGTACACC	3	1.29757
2534	GATAAAATGAGggcAGTGCATTAgtaGTTGTACACC	3	0.875917
2543	GATAAAATGAGgccAGTGCATTAggaGTTGTACACC	3	1.26256
2556	GATAAAATGAGtccAGTGCATTAccaGTTGTACACC	3	0.817958
2561	GATAAAATGAGactAGTGCATTAtgtGTTGTACACC	3	1.19124
2564	GATAAAATGAGatcAGTGCATTAgtcGTTGTACACC	3	1.16035
2579	GATAAAATGAGtccAGTGCATTAgcaGTTGTACACC	3	0.940673
2584	GATAAAATGAGaagAGTGCATTAtgaGTTGTACACC	3	1.07288
2585	GATAAAATGAGttcAGTGCATTAttgGTTGTACACC	3	0.995973
2588	GATAAAATGAGgccAGTGCATTAtacGTTGTACACC	3	1.3069
2602	GATAAAATGAGaacAGTGCATTAgaaGTTGTACACC	3	1.21642
2608	GATAAAATGAGtcaAGTGCATTAtcaGTTGTACACC	3	1.03232
2609	GATAAAATGAGatgAGTGCATTAtaaGTTGTACACC	3	1.2504
2627	GATAAAATGAGtgcAGTGCATTAtcaGTTGTACACC	3	0.813757
2628	GATAAAATGAGaaaAGTGCATTAtgaGTTGTACACC	3	1.70941
2649	GATAAAATGAGacaAGTGCATTAgttGTTGTACACC	3	1.51615
2657	GATAAAATGAGtccAGTGCATTAgaaGTTGTACACC	3	1.16374
2673	GATAAAATGAGaacAGTGCATTAtatGTTGTACACC	3	1.41691
2685	GATAAAATGAGgccAGTGCATTActtGTTGTACACC	3	1.50629
2689	GATAAAATGAGtccAGTGCATTAacaGTTGTACACC	3	0.684027
2702	GATAAAATGAGataAGTGCATTAtcaGTTGTACACC	3	1.08818
2714	GATAAAATGAGcccAGTGCATTAcgaGTTGTACACC	3	1.08032
2725	GATAAAATGAGagtAGTGCATTAtaaGTTGTACACC	3	1.22201
2729	GATAAAATGAGaggAGTGCATTAtaaGTTGTACACC	3	1.31989
2733	GATAAAATGAGcgaAGTGCATTAttaGTTGTACACC	3	0.972511
2741	GATAAAATGAGagcAGTGCATTActgGTTGTACACC	3	1.30231
2744	GATAAAATGAGtccAGTGCATTAattGTTGTACACC	3	1.40989
2746	GATAAAATGAGatcAGTGCATTAcgaGTTGTACACC	3	1.03367
2752	GATAAAATGAGatgAGTGCATTAtcaGTTGTACACC	3	0.797606
2756	GATAAAATGAGagcAGTGCATTActtGTTGTACACC	3	1.5161
2774	GATAAAATGAGgctAGTGCATTAgtaGTTGTACACC	3	1.02385
2777	GATAAAATGAGacaAGTGCATTAgtgGTTGTACACC	3	1.27233
2789	GATAAAATGAGgcaAGTGCATTAgtaGTTGTACACC	3	1.10422
2791	GATAAAATGAGaggAGTGCATTAtttGTTGTACACC	3	1.52258
2793	GATAAAATGAGgagAGTGCATTAttaGTTGTACACC	3	0.724965
2802	GATAAAATGAGctcAGTGCATTActaGTTGTACACC	3	1.12388
2805	GATAAAATGAGaccAGTGCATTAccgGTTGTACACC	3	1.01831
2807	GATAAAATGAGactAGTGCATTAggaGTTGTACACC	3	1.16546
2809	GATAAAATGAGgctAGTGCATTAtcaGTTGTACACC	3	0.983877
2814	GATAAAATGAGcccAGTGCATTAtggGTTGTACACC	3	1.3616
2817	GATAAAATGAGaatAGTGCATTAtcaGTTGTACACC	3	0.870094
2820	GATAAAATGAGcccAGTGCATTAatgGTTGTACACC	3	1.18158
2825	GATAAAATGAGactAGTGCATTAtacGTTGTACACC	3	1.21336
2846	GATAAAATGAGgctAGTGCATTAttgGTTGTACACC	3	1.15663
2847	GATAAAATGAGtccAGTGCATTAgtgGTTGTACACC	3	1.00745
2850	GATAAAATGAGccgAGTGCATTAttgGTTGTACACC	3	1.0743
2857	GATAAAATGAGccaAGTGCATTAgtaGTTGTACACC	3	1.08314
2861	GATAAAATGAGaagAGTGCATTAtcaGTTGTACACC	3	0.743622
2866	GATAAAATGAGcccAGTGCATTAtatGTTGTACACC	3	1.42452
2869	GATAAAATGAGacaAGTGCATTAtggGTTGTACACC	3	1.52014
2872	GATAAAATGAGatgAGTGCATTAtttGTTGTACACC	3	1.46274
2887	GATAAAATGAGcccAGTGCATTAgttGTTGTACACC	3	1.35715
2894	GATAAAATGAGaaaAGTGCATTAtcaGTTGTACACC	3	1.52446
2908	GATAAAATGAGttcAGTGCATTAtaaGTTGTACACC	3	1.24479
2913	GATAAAATGAGccaAGTGCATTAttcGTTGTACACC	3	1.28831
2914	GATAAAATGAGctcAGTGCATTAataGTTGTACACC	3	1.0779
2936	GATAAAATGAGacaAGTGCATTAatgGTTGTACACC	3	1.36125
2937	GATAAAATGAGccaAGTGCATTAtaaGTTGTACACC	3	1.42136
2940	GATAAAATGAGacgAGTGCATTAgaaGTTGTACACC	3	1.21301
2944	GATAAAATGAGtacAGTGCATTAgtaGTTGTACACC	3	0.931809
2958	GATAAAATGAGactAGTGCATTAtatGTTGTACACC	3	1.39074
2979	GATAAAATGAGataAGTGCATTAtaaGTTGTACACC	3	1.45308
3001	GATAAAATGAGtgcAGTGCATTAttgGTTGTACACC	3	1.01586
3026	GATAAAATGAGagcAGTGCATTAggaGTTGTACACC	3	1.27425
3029	GATAAAATGAGgccAGTGCATTAtccGTTGTACACC	3	1.24246
3031	GATAAAATGAGctcAGTGCATTAtttGTTGTACACC	3	1.51865
3032	GATAAAATGAGaatAGTGCATTAttcGTTGTACACC	3	1.1506
3049	GATAAAATGAGcgcAGTGCATTAtgaGTTGTACACC	3	1.14285
3050	GATAAAATGAGatcAGTGCATTAtggGTTGTACACC	3	1.32489
3054	GATAAAATGAGtcaAGTGCATTActaGTTGTACACC	3	1.23528
3056	GATAAAATGAGgctAGTGCATTAttcGTTGTACACC	3	1.23888
3057	GATAAAATGAGatcAGTGCATTAatgGTTGTACACC	3	1.13908
3058	GATAAAATGAGagtAGTGCATTAtcaGTTGTACACC	3	0.752327
3065	GATAAAATGAGgtcAGTGCATTAgtaGTTGTACACC	3	0.734286
3080	GATAAAATGAGactAGTGCATTAtccGTTGTACACC	3	1.14366
3085	GATAAAATGAGtacAGTGCATTAtcaGTTGTACACC	3	0.887705
3102	GATAAAATGAGtgcAGTGCATTAataGTTGTACACC	3	1.01055
3110	GATAAAATGAGccaAGTGCATTAtgaGTTGTACACC	3	1.30039
3111	GATAAAATGAGgacAGTGCATTAtgaGTTGTACACC	3	1.03194
3114	GATAAAATGAGacaAGTGCATTAatcGTTGTACACC	3	1.42827
3119	GATAAAATGAGtgcAGTGCATTAtttGTTGTACACC	3	1.47161
3120	GATAAAATGAGagcAGTGCATTAtacGTTGTACACC	3	1.3182
3123	GATAAAATGAGtccAGTGCATTActgGTTGTACACC	3	1.17418
3136	GATAAAATGAGcccAGTGCATTAtgtGTTGTACACC	3	1.23051
3144	GATAAAATGAGatgAGTGCATTAgtaGTTGTACACC	3	0.846418
3148	GATAAAATGAGacgAGTGCATTAtatGTTGTACACC	3	1.41398
3149	GATAAAATGAGgtcAGTGCATTAataGTTGTACACC	3	0.904404
3150	GATAAAATGAGaccAGTGCATTAcgcGTTGTACACC	3	1.12906
3167	GATAAAATGAGagcAGTGCATTAccaGTTGTACACC	3	0.993172
3169	GATAAAATGAGtcaAGTGCATTAgtaGTTGTACACC	3	1.07048
3175	GATAAAATGAGaatAGTGCATTAtttGTTGTACACC	3	1.5035
3178	GATAAAATGAGacaAGTGCATTAattGTTGTACACC	3	1.60987
3190	GATAAAATGAGgggAGTGCATTAttaGTTGTACACC	3	0.794709
3200	GATAAAATGAGcccAGTGCATTAgcaGTTGTACACC	3	1.01582
3201	GATAAAATGAGttcAGTGCATTAtttGTTGTACACC	3	1.45796
3205	GATAAAATGAGaccAGTGCATTAaatGTTGTACACC	3	1.50475
3207	GATAAAATGAGattAGTGCATTActaGTTGTACACC	3	1.12874
3220	GATAAAATGAGtacAGTGCATTActaGTTGTACACC	3	1.11726
3222	GATAAAATGAGaggAGTGCATTAttcGTTGTACACC	3	1.17542
3224	GATAAAATGAGatcAGTGCATTAgttGTTGTACACC	3	1.32032
3227	GATAAAATGAGtcaAGTGCATTAtaaGTTGTACACC	3	1.41173
3235	GATAAAATGAGaccAGTGCATTAgatGTTGTACACC	3	1.35464
3242	GATAAAATGAGataAGTGCATTAttcGTTGTACACC	3	1.32323
3245	GATAAAATGAGaatAGTGCATTAtaaGTTGTACACC	3	1.29784
3254	GATAAAATGAGatcAGTGCATTAggaGTTGTACACC	3	1.16395
3256	GATAAAATGAGattAGTGCATTAtgaGTTGTACACC	3	1.18823
3257	GATAAAATGAGagtAGTGCATTAgtaGTTGTACACC	3	0.803893
3280	GATAAAATGAGgctAGTGCATTAataGTTGTACACC	3	1.15197
3283	GATAAAATGAGaccAGTGCATTAcgtGTTGTACACC	3	1.17754
3293	GATAAAATGAGaggAGTGCATTActaGTTGTACACC	3	1.12918
3304	GATAAAATGAGcccAGTGCATTAtccGTTGTACACC	3	1.18451
3307	GATAAAATGAGagcAGTGCATTAtagGTTGTACACC	3	1.48373
3312	GATAAAATGAGactAGTGCATTActtGTTGTACACC	3	1.42589
3320	GATAAAATGAGatgAGTGCATTAtgaGTTGTACACC	3	1.11097
3326	GATAAAATGAGagcAGTGCATTAcaaGTTGTACACC	3	1.25798
3328	GATAAAATGAGgcgAGTGCATTAtcaGTTGTACACC	3	0.900082
3346	GATAAAATGAGacgAGTGCATTAtgtGTTGTACACC	3	1.2183
3347	GATAAAATGAGtccAGTGCATTAtgcGTTGTACACC	3	1.15836
3356	GATAAAATGAGaccAGTGCATTAcctGTTGTACACC	3	1.36067
3364	GATAAAATGAGacgAGTGCATTAtacGTTGTACACC	3	1.23993
3371	GATAAAATGAGaacAGTGCATTAtgcGTTGTACACC	3	1.21128
3374	GATAAAATGAGacgAGTGCATTAccaGTTGTACACC	3	0.886658
3385	GATAAAATGAGactAGTGCATTAatcGTTGTACACC	3	1.21984
3394	GATAAAATGAGgacAGTGCATTActaGTTGTACACC	3	0.962836
3397	GATAAAATGAGactAGTGCATTAtctGTTGTACACC	3	1.29893
3405	GATAAAATGAGtcgAGTGCATTAtaaGTTGTACACC	3	1.26328
3412	GATAAAATGAGtcaAGTGCATTAttgGTTGTACACC	3	1.1981
3415	GATAAAATGAGtccAGTGCATTAtacGTTGTACACC	3	1.19177
3420	GATAAAATGAGtccAGTGCATTAtcgGTTGTACACC	3	0.966311
3424	GATAAAATGAGaagAGTGCATTAttgGTTGTACACC	3	0.960595
3425	GATAAAATGAGaaaAGTGCATTAataGTTGTACACC	3	1.63799
3435	GATAAAATGAGcgcAGTGCATTAtaaGTTGTACACC	3	1.2788
3446	GATAAAATGAGaacAGTGCATTAgttGTTGTACACC	3	1.34916
3452	GATAAAATGAGacaAGTGCATTAtcgGTTGTACACC	3	1.24002
3456	GATAAAATGAGtccAGTGCATTAcgaGTTGTACACC	3	1.00998
3463	GATAAAATGAGagaAGTGCATTAtaaGTTGTACACC	3	1.4554
3467	GATAAAATGAGccaAGTGCATTAtcaGTTGTACACC	3	1.04543
3474	GATAAAATGAGtctAGTGCATTAttcGTTGTACACC	3	1.09402
3476	GATAAAATGAGgccAGTGCATTActgGTTGTACACC	3	1.29088
3493	GATAAAATGAGtacAGTGCATTAttgGTTGTACACC	3	1.07601
3495	GATAAAATGAGacgAGTGCATTAtgcGTTGTACACC	3	1.20785
3506	GATAAAATGAGttcAGTGCATTAtcaGTTGTACACC	3	0.788792
3509	GATAAAATGAGagaAGTGCATTAataGTTGTACACC	3	1.24495
3510	GATAAAATGAGtctAGTGCATTActaGTTGTACACC	3	1.04418
3511	GATAAAATGAGagcAGTGCATTAtatGTTGTACACC	3	1.48309
3517	GATAAAATGAGccgAGTGCATTAataGTTGTACACC	3	1.06929
3518	GATAAAATGAGctcAGTGCATTAttgGTTGTACACC	3	1.08288
3520	GATAAAATGAGcgcAGTGCATTAttgGTTGTACACC	3	1.03817
3534	GATAAAATGAGcctAGTGCATTAtttGTTGTACACC	3	1.50805
3537	GATAAAATGAGtctAGTGCATTAgtaGTTGTACACC	3	0.842802
3556	GATAAAATGAGtacAGTGCATTAtttGTTGTACACC	3	1.51376
3561	GATAAAATGAGacaAGTGCATTActgGTTGTACACC	3	1.40804
3562	GATAAAATGAGgtcAGTGCATTAttgGTTGTACACC	3	0.910328
3571	GATAAAATGAGaccAGTGCATTAgccGTTGTACACC	3	1.22035
3597	GATAAAATGAGatcAGTGCATTAtgcGTTGTACACC	3	1.17907
3601	GATAAAATGAGaccAGTGCATTAaggGTTGTACACC	3	1.44328
3622	GATAAAATGAGaggAGTGCATTAtcaGTTGTACACC	3	0.902664
3636	GATAAAATGAGgccAGTGCATTAatcGTTGTACACC	3	1.31292
3649	GATAAAATGAGaggAGTGCATTAataGTTGTACACC	3	1.08343
3654	GATAAAATGAGacgAGTGCATTAtctGTTGTACACC	3	1.32378
3658	GATAAAATGAGagcAGTGCATTAattGTTGTACACC	3	1.51826
3679	GATAAAATGAGaacAGTGCATTAacaGTTGTACACC	3	0.770248
3680	GATAAAATGAGatcAGTGCATTAgtgGTTGTACACC	3	1.03119
3681	GATAAAATGAGgccAGTGCATTAtcgGTTGTACACC	3	1.10519
3689	GATAAAATGAGactAGTGCATTAgaaGTTGTACACC	3	1.18584
3692	GATAAAATGAGagtAGTGCATTActaGTTGTACACC	3	1.01303
3705	GATAAAATGAGgcgAGTGCATTActaGTTGTACACC	3	1.12712
3708	GATAAAATGAGtccAGTGCATTAtccGTTGTACACC	3	1.12073
3709	GATAAAATGAGtcgAGTGCATTAataGTTGTACACC	3	1.0137
3712	GATAAAATGAGgacAGTGCATTAataGTTGTACACC	3	0.90875
3724	GATAAAATGAGgcaAGTGCATTAtgaGTTGTACACC	3	1.31801
3732	GATAAAATGAGacgAGTGCATTAgttGTTGTACACC	3	1.34608
3734	GATAAAATGAGatgAGTGCATTAttgGTTGTACACC	3	1.00297
3739	GATAAAATGAGagcAGTGCATTActcGTTGTACACC	3	1.3696
3746	GATAAAATGAGccgAGTGCATTActaGTTGTACACC	3	1.11562
3754	GATAAAATGAGactAGTGCATTAgttGTTGTACACC	3	1.32165
3765	GATAAAATGAGatcAGTGCATTAacaGTTGTACACC	3	0.718537
3785	GATAAAATGAGaacAGTGCATTAccaGTTGTACACC	3	0.891316
3796	GATAAAATGAGaatAGTGCATTAttgGTTGTACACC	3	1.06152
3798	GATAAAATGAGacaAGTGCATTAtctGTTGTACACC	3	1.49639
3799	GATAAAATGAGcatAGTGCATTAttaGTTGTACACC	3	0.836774
3807	GATAAAATGAGtacAGTGCATTAtaaGTTGTACACC	3	1.30971
3820	GATAAAATGAGaccAGTGCATTAaccGTTGTACACC	3	1.0203
3822	GATAAAATGAGaccAGTGCATTAagcGTTGTACACC	3	1.29903
3826	GATAAAATGAGatgAGTGCATTAttcGTTGTACACC	3	1.09681
3836	GATAAAATGAGacgAGTGCATTAaaaGTTGTACACC	3	1.57153
3841	GATAAAATGAGacaAGTGCATTAggaGTTGTACACC	3	1.38212
3844	GATAAAATGAGataAGTGCATTAgtaGTTGTACACC	3	1.12445
3855	GATAAAATGAGcctAGTGCATTAtaaGTTGTACACC	3	1.3031
3861	GATAAAATGAGatcAGTGCATTAtgtGTTGTACACC	3	1.18976
3863	GATAAAATGAGaccAGTGCATTAacgGTTGTACACC	3	0.951719
3865	GATAAAATGAGccgAGTGCATTAgtaGTTGTACACC	3	0.929841
3872	GATAAAATGAGcctAGTGCATTActaGTTGTACACC	3	1.10951
3880	GATAAAATGAGaccAGTGCATTAggcGTTGTACACC	3	1.26619
3883	GATAAAATGAGagaAGTGCATTAtttGTTGTACACC	3	1.64144
3884	GATAAAATGAGacaAGTGCATTAgaaGTTGTACACC	3	1.39935
3896	GATAAAATGAGtgcAGTGCATTAgtaGTTGTACACC	3	0.861654
3907	GATAAAATGAGacaAGTGCATTAagaGTTGTACACC	3	1.33166
3916	GATAAAATGAGacgAGTGCATTAggaGTTGTACACC	3	1.1931
3934	GATAAAATGAGgacAGTGCATTAgtaGTTGTACACC	3	0.739633
3935	GATAAAATGAGtacAGTGCATTAttcGTTGTACACC	3	1.16397
3945	GATAAAATGAGatcAGTGCATTAaaaGTTGTACACC	3	1.54952
3948	GATAAAATGAGacaAGTGCATTAtgcGTTGTACACC	3	1.39488
3963	GATAAAATGAGgccAGTGCATTAgttGTTGTACACC	3	1.40802
3965	GATAAAATGAGcccAGTGCATTAatcGTTGTACACC	3	1.25821
3973	GATAAAATGAGagcAGTGCATTAacaGTTGTACACC	3	0.886131
3975	GATAAAATGAGcaaAGTGCATTAttaGTTGTACACC	3	1.29664
3981	GATAAAATGAGggcAGTGCATTAttgGTTGTACACC	3	1.02798
3998	GATAAAATGAGacaAGTGCATTAaaaGTTGTACACC	3	1.71944
4001	GATAAAATGAGcctAGTGCATTAataGTTGTACACC	3	1.06291
4003	GATAAAATGAGgcgAGTGCATTAttcGTTGTACACC	3	1.17344
4005	GATAAAATGAGaccAGTGCATTAgctGTTGTACACC	3	1.43702
4007	GATAAAATGAGacgAGTGCATTAcaaGTTGTACACC	3	1.1757
4020	GATAAAATGAGatcAGTGCATTAcaaGTTGTACACC	3	1.14611
4025	GATAAAATGAGgccAGTGCATTAattGTTGTACACC	3	1.50846
4030	GATAAAATGAGcgcAGTGCATTActaGTTGTACACC	3	1.08086
4064	GATAAAATGAGaccAGTGCATTAcagGTTGTACACC	3	1.32745
4076	GATAAAATGAGgacAGTGCATTAtcaGTTGTACACC	3	0.683234
4090	GATAAAATGAGattAGTGCATTAgtaGTTGTACACC	3	0.945542
4095	GATAAAATGAGaccAGTGCATTAttaGTTGTACACC	0	0

## Sheet: 4 mutations
id	seq	seq_distance	shape_distance
0	GATAAAATGAGcccAGTGCATTAcatGTTGTACACC	4	1.43838
2	GATAAAATGAGtcgAGTGCATTAagaGTTGTACACC	4	1.20739
3	GATAAAATGAGgtgAGTGCATTActaGTTGTACACC	4	1.03365
4	GATAAAATGAGcccAGTGCATTAgacGTTGTACACC	4	1.26555
6	GATAAAATGAGgacAGTGCATTAgcaGTTGTACACC	4	0.985627
11	GATAAAATGAGagaAGTGCATTAtatGTTGTACACC	4	1.641
15	GATAAAATGAGtggAGTGCATTAtaaGTTGTACACC	4	1.28848
20	GATAAAATGAGgacAGTGCATTAgtcGTTGTACACC	4	1.17669
23	GATAAAATGAGtctAGTGCATTAatgGTTGTACACC	4	1.22432
24	GATAAAATGAGggcAGTGCATTAgaaGTTGTACACC	4	1.28882
26	GATAAAATGAGatcAGTGCATTAcatGTTGTACACC	4	1.40368
27	GATAAAATGAGataAGTGCATTActtGTTGTACACC	4	1.66888
30	GATAAAATGAGgacAGTGCATTAgtgGTTGTACACC	4	1.04954
31	GATAAAATGAGgctAGTGCATTActtGTTGTACACC	4	1.60282
34	GATAAAATGAGccgAGTGCATTAgaaGTTGTACACC	4	1.32606
36	GATAAAATGAGtgcAGTGCATTAgtgGTTGTACACC	4	1.13883
40	GATAAAATGAGgtaAGTGCATTActaGTTGTACACC	4	1.22325
41	GATAAAATGAGgtaAGTGCATTAataGTTGTACACC	4	1.18115
42	GATAAAATGAGtctAGTGCATTAattGTTGTACACC	4	1.49587
43	GATAAAATGAGtgtAGTGCATTAataGTTGTACACC	4	1.01804
49	GATAAAATGAGcgcAGTGCATTAatcGTTGTACACC	4	1.32811
52	GATAAAATGAGatcAGTGCATTAgcgGTTGTACACC	4	1.22865
55	GATAAAATGAGcccAGTGCATTAgagGTTGTACACC	4	1.48013
57	GATAAAATGAGccgAGTGCATTAagaGTTGTACACC	4	1.25443
60	GATAAAATGAGtgcAGTGCATTAtcgGTTGTACACC	4	1.10261
62	GATAAAATGAGtccAGTGCATTAgccGTTGTACACC	4	1.28167
64	GATAAAATGAGccaAGTGCATTAggaGTTGTACACC	4	1.42095
66	GATAAAATGAGaacAGTGCATTAcgtGTTGTACACC	4	1.2905
69	GATAAAATGAGcccAGTGCATTAgcgGTTGTACACC	4	1.26815
77	GATAAAATGAGgccAGTGCATTAccgGTTGTACACC	4	1.21575
78	GATAAAATGAGttcAGTGCATTActtGTTGTACACC	4	1.49104
81	GATAAAATGAGcacAGTGCATTAtgtGTTGTACACC	4	1.30157
82	GATAAAATGAGggcAGTGCATTAgtgGTTGTACACC	4	1.14966
86	GATAAAATGAGaaaAGTGCATTActgGTTGTACACC	4	1.82276
89	GATAAAATGAGtcaAGTGCATTAtcgGTTGTACACC	4	1.27249
92	GATAAAATGAGttgAGTGCATTAtaaGTTGTACACC	4	1.33726
99	GATAAAATGAGgctAGTGCATTAgcaGTTGTACACC	4	1.21353
103	GATAAAATGAGccgAGTGCATTAtgcGTTGTACACC	4	1.32134
108	GATAAAATGAGgatAGTGCATTAtcaGTTGTACACC	4	0.821496
115	GATAAAATGAGcacAGTGCATTAtctGTTGTACACC	4	1.4008
119	GATAAAATGAGgatAGTGCATTActaGTTGTACACC	4	1.06541
120	GATAAAATGAGcctAGTGCATTAacaGTTGTACACC	4	0.926521
127	GATAAAATGAGaagAGTGCATTAaaaGTTGTACACC	4	1.58914
131	GATAAAATGAGgcaAGTGCATTAggaGTTGTACACC	4	1.43708
140	GATAAAATGAGccgAGTGCATTAaaaGTTGTACACC	4	1.66035
147	GATAAAATGAGaagAGTGCATTAtggGTTGTACACC	4	1.37102
148	GATAAAATGAGccaAGTGCATTAcaaGTTGTACACC	4	1.40638
151	GATAAAATGAGtagAGTGCATTAttgGTTGTACACC	4	1.12726
154	GATAAAATGAGtggAGTGCATTAtttGTTGTACACC	4	1.49543
155	GATAAAATGAGacgAGTGCATTAagtGTTGTACACC	4	1.3939
156	GATAAAATGAGtccAGTGCATTAggtGTTGTACACC	4	1.30909
157	GATAAAATGAGgacAGTGCATTAtggGTTGTACACC	4	1.33923
162	GATAAAATGAGcctAGTGCATTAggaGTTGTACACC	4	1.30266
166	GATAAAATGAGactAGTGCATTAcctGTTGTACACC	4	1.43415
168	GATAAAATGAGcacAGTGCATTAgaaGTTGTACACC	4	1.29663
169	GATAAAATGAGgcgAGTGCATTAatcGTTGTACACC	4	1.36602
174	GATAAAATGAGgaaAGTGCATTAtcaGTTGTACACC	4	1.33211
176	GATAAAATGAGttcAGTGCATTAcgaGTTGTACACC	4	1.12341
178	GATAAAATGAGtctAGTGCATTAtggGTTGTACACC	4	1.39885
180	GATAAAATGAGtagAGTGCATTAtttGTTGTACACC	4	1.55061
181	GATAAAATGAGggaAGTGCATTAataGTTGTACACC	4	1.21977
185	GATAAAATGAGtcgAGTGCATTAtgcGTTGTACACC	4	1.27678
190	GATAAAATGAGagcAGTGCATTAccgGTTGTACACC	4	1.22788
192	GATAAAATGAGacaAGTGCATTAggcGTTGTACACC	4	1.53641
200	GATAAAATGAGacaAGTGCATTAagcGTTGTACACC	4	1.56358
205	GATAAAATGAGagcAGTGCATTAcgtGTTGTACACC	4	1.36285
207	GATAAAATGAGcccAGTGCATTAgctGTTGTACACC	4	1.53801
211	GATAAAATGAGagcAGTGCATTAcacGTTGTACACC	4	1.30481
217	GATAAAATGAGattAGTGCATTAgcaGTTGTACACC	4	1.14824
219	GATAAAATGAGgtaAGTGCATTAtcaGTTGTACACC	4	1.01789
224	GATAAAATGAGggcAGTGCATTAaaaGTTGTACACC	4	1.63076
236	GATAAAATGAGcgaAGTGCATTAtcaGTTGTACACC	4	1.08285
239	GATAAAATGAGtcgAGTGCATTAgaaGTTGTACACC	4	1.28166
240	GATAAAATGAGcttAGTGCATTActaGTTGTACACC	4	1.17586
246	GATAAAATGAGtgcAGTGCATTAcaaGTTGTACACC	4	1.24385
249	GATAAAATGAGctgAGTGCATTAtaaGTTGTACACC	4	1.40304
251	GATAAAATGAGagaAGTGCATTActtGTTGTACACC	4	1.6709
253	GATAAAATGAGcttAGTGCATTAtgaGTTGTACACC	4	1.23308
255	GATAAAATGAGtcaAGTGCATTAgcaGTTGTACACC	4	1.25313
260	GATAAAATGAGcaaAGTGCATTAttcGTTGTACACC	4	1.57317
281	GATAAAATGAGaacAGTGCATTAcgcGTTGTACACC	4	1.24643
284	GATAAAATGAGtgcAGTGCATTAtccGTTGTACACC	4	1.24017
285	GATAAAATGAGattAGTGCATTActtGTTGTACACC	4	1.55397
287	GATAAAATGAGaagAGTGCATTAatgGTTGTACACC	4	1.19242
289	GATAAAATGAGtccAGTGCATTAcgtGTTGTACACC	4	1.24097
290	GATAAAATGAGaggAGTGCATTAgcaGTTGTACACC	4	1.14868
291	GATAAAATGAGcgcAGTGCATTAtggGTTGTACACC	4	1.42644
292	GATAAAATGAGccgAGTGCATTAtacGTTGTACACC	4	1.35072
293	GATAAAATGAGaagAGTGCATTAatcGTTGTACACC	4	1.2684
296	GATAAAATGAGttcAGTGCATTAtggGTTGTACACC	4	1.39604
304	GATAAAATGAGtgtAGTGCATTAtcaGTTGTACACC	4	0.823031
307	GATAAAATGAGcctAGTGCATTAagaGTTGTACACC	4	1.249
313	GATAAAATGAGgtgAGTGCATTAttgGTTGTACACC	4	0.988919
317	GATAAAATGAGtccAGTGCATTAaagGTTGTACACC	4	1.54617
319	GATAAAATGAGtgcAGTGCATTActtGTTGTACACC	4	1.5044
322	GATAAAATGAGattAGTGCATTAcgaGTTGTACACC	4	1.20568
325	GATAAAATGAGagcAGTGCATTAaccGTTGTACACC	4	1.22953
327	GATAAAATGAGatcAGTGCATTAcgtGTTGTACACC	4	1.26032
328	GATAAAATGAGagtAGTGCATTAtggGTTGTACACC	4	1.37576
331	GATAAAATGAGaaaAGTGCATTAtcgGTTGTACACC	4	1.69633
336	GATAAAATGAGccaAGTGCATTActgGTTGTACACC	4	1.44617
341	GATAAAATGAGtgcAGTGCATTAtggGTTGTACACC	4	1.41029
342	GATAAAATGAGattAGTGCATTAtacGTTGTACACC	4	1.36158
353	GATAAAATGAGaagAGTGCATTAacaGTTGTACACC	4	0.800408
354	GATAAAATGAGgcaAGTGCATTAtccGTTGTACACC	4	1.41946
355	GATAAAATGAGtgtAGTGCATTAttgGTTGTACACC	4	1.0233
357	GATAAAATGAGgcaAGTGCATTAattGTTGTACACC	4	1.65729
358	GATAAAATGAGagcAGTGCATTAcgcGTTGTACACC	4	1.32119
360	GATAAAATGAGaatAGTGCATTActgGTTGTACACC	4	1.32497
362	GATAAAATGAGcgcAGTGCATTAtcgGTTGTACACC	4	1.12319
363	GATAAAATGAGtgcAGTGCATTAgttGTTGTACACC	4	1.40599
364	GATAAAATGAGattAGTGCATTAgttGTTGTACACC	4	1.45891
368	GATAAAATGAGaggAGTGCATTAgaaGTTGTACACC	4	1.33749
372	GATAAAATGAGactAGTGCATTAagtGTTGTACACC	4	1.37032
373	GATAAAATGAGtttAGTGCATTAtcaGTTGTACACC	4	1.05675
375	GATAAAATGAGatgAGTGCATTAtgtGTTGTACACC	4	1.27401
376	GATAAAATGAGcgcAGTGCATTAcgaGTTGTACACC	4	1.16098
379	GATAAAATGAGagtAGTGCATTAgtgGTTGTACACC	4	1.09578
381	GATAAAATGAGagcAGTGCATTAgacGTTGTACACC	4	1.33114
386	GATAAAATGAGgcgAGTGCATTAtggGTTGTACACC	4	1.4618
388	GATAAAATGAGaacAGTGCATTAaacGTTGTACACC	4	1.36224
394	GATAAAATGAGgtcAGTGCATTAaaaGTTGTACACC	4	1.55927
395	GATAAAATGAGtccAGTGCATTAcatGTTGTACACC	4	1.38633
396	GATAAAATGAGgggAGTGCATTAtaaGTTGTACACC	4	1.33629
399	GATAAAATGAGggcAGTGCATTAccaGTTGTACACC	4	0.987838
400	GATAAAATGAGcatAGTGCATTAtgaGTTGTACACC	4	1.23494
402	GATAAAATGAGtagAGTGCATTAgtaGTTGTACACC	4	0.990549
408	GATAAAATGAGtacAGTGCATTAacaGTTGTACACC	4	0.935788
414	GATAAAATGAGttcAGTGCATTAacaGTTGTACACC	4	0.842539
415	GATAAAATGAGacaAGTGCATTAaagGTTGTACACC	4	1.73047
422	GATAAAATGAGttcAGTGCATTAtcgGTTGTACACC	4	1.08431
423	GATAAAATGAGgaaAGTGCATTAttgGTTGTACACC	4	1.46434
424	GATAAAATGAGatgAGTGCATTAtacGTTGTACACC	4	1.29471
428	GATAAAATGAGcttAGTGCATTAtcaGTTGTACACC	4	0.960413
429	GATAAAATGAGcacAGTGCATTAatcGTTGTACACC	4	1.32779
430	GATAAAATGAGggtAGTGCATTAtttGTTGTACACC	4	1.45491
436	GATAAAATGAGacaAGTGCATTAactGTTGTACACC	4	1.48725
442	GATAAAATGAGaacAGTGCATTAgatGTTGTACACC	4	1.45391
444	GATAAAATGAGcgcAGTGCATTAagaGTTGTACACC	4	1.22362
452	GATAAAATGAGgttAGTGCATTAtaaGTTGTACACC	4	1.31186
454	GATAAAATGAGacgAGTGCATTAgcgGTTGTACACC	4	1.2563
469	GATAAAATGAGccgAGTGCATTAcaaGTTGTACACC	4	1.29202
479	GATAAAATGAGtgcAGTGCATTActcGTTGTACACC	4	1.35664
481	GATAAAATGAGtctAGTGCATTAacaGTTGTACACC	4	0.847199
486	GATAAAATGAGctcAGTGCATTAgaaGTTGTACACC	4	1.33302
490	GATAAAATGAGcacAGTGCATTAtagGTTGTACACC	4	1.48697
493	GATAAAATGAGatcAGTGCATTAcccGTTGTACACC	4	1.23726
496	GATAAAATGAGtcgAGTGCATTActgGTTGTACACC	4	1.29114
497	GATAAAATGAGgccAGTGCATTAaatGTTGTACACC	4	1.6448
513	GATAAAATGAGcagAGTGCATTAgtaGTTGTACACC	4	1.00412
514	GATAAAATGAGcgcAGTGCATTAgcaGTTGTACACC	4	1.10121
515	GATAAAATGAGtcaAGTGCATTAagaGTTGTACACC	4	1.36195
517	GATAAAATGAGtcaAGTGCATTAcgaGTTGTACACC	4	1.30596
518	GATAAAATGAGagaAGTGCATTActgGTTGTACACC	4	1.47964
519	GATAAAATGAGaacAGTGCATTAaggGTTGTACACC	4	1.53683
520	GATAAAATGAGgacAGTGCATTAcgaGTTGTACACC	4	1.05198
527	GATAAAATGAGacgAGTGCATTAaacGTTGTACACC	4	1.3592
528	GATAAAATGAGccaAGTGCATTAgtcGTTGTACACC	4	1.418
530	GATAAAATGAGgcaAGTGCATTAatcGTTGTACACC	4	1.48153
532	GATAAAATGAGagcAGTGCATTAgatGTTGTACACC	4	1.51849
534	GATAAAATGAGagtAGTGCATTAattGTTGTACACC	4	1.4743
535	GATAAAATGAGgatAGTGCATTAgtaGTTGTACACC	4	0.868967
536	GATAAAATGAGtacAGTGCATTAtcgGTTGTACACC	4	1.15826
539	GATAAAATGAGgcgAGTGCATTAggaGTTGTACACC	4	1.31769
553	GATAAAATGAGgccAGTGCATTAcctGTTGTACACC	4	1.51411
566	GATAAAATGAGtccAGTGCATTAcgcGTTGTACACC	4	1.19507
571	GATAAAATGAGgcaAGTGCATTAccaGTTGTACACC	4	1.19494
573	GATAAAATGAGgccAGTGCATTAactGTTGTACACC	4	1.37684
578	GATAAAATGAGaatAGTGCATTAtcgGTTGTACACC	4	1.14482
579	GATAAAATGAGggaAGTGCATTAtcaGTTGTACACC	4	1.06246
580	GATAAAATGAGcgaAGTGCATTActaGTTGTACACC	4	1.27782
582	GATAAAATGAGaaaAGTGCATTAtggGTTGTACACC	4	1.91068
585	GATAAAATGAGattAGTGCATTAtccGTTGTACACC	4	1.29986
593	GATAAAATGAGtctAGTGCATTAtacGTTGTACACC	4	1.29235
595	GATAAAATGAGttcAGTGCATTAagaGTTGTACACC	4	1.18803
599	GATAAAATGAGgtcAGTGCATTAatcGTTGTACACC	4	1.23077
602	GATAAAATGAGagcAGTGCATTAgagGTTGTACACC	4	1.53658
603	GATAAAATGAGatgAGTGCATTAgtgGTTGTACACC	4	1.12735
604	GATAAAATGAGtagAGTGCATTAtcaGTTGTACACC	4	0.949178
606	GATAAAATGAGgaaAGTGCATTAttcGTTGTACACC	4	1.53014
610	GATAAAATGAGaatAGTGCATTAacaGTTGTACACC	4	0.919099
612	GATAAAATGAGcgcAGTGCATTAgtgGTTGTACACC	4	1.15877
614	GATAAAATGAGgcgAGTGCATTActcGTTGTACACC	4	1.41011
616	GATAAAATGAGggcAGTGCATTAatgGTTGTACACC	4	1.24735
617	GATAAAATGAGtacAGTGCATTAgtgGTTGTACACC	4	1.19279
618	GATAAAATGAGcacAGTGCATTAtgcGTTGTACACC	4	1.2918
623	GATAAAATGAGagcAGTGCATTAggcGTTGTACACC	4	1.44014
630	GATAAAATGAGaaaAGTGCATTAtccGTTGTACACC	4	1.7888
632	GATAAAATGAGcgtAGTGCATTAataGTTGTACACC	4	1.02195
636	GATAAAATGAGtctAGTGCATTAaaaGTTGTACACC	4	1.61321
637	GATAAAATGAGctcAGTGCATTAgtcGTTGTACACC	4	1.31174
640	GATAAAATGAGaggAGTGCATTAatcGTTGTACACC	4	1.36772
643	GATAAAATGAGtcgAGTGCATTAattGTTGTACACC	4	1.50869
653	GATAAAATGAGttaAGTGCATTAttcGTTGTACACC	4	1.34897
654	GATAAAATGAGaacAGTGCATTAgggGTTGTACACC	4	1.50273
659	GATAAAATGAGccaAGTGCATTAatgGTTGTACACC	4	1.40065
660	GATAAAATGAGtcaAGTGCATTAatgGTTGTACACC	4	1.39089
661	GATAAAATGAGtatAGTGCATTAtgaGTTGTACACC	4	1.26521
662	GATAAAATGAGcctAGTGCATTActtGTTGTACACC	4	1.54006
664	GATAAAATGAGtgcAGTGCATTAtctGTTGTACACC	4	1.38466
668	GATAAAATGAGctgAGTGCATTAtcaGTTGTACACC	4	1.02039
669	GATAAAATGAGactAGTGCATTAgcgGTTGTACACC	4	1.23009
671	GATAAAATGAGggcAGTGCATTAcaaGTTGTACACC	4	1.25377
672	GATAAAATGAGcttAGTGCATTAttgGTTGTACACC	4	1.13673
676	GATAAAATGAGtgcAGTGCATTAattGTTGTACACC	4	1.50658
680	GATAAAATGAGccgAGTGCATTAtagGTTGTACACC	4	1.5127
682	GATAAAATGAGaagAGTGCATTActgGTTGTACACC	4	1.24557
683	GATAAAATGAGgcaAGTGCATTActtGTTGTACACC	4	1.65532
686	GATAAAATGAGtggAGTGCATTAataGTTGTACACC	4	1.04493
688	GATAAAATGAGgccAGTGCATTAcacGTTGTACACC	4	1.29339
689	GATAAAATGAGacgAGTGCATTAgacGTTGTACACC	4	1.25367
690	GATAAAATGAGcctAGTGCATTAcgaGTTGTACACC	4	1.18769
692	GATAAAATGAGgggAGTGCATTAgtaGTTGTACACC	4	0.968817
694	GATAAAATGAGtacAGTGCATTAatgGTTGTACACC	4	1.28721
698	GATAAAATGAGctcAGTGCATTAtacGTTGTACACC	4	1.35756
701	GATAAAATGAGccgAGTGCATTActtGTTGTACACC	4	1.54447
704	GATAAAATGAGgggAGTGCATTAataGTTGTACACC	4	1.10335
705	GATAAAATGAGacaAGTGCATTAgggGTTGTACACC	4	1.6543
712	GATAAAATGAGgcgAGTGCATTAgcaGTTGTACACC	4	1.14665
713	GATAAAATGAGggaAGTGCATTAtgaGTTGTACACC	4	1.31412
717	GATAAAATGAGctcAGTGCATTAcaaGTTGTACACC	4	1.29916
731	GATAAAATGAGcgcAGTGCATTAgaaGTTGTACACC	4	1.29696
733	GATAAAATGAGaggAGTGCATTAgttGTTGTACACC	4	1.45925
737	GATAAAATGAGctcAGTGCATTAagaGTTGTACACC	4	1.26178
741	GATAAAATGAGttcAGTGCATTAatcGTTGTACACC	4	1.2954
745	GATAAAATGAGctcAGTGCATTAatcGTTGTACACC	4	1.36335
748	GATAAAATGAGtcaAGTGCATTAtgcGTTGTACACC	4	1.42382
750	GATAAAATGAGagaAGTGCATTAtggGTTGTACACC	4	1.58669
752	GATAAAATGAGaatAGTGCATTAtatGTTGTACACC	4	1.50302
753	GATAAAATGAGggcAGTGCATTActgGTTGTACACC	4	1.29825
756	GATAAAATGAGcgcAGTGCATTAtgcGTTGTACACC	4	1.29213
759	GATAAAATGAGtacAGTGCATTAcgaGTTGTACACC	4	1.19494
763	GATAAAATGAGgctAGTGCATTActgGTTGTACACC	4	1.40232
764	GATAAAATGAGagaAGTGCATTAtccGTTGTACACC	4	1.4376
774	GATAAAATGAGtctAGTGCATTAggaGTTGTACACC	4	1.24749
780	GATAAAATGAGccgAGTGCATTAcgaGTTGTACACC	4	1.1934
789	GATAAAATGAGagaAGTGCATTAagaGTTGTACACC	4	1.40716
796	GATAAAATGAGgtcAGTGCATTAgttGTTGTACACC	4	1.33175
800	GATAAAATGAGcacAGTGCATTAgtcGTTGTACACC	4	1.27474
801	GATAAAATGAGatgAGTGCATTAgaaGTTGTACACC	4	1.26896
808	GATAAAATGAGactAGTGCATTAaagGTTGTACACC	4	1.56287
810	GATAAAATGAGgacAGTGCATTAggaGTTGTACACC	4	1.18024
817	GATAAAATGAGgggAGTGCATTAtgaGTTGTACACC	4	1.20683
818	GATAAAATGAGataAGTGCATTAtccGTTGTACACC	4	1.43525
822	GATAAAATGAGagtAGTGCATTAgttGTTGTACACC	4	1.37135
824	GATAAAATGAGaaaAGTGCATTAgttGTTGTACACC	4	1.90751
825	GATAAAATGAGcgtAGTGCATTActaGTTGTACACC	4	1.07033
826	GATAAAATGAGagcAGTGCATTAaagGTTGTACACC	4	1.64559
827	GATAAAATGAGgctAGTGCATTAagaGTTGTACACC	4	1.32561
828	GATAAAATGAGgtcAGTGCATTAgtcGTTGTACACC	4	1.17334
834	GATAAAATGAGgttAGTGCATTAtcaGTTGTACACC	4	0.89088
835	GATAAAATGAGagcAGTGCATTAacgGTTGTACACC	4	1.17325
839	GATAAAATGAGttaAGTGCATTAtgaGTTGTACACC	4	1.36051
842	GATAAAATGAGcatAGTGCATTAtaaGTTGTACACC	4	1.36173
843	GATAAAATGAGacaAGTGCATTAggtGTTGTACACC	4	1.52236
844	GATAAAATGAGcaaAGTGCATTActaGTTGTACACC	4	1.53893
845	GATAAAATGAGacaAGTGCATTAacgGTTGTACACC	4	1.2896
847	GATAAAATGAGcagAGTGCATTAtaaGTTGTACACC	4	1.3621
848	GATAAAATGAGgcaAGTGCATTAacaGTTGTACACC	4	1.10758
851	GATAAAATGAGacaAGTGCATTAccgGTTGTACACC	4	1.3395
853	GATAAAATGAGacgAGTGCATTAccgGTTGTACACC	4	1.14345
854	GATAAAATGAGaaaAGTGCATTAattGTTGTACACC	4	1.98282
855	GATAAAATGAGcacAGTGCATTActgGTTGTACACC	4	1.306
856	GATAAAATGAGtcgAGTGCATTAtgtGTTGTACACC	4	1.28666
866	GATAAAATGAGcgcAGTGCATTAccaGTTGTACACC	4	0.998429
868	GATAAAATGAGatcAGTGCATTAaggGTTGTACACC	4	1.51158
871	GATAAAATGAGaatAGTGCATTAtggGTTGTACACC	4	1.44353
872	GATAAAATGAGataAGTGCATTAtgtGTTGTACACC	4	1.47345
875	GATAAAATGAGctaAGTGCATTAttgGTTGTACACC	4	1.35071
876	GATAAAATGAGgtcAGTGCATTAcaaGTTGTACACC	4	1.15926
877	GATAAAATGAGcacAGTGCATTActtGTTGTACACC	4	1.51927
879	GATAAAATGAGcgcAGTGCATTAtatGTTGTACACC	4	1.48662
881	GATAAAATGAGaggAGTGCATTAagaGTTGTACACC	4	1.2665
882	GATAAAATGAGcctAGTGCATTAgcaGTTGTACACC	4	1.12934
883	GATAAAATGAGgatAGTGCATTAtttGTTGTACACC	4	1.4759
885	GATAAAATGAGacgAGTGCATTAcgcGTTGTACACC	4	1.2431
888	GATAAAATGAGtcaAGTGCATTAgaaGTTGTACACC	4	1.4282
894	GATAAAATGAGtctAGTGCATTAtgcGTTGTACACC	4	1.26161
900	GATAAAATGAGgagAGTGCATTActaGTTGTACACC	4	1.10119
906	GATAAAATGAGgacAGTGCATTActtGTTGTACACC	4	1.43799
910	GATAAAATGAGtcaAGTGCATTAccaGTTGTACACC	4	1.16384
911	GATAAAATGAGttcAGTGCATTAgttGTTGTACACC	4	1.39169
914	GATAAAATGAGgtcAGTGCATTActgGTTGTACACC	4	1.20723
924	GATAAAATGAGgctAGTGCATTAtagGTTGTACACC	4	1.57223
925	GATAAAATGAGaacAGTGCATTAccgGTTGTACACC	4	1.14706
928	GATAAAATGAGccgAGTGCATTAgcaGTTGTACACC	4	1.13535
933	GATAAAATGAGagaAGTGCATTAtgcGTTGTACACC	4	1.46713
935	GATAAAATGAGcgcAGTGCATTAggaGTTGTACACC	4	1.27835
936	GATAAAATGAGtcgAGTGCATTAgtcGTTGTACACC	4	1.25951
938	GATAAAATGAGcgtAGTGCATTAtcaGTTGTACACC	4	0.827867
943	GATAAAATGAGtctAGTGCATTActtGTTGTACACC	4	1.49368
948	GATAAAATGAGtctAGTGCATTAtcgGTTGTACACC	4	1.08794
957	GATAAAATGAGagcAGTGCATTAgcgGTTGTACACC	4	1.33361
958	GATAAAATGAGgtcAGTGCATTAtctGTTGTACACC	4	1.3092
964	GATAAAATGAGaagAGTGCATTAtacGTTGTACACC	4	1.26217
974	GATAAAATGAGctcAGTGCATTAcgaGTTGTACACC	4	1.20113
976	GATAAAATGAGagcAGTGCATTAactGTTGTACACC	4	1.38757
979	GATAAAATGAGggcAGTGCATTAtagGTTGTACACC	4	1.48016
983	GATAAAATGAGggaAGTGCATTAgtaGTTGTACACC	4	1.09958
985	GATAAAATGAGcggAGTGCATTAtcaGTTGTACACC	4	0.884731
991	GATAAAATGAGtggAGTGCATTActaGTTGTACACC	4	1.0923
996	GATAAAATGAGacgAGTGCATTAaatGTTGTACACC	4	1.59211
999	GATAAAATGAGagaAGTGCATTAtgtGTTGTACACC	4	1.47574
1004	GATAAAATGAGaggAGTGCATTAtctGTTGTACACC	4	1.43871
1005	GATAAAATGAGatgAGTGCATTAcgaGTTGTACACC	4	1.12961
1006	GATAAAATGAGcccAGTGCATTAcacGTTGTACACC	4	1.23782
1029	GATAAAATGAGataAGTGCATTAtgcGTTGTACACC	4	1.46483
1035	GATAAAATGAGtctAGTGCATTAatcGTTGTACACC	4	1.29844
1037	GATAAAATGAGgacAGTGCATTActcGTTGTACACC	4	1.2826
1046	GATAAAATGAGaatAGTGCATTAcaaGTTGTACACC	4	1.28141
1050	GATAAAATGAGattAGTGCATTAattGTTGTACACC	4	1.55608
1055	GATAAAATGAGcggAGTGCATTAgtaGTTGTACACC	4	0.928976
1056	GATAAAATGAGaatAGTGCATTAgaaGTTGTACACC	4	1.31573
1057	GATAAAATGAGaggAGTGCATTAtggGTTGTACACC	4	1.4634
1061	GATAAAATGAGtaaAGTGCATTAtcaGTTGTACACC	4	1.43529
1063	GATAAAATGAGgatAGTGCATTAtaaGTTGTACACC	4	1.26577
1064	GATAAAATGAGccgAGTGCATTAtgtGTTGTACACC	4	1.33089
1066	GATAAAATGAGgctAGTGCATTAgtgGTTGTACACC	4	1.266
1070	GATAAAATGAGggtAGTGCATTAtcaGTTGTACACC	4	0.783147
1077	GATAAAATGAGaaaAGTGCATTAaaaGTTGTACACC	4	2.07277
1088	GATAAAATGAGaatAGTGCATTAtccGTTGTACACC	4	1.27784
1090	GATAAAATGAGagcAGTGCATTAaatGTTGTACACC	4	1.65379
1092	GATAAAATGAGccaAGTGCATTAtgtGTTGTACACC	4	1.44217
1093	GATAAAATGAGaatAGTGCATTAattGTTGTACACC	4	1.53774
1099	GATAAAATGAGctcAGTGCATTAgcaGTTGTACACC	4	1.14347
1102	GATAAAATGAGaagAGTGCATTActtGTTGTACACC	4	1.46765
1104	GATAAAATGAGcccAGTGCATTAccgGTTGTACACC	4	1.15645
1114	GATAAAATGAGccgAGTGCATTAccaGTTGTACACC	4	1.03595
1117	GATAAAATGAGgccAGTGCATTAgccGTTGTACACC	4	1.38937
1125	GATAAAATGAGgcgAGTGCATTAattGTTGTACACC	4	1.5549
1134	GATAAAATGAGttcAGTGCATTAcaaGTTGTACACC	4	1.22766
1139	GATAAAATGAGtccAGTGCATTAgagGTTGTACACC	4	1.4296
1146	GATAAAATGAGgccAGTGCATTAggtGTTGTACACC	4	1.4147
1148	GATAAAATGAGgctAGTGCATTAtccGTTGTACACC	4	1.35788
1150	GATAAAATGAGctgAGTGCATTAttgGTTGTACACC	4	1.18784
1152	GATAAAATGAGtcgAGTGCATTAggaGTTGTACACC	4	1.26283
1157	GATAAAATGAGataAGTGCATTAgtcGTTGTACACC	4	1.4498
1158	GATAAAATGAGtaaAGTGCATTAtttGTTGTACACC	4	1.88772
1159	GATAAAATGAGcacAGTGCATTAggaGTTGTACACC	4	1.27801
1162	GATAAAATGAGtagAGTGCATTAttcGTTGTACACC	4	1.21151
1166	GATAAAATGAGgtcAGTGCATTAggaGTTGTACACC	4	1.1769
1168	GATAAAATGAGgttAGTGCATTActaGTTGTACACC	4	1.11978
1170	GATAAAATGAGcgtAGTGCATTAttcGTTGTACACC	4	1.119
1171	GATAAAATGAGggtAGTGCATTAataGTTGTACACC	4	0.986072
1175	GATAAAATGAGagcAGTGCATTAcccGTTGTACACC	4	1.34154
1176	GATAAAATGAGatgAGTGCATTActtGTTGTACACC	4	1.49573
1177	GATAAAATGAGtaaAGTGCATTAtaaGTTGTACACC	4	1.7284
1179	GATAAAATGAGtccAGTGCATTAaggGTTGTACACC	4	1.49548
1185	GATAAAATGAGctgAGTGCATTAataGTTGTACACC	4	1.18331
1191	GATAAAATGAGtccAGTGCATTAcacGTTGTACACC	4	1.17694
1192	GATAAAATGAGttaAGTGCATTAtttGTTGTACACC	4	1.66022
1195	GATAAAATGAGcatAGTGCATTAtcaGTTGTACACC	4	0.962802
1198	GATAAAATGAGatcAGTGCATTAaagGTTGTACACC	4	1.56174
1200	GATAAAATGAGctcAGTGCATTActgGTTGTACACC	4	1.34214
1210	GATAAAATGAGgcgAGTGCATTAccaGTTGTACACC	4	1.04833
1213	GATAAAATGAGagtAGTGCATTAatcGTTGTACACC	4	1.27352
1215	GATAAAATGAGcttAGTGCATTAttcGTTGTACACC	4	1.22033
1216	GATAAAATGAGctcAGTGCATTAacaGTTGTACACC	4	0.943684
1217	GATAAAATGAGgggAGTGCATTAtttGTTGTACACC	4	1.53681
1219	GATAAAATGAGcccAGTGCATTAcctGTTGTACACC	4	1.46693
1221	GATAAAATGAGggtAGTGCATTAgtaGTTGTACACC	4	0.832807
1225	GATAAAATGAGctcAGTGCATTAtagGTTGTACACC	4	1.5188
1227	GATAAAATGAGgagAGTGCATTAttgGTTGTACACC	4	1.05931
1232	GATAAAATGAGtgcAGTGCATTAatcGTTGTACACC	4	1.31075
1235	GATAAAATGAGagtAGTGCATTAgcaGTTGTACACC	4	1.03472
1236	GATAAAATGAGataAGTGCATTAcaaGTTGTACACC	4	1.43843
1240	GATAAAATGAGgccAGTGCATTAaccGTTGTACACC	4	1.21741
1241	GATAAAATGAGatcAGTGCATTAgctGTTGTACACC	4	1.50561
1243	GATAAAATGAGatcAGTGCATTAagtGTTGTACACC	4	1.36903
1246	GATAAAATGAGaagAGTGCATTAtctGTTGTACACC	4	1.34464
1247	GATAAAATGAGtgcAGTGCATTAgtcGTTGTACACC	4	1.25698
1248	GATAAAATGAGtaaAGTGCATTAataGTTGTACACC	4	1.55534
1249	GATAAAATGAGttgAGTGCATTAtcaGTTGTACACC	4	0.927878
1251	GATAAAATGAGgacAGTGCATTAtatGTTGTACACC	4	1.40315
1252	GATAAAATGAGttcAGTGCATTAtgtGTTGTACACC	4	1.26851
1253	GATAAAATGAGtacAGTGCATTAagaGTTGTACACC	4	1.25589
1259	GATAAAATGAGcgcAGTGCATTAtacGTTGTACACC	4	1.32216
1263	GATAAAATGAGcacAGTGCATTAtacGTTGTACACC	4	1.32184
1266	GATAAAATGAGaagAGTGCATTAtagGTTGTACACC	4	1.43418
1267	GATAAAATGAGgcgAGTGCATTAgttGTTGTACACC	4	1.45766
1269	GATAAAATGAGtctAGTGCATTAccaGTTGTACACC	4	0.958597
1273	GATAAAATGAGaacAGTGCATTAggtGTTGTACACC	4	1.35613
1278	GATAAAATGAGggcAGTGCATTActcGTTGTACACC	4	1.36574
1293	GATAAAATGAGctcAGTGCATTAgttGTTGTACACC	4	1.45516
1296	GATAAAATGAGctaAGTGCATTAtttGTTGTACACC	4	1.71991
1299	GATAAAATGAGataAGTGCATTAggaGTTGTACACC	4	1.45268
1300	GATAAAATGAGcacAGTGCATTAccaGTTGTACACC	4	0.997999
1302	GATAAAATGAGgacAGTGCATTAtacGTTGTACACC	4	1.22756
1304	GATAAAATGAGtcgAGTGCATTAccaGTTGTACACC	4	0.978474
1306	GATAAAATGAGagaAGTGCATTAgtgGTTGTACACC	4	1.35115
1311	GATAAAATGAGcgtAGTGCATTAtttGTTGTACACC	4	1.47946
1319	GATAAAATGAGgctAGTGCATTAcgaGTTGTACACC	4	1.26802
1322	GATAAAATGAGaaaAGTGCATTActcGTTGTACACC	4	1.87143
1325	GATAAAATGAGtcaAGTGCATTAgttGTTGTACACC	4	1.54282
1326	GATAAAATGAGgcaAGTGCATTAgtgGTTGTACACC	4	1.33184
1335	GATAAAATGAGaaaAGTGCATTAacaGTTGTACACC	4	1.55295
1337	GATAAAATGAGaagAGTGCATTAgttGTTGTACACC	4	1.3666
1340	GATAAAATGAGgacAGTGCATTAtgtGTTGTACACC	4	1.20571
1341	GATAAAATGAGgacAGTGCATTAatcGTTGTACACC	4	1.23397
1346	GATAAAATGAGgccAGTGCATTAagtGTTGTACACC	4	1.4538
1347	GATAAAATGAGtgaAGTGCATTAttgGTTGTACACC	4	1.23004
1351	GATAAAATGAGcacAGTGCATTAtcgGTTGTACACC	4	1.12281
1353	GATAAAATGAGtttAGTGCATTActaGTTGTACACC	4	1.25578
1356	GATAAAATGAGcctAGTGCATTAtgtGTTGTACACC	4	1.32578
1358	GATAAAATGAGgtgAGTGCATTAtcaGTTGTACACC	4	0.779867
1360	GATAAAATGAGaatAGTGCATTAtacGTTGTACACC	4	1.34058
1361	GATAAAATGAGccaAGTGCATTAacaGTTGTACACC	4	1.08656
1362	GATAAAATGAGgctAGTGCATTAtcgGTTGTACACC	4	1.23351
1365	GATAAAATGAGacaAGTGCATTAgatGTTGTACACC	4	1.61008
1366	GATAAAATGAGtgcAGTGCATTAtgtGTTGTACACC	4	1.28418
1368	GATAAAATGAGacgAGTGCATTAgatGTTGTACACC	4	1.45106
1371	GATAAAATGAGcagAGTGCATTAtttGTTGTACACC	4	1.55931
1372	GATAAAATGAGaaaAGTGCATTAtagGTTGTACACC	4	1.9565
1380	GATAAAATGAGacgAGTGCATTAactGTTGTACACC	4	1.31344
1381	GATAAAATGAGccaAGTGCATTActtGTTGTACACC	4	1.64133
1386	GATAAAATGAGtcaAGTGCATTAtatGTTGTACACC	4	1.6024
1389	GATAAAATGAGgagAGTGCATTAtttGTTGTACACC	4	1.50194
1394	GATAAAATGAGcatAGTGCATTAgtaGTTGTACACC	4	1.00361
1397	GATAAAATGAGttaAGTGCATTActaGTTGTACACC	4	1.30887
1399	GATAAAATGAGcttAGTGCATTAataGTTGTACACC	4	1.13199
1400	GATAAAATGAGaacAGTGCATTAgcgGTTGTACACC	4	1.25959
1404	GATAAAATGAGattAGTGCATTAcaaGTTGTACACC	4	1.30336
1406	GATAAAATGAGggcAGTGCATTAtcgGTTGTACACC	4	1.11379
1409	GATAAAATGAGgaaAGTGCATTAataGTTGTACACC	4	1.46067
1411	GATAAAATGAGagtAGTGCATTAtctGTTGTACACC	4	1.34947
1415	GATAAAATGAGcatAGTGCATTAttgGTTGTACACC	4	1.13875
1416	GATAAAATGAGcctAGTGCATTAtggGTTGTACACC	4	1.44827
1418	GATAAAATGAGgacAGTGCATTAtagGTTGTACACC	4	1.40382
1419	GATAAAATGAGcagAGTGCATTActaGTTGTACACC	4	1.17824
1423	GATAAAATGAGgggAGTGCATTAttgGTTGTACACC	4	1.10821
1424	GATAAAATGAGaacAGTGCATTAcacGTTGTACACC	4	1.22905
1431	GATAAAATGAGatcAGTGCATTAcctGTTGTACACC	4	1.43292
1436	GATAAAATGAGtatAGTGCATTAtttGTTGTACACC	4	1.58307
1441	GATAAAATGAGccaAGTGCATTAtgcGTTGTACACC	4	1.43336
1442	GATAAAATGAGtccAGTGCATTAccgGTTGTACACC	4	1.09104
1446	GATAAAATGAGggtAGTGCATTAttcGTTGTACACC	4	1.08634
1447	GATAAAATGAGcctAGTGCATTAgaaGTTGTACACC	4	1.32092
1448	GATAAAATGAGaggAGTGCATTAcgaGTTGTACACC	4	1.20609
1454	GATAAAATGAGtaaAGTGCATTAttcGTTGTACACC	4	1.62076
1455	GATAAAATGAGgagAGTGCATTAgtaGTTGTACACC	4	0.91248
1461	GATAAAATGAGacgAGTGCATTAcgtGTTGTACACC	4	1.28729
1464	GATAAAATGAGatgAGTGCATTAatgGTTGTACACC	4	1.22681
1467	GATAAAATGAGctcAGTGCATTAtctGTTGTACACC	4	1.43455
1473	GATAAAATGAGcttAGTGCATTAtttGTTGTACACC	4	1.55751
1474	GATAAAATGAGggcAGTGCATTAtgtGTTGTACACC	4	1.29379
1481	GATAAAATGAGgtcAGTGCATTAtgcGTTGTACACC	4	1.19185
1485	GATAAAATGAGtccAGTGCATTAaatGTTGTACACC	4	1.55489
1486	GATAAAATGAGaaaAGTGCATTAgtcGTTGTACACC	4	1.8005
1493	GATAAAATGAGtatAGTGCATTAttcGTTGTACACC	4	1.25279
1495	GATAAAATGAGgccAGTGCATTAcccGTTGTACACC	4	1.33044
1501	GATAAAATGAGaacAGTGCATTAacgGTTGTACACC	4	1.08838
1504	GATAAAATGAGctaAGTGCATTAataGTTGTACACC	4	1.34672
1505	GATAAAATGAGgcgAGTGCATTAacaGTTGTACACC	4	0.947537
1506	GATAAAATGAGatcAGTGCATTAgccGTTGTACACC	4	1.30042
1509	GATAAAATGAGaatAGTGCATTAgtgGTTGTACACC	4	1.17975
1512	GATAAAATGAGtcaAGTGCATTAtgtGTTGTACACC	4	1.43269
1517	GATAAAATGAGacgAGTGCATTAcggGTTGTACACC	4	1.35388
1518	GATAAAATGAGactAGTGCATTAcgtGTTGTACACC	4	1.26172
1520	GATAAAATGAGatcAGTGCATTAaatGTTGTACACC	4	1.57038
1521	GATAAAATGAGaacAGTGCATTAcccGTTGTACACC	4	1.26799
1524	GATAAAATGAGtcaAGTGCATTAtggGTTGTACACC	4	1.54674
1527	GATAAAATGAGcccAGTGCATTAagtGTTGTACACC	4	1.40459
1532	GATAAAATGAGaggAGTGCATTAgtgGTTGTACACC	4	1.20397
1533	GATAAAATGAGccgAGTGCATTActcGTTGTACACC	4	1.40094
1534	GATAAAATGAGgcgAGTGCATTAtacGTTGTACACC	4	1.36024
1535	GATAAAATGAGttgAGTGCATTAtttGTTGTACACC	4	1.53766
1542	GATAAAATGAGcggAGTGCATTAttgGTTGTACACC	4	1.07355
1543	GATAAAATGAGcgaAGTGCATTAataGTTGTACACC	4	1.23758
1549	GATAAAATGAGggcAGTGCATTAgtcGTTGTACACC	4	1.2668
1551	GATAAAATGAGcctAGTGCATTAgttGTTGTACACC	4	1.44408
1553	GATAAAATGAGgatAGTGCATTAttcGTTGTACACC	4	1.1143
1554	GATAAAATGAGaatAGTGCATTAcgaGTTGTACACC	4	1.18191
1555	GATAAAATGAGggtAGTGCATTAtgaGTTGTACACC	4	1.10064
1558	GATAAAATGAGcacAGTGCATTAtatGTTGTACACC	4	1.48633
1561	GATAAAATGAGtcaAGTGCATTAgtgGTTGTACACC	4	1.304
1562	GATAAAATGAGcgcAGTGCATTAgttGTTGTACACC	4	1.42219
1564	GATAAAATGAGgttAGTGCATTAttgGTTGTACACC	4	1.07863
1568	GATAAAATGAGataAGTGCATTActgGTTGTACACC	4	1.47736
1570	GATAAAATGAGaacAGTGCATTAcatGTTGTACACC	4	1.43084
1571	GATAAAATGAGgcgAGTGCATTAtgtGTTGTACACC	4	1.34055
1573	GATAAAATGAGtaaAGTGCATTAtgaGTTGTACACC	4	1.63038
1574	GATAAAATGAGcaaAGTGCATTAtaaGTTGTACACC	4	1.68386
1576	GATAAAATGAGagaAGTGCATTAcgaGTTGTACACC	4	1.35304
1587	GATAAAATGAGccaAGTGCATTAcgaGTTGTACACC	4	1.31635
1588	GATAAAATGAGctgAGTGCATTAttcGTTGTACACC	4	1.26807
1590	GATAAAATGAGtgtAGTGCATTAtttGTTGTACACC	4	1.47676
1593	GATAAAATGAGccaAGTGCATTAatcGTTGTACACC	4	1.46588
1594	GATAAAATGAGacaAGTGCATTAaccGTTGTACACC	4	1.34101
1596	GATAAAATGAGgcgAGTGCATTAtctGTTGTACACC	4	1.43709
1597	GATAAAATGAGtccAGTGCATTAagtGTTGTACACC	4	1.35124
1598	GATAAAATGAGtacAGTGCATTAtgtGTTGTACACC	4	1.33227
1599	GATAAAATGAGttaAGTGCATTAgtaGTTGTACACC	4	1.15462
1601	GATAAAATGAGacaAGTGCATTAgacGTTGTACACC	4	1.43474
1602	GATAAAATGAGtatAGTGCATTActaGTTGTACACC	4	1.20951
1615	GATAAAATGAGatgAGTGCATTAagaGTTGTACACC	4	1.1939
1616	GATAAAATGAGaggAGTGCATTAtagGTTGTACACC	4	1.52273
1617	GATAAAATGAGccgAGTGCATTAacaGTTGTACACC	4	0.933829
1618	GATAAAATGAGcaaAGTGCATTAataGTTGTACACC	4	1.50568
1620	GATAAAATGAGtatAGTGCATTAttgGTTGTACACC	4	1.17152
1622	GATAAAATGAGaaaAGTGCATTAtgcGTTGTACACC	4	1.81261
1624	GATAAAATGAGagaAGTGCATTAcaaGTTGTACACC	4	1.44078
1625	GATAAAATGAGaacAGTGCATTAcagGTTGTACACC	4	1.42861
1627	GATAAAATGAGtcaAGTGCATTAtagGTTGTACACC	4	1.60299
1628	GATAAAATGAGtcaAGTGCATTActcGTTGTACACC	4	1.49798
1635	GATAAAATGAGttcAGTGCATTAtacGTTGTACACC	4	1.2893
1638	GATAAAATGAGaggAGTGCATTAtatGTTGTACACC	4	1.52211
1643	GATAAAATGAGtacAGTGCATTActcGTTGTACACC	4	1.40224
1644	GATAAAATGAGgacAGTGCATTAatgGTTGTACACC	4	1.15573
1645	GATAAAATGAGgagAGTGCATTAtgaGTTGTACACC	4	1.16209
1646	GATAAAATGAGgccAGTGCATTAgcgGTTGTACACC	4	1.32245
1651	GATAAAATGAGaagAGTGCATTAggaGTTGTACACC	4	1.2162
1652	GATAAAATGAGtttAGTGCATTAataGTTGTACACC	4	1.2148
1653	GATAAAATGAGactAGTGCATTAcccGTTGTACACC	4	1.23868
1657	GATAAAATGAGaatAGTGCATTAtgcGTTGTACACC	4	1.31097
1660	GATAAAATGAGgtgAGTGCATTAgtaGTTGTACACC	4	0.829723
1663	GATAAAATGAGtcaAGTGCATTAatcGTTGTACACC	4	1.45655
1664	GATAAAATGAGagtAGTGCATTAgaaGTTGTACACC	4	1.241
1670	GATAAAATGAGatgAGTGCATTAggaGTTGTACACC	4	1.24993
1672	GATAAAATGAGgtgAGTGCATTAtttGTTGTACACC	4	1.45315
1683	GATAAAATGAGtcaAGTGCATTAgtcGTTGTACACC	4	1.40836
1684	GATAAAATGAGgtcAGTGCATTAtccGTTGTACACC	4	1.15531
1687	GATAAAATGAGgcgAGTGCATTAtatGTTGTACACC	4	1.52058
1688	GATAAAATGAGgcaAGTGCATTActcGTTGTACACC	4	1.52227
1689	GATAAAATGAGaggAGTGCATTActtGTTGTACACC	4	1.55429
1690	GATAAAATGAGtcgAGTGCATTAtatGTTGTACACC	4	1.47329
1696	GATAAAATGAGattAGTGCATTAggaGTTGTACACC	4	1.31908
1701	GATAAAATGAGggaAGTGCATTAtttGTTGTACACC	4	1.62243
1702	GATAAAATGAGgcaAGTGCATTAgttGTTGTACACC	4	1.56642
1708	GATAAAATGAGaagAGTGCATTAgcaGTTGTACACC	4	1.02841
1709	GATAAAATGAGaggAGTGCATTAgtcGTTGTACACC	4	1.31628
1710	GATAAAATGAGgctAGTGCATTAatcGTTGTACACC	4	1.42263
1712	GATAAAATGAGataAGTGCATTAtagGTTGTACACC	4	1.63952
1713	GATAAAATGAGtcgAGTGCATTAgttGTTGTACACC	4	1.40826
1720	GATAAAATGAGacgAGTGCATTAacgGTTGTACACC	4	1.08457
1723	GATAAAATGAGtcgAGTGCATTAgtgGTTGTACACC	4	1.14162
1728	GATAAAATGAGgtgAGTGCATTAtaaGTTGTACACC	4	1.23916
1729	GATAAAATGAGcctAGTGCATTAtctGTTGTACACC	4	1.42332
1738	GATAAAATGAGgccAGTGCATTAgacGTTGTACACC	4	1.31995
1745	GATAAAATGAGgccAGTGCATTAaacGTTGTACACC	4	1.42056
1747	GATAAAATGAGattAGTGCATTAtagGTTGTACACC	4	1.5224
1749	GATAAAATGAGtcaAGTGCATTAtacGTTGTACACC	4	1.45113
1751	GATAAAATGAGcccAGTGCATTAcggGTTGTACACC	4	1.36488
1754	GATAAAATGAGttaAGTGCATTAataGTTGTACACC	4	1.26961
1767	GATAAAATGAGcagAGTGCATTAataGTTGTACACC	4	1.13447
1773	GATAAAATGAGtccAGTGCATTAaacGTTGTACACC	4	1.31541
1774	GATAAAATGAGtctAGTGCATTAgtgGTTGTACACC	4	1.12463
1775	GATAAAATGAGcacAGTGCATTAattGTTGTACACC	4	1.52142
1776	GATAAAATGAGctcAGTGCATTActcGTTGTACACC	4	1.40752
1777	GATAAAATGAGagtAGTGCATTAtccGTTGTACACC	4	1.20076
1783	GATAAAATGAGaacAGTGCATTAagtGTTGTACACC	4	1.39687
1793	GATAAAATGAGcgcAGTGCATTAacaGTTGTACACC	4	0.892019
1795	GATAAAATGAGtggAGTGCATTAgtaGTTGTACACC	4	0.901728
1801	GATAAAATGAGattAGTGCATTAgaaGTTGTACACC	4	1.33712
1802	GATAAAATGAGtcaAGTGCATTAattGTTGTACACC	4	1.63501
1806	GATAAAATGAGcatAGTGCATTActaGTTGTACACC	4	1.17781
1810	GATAAAATGAGggaAGTGCATTAtaaGTTGTACACC	4	1.43393
1814	GATAAAATGAGagtAGTGCATTAaaaGTTGTACACC	4	1.59323
1824	GATAAAATGAGagaAGTGCATTAtctGTTGTACACC	4	1.56396
1826	GATAAAATGAGgtgAGTGCATTAataGTTGTACACC	4	0.983469
1828	GATAAAATGAGttcAGTGCATTAggaGTTGTACACC	4	1.24433
1830	GATAAAATGAGcgcAGTGCATTAtgtGTTGTACACC	4	1.3019
1839	GATAAAATGAGggcAGTGCATTAcgaGTTGTACACC	4	1.15188
1840	GATAAAATGAGcgcAGTGCATTActtGTTGTACACC	4	1.51955
1846	GATAAAATGAGcacAGTGCATTActcGTTGTACACC	4	1.37311
1851	GATAAAATGAGccaAGTGCATTAtcgGTTGTACACC	4	1.28315
1852	GATAAAATGAGaaaAGTGCATTAgaaGTTGTACACC	4	1.81606
1854	GATAAAATGAGattAGTGCATTActgGTTGTACACC	4	1.34621
1855	GATAAAATGAGacgAGTGCATTAgccGTTGTACACC	4	1.32657
1856	GATAAAATGAGcgcAGTGCATTAatgGTTGTACACC	4	1.25575
1859	GATAAAATGAGgacAGTGCATTAagaGTTGTACACC	4	1.12073
1862	GATAAAATGAGataAGTGCATTAgttGTTGTACACC	4	1.58074
1865	GATAAAATGAGcacAGTGCATTAagaGTTGTACACC	4	1.22327
1867	GATAAAATGAGcctAGTGCATTAatcGTTGTACACC	4	1.35153
1868	GATAAAATGAGctcAGTGCATTAtgtGTTGTACACC	4	1.33783
1869	GATAAAATGAGgtaAGTGCATTAtttGTTGTACACC	4	1.59359
1873	GATAAAATGAGatcAGTGCATTAaccGTTGTACACC	4	1.11482
1875	GATAAAATGAGcctAGTGCATTAtccGTTGTACACC	4	1.28319
1877	GATAAAATGAGactAGTGCATTAaccGTTGTACACC	4	1.1164
1879	GATAAAATGAGgctAGTGCATTAgtcGTTGTACACC	4	1.37325
1883	GATAAAATGAGaacAGTGCATTAcctGTTGTACACC	4	1.45953
1887	GATAAAATGAGtcaAGTGCATTAcaaGTTGTACACC	4	1.39665
1894	GATAAAATGAGtgcAGTGCATTAccaGTTGTACACC	4	0.975214
1895	GATAAAATGAGagtAGTGCATTAtgcGTTGTACACC	4	1.23595
1904	GATAAAATGAGcgtAGTGCATTAttgGTTGTACACC	4	1.0272
1906	GATAAAATGAGgcaAGTGCATTAaaaGTTGTACACC	4	1.76393
1907	GATAAAATGAGgtcAGTGCATTActtGTTGTACACC	4	1.43525
1923	GATAAAATGAGataAGTGCATTAaaaGTTGTACACC	4	1.77666
1927	GATAAAATGAGtctAGTGCATTAtagGTTGTACACC	4	1.46081
1931	GATAAAATGAGcccAGTGCATTAgatGTTGTACACC	4	1.46133
1937	GATAAAATGAGtccAGTGCATTAgctGTTGTACACC	4	1.48945
1938	GATAAAATGAGcccAGTGCATTAactGTTGTACACC	4	1.32478
1945	GATAAAATGAGcggAGTGCATTAtgaGTTGTACACC	4	1.17509
1949	GATAAAATGAGacaAGTGCATTAagtGTTGTACACC	4	1.55876
1952	GATAAAATGAGgccAGTGCATTAcgcGTTGTACACC	4	1.30991
1954	GATAAAATGAGacgAGTGCATTAaagGTTGTACACC	4	1.58359
1956	GATAAAATGAGactAGTGCATTAgctGTTGTACACC	4	1.50678
1959	GATAAAATGAGaagAGTGCATTAtatGTTGTACACC	4	1.43352
1966	GATAAAATGAGagaAGTGCATTAggaGTTGTACACC	4	1.455
1971	GATAAAATGAGccaAGTGCATTAagaGTTGTACACC	4	1.37192
1972	GATAAAATGAGaaaAGTGCATTAgtgGTTGTACACC	4	1.72009
1980	GATAAAATGAGagtAGTGCATTAccaGTTGTACACC	4	0.924574
1988	GATAAAATGAGgacAGTGCATTAtccGTTGTACACC	4	1.15872
1999	GATAAAATGAGcgaAGTGCATTAtgaGTTGTACACC	4	1.33066
2000	GATAAAATGAGgtcAGTGCATTAacaGTTGTACACC	4	0.739329
2002	GATAAAATGAGaacAGTGCATTAgagGTTGTACACC	4	1.4728
2011	GATAAAATGAGaagAGTGCATTAgtcGTTGTACACC	4	1.21275
2015	GATAAAATGAGactAGTGCATTAgggGTTGTACACC	4	1.47809
2022	GATAAAATGAGcaaAGTGCATTAtttGTTGTACACC	4	1.84703
2023	GATAAAATGAGaagAGTGCATTAtccGTTGTACACC	4	1.19532
2029	GATAAAATGAGaaaAGTGCATTAtatGTTGTACACC	4	1.95602
2030	GATAAAATGAGggcAGTGCATTAtggGTTGTACACC	4	1.41905
2032	GATAAAATGAGatcAGTGCATTAcagGTTGTACACC	4	1.40141
2037	GATAAAATGAGcgcAGTGCATTAgtcGTTGTACACC	4	1.27508
2041	GATAAAATGAGgatAGTGCATTAttgGTTGTACACC	4	1.02207
2045	GATAAAATGAGagcAGTGCATTAgggGTTGTACACC	4	1.5653
2050	GATAAAATGAGagaAGTGCATTAtacGTTGTACACC	4	1.49364
2054	GATAAAATGAGagtAGTGCATTAggaGTTGTACACC	4	1.22154
2061	GATAAAATGAGctcAGTGCATTAccaGTTGTACACC	4	1.04484
2062	GATAAAATGAGgtaAGTGCATTAtaaGTTGTACACC	4	1.40122
2063	GATAAAATGAGaaaAGTGCATTAtacGTTGTACACC	4	1.83414
2065	GATAAAATGAGgacAGTGCATTAtctGTTGTACACC	4	1.31221
2068	GATAAAATGAGcctAGTGCATTAgtcGTTGTACACC	4	1.29945
2070	GATAAAATGAGccgAGTGCATTAgtcGTTGTACACC	4	1.30467
2078	GATAAAATGAGgccAGTGCATTAcggGTTGTACACC	4	1.41547
2084	GATAAAATGAGtgtAGTGCATTAgtaGTTGTACACC	4	0.870418
2086	GATAAAATGAGgcaAGTGCATTAtgcGTTGTACACC	4	1.44936
2089	GATAAAATGAGttcAGTGCATTAatgGTTGTACACC	4	1.2211
2090	GATAAAATGAGtcgAGTGCATTAtctGTTGTACACC	4	1.38696
2095	GATAAAATGAGataAGTGCATTAattGTTGTACACC	4	1.67084
2098	GATAAAATGAGgccAGTGCATTAgctGTTGTACACC	4	1.58308
2099	GATAAAATGAGaggAGTGCATTAggaGTTGTACACC	4	1.31946
2101	GATAAAATGAGgaaAGTGCATTAgtaGTTGTACACC	4	1.3619
2103	GATAAAATGAGcacAGTGCATTAacaGTTGTACACC	4	0.891538
2104	GATAAAATGAGtcaAGTGCATTAaaaGTTGTACACC	4	1.74301
2106	GATAAAATGAGtacAGTGCATTAtggGTTGTACACC	4	1.45422
2108	GATAAAATGAGataAGTGCATTAgcaGTTGTACACC	4	1.29953
2111	GATAAAATGAGacgAGTGCATTAcagGTTGTACACC	4	1.42571
2114	GATAAAATGAGggaAGTGCATTActaGTTGTACACC	4	1.26058
2120	GATAAAATGAGattAGTGCATTAacaGTTGTACACC	4	0.949463
2121	GATAAAATGAGtacAGTGCATTAtctGTTGTACACC	4	1.42937
2122	GATAAAATGAGctcAGTGCATTAtgcGTTGTACACC	4	1.32832
2126	GATAAAATGAGtcaAGTGCATTAtccGTTGTACACC	4	1.39338
2133	GATAAAATGAGgcaAGTGCATTAgcaGTTGTACACC	4	1.28207
2134	GATAAAATGAGgtcAGTGCATTAtggGTTGTACACC	4	1.33628
2135	GATAAAATGAGattAGTGCATTAatcGTTGTACACC	4	1.36736
2137	GATAAAATGAGtctAGTGCATTAtctGTTGTACACC	4	1.37301
2142	GATAAAATGAGattAGTGCATTAatgGTTGTACACC	4	1.29719
2146	GATAAAATGAGataAGTGCATTAatgGTTGTACACC	4	1.43284
2148	GATAAAATGAGtaaAGTGCATTActaGTTGTACACC	4	1.58755
2152	GATAAAATGAGcgaAGTGCATTAtaaGTTGTACACC	4	1.4491
2158	GATAAAATGAGactAGTGCATTAaacGTTGTACACC	4	1.33501
2162	GATAAAATGAGacgAGTGCATTAcatGTTGTACACC	4	1.42794
2163	GATAAAATGAGgagAGTGCATTAataGTTGTACACC	4	1.05422
2176	GATAAAATGAGaggAGTGCATTAacaGTTGTACACC	4	0.94999
2177	GATAAAATGAGaacAGTGCATTAaatGTTGTACACC	4	1.5947
2182	GATAAAATGAGcttAGTGCATTAgtaGTTGTACACC	4	1.00132
2184	GATAAAATGAGatgAGTGCATTAgttGTTGTACACC	4	1.39671
2185	GATAAAATGAGcccAGTGCATTAaccGTTGTACACC	4	1.15821
2188	GATAAAATGAGatgAGTGCATTAtggGTTGTACACC	4	1.40104
2194	GATAAAATGAGactAGTGCATTAcgcGTTGTACACC	4	1.2166
2195	GATAAAATGAGgacAGTGCATTAacaGTTGTACACC	4	0.744639
2196	GATAAAATGAGagcAGTGCATTAcagGTTGTACACC	4	1.49428
2199	GATAAAATGAGtggAGTGCATTAtcaGTTGTACACC	4	0.856075
2202	GATAAAATGAGataAGTGCATTAatcGTTGTACACC	4	1.49666
2204	GATAAAATGAGtgcAGTGCATTActgGTTGTACACC	4	1.28867
2207	GATAAAATGAGacgAGTGCATTAggtGTTGTACACC	4	1.35308
2214	GATAAAATGAGtctAGTGCATTAcgaGTTGTACACC	4	1.12691
2226	GATAAAATGAGgtaAGTGCATTAgtaGTTGTACACC	4	1.05657
2245	GATAAAATGAGccaAGTGCATTAtctGTTGTACACC	4	1.53232
2250	GATAAAATGAGccaAGTGCATTAgtgGTTGTACACC	4	1.31441
2252	GATAAAATGAGgccAGTGCATTAacgGTTGTACACC	4	1.16054
2259	GATAAAATGAGaatAGTGCATTAagaGTTGTACACC	4	1.2435
2260	GATAAAATGAGaagAGTGCATTAgaaGTTGTACACC	4	1.23574
2267	GATAAAATGAGcagAGTGCATTAtcaGTTGTACACC	4	0.963329
2269	GATAAAATGAGaggAGTGCATTAcaaGTTGTACACC	4	1.30375
2270	GATAAAATGAGgacAGTGCATTAaaaGTTGTACACC	4	1.56179
2277	GATAAAATGAGtacAGTGCATTAtccGTTGTACACC	4	1.2899
2278	GATAAAATGAGaggAGTGCATTAatgGTTGTACACC	4	1.29757
2279	GATAAAATGAGtcgAGTGCATTAatcGTTGTACACC	4	1.31318
2280	GATAAAATGAGagtAGTGCATTAtatGTTGTACACC	4	1.43806
2282	GATAAAATGAGgccAGTGCATTAaggGTTGTACACC	4	1.58875
2284	GATAAAATGAGcgcAGTGCATTAtagGTTGTACACC	4	1.48725
2287	GATAAAATGAGatcAGTGCATTAacgGTTGTACACC	4	1.05242
2292	GATAAAATGAGtgaAGTGCATTAtaaGTTGTACACC	4	1.43894
2297	GATAAAATGAGatcAGTGCATTAgagGTTGTACACC	4	1.44643
2298	GATAAAATGAGgcgAGTGCATTAtgcGTTGTACACC	4	1.33106
2299	GATAAAATGAGcccAGTGCATTAcgcGTTGTACACC	4	1.25508
2301	GATAAAATGAGgcaAGTGCATTAgaaGTTGTACACC	4	1.45366
2303	GATAAAATGAGgctAGTGCATTAtgcGTTGTACACC	4	1.3891
2304	GATAAAATGAGgcgAGTGCATTAtagGTTGTACACC	4	1.5212
2308	GATAAAATGAGatcAGTGCATTAggtGTTGTACACC	4	1.32745
2310	GATAAAATGAGaacAGTGCATTAaccGTTGTACACC	4	1.14883
2313	GATAAAATGAGtacAGTGCATTAatcGTTGTACACC	4	1.3579
2314	GATAAAATGAGgttAGTGCATTAataGTTGTACACC	4	1.07363
2315	GATAAAATGAGagcAGTGCATTAggtGTTGTACACC	4	1.42515
2318	GATAAAATGAGagtAGTGCATTAcaaGTTGTACACC	4	1.20456
2319	GATAAAATGAGcccAGTGCATTAaggGTTGTACACC	4	1.54385
2321	GATAAAATGAGactAGTGCATTAcatGTTGTACACC	4	1.40494
2322	GATAAAATGAGgcgAGTGCATTAaaaGTTGTACACC	4	1.66809
2329	GATAAAATGAGttcAGTGCATTAaaaGTTGTACACC	4	1.61077
2330	GATAAAATGAGccgAGTGCATTActgGTTGTACACC	4	1.33523
2331	GATAAAATGAGgtgAGTGCATTAtgaGTTGTACACC	4	1.09831
2336	GATAAAATGAGatgAGTGCATTAgtcGTTGTACACC	4	1.24658
2339	GATAAAATGAGacgAGTGCATTAgctGTTGTACACC	4	1.52825
2343	GATAAAATGAGtgcAGTGCATTAgcaGTTGTACACC	4	1.08021
2344	GATAAAATGAGgacAGTGCATTAgaaGTTGTACACC	4	1.20037
2345	GATAAAATGAGtctAGTGCATTActgGTTGTACACC	4	1.27614
2348	GATAAAATGAGaacAGTGCATTAggcGTTGTACACC	4	1.37188
2356	GATAAAATGAGgttAGTGCATTAtgaGTTGTACACC	4	1.17973
2365	GATAAAATGAGttgAGTGCATTActaGTTGTACACC	4	1.14944
2367	GATAAAATGAGatgAGTGCATTAtctGTTGTACACC	4	1.37523
2368	GATAAAATGAGgtaAGTGCATTAttcGTTGTACACC	4	1.26606
2369	GATAAAATGAGgccAGTGCATTAggcGTTGTACACC	4	1.4298
2372	GATAAAATGAGttcAGTGCATTAtagGTTGTACACC	4	1.45812
2374	GATAAAATGAGgctAGTGCATTActcGTTGTACACC	4	1.46502
2376	GATAAAATGAGgaaAGTGCATTAtaaGTTGTACACC	4	1.64373
2378	GATAAAATGAGaaaAGTGCATTAatgGTTGTACACC	4	1.78686
2379	GATAAAATGAGaatAGTGCATTAtagGTTGTACACC	4	1.50365
2380	GATAAAATGAGtggAGTGCATTAtgaGTTGTACACC	4	1.15367
2381	GATAAAATGAGtcaAGTGCATTActgGTTGTACACC	4	1.43672
2382	GATAAAATGAGaggAGTGCATTAtccGTTGTACACC	4	1.30024
2398	GATAAAATGAGcacAGTGCATTAgtgGTTGTACACC	4	1.1584
2399	GATAAAATGAGaggAGTGCATTAaaaGTTGTACACC	4	1.66949
2406	GATAAAATGAGtccAGTGCATTAagcGTTGTACACC	4	1.3568
2407	GATAAAATGAGgttAGTGCATTAtttGTTGTACACC	4	1.51562
2408	GATAAAATGAGtatAGTGCATTAtcaGTTGTACACC	4	1.00134
2410	GATAAAATGAGatcAGTGCATTAcacGTTGTACACC	4	1.19733
2412	GATAAAATGAGattAGTGCATTAccaGTTGTACACC	4	1.05007
2419	GATAAAATGAGtctAGTGCATTAtccGTTGTACACC	4	1.22715
2420	GATAAAATGAGtcgAGTGCATTAtggGTTGTACACC	4	1.41255
2426	GATAAAATGAGacaAGTGCATTAaacGTTGTACACC	4	1.52781
2428	GATAAAATGAGccgAGTGCATTAtatGTTGTACACC	4	1.51208
2434	GATAAAATGAGtcgAGTGCATTAtcgGTTGTACACC	4	1.10549
2436	GATAAAATGAGtccAGTGCATTAcccGTTGTACACC	4	1.21754
2441	GATAAAATGAGgcaAGTGCATTAagaGTTGTACACC	4	1.38862
2447	GATAAAATGAGacaAGTGCATTAcatGTTGTACACC	4	1.58928
2455	GATAAAATGAGcaaAGTGCATTAtcaGTTGTACACC	4	1.38133
2461	GATAAAATGAGccgAGTGCATTAtccGTTGTACACC	4	1.28848
2463	GATAAAATGAGgatAGTGCATTAtgaGTTGTACACC	4	1.12825
2466	GATAAAATGAGctcAGTGCATTAattGTTGTACACC	4	1.55256
2468	GATAAAATGAGttcAGTGCATTAattGTTGTACACC	4	1.49324
2474	GATAAAATGAGaggAGTGCATTActcGTTGTACACC	4	1.41176
2478	GATAAAATGAGtacAGTGCATTAcaaGTTGTACACC	4	1.29344
2480	GATAAAATGAGttgAGTGCATTAttgGTTGTACACC	4	1.10938
2483	GATAAAATGAGaacAGTGCATTAgctGTTGTACACC	4	1.53096
2484	GATAAAATGAGtcgAGTGCATTActcGTTGTACACC	4	1.35898
2487	GATAAAATGAGgcaAGTGCATTAtctGTTGTACACC	4	1.5473
2491	GATAAAATGAGctcAGTGCATTActtGTTGTACACC	4	1.55045
2494	GATAAAATGAGcccAGTGCATTAggcGTTGTACACC	4	1.37974
2503	GATAAAATGAGgccAGTGCATTAgagGTTGTACACC	4	1.5269
2505	GATAAAATGAGtcgAGTGCATTAgcaGTTGTACACC	4	1.08315
2508	GATAAAATGAGgtcAGTGCATTAgaaGTTGTACACC	4	1.19708
2510	GATAAAATGAGactAGTGCATTAactGTTGTACACC	4	1.28839
2517	GATAAAATGAGattAGTGCATTAtggGTTGTACACC	4	1.46305
2519	GATAAAATGAGacaAGTGCATTAcctGTTGTACACC	4	1.61516
2526	GATAAAATGAGgtcAGTGCATTAtacGTTGTACACC	4	1.22435
2527	GATAAAATGAGgcgAGTGCATTAagaGTTGTACACC	4	1.26466
2528	GATAAAATGAGacgAGTGCATTAcacGTTGTACACC	4	1.22568
2535	GATAAAATGAGgctAGTGCATTAaaaGTTGTACACC	4	1.71476
2536	GATAAAATGAGagaAGTGCATTAccaGTTGTACACC	4	1.21644
2538	GATAAAATGAGtggAGTGCATTAttcGTTGTACACC	4	1.14003
2541	GATAAAATGAGggaAGTGCATTAttcGTTGTACACC	4	1.30216
2544	GATAAAATGAGatgAGTGCATTAattGTTGTACACC	4	1.49791
2551	GATAAAATGAGgcgAGTGCATTAcaaGTTGTACACC	4	1.30196
2557	GATAAAATGAGtacAGTGCATTActtGTTGTACACC	4	1.54565
2558	GATAAAATGAGtccAGTGCATTAacgGTTGTACACC	4	1.02917
2565	GATAAAATGAGgagAGTGCATTAtcaGTTGTACACC	4	0.867394
2569	GATAAAATGAGccaAGTGCATTActcGTTGTACACC	4	1.50705
2571	GATAAAATGAGtccAGTGCATTAactGTTGTACACC	4	1.26808
2573	GATAAAATGAGctaAGTGCATTAgtaGTTGTACACC	4	1.23891
2574	GATAAAATGAGtctAGTGCATTAagaGTTGTACACC	4	1.19134
2578	GATAAAATGAGcgaAGTGCATTAttcGTTGTACACC	4	1.31886
2581	GATAAAATGAGcccAGTGCATTAcgtGTTGTACACC	4	1.29886
2590	GATAAAATGAGttcAGTGCATTAgtgGTTGTACACC	4	1.12113
2592	GATAAAATGAGattAGTGCATTAtgtGTTGTACACC	4	1.34191
2595	GATAAAATGAGaaaAGTGCATTActtGTTGTACACC	4	1.98116
2596	GATAAAATGAGagtAGTGCATTAagaGTTGTACACC	4	1.16414
2597	GATAAAATGAGactAGTGCATTAgagGTTGTACACC	4	1.44765
2598	GATAAAATGAGggtAGTGCATTAtaaGTTGTACACC	4	1.24122
2605	GATAAAATGAGacgAGTGCATTAaggGTTGTACACC	4	1.53413
2611	GATAAAATGAGagaAGTGCATTAgttGTTGTACACC	4	1.58287
2613	GATAAAATGAGgccAGTGCATTAaagGTTGTACACC	4	1.63656
2614	GATAAAATGAGtttAGTGCATTAgtaGTTGTACACC	4	1.09407
2621	GATAAAATGAGtacAGTGCATTAggaGTTGTACACC	4	1.30927
2625	GATAAAATGAGactAGTGCATTAgatGTTGTACACC	4	1.42843
2626	GATAAAATGAGgtcAGTGCATTAtagGTTGTACACC	4	1.40101
2631	GATAAAATGAGcacAGTGCATTAtggGTTGTACACC	4	1.42614
2634	GATAAAATGAGataAGTGCATTAtggGTTGTACACC	4	1.58457
2635	GATAAAATGAGgctAGTGCATTAattGTTGTACACC	4	1.60486
2639	GATAAAATGAGatcAGTGCATTAgacGTTGTACACC	4	1.22597
2644	GATAAAATGAGattAGTGCATTActcGTTGTACACC	4	1.41141
2645	GATAAAATGAGttcAGTGCATTAtctGTTGTACACC	4	1.37014
2647	GATAAAATGAGtcgAGTGCATTAatgGTTGTACACC	4	1.23995
2650	GATAAAATGAGagtAGTGCATTAtacGTTGTACACC	4	1.26732
2651	GATAAAATGAGaggAGTGCATTAtacGTTGTACACC	4	1.36195
2655	GATAAAATGAGtacAGTGCATTAtagGTTGTACACC	4	1.51391
2658	GATAAAATGAGgctAGTGCATTAacaGTTGTACACC	4	1.02747
2662	GATAAAATGAGggtAGTGCATTAttgGTTGTACACC	4	0.991508
2664	GATAAAATGAGcccAGTGCATTAggtGTTGTACACC	4	1.36409
2668	GATAAAATGAGaggAGTGCATTAtgcGTTGTACACC	4	1.33281
2670	GATAAAATGAGacgAGTGCATTAaccGTTGTACACC	4	1.14522
2675	GATAAAATGAGcacAGTGCATTAatgGTTGTACACC	4	1.25541
2676	GATAAAATGAGtacAGTGCATTAgttGTTGTACACC	4	1.45005
2680	GATAAAATGAGtcgAGTGCATTAtagGTTGTACACC	4	1.47393
2681	GATAAAATGAGagaAGTGCATTAtcgGTTGTACACC	4	1.32076
2682	GATAAAATGAGtcaAGTGCATTAtctGTTGTACACC	4	1.5234
2683	GATAAAATGAGtgcAGTGCATTAtacGTTGTACACC	4	1.30472
2686	GATAAAATGAGtttAGTGCATTAtaaGTTGTACACC	4	1.4297
2688	GATAAAATGAGcatAGTGCATTAttcGTTGTACACC	4	1.22221
2695	GATAAAATGAGcgcAGTGCATTAcaaGTTGTACACC	4	1.26213
2705	GATAAAATGAGacaAGTGCATTAaggGTTGTACACC	4	1.68533
2709	GATAAAATGAGtgaAGTGCATTAgtaGTTGTACACC	4	1.10611
2710	GATAAAATGAGaaaAGTGCATTAgcaGTTGTACACC	4	1.68186
2715	GATAAAATGAGgcaAGTGCATTAgtcGTTGTACACC	4	1.43417
2716	GATAAAATGAGtagAGTGCATTAtgaGTTGTACACC	4	1.22435
2718	GATAAAATGAGaacAGTGCATTAaagGTTGTACACC	4	1.5862
2719	GATAAAATGAGcggAGTGCATTAtttGTTGTACACC	4	1.51201
2724	GATAAAATGAGaagAGTGCATTAtcgGTTGTACACC	4	1.05191
2728	GATAAAATGAGgccAGTGCATTAgggGTTGTACACC	4	1.55579
2735	GATAAAATGAGagcAGTGCATTAcggGTTGTACACC	4	1.42591
2737	GATAAAATGAGagcAGTGCATTAgctGTTGTACACC	4	1.59242
2738	GATAAAATGAGttaAGTGCATTAttgGTTGTACACC	4	1.27384
2764	GATAAAATGAGccgAGTGCATTAgttGTTGTACACC	4	1.44878
2765	GATAAAATGAGtccAGTGCATTAcggGTTGTACACC	4	1.30992
2766	GATAAAATGAGggcAGTGCATTActtGTTGTACACC	4	1.51261
2767	GATAAAATGAGcaaAGTGCATTAttgGTTGTACACC	4	1.50925
2770	GATAAAATGAGtaaAGTGCATTAttgGTTGTACACC	4	1.55879
2772	GATAAAATGAGttcAGTGCATTAtgcGTTGTACACC	4	1.25848
2784	GATAAAATGAGataAGTGCATTAacaGTTGTACACC	4	1.12775
2785	GATAAAATGAGgctAGTGCATTAccaGTTGTACACC	4	1.1211
2788	GATAAAATGAGtttAGTGCATTAtgaGTTGTACACC	4	1.30951
2798	GATAAAATGAGcgaAGTGCATTAtttGTTGTACACC	4	1.63585
2801	GATAAAATGAGaatAGTGCATTAaaaGTTGTACACC	4	1.65211
2803	GATAAAATGAGggtAGTGCATTActaGTTGTACACC	4	1.03613
2806	GATAAAATGAGctgAGTGCATTAgtaGTTGTACACC	4	1.05898
2811	GATAAAATGAGggcAGTGCATTAattGTTGTACACC	4	1.51478
2815	GATAAAATGAGcgcAGTGCATTAaaaGTTGTACACC	4	1.6372
2819	GATAAAATGAGcgaAGTGCATTAttgGTTGTACACC	4	1.24191
2821	GATAAAATGAGgtcAGTGCATTAtatGTTGTACACC	4	1.40034
2827	GATAAAATGAGaagAGTGCATTAcaaGTTGTACACC	4	1.19914
2829	GATAAAATGAGggcAGTGCATTAatcGTTGTACACC	4	1.32017
2830	GATAAAATGAGtgcAGTGCATTAaaaGTTGTACACC	4	1.62314
2832	GATAAAATGAGggcAGTGCATTAagaGTTGTACACC	4	1.21499
2834	GATAAAATGAGtctAGTGCATTAtatGTTGTACACC	4	1.46017
2837	GATAAAATGAGcctAGTGCATTAccaGTTGTACACC	4	1.02937
2838	GATAAAATGAGgctAGTGCATTAtggGTTGTACACC	4	1.51484
2839	GATAAAATGAGctcAGTGCATTAgtgGTTGTACACC	4	1.199
2842	GATAAAATGAGctcAGTGCATTAtccGTTGTACACC	4	1.29564
2858	GATAAAATGAGatcAGTGCATTAcgcGTTGTACACC	4	1.21515
2862	GATAAAATGAGctcAGTGCATTAaaaGTTGTACACC	4	1.66591
2863	GATAAAATGAGtcgAGTGCATTAacaGTTGTACACC	4	0.869626
2864	GATAAAATGAGtcgAGTGCATTAtacGTTGTACACC	4	1.30716
2868	GATAAAATGAGcccAGTGCATTAcagGTTGTACACC	4	1.43616
2871	GATAAAATGAGgcgAGTGCATTAcgaGTTGTACACC	4	1.20416
2884	GATAAAATGAGtacAGTGCATTAtacGTTGTACACC	4	1.35208
2888	GATAAAATGAGataAGTGCATTAtatGTTGTACACC	4	1.63895
2893	GATAAAATGAGcctAGTGCATTAtagGTTGTACACC	4	1.5082
2896	GATAAAATGAGtccAGTGCATTAaccGTTGTACACC	4	1.09289
2900	GATAAAATGAGcctAGTGCATTAtcgGTTGTACACC	4	1.15078
2902	GATAAAATGAGagaAGTGCATTAacaGTTGTACACC	4	1.13073
2903	GATAAAATGAGttcAGTGCATTAtatGTTGTACACC	4	1.45747
2909	GATAAAATGAGaggAGTGCATTAtgtGTTGTACACC	4	1.34228
2912	GATAAAATGAGacgAGTGCATTAcccGTTGTACACC	4	1.26472
2915	GATAAAATGAGaagAGTGCATTAcgaGTTGTACACC	4	1.09217
2918	GATAAAATGAGaatAGTGCATTActtGTTGTACACC	4	1.53561
2921	GATAAAATGAGactAGTGCATTAaggGTTGTACACC	4	1.51274
2925	GATAAAATGAGacaAGTGCATTAgagGTTGTACACC	4	1.62716
2932	GATAAAATGAGattAGTGCATTAagaGTTGTACACC	4	1.26611
2938	GATAAAATGAGacgAGTGCATTAgagGTTGTACACC	4	1.46999
2945	GATAAAATGAGctgAGTGCATTAtttGTTGTACACC	4	1.59519
2950	GATAAAATGAGtgtAGTGCATTAtaaGTTGTACACC	4	1.26677
2953	GATAAAATGAGacaAGTGCATTAcagGTTGTACACC	4	1.58727
2954	GATAAAATGAGttaAGTGCATTAtaaGTTGTACACC	4	1.47656
2955	GATAAAATGAGaatAGTGCATTAatcGTTGTACACC	4	1.34645
2957	GATAAAATGAGccaAGTGCATTAaaaGTTGTACACC	4	1.75081
2963	GATAAAATGAGaatAGTGCATTAtctGTTGTACACC	4	1.4185
2964	GATAAAATGAGagtAGTGCATTAcgaGTTGTACACC	4	1.09811
2967	GATAAAATGAGagcAGTGCATTAgccGTTGTACACC	4	1.40001
2969	GATAAAATGAGgctAGTGCATTAtgtGTTGTACACC	4	1.39819
2971	GATAAAATGAGtctAGTGCATTAgtcGTTGTACACC	4	1.24413
2972	GATAAAATGAGacaAGTGCATTAcccGTTGTACACC	4	1.4444
2976	GATAAAATGAGattAGTGCATTAtgcGTTGTACACC	4	1.33244
2978	GATAAAATGAGccaAGTGCATTAtccGTTGTACACC	4	1.40312
2980	GATAAAATGAGatgAGTGCATTAcaaGTTGTACACC	4	1.23334
2987	GATAAAATGAGacaAGTGCATTAcgcGTTGTACACC	4	1.42551
2991	GATAAAATGAGgtcAGTGCATTAtgtGTTGTACACC	4	1.20243
2994	GATAAAATGAGactAGTGCATTAacgGTTGTACACC	4	1.05409
2997	GATAAAATGAGatgAGTGCATTAtgcGTTGTACACC	4	1.26403
2998	GATAAAATGAGgtcAGTGCATTAcgaGTTGTACACC	4	1.04823
2999	GATAAAATGAGatgAGTGCATTAtccGTTGTACACC	4	1.22963
3008	GATAAAATGAGatgAGTGCATTAtatGTTGTACACC	4	1.46226
3010	GATAAAATGAGctaAGTGCATTAtaaGTTGTACACC	4	1.54336
3013	GATAAAATGAGtttAGTGCATTAtttGTTGTACACC	4	1.61869
3027	GATAAAATGAGccgAGTGCATTAgtgGTTGTACACC	4	1.19126
3036	GATAAAATGAGttgAGTGCATTAtgaGTTGTACACC	4	1.20791
3038	GATAAAATGAGtccAGTGCATTAgacGTTGTACACC	4	1.20606
3039	GATAAAATGAGgacAGTGCATTAgttGTTGTACACC	4	1.3347
3044	GATAAAATGAGataAGTGCATTAagaGTTGTACACC	4	1.40476
3046	GATAAAATGAGgacAGTGCATTAattGTTGTACACC	4	1.44027
3051	GATAAAATGAGaatAGTGCATTAggaGTTGTACACC	4	1.29739
3053	GATAAAATGAGcacAGTGCATTAgttGTTGTACACC	4	1.42189
3055	GATAAAATGAGattAGTGCATTAtatGTTGTACACC	4	1.52178
3060	GATAAAATGAGaatAGTGCATTAgtcGTTGTACACC	4	1.29416
3064	GATAAAATGAGgtcAGTGCATTAgtgGTTGTACACC	4	1.04578
3074	GATAAAATGAGccaAGTGCATTAtggGTTGTACACC	4	1.55553
3076	GATAAAATGAGtgaAGTGCATTAtttGTTGTACACC	4	1.62686
3084	GATAAAATGAGgggAGTGCATTActaGTTGTACACC	4	1.1483
3089	GATAAAATGAGttcAGTGCATTActcGTTGTACACC	4	1.34181
3090	GATAAAATGAGccaAGTGCATTAtagGTTGTACACC	4	1.61147
3091	GATAAAATGAGctaAGTGCATTAtgaGTTGTACACC	4	1.43273
3093	GATAAAATGAGtacAGTGCATTAtgcGTTGTACACC	4	1.32273
3099	GATAAAATGAGcccAGTGCATTAcccGTTGTACACC	4	1.27649
3104	GATAAAATGAGggcAGTGCATTAggaGTTGTACACC	4	1.2701
3106	GATAAAATGAGcgtAGTGCATTAtgaGTTGTACACC	4	1.1329
3107	GATAAAATGAGccgAGTGCATTAtggGTTGTACACC	4	1.45296
3109	GATAAAATGAGtacAGTGCATTAccaGTTGTACACC	4	1.03772
3131	GATAAAATGAGacaAGTGCATTAgccGTTGTACACC	4	1.49886
3132	GATAAAATGAGaagAGTGCATTActcGTTGTACACC	4	1.31577
3133	GATAAAATGAGttcAGTGCATTAgtcGTTGTACACC	4	1.24096
3134	GATAAAATGAGggcAGTGCATTAtctGTTGTACACC	4	1.39358
3135	GATAAAATGAGcctAGTGCATTActgGTTGTACACC	4	1.33013
3137	GATAAAATGAGccaAGTGCATTAgcaGTTGTACACC	4	1.26396
3139	GATAAAATGAGctcAGTGCATTAtcgGTTGTACACC	4	1.16465
3145	GATAAAATGAGcctAGTGCATTAtatGTTGTACACC	4	1.50757
3152	GATAAAATGAGaaaAGTGCATTAcgaGTTGTACACC	4	1.72158
3153	GATAAAATGAGtagAGTGCATTAtaaGTTGTACACC	4	1.35213
3154	GATAAAATGAGaatAGTGCATTActcGTTGTACACC	4	1.39116
3155	GATAAAATGAGaggAGTGCATTActgGTTGTACACC	4	1.34658
3156	GATAAAATGAGaaaAGTGCATTAggaGTTGTACACC	4	1.80282
3161	GATAAAATGAGtttAGTGCATTAttcGTTGTACACC	4	1.29751
3163	GATAAAATGAGcctAGTGCATTAtgcGTTGTACACC	4	1.31619
3166	GATAAAATGAGgacAGTGCATTAtgcGTTGTACACC	4	1.19515
3172	GATAAAATGAGaaaAGTGCATTAtctGTTGTACACC	4	1.89184
3174	GATAAAATGAGcgcAGTGCATTAattGTTGTACACC	4	1.52171
3176	GATAAAATGAGgcgAGTGCATTAatgGTTGTACACC	4	1.29578
3179	GATAAAATGAGtatAGTGCATTAgtaGTTGTACACC	4	1.04064
3180	GATAAAATGAGacgAGTGCATTAgggGTTGTACACC	4	1.49997
3182	GATAAAATGAGgtaAGTGCATTAttgGTTGTACACC	4	1.18569
3183	GATAAAATGAGtgcAGTGCATTAatgGTTGTACACC	4	1.23737
3192	GATAAAATGAGccgAGTGCATTAatgGTTGTACACC	4	1.28579
3196	GATAAAATGAGccaAGTGCATTAgaaGTTGTACACC	4	1.43771
3206	GATAAAATGAGgccAGTGCATTAcagGTTGTACACC	4	1.48432
3208	GATAAAATGAGtctAGTGCATTAtgtGTTGTACACC	4	1.27161
3209	GATAAAATGAGgctAGTGCATTAgttGTTGTACACC	4	1.51084
3211	GATAAAATGAGtgcAGTGCATTAacaGTTGTACACC	4	0.865956
3212	GATAAAATGAGtctAGTGCATTAcaaGTTGTACACC	4	1.23086
3228	GATAAAATGAGtgtAGTGCATTAtgaGTTGTACACC	4	1.12937
3230	GATAAAATGAGataAGTGCATTAccaGTTGTACACC	4	1.21366
3233	GATAAAATGAGgcgAGTGCATTAgtcGTTGTACACC	4	1.31451
3240	GATAAAATGAGaagAGTGCATTAgtgGTTGTACACC	4	1.08982
3241	GATAAAATGAGaggAGTGCATTAattGTTGTACACC	4	1.5564
3250	GATAAAATGAGttcAGTGCATTActgGTTGTACACC	4	1.27305
3251	GATAAAATGAGgacAGTGCATTAccaGTTGTACACC	4	0.869281
3258	GATAAAATGAGagcAGTGCATTAagcGTTGTACACC	4	1.46909
3261	GATAAAATGAGgtaAGTGCATTAtgaGTTGTACACC	4	1.27835
3262	GATAAAATGAGtgaAGTGCATTAtgaGTTGTACACC	4	1.31959
3264	GATAAAATGAGgacAGTGCATTActgGTTGTACACC	4	1.21049
3267	GATAAAATGAGgagAGTGCATTAttcGTTGTACACC	4	1.14855
3268	GATAAAATGAGagtAGTGCATTAacaGTTGTACACC	4	0.808502
3269	GATAAAATGAGttcAGTGCATTAgaaGTTGTACACC	4	1.26344
3270	GATAAAATGAGtgcAGTGCATTAgaaGTTGTACACC	4	1.27917
3273	GATAAAATGAGgcgAGTGCATTAtccGTTGTACACC	4	1.29845
3274	GATAAAATGAGtacAGTGCATTAgtcGTTGTACACC	4	1.30607
3281	GATAAAATGAGacaAGTGCATTAgctGTTGTACACC	4	1.67998
3284	GATAAAATGAGtctAGTGCATTAgcaGTTGTACACC	4	1.06523
3287	GATAAAATGAGagaAGTGCATTAatgGTTGTACACC	4	1.43519
3289	GATAAAATGAGttcAGTGCATTAtccGTTGTACACC	4	1.22394
3292	GATAAAATGAGgttAGTGCATTAgtaGTTGTACACC	4	0.934834
3294	GATAAAATGAGtgaAGTGCATTActaGTTGTACACC	4	1.26629
3297	GATAAAATGAGtcgAGTGCATTActtGTTGTACACC	4	1.50652
3298	GATAAAATGAGagtAGTGCATTAtagGTTGTACACC	4	1.43872
3300	GATAAAATGAGttcAGTGCATTAgcaGTTGTACACC	4	1.06153
3302	GATAAAATGAGactAGTGCATTAccgGTTGTACACC	4	1.11458
3305	GATAAAATGAGaatAGTGCATTAccaGTTGTACACC	4	1.0227
3308	GATAAAATGAGagtAGTGCATTAtcgGTTGTACACC	4	1.05808
3314	GATAAAATGAGggcAGTGCATTAtacGTTGTACACC	4	1.31418
3318	GATAAAATGAGtctAGTGCATTAgttGTTGTACACC	4	1.39452
3321	GATAAAATGAGacaAGTGCATTAaatGTTGTACACC	4	1.73827
3325	GATAAAATGAGctaAGTGCATTAttcGTTGTACACC	4	1.42178
3327	GATAAAATGAGgtcAGTGCATTAattGTTGTACACC	4	1.43753
3332	GATAAAATGAGattAGTGCATTAaaaGTTGTACACC	4	1.66919
3335	GATAAAATGAGataAGTGCATTAgaaGTTGTACACC	4	1.46909
3339	GATAAAATGAGggaAGTGCATTAttgGTTGTACACC	4	1.22417
3340	GATAAAATGAGatgAGTGCATTActcGTTGTACACC	4	1.34701
3345	GATAAAATGAGaaaAGTGCATTAtgtGTTGTACACC	4	1.81959
3348	GATAAAATGAGaagAGTGCATTAattGTTGTACACC	4	1.46988
3349	GATAAAATGAGactAGTGCATTAgccGTTGTACACC	4	1.30177
3351	GATAAAATGAGttgAGTGCATTAgtaGTTGTACACC	4	0.970157
3355	GATAAAATGAGtagAGTGCATTAataGTTGTACACC	4	1.12248
3357	GATAAAATGAGgtgAGTGCATTAttcGTTGTACACC	4	1.08397
3358	GATAAAATGAGacaAGTGCATTAgcgGTTGTACACC	4	1.43703
3359	GATAAAATGAGcagAGTGCATTAttgGTTGTACACC	4	1.1392
3360	GATAAAATGAGactAGTGCATTAcagGTTGTACACC	4	1.40266
3363	GATAAAATGAGacgAGTGCATTAggcGTTGTACACC	4	1.36885
3369	GATAAAATGAGaagAGTGCATTAccaGTTGTACACC	4	0.917505
3370	GATAAAATGAGactAGTGCATTAcacGTTGTACACC	4	1.1988
3372	GATAAAATGAGcacAGTGCATTAgcaGTTGTACACC	4	1.10082
3377	GATAAAATGAGtaaAGTGCATTAgtaGTTGTACACC	4	1.46298
3381	GATAAAATGAGccgAGTGCATTAatcGTTGTACACC	4	1.35655
3383	GATAAAATGAGatcAGTGCATTAgggGTTGTACACC	4	1.4769
3386	GATAAAATGAGttgAGTGCATTAttcGTTGTACACC	4	1.19489
3387	GATAAAATGAGtcgAGTGCATTAaaaGTTGTACACC	4	1.6251
3390	GATAAAATGAGactAGTGCATTAagcGTTGTACACC	4	1.3758
3391	GATAAAATGAGcctAGTGCATTAaaaGTTGTACACC	4	1.65625
3410	GATAAAATGAGcacAGTGCATTAcgaGTTGTACACC	4	1.16061
3414	GATAAAATGAGccaAGTGCATTAtatGTTGTACACC	4	1.61089
3417	GATAAAATGAGaacAGTGCATTAactGTTGTACACC	4	1.31659
3422	GATAAAATGAGagcAGTGCATTAagtGTTGTACACC	4	1.46396
3427	GATAAAATGAGtcaAGTGCATTActtGTTGTACACC	4	1.633
3429	GATAAAATGAGcggAGTGCATTAttcGTTGTACACC	4	1.1617
3430	GATAAAATGAGggcAGTGCATTAtgcGTTGTACACC	4	1.28397
3434	GATAAAATGAGgcaAGTGCATTAtcgGTTGTACACC	4	1.301
3442	GATAAAATGAGctcAGTGCATTAtggGTTGTACACC	4	1.45931
3444	GATAAAATGAGccgAGTGCATTAattGTTGTACACC	4	1.54659
3445	GATAAAATGAGactAGTGCATTAcggGTTGTACACC	4	1.32959
3448	GATAAAATGAGacgAGTGCATTAcctGTTGTACACC	4	1.4567
3451	GATAAAATGAGgcaAGTGCATTAtggGTTGTACACC	4	1.57028
3453	GATAAAATGAGaaaAGTGCATTAagaGTTGTACACC	4	1.76443
3455	GATAAAATGAGtctAGTGCATTAgaaGTTGTACACC	4	1.26655
3459	GATAAAATGAGgcaAGTGCATTAatgGTTGTACACC	4	1.41702
3462	GATAAAATGAGgcgAGTGCATTAtcgGTTGTACACC	4	1.16777
3464	GATAAAATGAGataAGTGCATTActcGTTGTACACC	4	1.53701
3465	GATAAAATGAGtacAGTGCATTAgaaGTTGTACACC	4	1.32744
3468	GATAAAATGAGcctAGTGCATTAgtgGTTGTACACC	4	1.18554
3479	GATAAAATGAGtgtAGTGCATTActaGTTGTACACC	4	1.06659
3480	GATAAAATGAGaatAGTGCATTAatgGTTGTACACC	4	1.27513
3481	GATAAAATGAGattAGTGCATTAgtcGTTGTACACC	4	1.3159
3484	GATAAAATGAGataAGTGCATTAgtgGTTGTACACC	4	1.34865
3486	GATAAAATGAGacaAGTGCATTAcggGTTGTACACC	4	1.52308
3487	GATAAAATGAGcgcAGTGCATTActcGTTGTACACC	4	1.37342
3489	GATAAAATGAGacaAGTGCATTAcgtGTTGTACACC	4	1.46421
3492	GATAAAATGAGaagAGTGCATTAagaGTTGTACACC	4	1.15853
3496	GATAAAATGAGtagAGTGCATTActaGTTGTACACC	4	1.1667
3501	GATAAAATGAGagcAGTGCATTAaggGTTGTACACC	4	1.59806
3502	GATAAAATGAGgcgAGTGCATTActgGTTGTACACC	4	1.34485
3505	GATAAAATGAGgctAGTGCATTAtatGTTGTACACC	4	1.57163
3513	GATAAAATGAGatcAGTGCATTAccgGTTGTACACC	4	1.113
3515	GATAAAATGAGcccAGTGCATTAacgGTTGTACACC	4	1.09827
3522	GATAAAATGAGctcAGTGCATTAatgGTTGTACACC	4	1.29296
3523	GATAAAATGAGgctAGTGCATTAggaGTTGTACACC	4	1.37629
3526	GATAAAATGAGagcAGTGCATTAaacGTTGTACACC	4	1.43096
3530	GATAAAATGAGactAGTGCATTAaatGTTGTACACC	4	1.5715
3535	GATAAAATGAGaatAGTGCATTAgcaGTTGTACACC	4	1.12326
3536	GATAAAATGAGgacAGTGCATTAcaaGTTGTACACC	4	1.16266
3539	GATAAAATGAGcctAGTGCATTAtacGTTGTACACC	4	1.34568
3540	GATAAAATGAGgcaAGTGCATTAcaaGTTGTACACC	4	1.42268
3541	GATAAAATGAGtgaAGTGCATTAataGTTGTACACC	4	1.22567
3546	GATAAAATGAGgccAGTGCATTAagcGTTGTACACC	4	1.45896
3547	GATAAAATGAGagtAGTGCATTActcGTTGTACACC	4	1.3207
3558	GATAAAATGAGcgcAGTGCATTActgGTTGTACACC	4	1.30633
3564	GATAAAATGAGctaAGTGCATTAtcaGTTGTACACC	4	1.20608
3567	GATAAAATGAGgaaAGTGCATTAtttGTTGTACACC	4	1.81052
3569	GATAAAATGAGcggAGTGCATTAataGTTGTACACC	4	1.06854
3570	GATAAAATGAGgcgAGTGCATTAgaaGTTGTACACC	4	1.33575
3575	GATAAAATGAGataAGTGCATTAtctGTTGTACACC	4	1.5618
3581	GATAAAATGAGggcAGTGCATTAgttGTTGTACACC	4	1.41478
3584	GATAAAATGAGtgcAGTGCATTAtagGTTGTACACC	4	1.47177
3587	GATAAAATGAGatgAGTGCATTAtcgGTTGTACACC	4	1.09074
3594	GATAAAATGAGacgAGTGCATTAagcGTTGTACACC	4	1.39929
3596	GATAAAATGAGtcgAGTGCATTAcaaGTTGTACACC	4	1.24641
3605	GATAAAATGAGttaAGTGCATTAtcaGTTGTACACC	4	1.11933
3609	GATAAAATGAGgtcAGTGCATTAccaGTTGTACACC	4	0.864737
3610	GATAAAATGAGgtcAGTGCATTAagaGTTGTACACC	4	1.11721
3611	GATAAAATGAGgtcAGTGCATTAtcgGTTGTACACC	4	1.00622
3612	GATAAAATGAGactAGTGCATTAgacGTTGTACACC	4	1.2274
3617	GATAAAATGAGtgcAGTGCATTAggaGTTGTACACC	4	1.2603
3618	GATAAAATGAGagaAGTGCATTAaaaGTTGTACACC	4	1.77856
3619	GATAAAATGAGaaaAGTGCATTAcaaGTTGTACACC	4	1.79135
3623	GATAAAATGAGctaAGTGCATTActaGTTGTACACC	4	1.38379
3625	GATAAAATGAGtccAGTGCATTAgcgGTTGTACACC	4	1.20879
3629	GATAAAATGAGtttAGTGCATTAttgGTTGTACACC	4	1.21922
3631	GATAAAATGAGactAGTGCATTAggcGTTGTACACC	4	1.34484
3632	GATAAAATGAGctgAGTGCATTActaGTTGTACACC	4	1.22533
3634	GATAAAATGAGccaAGTGCATTAtacGTTGTACACC	4	1.46049
3640	GATAAAATGAGccaAGTGCATTAccaGTTGTACACC	4	1.17549
3641	GATAAAATGAGatgAGTGCATTAaaaGTTGTACACC	4	1.61511
3642	GATAAAATGAGttgAGTGCATTAataGTTGTACACC	4	1.10453
3643	GATAAAATGAGgccAGTGCATTAcgtGTTGTACACC	4	1.35192
3646	GATAAAATGAGatcAGTGCATTAagcGTTGTACACC	4	1.37452
3650	GATAAAATGAGgcgAGTGCATTAgtgGTTGTACACC	4	1.20203
3651	GATAAAATGAGtgtAGTGCATTAttcGTTGTACACC	4	1.11543
3653	GATAAAATGAGatcAGTGCATTAgatGTTGTACACC	4	1.42719
3663	GATAAAATGAGtacAGTGCATTAaaaGTTGTACACC	4	1.66145
3667	GATAAAATGAGaagAGTGCATTAtgtGTTGTACACC	4	1.24093
3670	GATAAAATGAGcccAGTGCATTAgccGTTGTACACC	4	1.3378
3674	GATAAAATGAGatgAGTGCATTActgGTTGTACACC	4	1.27853
3682	GATAAAATGAGttcAGTGCATTAccaGTTGTACACC	4	0.954482
3684	GATAAAATGAGcgtAGTGCATTAgtaGTTGTACACC	4	0.874992
3691	GATAAAATGAGagaAGTGCATTActcGTTGTACACC	4	1.5392
3693	GATAAAATGAGcaaAGTGCATTAgtaGTTGTACACC	4	1.41008
3696	GATAAAATGAGgtcAGTGCATTAgcaGTTGTACACC	4	0.981622
3697	GATAAAATGAGagaAGTGCATTAgaaGTTGTACACC	4	1.47138
3702	GATAAAATGAGattAGTGCATTAtcgGTTGTACACC	4	1.16934
3707	GATAAAATGAGcacAGTGCATTAcaaGTTGTACACC	4	1.26179
3711	GATAAAATGAGatgAGTGCATTAtagGTTGTACACC	4	1.4629
3713	GATAAAATGAGtctAGTGCATTActcGTTGTACACC	4	1.34474
3714	GATAAAATGAGccgAGTGCATTAtcgGTTGTACACC	4	1.15668
3716	GATAAAATGAGagaAGTGCATTAtagGTTGTACACC	4	1.64158
3717	GATAAAATGAGgcaAGTGCATTAtacGTTGTACACC	4	1.47619
3719	GATAAAATGAGattAGTGCATTAtctGTTGTACACC	4	1.43836
3720	GATAAAATGAGagaAGTGCATTAattGTTGTACACC	4	1.67286
3726	GATAAAATGAGgctAGTGCATTAcaaGTTGTACACC	4	1.36124
3729	GATAAAATGAGcccAGTGCATTAaacGTTGTACACC	4	1.37016
3731	GATAAAATGAGggcAGTGCATTAgcaGTTGTACACC	4	1.09162
3735	GATAAAATGAGgacAGTGCATTAtcgGTTGTACACC	4	1.01012
3738	GATAAAATGAGgcaAGTGCATTAcgaGTTGTACACC	4	1.33375
3740	GATAAAATGAGtcgAGTGCATTAcgaGTTGTACACC	4	1.14386
3741	GATAAAATGAGaacAGTGCATTAgccGTTGTACACC	4	1.32969
3742	GATAAAATGAGtcgAGTGCATTAtccGTTGTACACC	4	1.24274
3743	GATAAAATGAGgggAGTGCATTAttcGTTGTACACC	4	1.1938
3748	GATAAAATGAGgctAGTGCATTAtacGTTGTACACC	4	1.41708
3749	GATAAAATGAGtgaAGTGCATTAtcaGTTGTACACC	4	1.06922
3751	GATAAAATGAGtgaAGTGCATTAttcGTTGTACACC	4	1.30769
3755	GATAAAATGAGtgcAGTGCATTAagaGTTGTACACC	4	1.20475
3756	GATAAAATGAGagaAGTGCATTAatcGTTGTACACC	4	1.49891
3759	GATAAAATGAGagtAGTGCATTActtGTTGTACACC	4	1.47208
3760	GATAAAATGAGtacAGTGCATTActgGTTGTACACC	4	1.3366
3761	GATAAAATGAGatgAGTGCATTAgcaGTTGTACACC	4	1.0681
3767	GATAAAATGAGgtcAGTGCATTAatgGTTGTACACC	4	1.15231
3768	GATAAAATGAGatgAGTGCATTAccaGTTGTACACC	4	0.961778
3774	GATAAAATGAGtacAGTGCATTAgcaGTTGTACACC	4	1.13696
3777	GATAAAATGAGgcaAGTGCATTAtagGTTGTACACC	4	1.62572
3782	GATAAAATGAGagtAGTGCATTActgGTTGTACACC	4	1.25079
3787	GATAAAATGAGcgcAGTGCATTAtccGTTGTACACC	4	1.25851
3788	GATAAAATGAGattAGTGCATTAgtgGTTGTACACC	4	1.20355
3790	GATAAAATGAGtgcAGTGCATTAcgaGTTGTACACC	4	1.14108
3792	GATAAAATGAGcggAGTGCATTActaGTTGTACACC	4	1.1149
3793	GATAAAATGAGggcAGTGCATTAacaGTTGTACACC	4	0.880148
3795	GATAAAATGAGgccAGTGCATTAgatGTTGTACACC	4	1.50869
3801	GATAAAATGAGaacAGTGCATTAcggGTTGTACACC	4	1.35694
3803	GATAAAATGAGatgAGTGCATTAatcGTTGTACACC	4	1.30079
3805	GATAAAATGAGataAGTGCATTAcgaGTTGTACACC	4	1.35055
3806	GATAAAATGAGagcAGTGCATTAcctGTTGTACACC	4	1.52387
3812	GATAAAATGAGggcAGTGCATTAtccGTTGTACACC	4	1.25012
3815	GATAAAATGAGgggAGTGCATTAtcaGTTGTACACC	4	0.926477
3816	GATAAAATGAGaagAGTGCATTAtgcGTTGTACACC	4	1.23067
3824	GATAAAATGAGgagAGTGCATTAtaaGTTGTACACC	4	1.29603
3828	GATAAAATGAGgctAGTGCATTAatgGTTGTACACC	4	1.35533
3829	GATAAAATGAGaggAGTGCATTAtcgGTTGTACACC	4	1.16976
3830	GATAAAATGAGgcaAGTGCATTAtgtGTTGTACACC	4	1.45807
3833	GATAAAATGAGgtcAGTGCATTActcGTTGTACACC	4	1.27953
3834	GATAAAATGAGgcaAGTGCATTActgGTTGTACACC	4	1.46203
3848	GATAAAATGAGagaAGTGCATTAgcaGTTGTACACC	4	1.30212
3851	GATAAAATGAGcggAGTGCATTAtaaGTTGTACACC	4	1.30769
3857	GATAAAATGAGtacAGTGCATTAtatGTTGTACACC	4	1.51329
3862	GATAAAATGAGactAGTGCATTAggtGTTGTACACC	4	1.32877
3866	GATAAAATGAGcacAGTGCATTAtccGTTGTACACC	4	1.25817
3867	GATAAAATGAGaacAGTGCATTAagcGTTGTACACC	4	1.40224
3868	GATAAAATGAGcccAGTGCATTAaatGTTGTACACC	4	1.60147
3869	GATAAAATGAGaggAGTGCATTAccaGTTGTACACC	4	1.05054
3871	GATAAAATGAGagcAGTGCATTAcatGTTGTACACC	4	1.49641
3876	GATAAAATGAGgaaAGTGCATTActaGTTGTACACC	4	1.49492
3881	GATAAAATGAGagtAGTGCATTAtgtGTTGTACACC	4	1.24616
3891	GATAAAATGAGaaaAGTGCATTAatcGTTGTACACC	4	1.83844
3892	GATAAAATGAGtggAGTGCATTAttgGTTGTACACC	4	1.05006
3894	GATAAAATGAGatgAGTGCATTAacaGTTGTACACC	4	0.850796
3898	GATAAAATGAGagtAGTGCATTAatgGTTGTACACC	4	1.19787
3899	GATAAAATGAGtccAGTGCATTAggcGTTGTACACC	4	1.32539
3910	GATAAAATGAGgatAGTGCATTAataGTTGTACACC	4	1.0168
3912	GATAAAATGAGcatAGTGCATTAataGTTGTACACC	4	1.13402
3918	GATAAAATGAGgctAGTGCATTAtctGTTGTACACC	4	1.49101
3920	GATAAAATGAGtccAGTGCATTAgatGTTGTACACC	4	1.41013
3921	GATAAAATGAGaatAGTGCATTAtgtGTTGTACACC	4	1.3206
3923	GATAAAATGAGgcgAGTGCATTActtGTTGTACACC	4	1.55279
3929	GATAAAATGAGacaAGTGCATTAcacGTTGTACACC	4	1.41034
3930	GATAAAATGAGctgAGTGCATTAtgaGTTGTACACC	4	1.28035
3931	GATAAAATGAGgaaAGTGCATTAtgaGTTGTACACC	4	1.54033
3932	GATAAAATGAGggcAGTGCATTAtatGTTGTACACC	4	1.47953
3933	GATAAAATGAGcccAGTGCATTAaagGTTGTACACC	4	1.593
3937	GATAAAATGAGcatAGTGCATTAtttGTTGTACACC	4	1.55898
3938	GATAAAATGAGtcaAGTGCATTAacaGTTGTACACC	4	1.07394
3941	GATAAAATGAGataAGTGCATTAtcgGTTGTACACC	4	1.31821
3942	GATAAAATGAGagtAGTGCATTAgtcGTTGTACACC	4	1.21811
3943	GATAAAATGAGcaaAGTGCATTAtgaGTTGTACACC	4	1.58308
3950	GATAAAATGAGaaaAGTGCATTAccaGTTGTACACC	4	1.61642
3951	GATAAAATGAGcgaAGTGCATTAgtaGTTGTACACC	4	1.1193
3954	GATAAAATGAGcctAGTGCATTAcaaGTTGTACACC	4	1.28675
3957	GATAAAATGAGcccAGTGCATTAagcGTTGTACACC	4	1.40993
3958	GATAAAATGAGtgcAGTGCATTAtgcGTTGTACACC	4	1.27428
3960	GATAAAATGAGcccAGTGCATTAgggGTTGTACACC	4	1.50991
3962	GATAAAATGAGataAGTGCATTAtacGTTGTACACC	4	1.49139
3972	GATAAAATGAGtccAGTGCATTAcctGTTGTACACC	4	1.41593
3980	GATAAAATGAGccaAGTGCATTAgttGTTGTACACC	4	1.55163
3983	GATAAAATGAGtatAGTGCATTAtaaGTTGTACACC	4	1.38924
3989	GATAAAATGAGcttAGTGCATTAtaaGTTGTACACC	4	1.36004
3991	GATAAAATGAGcgcAGTGCATTAtctGTTGTACACC	4	1.40111
3995	GATAAAATGAGagaAGTGCATTAgtcGTTGTACACC	4	1.45213
3997	GATAAAATGAGgttAGTGCATTAttcGTTGTACACC	4	1.16639
4000	GATAAAATGAGcctAGTGCATTAatgGTTGTACACC	4	1.28049
4008	GATAAAATGAGaatAGTGCATTAgttGTTGTACACC	4	1.43933
4009	GATAAAATGAGgctAGTGCATTAgaaGTTGTACACC	4	1.39359
4013	GATAAAATGAGcgtAGTGCATTAtaaGTTGTACACC	4	1.26991
4018	GATAAAATGAGccaAGTGCATTAattGTTGTACACC	4	1.64332
4024	GATAAAATGAGatcAGTGCATTAactGTTGTACACC	4	1.28702
4033	GATAAAATGAGccgAGTGCATTAtctGTTGTACACC	4	1.42809
4037	GATAAAATGAGcacAGTGCATTAaaaGTTGTACACC	4	1.63693
4042	GATAAAATGAGctcAGTGCATTAtatGTTGTACACC	4	1.51818
4046	GATAAAATGAGtgcAGTGCATTAtatGTTGTACACC	4	1.47113
4048	GATAAAATGAGctcAGTGCATTAggaGTTGTACACC	4	1.31492
4051	GATAAAATGAGatcAGTGCATTAaacGTTGTACACC	4	1.33369
4053	GATAAAATGAGtccAGTGCATTAcagGTTGTACACC	4	1.38403
4054	GATAAAATGAGcagAGTGCATTAttcGTTGTACACC	4	1.22262
4055	GATAAAATGAGaacAGTGCATTAgacGTTGTACACC	4	1.25697
4056	GATAAAATGAGtatAGTGCATTAataGTTGTACACC	4	1.16692
4062	GATAAAATGAGtacAGTGCATTAattGTTGTACACC	4	1.54777
4066	GATAAAATGAGcagAGTGCATTAtgaGTTGTACACC	4	1.23535
4071	GATAAAATGAGtccAGTGCATTAgggGTTGTACACC	4	1.46042
4074	GATAAAATGAGatcAGTGCATTAcggGTTGTACACC	4	1.32826
4078	GATAAAATGAGtcaAGTGCATTAggaGTTGTACACC	4	1.41133
4082	GATAAAATGAGgccAGTGCATTAcatGTTGTACACC	4	1.48647
4084	GATAAAATGAGccgAGTGCATTAggaGTTGTACACC	4	1.30787
4088	GATAAAATGAGcctAGTGCATTAattGTTGTACACC	4	1.54218
4089	GATAAAATGAGcctAGTGCATTActcGTTGTACACC	4	1.39608
4091	GATAAAATGAGgcaAGTGCATTAtatGTTGTACACC	4	1.62514
4094	GATAAAATGAGatcAGTGCATTAggcGTTGTACACC	4	1.34352
4095	GATAAAATGAGaccAGTGCATTAttaGTTGTACACC	0	0

## Sheet: 5 mutations
id	seq	seq_distance	shape_distance
7	GATAAAATGAGcggAGTGCATTAggaGTTGTACACC	5	1.30725
9	GATAAAATGAGcttAGTGCATTAtctGTTGTACACC	5	1.47563
10	GATAAAATGAGtatAGTGCATTAaaaGTTGTACACC	5	1.72484
13	GATAAAATGAGtggAGTGCATTAagaGTTGTACACC	5	1.23373
17	GATAAAATGAGtctAGTGCATTAaggGTTGTACACC	5	1.57681
18	GATAAAATGAGgagAGTGCATTAccaGTTGTACACC	5	1.0204
21	GATAAAATGAGtatAGTGCATTAtatGTTGTACACC	5	1.58262
22	GATAAAATGAGatgAGTGCATTAgagGTTGTACACC	5	1.51648
33	GATAAAATGAGgatAGTGCATTAgttGTTGTACACC	5	1.41049
46	GATAAAATGAGtatAGTGCATTAccaGTTGTACACC	5	1.13645
48	GATAAAATGAGcttAGTGCATTAtgtGTTGTACACC	5	1.38178
51	GATAAAATGAGcatAGTGCATTAtgcGTTGTACACC	5	1.37425
53	GATAAAATGAGtgaAGTGCATTAtacGTTGTACACC	5	1.47761
56	GATAAAATGAGtgcAGTGCATTAcccGTTGTACACC	5	1.3283
58	GATAAAATGAGcctAGTGCATTAcacGTTGTACACC	5	1.33257
63	GATAAAATGAGctgAGTGCATTAtgcGTTGTACACC	5	1.4152
67	GATAAAATGAGattAGTGCATTAcacGTTGTACACC	5	1.34862
70	GATAAAATGAGggcAGTGCATTAaccGTTGTACACC	5	1.22523
74	GATAAAATGAGtgtAGTGCATTAgttGTTGTACACC	5	1.41138
76	GATAAAATGAGccaAGTGCATTAgggGTTGTACACC	5	1.68687
80	GATAAAATGAGgtaAGTGCATTActcGTTGTACACC	5	1.48807
84	GATAAAATGAGtcgAGTGCATTAagcGTTGTACACC	5	1.4592
91	GATAAAATGAGagaAGTGCATTAgagGTTGTACACC	5	1.6895
93	GATAAAATGAGgtaAGTGCATTAtagGTTGTACACC	5	1.59374
94	GATAAAATGAGaaaAGTGCATTAcagGTTGTACACC	5	1.96451
95	GATAAAATGAGttgAGTGCATTAagaGTTGTACACC	5	1.2846
96	GATAAAATGAGgtgAGTGCATTAggaGTTGTACACC	5	1.23869
97	GATAAAATGAGgacAGTGCATTAcacGTTGTACACC	5	1.21317
100	GATAAAATGAGgcgAGTGCATTAagcGTTGTACACC	5	1.50693
102	GATAAAATGAGccaAGTGCATTAgcgGTTGTACACC	5	1.47442
104	GATAAAATGAGcgtAGTGCATTAtagGTTGTACACC	5	1.47962
106	GATAAAATGAGaaaAGTGCATTAccgGTTGTACACC	5	1.77035
107	GATAAAATGAGatgAGTGCATTAcacGTTGTACACC	5	1.28107
109	GATAAAATGAGgtcAGTGCATTAgcgGTTGTACACC	5	1.24093
110	GATAAAATGAGctcAGTGCATTAccgGTTGTACACC	5	1.27004
112	GATAAAATGAGaaaAGTGCATTAgatGTTGTACACC	5	1.98299
114	GATAAAATGAGcgaAGTGCATTAgtgGTTGTACACC	5	1.34436
116	GATAAAATGAGtgcAGTGCATTAaacGTTGTACACC	5	1.41856
117	GATAAAATGAGttaAGTGCATTActgGTTGTACACC	5	1.50046
118	GATAAAATGAGcatAGTGCATTAccaGTTGTACACC	5	1.10265
122	GATAAAATGAGggcAGTGCATTAgagGTTGTACACC	5	1.53314
124	GATAAAATGAGcttAGTGCATTAggaGTTGTACACC	5	1.35962
125	GATAAAATGAGttgAGTGCATTAtccGTTGTACACC	5	1.31787
129	GATAAAATGAGtaaAGTGCATTAaaaGTTGTACACC	5	2.0081
130	GATAAAATGAGttcAGTGCATTAgcgGTTGTACACC	5	1.30505
132	GATAAAATGAGggaAGTGCATTAattGTTGTACACC	5	1.65421
133	GATAAAATGAGtgtAGTGCATTAacaGTTGTACACC	5	0.874677
134	GATAAAATGAGgtgAGTGCATTAtgtGTTGTACACC	5	1.26298
135	GATAAAATGAGctgAGTGCATTAgcaGTTGTACACC	5	1.24332
137	GATAAAATGAGcgcAGTGCATTAgagGTTGTACACC	5	1.53999
142	GATAAAATGAGtcaAGTGCATTAgctGTTGTACACC	5	1.70409
143	GATAAAATGAGcaaAGTGCATTActgGTTGTACACC	5	1.70486
144	GATAAAATGAGttaAGTGCATTAcaaGTTGTACACC	5	1.46214
145	GATAAAATGAGtagAGTGCATTAattGTTGTACACC	5	1.58383
146	GATAAAATGAGtagAGTGCATTAtggGTTGTACACC	5	1.49254
153	GATAAAATGAGtggAGTGCATTAtatGTTGTACACC	5	1.49495
160	GATAAAATGAGttcAGTGCATTAcggGTTGTACACC	5	1.39924
163	GATAAAATGAGttaAGTGCATTAgcaGTTGTACACC	5	1.32573
165	GATAAAATGAGtgcAGTGCATTAcctGTTGTACACC	5	1.51223
170	GATAAAATGAGttcAGTGCATTAaggGTTGTACACC	5	1.57431
172	GATAAAATGAGgggAGTGCATTAaaaGTTGTACACC	5	1.68248
175	GATAAAATGAGgcaAGTGCATTAgctGTTGTACACC	5	1.72548
184	GATAAAATGAGgctAGTGCATTAgatGTTGTACACC	5	1.60508
186	GATAAAATGAGtagAGTGCATTAagaGTTGTACACC	5	1.30006
187	GATAAAATGAGcacAGTGCATTAgggGTTGTACACC	5	1.56836
189	GATAAAATGAGcaaAGTGCATTAtacGTTGTACACC	5	1.71702
193	GATAAAATGAGaatAGTGCATTAgatGTTGTACACC	5	1.53796
194	GATAAAATGAGtttAGTGCATTAcaaGTTGTACACC	5	1.41481
195	GATAAAATGAGattAGTGCATTAacgGTTGTACACC	5	1.22179
196	GATAAAATGAGcatAGTGCATTAggaGTTGTACACC	5	1.3613
197	GATAAAATGAGaggAGTGCATTAgacGTTGTACACC	5	1.37447
198	GATAAAATGAGgcaAGTGCATTAagtGTTGTACACC	5	1.6077
199	GATAAAATGAGtacAGTGCATTAgacGTTGTACACC	5	1.3647
202	GATAAAATGAGgtaAGTGCATTAattGTTGTACACC	5	1.62594
203	GATAAAATGAGagaAGTGCATTAgatGTTGTACACC	5	1.67306
206	GATAAAATGAGcgaAGTGCATTAtacGTTGTACACC	5	1.48751
208	GATAAAATGAGttgAGTGCATTAccaGTTGTACACC	5	1.07229
210	GATAAAATGAGtacAGTGCATTAaatGTTGTACACC	5	1.68092
212	GATAAAATGAGataAGTGCATTAccgGTTGTACACC	5	1.41219
213	GATAAAATGAGtaaAGTGCATTAtcgGTTGTACACC	5	1.61667
214	GATAAAATGAGcttAGTGCATTAcgaGTTGTACACC	5	1.2499
215	GATAAAATGAGgctAGTGCATTAgccGTTGTACACC	5	1.49348
220	GATAAAATGAGcttAGTGCATTAccaGTTGTACACC	5	1.10056
222	GATAAAATGAGgcgAGTGCATTAcgtGTTGTACACC	5	1.40355
225	GATAAAATGAGatgAGTGCATTAcagGTTGTACACC	5	1.4736
228	GATAAAATGAGccgAGTGCATTAcctGTTGTACACC	5	1.55209
229	GATAAAATGAGggaAGTGCATTAtatGTTGTACACC	5	1.62199
233	GATAAAATGAGgttAGTGCATTAgaaGTTGTACACC	5	1.32957
234	GATAAAATGAGcgaAGTGCATTAccaGTTGTACACC	5	1.20889
237	GATAAAATGAGaagAGTGCATTAaatGTTGTACACC	5	1.60949
238	GATAAAATGAGgggAGTGCATTAtatGTTGTACACC	5	1.53635
242	GATAAAATGAGgagAGTGCATTAgtgGTTGTACACC	5	1.17776
243	GATAAAATGAGcaaAGTGCATTAgcaGTTGTACACC	5	1.55329
244	GATAAAATGAGaggAGTGCATTAaatGTTGTACACC	5	1.68887
247	GATAAAATGAGcagAGTGCATTAggaGTTGTACACC	5	1.36168
248	GATAAAATGAGggaAGTGCATTAtcgGTTGTACACC	5	1.29706
252	GATAAAATGAGcagAGTGCATTAtccGTTGTACACC	5	1.34307
256	GATAAAATGAGctaAGTGCATTAattGTTGTACACC	5	1.74992
262	GATAAAATGAGggcAGTGCATTAgacGTTGTACACC	5	1.32716
264	GATAAAATGAGaagAGTGCATTAggcGTTGTACACC	5	1.38903
266	GATAAAATGAGggtAGTGCATTAtcgGTTGTACACC	5	1.08021
267	GATAAAATGAGataAGTGCATTAgggGTTGTACACC	5	1.71369
268	GATAAAATGAGgtaAGTGCATTAtccGTTGTACACC	5	1.38272
269	GATAAAATGAGcatAGTGCATTAagaGTTGTACACC	5	1.31004
275	GATAAAATGAGtggAGTGCATTAatgGTTGTACACC	5	1.26561
276	GATAAAATGAGgctAGTGCATTAcatGTTGTACACC	5	1.58421
277	GATAAAATGAGgtaAGTGCATTAtctGTTGTACACC	5	1.51367
278	GATAAAATGAGgggAGTGCATTAagaGTTGTACACC	5	1.28358
282	GATAAAATGAGataAGTGCATTAcggGTTGTACACC	5	1.58739
283	GATAAAATGAGcctAGTGCATTAggcGTTGTACACC	5	1.46533
297	GATAAAATGAGgagAGTGCATTAtgtGTTGTACACC	5	1.31882
298	GATAAAATGAGgttAGTGCATTActgGTTGTACACC	5	1.33871
302	GATAAAATGAGtcaAGTGCATTAgggGTTGTACACC	5	1.67877
305	GATAAAATGAGgcgAGTGCATTAgcgGTTGTACACC	5	1.37518
309	GATAAAATGAGtcaAGTGCATTAgatGTTGTACACC	5	1.63522
310	GATAAAATGAGggtAGTGCATTAcaaGTTGTACACC	5	1.22404
318	GATAAAATGAGgcgAGTGCATTAcggGTTGTACACC	5	1.46486
324	GATAAAATGAGggtAGTGCATTAgtgGTTGTACACC	5	1.11716
329	GATAAAATGAGcagAGTGCATTAacaGTTGTACACC	5	1.00781
330	GATAAAATGAGcgcAGTGCATTAaatGTTGTACACC	5	1.65696
335	GATAAAATGAGaggAGTGCATTAgggGTTGTACACC	5	1.60231
343	GATAAAATGAGgtgAGTGCATTAgtgGTTGTACACC	5	1.11487
344	GATAAAATGAGtttAGTGCATTAagaGTTGTACACC	5	1.38056
346	GATAAAATGAGcaaAGTGCATTAgttGTTGTACACC	5	1.79518
347	GATAAAATGAGagaAGTGCATTAacgGTTGTACACC	5	1.36742
348	GATAAAATGAGataAGTGCATTAacgGTTGTACACC	5	1.36496
349	GATAAAATGAGtcgAGTGCATTAacgGTTGTACACC	5	1.16084
352	GATAAAATGAGaatAGTGCATTAccgGTTGTACACC	5	1.25188
356	GATAAAATGAGgtcAGTGCATTAcacGTTGTACACC	5	1.20992
365	GATAAAATGAGtgtAGTGCATTAccaGTTGTACACC	5	0.982966
369	GATAAAATGAGgggAGTGCATTAgtgGTTGTACACC	5	1.22192
378	GATAAAATGAGtgaAGTGCATTAattGTTGTACACC	5	1.65856
380	GATAAAATGAGattAGTGCATTAcatGTTGTACACC	5	1.53476
383	GATAAAATGAGtgaAGTGCATTAccaGTTGTACACC	5	1.1967
389	GATAAAATGAGtgaAGTGCATTAatgGTTGTACACC	5	1.4185
390	GATAAAATGAGctgAGTGCATTAaaaGTTGTACACC	5	1.73597
392	GATAAAATGAGgttAGTGCATTAgtgGTTGTACACC	5	1.19516
397	GATAAAATGAGgatAGTGCATTAgtcGTTGTACACC	5	1.262
398	GATAAAATGAGcgaAGTGCATTAtgtGTTGTACACC	5	1.46952
401	GATAAAATGAGgtaAGTGCATTAtcgGTTGTACACC	5	1.26081
403	GATAAAATGAGgtgAGTGCATTAgtcGTTGTACACC	5	1.23531
405	GATAAAATGAGtggAGTGCATTActgGTTGTACACC	5	1.3158
406	GATAAAATGAGcgtAGTGCATTAagaGTTGTACACC	5	1.21433
407	GATAAAATGAGcggAGTGCATTAgaaGTTGTACACC	5	1.32545
409	GATAAAATGAGggtAGTGCATTAagaGTTGTACACC	5	1.18429
410	GATAAAATGAGgtgAGTGCATTAtagGTTGTACACC	5	1.45331
412	GATAAAATGAGcagAGTGCATTAcaaGTTGTACACC	5	1.34646
416	GATAAAATGAGccaAGTGCATTAagtGTTGTACACC	5	1.59329
418	GATAAAATGAGcctAGTGCATTAaatGTTGTACACC	5	1.67578
420	GATAAAATGAGcagAGTGCATTAatgGTTGTACACC	5	1.34048
421	GATAAAATGAGtcaAGTGCATTAcagGTTGTACACC	5	1.61276
425	GATAAAATGAGttgAGTGCATTAtgtGTTGTACACC	5	1.35937
426	GATAAAATGAGaatAGTGCATTAcggGTTGTACACC	5	1.44663
435	GATAAAATGAGagtAGTGCATTAactGTTGTACACC	5	1.33933
437	GATAAAATGAGgtgAGTGCATTAcaaGTTGTACACC	5	1.22195
438	GATAAAATGAGgttAGTGCATTAccaGTTGTACACC	5	1.04044
440	GATAAAATGAGgaaAGTGCATTAtcgGTTGTACACC	5	1.5258
450	GATAAAATGAGttaAGTGCATTActcGTTGTACACC	5	1.55922
453	GATAAAATGAGccgAGTGCATTAggcGTTGTACACC	5	1.46997
455	GATAAAATGAGcttAGTGCATTAatcGTTGTACACC	5	1.40651
459	GATAAAATGAGgagAGTGCATTAaaaGTTGTACACC	5	1.65069
460	GATAAAATGAGcgcAGTGCATTAaccGTTGTACACC	5	1.23378
461	GATAAAATGAGcaaAGTGCATTAgtcGTTGTACACC	5	1.68103
462	GATAAAATGAGccgAGTGCATTAagcGTTGTACACC	5	1.49834
463	GATAAAATGAGggcAGTGCATTAcctGTTGTACACC	5	1.5204
464	GATAAAATGAGcacAGTGCATTAggtGTTGTACACC	5	1.42852
468	GATAAAATGAGtgaAGTGCATTActcGTTGTACACC	5	1.52365
470	GATAAAATGAGgtgAGTGCATTAtacGTTGTACACC	5	1.28386
471	GATAAAATGAGaggAGTGCATTAaggGTTGTACACC	5	1.63433
473	GATAAAATGAGgaaAGTGCATTAggaGTTGTACACC	5	1.64338
476	GATAAAATGAGaatAGTGCATTAagcGTTGTACACC	5	1.48921
478	GATAAAATGAGgatAGTGCATTAatcGTTGTACACC	5	1.31557
483	GATAAAATGAGgtcAGTGCATTAaagGTTGTACACC	5	1.57142
484	GATAAAATGAGataAGTGCATTAaacGTTGTACACC	5	1.59193
488	GATAAAATGAGagtAGTGCATTAcagGTTGTACACC	5	1.44959
489	GATAAAATGAGcacAGTGCATTAcagGTTGTACACC	5	1.49749
491	GATAAAATGAGgacAGTGCATTAgacGTTGTACACC	5	1.24145
495	GATAAAATGAGcgcAGTGCATTAggcGTTGTACACC	5	1.44377
500	GATAAAATGAGctgAGTGCATTActtGTTGTACACC	5	1.62549
507	GATAAAATGAGggaAGTGCATTAccaGTTGTACACC	5	1.19066
508	GATAAAATGAGtaaAGTGCATTAccaGTTGTACACC	5	1.53261
510	GATAAAATGAGcgcAGTGCATTAcctGTTGTACACC	5	1.5273
516	GATAAAATGAGtatAGTGCATTAgtgGTTGTACACC	5	1.27961
521	GATAAAATGAGttaAGTGCATTAccaGTTGTACACC	5	1.24167
523	GATAAAATGAGtgtAGTGCATTAattGTTGTACACC	5	1.51161
524	GATAAAATGAGcgaAGTGCATTAatgGTTGTACACC	5	1.4288
529	GATAAAATGAGctgAGTGCATTActgGTTGTACACC	5	1.42817
533	GATAAAATGAGtgcAGTGCATTAgggGTTGTACACC	5	1.55396
537	GATAAAATGAGtcgAGTGCATTAaccGTTGTACACC	5	1.21769
538	GATAAAATGAGgtgAGTGCATTAtgcGTTGTACACC	5	1.25291
541	GATAAAATGAGatgAGTGCATTAcggGTTGTACACC	5	1.40422
542	GATAAAATGAGcagAGTGCATTAaaaGTTGTACACC	5	1.70305
545	GATAAAATGAGaatAGTGCATTAaacGTTGTACACC	5	1.45161
546	GATAAAATGAGtggAGTGCATTAtgcGTTGTACACC	5	1.30171
547	GATAAAATGAGtatAGTGCATTAtgcGTTGTACACC	5	1.40152
550	GATAAAATGAGctaAGTGCATTAatgGTTGTACACC	5	1.52431
551	GATAAAATGAGtggAGTGCATTAgaaGTTGTACACC	5	1.3065
552	GATAAAATGAGtcgAGTGCATTAgagGTTGTACACC	5	1.52713
555	GATAAAATGAGtatAGTGCATTAgtcGTTGTACACC	5	1.38581
557	GATAAAATGAGcttAGTGCATTAacaGTTGTACACC	5	1.00502
559	GATAAAATGAGtcgAGTGCATTAggtGTTGTACACC	5	1.41494
565	GATAAAATGAGttcAGTGCATTAaacGTTGTACACC	5	1.40438
567	GATAAAATGAGggtAGTGCATTAtgcGTTGTACACC	5	1.25495
569	GATAAAATGAGttaAGTGCATTAcgaGTTGTACACC	5	1.37577
570	GATAAAATGAGgagAGTGCATTAggaGTTGTACACC	5	1.29558
574	GATAAAATGAGtctAGTGCATTAcgcGTTGTACACC	5	1.2954
575	GATAAAATGAGaaaAGTGCATTAaatGTTGTACACC	5	2.08841
576	GATAAAATGAGcgtAGTGCATTActcGTTGTACACC	5	1.36515
577	GATAAAATGAGttaAGTGCATTAtccGTTGTACACC	5	1.45902
583	GATAAAATGAGgaaAGTGCATTAcgaGTTGTACACC	5	1.55383
584	GATAAAATGAGttcAGTGCATTAggtGTTGTACACC	5	1.39846
586	GATAAAATGAGtgcAGTGCATTAagtGTTGTACACC	5	1.45184
588	GATAAAATGAGtagAGTGCATTAatgGTTGTACACC	5	1.33035
589	GATAAAATGAGggaAGTGCATTActcGTTGTACACC	5	1.51891
592	GATAAAATGAGgtaAGTGCATTAtacGTTGTACACC	5	1.4409
594	GATAAAATGAGctgAGTGCATTAtacGTTGTACACC	5	1.44267
598	GATAAAATGAGcgcAGTGCATTAggtGTTGTACACC	5	1.42882
607	GATAAAATGAGatgAGTGCATTAgggGTTGTACACC	5	1.54557
609	GATAAAATGAGctgAGTGCATTAtccGTTGTACACC	5	1.38456
613	GATAAAATGAGtcaAGTGCATTAacgGTTGTACACC	5	1.32085
619	GATAAAATGAGaggAGTGCATTAcggGTTGTACACC	5	1.46645
621	GATAAAATGAGcgcAGTGCATTAgctGTTGTACACC	5	1.5957
622	GATAAAATGAGaagAGTGCATTAgacGTTGTACACC	5	1.27568
624	GATAAAATGAGatgAGTGCATTAggtGTTGTACACC	5	1.40345
625	GATAAAATGAGgttAGTGCATTAatgGTTGTACACC	5	1.2894
626	GATAAAATGAGtcaAGTGCATTAcccGTTGTACACC	5	1.47237
634	GATAAAATGAGgacAGTGCATTAcagGTTGTACACC	5	1.41497
639	GATAAAATGAGgagAGTGCATTAtggGTTGTACACC	5	1.44191
641	GATAAAATGAGcctAGTGCATTAaggGTTGTACACC	5	1.62081
644	GATAAAATGAGgacAGTGCATTAacgGTTGTACACC	5	1.07041
647	GATAAAATGAGctaAGTGCATTActtGTTGTACACC	5	1.74804
648	GATAAAATGAGataAGTGCATTAcagGTTGTACACC	5	1.64908
650	GATAAAATGAGtctAGTGCATTAggtGTTGTACACC	5	1.40127
651	GATAAAATGAGggtAGTGCATTAacaGTTGTACACC	5	0.837257
655	GATAAAATGAGtacAGTGCATTAccgGTTGTACACC	5	1.26419
656	GATAAAATGAGgggAGTGCATTAatcGTTGTACACC	5	1.38356
663	GATAAAATGAGgtcAGTGCATTAcctGTTGTACACC	5	1.44346
666	GATAAAATGAGgatAGTGCATTAgaaGTTGTACACC	5	1.28411
667	GATAAAATGAGctgAGTGCATTAagaGTTGTACACC	5	1.35293
670	GATAAAATGAGaaaAGTGCATTAcgtGTTGTACACC	5	1.86649
673	GATAAAATGAGtagAGTGCATTAgcaGTTGTACACC	5	1.18558
674	GATAAAATGAGggtAGTGCATTAgtcGTTGTACACC	5	1.23738
675	GATAAAATGAGagaAGTGCATTAcagGTTGTACACC	5	1.65112
679	GATAAAATGAGtttAGTGCATTAacaGTTGTACACC	5	1.09746
684	GATAAAATGAGgggAGTGCATTAtgtGTTGTACACC	5	1.35841
696	GATAAAATGAGgaaAGTGCATTAgtcGTTGTACACC	5	1.64083
697	GATAAAATGAGagtAGTGCATTAgctGTTGTACACC	5	1.55056
700	GATAAAATGAGtgtAGTGCATTAaaaGTTGTACACC	5	1.62781
708	GATAAAATGAGaggAGTGCATTAcagGTTGTACACC	5	1.53301
709	GATAAAATGAGcttAGTGCATTActtGTTGTACACC	5	1.58853
710	GATAAAATGAGttcAGTGCATTAccgGTTGTACACC	5	1.19681
711	GATAAAATGAGagtAGTGCATTAgggGTTGTACACC	5	1.52269
718	GATAAAATGAGgacAGTGCATTAcccGTTGTACACC	5	1.25259
719	GATAAAATGAGtctAGTGCATTAcgtGTTGTACACC	5	1.33786
720	GATAAAATGAGagaAGTGCATTAgccGTTGTACACC	5	1.56632
721	GATAAAATGAGgtaAGTGCATTAtatGTTGTACACC	5	1.59315
722	GATAAAATGAGccgAGTGCATTAgctGTTGTACACC	5	1.61944
723	GATAAAATGAGctgAGTGCATTAtgtGTTGTACACC	5	1.42412
724	GATAAAATGAGggcAGTGCATTAcggGTTGTACACC	5	1.4222
727	GATAAAATGAGcgaAGTGCATTActtGTTGTACACC	5	1.66541
729	GATAAAATGAGtgtAGTGCATTAatcGTTGTACACC	5	1.31653
730	GATAAAATGAGtgaAGTGCATTAtatGTTGTACACC	5	1.62643
734	GATAAAATGAGagtAGTGCATTAcgcGTTGTACACC	5	1.27042
735	GATAAAATGAGgtcAGTGCATTAactGTTGTACACC	5	1.29874
742	GATAAAATGAGgcaAGTGCATTAaacGTTGTACACC	5	1.5777
757	GATAAAATGAGctcAGTGCATTAcccGTTGTACACC	5	1.38023
761	GATAAAATGAGttgAGTGCATTAgcaGTTGTACACC	5	1.16859
762	GATAAAATGAGcgcAGTGCATTAactGTTGTACACC	5	1.39134
765	GATAAAATGAGataAGTGCATTAggtGTTGTACACC	5	1.5867
766	GATAAAATGAGttaAGTGCATTActtGTTGTACACC	5	1.68936
767	GATAAAATGAGatgAGTGCATTAagtGTTGTACACC	5	1.44285
772	GATAAAATGAGtatAGTGCATTAagaGTTGTACACC	5	1.33862
775	GATAAAATGAGcagAGTGCATTAtacGTTGTACACC	5	1.40289
778	GATAAAATGAGagtAGTGCATTAgacGTTGTACACC	5	1.28077
781	GATAAAATGAGctaAGTGCATTAacaGTTGTACACC	5	1.2419
782	GATAAAATGAGataAGTGCATTAgcgGTTGTACACC	5	1.50503
786	GATAAAATGAGtctAGTGCATTAcggGTTGTACACC	5	1.40205
788	GATAAAATGAGcaaAGTGCATTAgtgGTTGTACACC	5	1.59462
790	GATAAAATGAGcagAGTGCATTAtgcGTTGTACACC	5	1.37462
799	GATAAAATGAGgatAGTGCATTActcGTTGTACACC	5	1.36129
802	GATAAAATGAGgaaAGTGCATTActgGTTGTACACC	5	1.66523
803	GATAAAATGAGcaaAGTGCATTAtcgGTTGTACACC	5	1.56895
809	GATAAAATGAGgtgAGTGCATTAtatGTTGTACACC	5	1.45266
811	GATAAAATGAGaatAGTGCATTAaccGTTGTACACC	5	1.2535
812	GATAAAATGAGcctAGTGCATTAcggGTTGTACACC	5	1.45136
813	GATAAAATGAGtctAGTGCATTAcacGTTGTACACC	5	1.27869
814	GATAAAATGAGtgcAGTGCATTAgccGTTGTACACC	5	1.38732
819	GATAAAATGAGaatAGTGCATTAcccGTTGTACACC	5	1.36354
820	GATAAAATGAGgtgAGTGCATTAagaGTTGTACACC	5	1.18213
829	GATAAAATGAGattAGTGCATTAgacGTTGTACACC	5	1.37411
831	GATAAAATGAGcgaAGTGCATTAgcaGTTGTACACC	5	1.29508
833	GATAAAATGAGttcAGTGCATTAgctGTTGTACACC	5	1.56858
836	GATAAAATGAGggtAGTGCATTAgttGTTGTACACC	5	1.3885
837	GATAAAATGAGccgAGTGCATTAcgtGTTGTACACC	5	1.39433
838	GATAAAATGAGcgcAGTGCATTAaagGTTGTACACC	5	1.64877
841	GATAAAATGAGcggAGTGCATTAtcgGTTGTACACC	5	1.15598
846	GATAAAATGAGgcaAGTGCATTAacgGTTGTACACC	5	1.34834
849	GATAAAATGAGaatAGTGCATTAgacGTTGTACACC	5	1.35331
850	GATAAAATGAGcacAGTGCATTAcggGTTGTACACC	5	1.42928
852	GATAAAATGAGcacAGTGCATTAgctGTTGTACACC	5	1.59543
857	GATAAAATGAGgcaAGTGCATTAgccGTTGTACACC	5	1.54968
859	GATAAAATGAGaagAGTGCATTAcatGTTGTACACC	5	1.4473
861	GATAAAATGAGgctAGTGCATTAgggGTTGTACACC	5	1.64943
862	GATAAAATGAGtagAGTGCATTAgaaGTTGTACACC	5	1.36931
867	GATAAAATGAGttgAGTGCATTAgttGTTGTACACC	5	1.47498
869	GATAAAATGAGggaAGTGCATTAgaaGTTGTACACC	5	1.45014
874	GATAAAATGAGctaAGTGCATTAatcGTTGTACACC	5	1.58446
880	GATAAAATGAGcggAGTGCATTAgtcGTTGTACACC	5	1.30405
884	GATAAAATGAGttcAGTGCATTAcgtGTTGTACACC	5	1.33491
886	GATAAAATGAGtggAGTGCATTAattGTTGTACACC	5	1.52985
887	GATAAAATGAGagaAGTGCATTAcccGTTGTACACC	5	1.51429
889	GATAAAATGAGcttAGTGCATTAcaaGTTGTACACC	5	1.34438
890	GATAAAATGAGtttAGTGCATTAggaGTTGTACACC	5	1.4293
891	GATAAAATGAGatgAGTGCATTAaccGTTGTACACC	5	1.20432
892	GATAAAATGAGttgAGTGCATTAatcGTTGTACACC	5	1.38449
893	GATAAAATGAGtgcAGTGCATTAcacGTTGTACACC	5	1.29119
896	GATAAAATGAGcttAGTGCATTAtcgGTTGTACACC	5	1.21488
897	GATAAAATGAGaggAGTGCATTAcctGTTGTACACC	5	1.56187
898	GATAAAATGAGtgaAGTGCATTAtccGTTGTACACC	5	1.42094
899	GATAAAATGAGctaAGTGCATTAgaaGTTGTACACC	5	1.55844
903	GATAAAATGAGggcAGTGCATTAcccGTTGTACACC	5	1.3376
904	GATAAAATGAGgatAGTGCATTAtccGTTGTACACC	5	1.24526
907	GATAAAATGAGtcgAGTGCATTAgccGTTGTACACC	5	1.38962
908	GATAAAATGAGcttAGTGCATTAgaaGTTGTACACC	5	1.37713
913	GATAAAATGAGcttAGTGCATTActcGTTGTACACC	5	1.44936
917	GATAAAATGAGcgtAGTGCATTAaaaGTTGTACACC	5	1.63026
918	GATAAAATGAGtctAGTGCATTAgagGTTGTACACC	5	1.51447
921	GATAAAATGAGtgtAGTGCATTAtctGTTGTACACC	5	1.39013
922	GATAAAATGAGcctAGTGCATTAgcgGTTGTACACC	5	1.36078
926	GATAAAATGAGtttAGTGCATTAatgGTTGTACACC	5	1.40912
930	GATAAAATGAGgttAGTGCATTActtGTTGTACACC	5	1.54748
932	GATAAAATGAGggaAGTGCATTAtctGTTGTACACC	5	1.54399
939	GATAAAATGAGtacAGTGCATTAaggGTTGTACACC	5	1.62612
940	GATAAAATGAGtcaAGTGCATTAcggGTTGTACACC	5	1.54963
946	GATAAAATGAGgttAGTGCATTAtatGTTGTACACC	5	1.51515
949	GATAAAATGAGccaAGTGCATTAgacGTTGTACACC	5	1.47218
950	GATAAAATGAGgagAGTGCATTAtatGTTGTACACC	5	1.50146
951	GATAAAATGAGcggAGTGCATTAcaaGTTGTACACC	5	1.2914
953	GATAAAATGAGtacAGTGCATTAaccGTTGTACACC	5	1.26579
956	GATAAAATGAGgaaAGTGCATTAtgtGTTGTACACC	5	1.66176
959	GATAAAATGAGttcAGTGCATTAaccGTTGTACACC	5	1.1985
962	GATAAAATGAGaaaAGTGCATTAagtGTTGTACACC	5	1.94155
963	GATAAAATGAGccgAGTGCATTAgggGTTGTACACC	5	1.59278
965	GATAAAATGAGtcgAGTGCATTAaagGTTGTACACC	5	1.63676
967	GATAAAATGAGgagAGTGCATTAatcGTTGTACACC	5	1.34471
972	GATAAAATGAGggtAGTGCATTAatgGTTGTACACC	5	1.21746
973	GATAAAATGAGcgcAGTGCATTAgggGTTGTACACC	5	1.56864
975	GATAAAATGAGaatAGTGCATTAggtGTTGTACACC	5	1.44588
980	GATAAAATGAGgggAGTGCATTAtagGTTGTACACC	5	1.53697
986	GATAAAATGAGatgAGTGCATTAccgGTTGTACACC	5	1.20263
990	GATAAAATGAGcgaAGTGCATTAtatGTTGTACACC	5	1.63542
993	GATAAAATGAGattAGTGCATTAcgcGTTGTACACC	5	1.36447
997	GATAAAATGAGattAGTGCATTAaatGTTGTACACC	5	1.68857
998	GATAAAATGAGataAGTGCATTAgccGTTGTACACC	5	1.56416
1000	GATAAAATGAGtatAGTGCATTAatgGTTGTACACC	5	1.36805
1007	GATAAAATGAGtgcAGTGCATTAgcgGTTGTACACC	5	1.32029
1009	GATAAAATGAGctcAGTGCATTAaccGTTGTACACC	5	1.27164
1011	GATAAAATGAGtacAGTGCATTAcggGTTGTACACC	5	1.45729
1012	GATAAAATGAGgtcAGTGCATTAggtGTTGTACACC	5	1.33881
1015	GATAAAATGAGtggAGTGCATTAcaaGTTGTACACC	5	1.27194
1020	GATAAAATGAGgcaAGTGCATTAcggGTTGTACACC	5	1.57312
1026	GATAAAATGAGtgaAGTGCATTAcaaGTTGTACACC	5	1.42415
1027	GATAAAATGAGgggAGTGCATTActtGTTGTACACC	5	1.56824
1028	GATAAAATGAGggaAGTGCATTAtggGTTGTACACC	5	1.56702
1030	GATAAAATGAGgacAGTGCATTAactGTTGTACACC	5	1.30177
1034	GATAAAATGAGtcgAGTGCATTAcagGTTGTACACC	5	1.48455
1036	GATAAAATGAGcaaAGTGCATTAacaGTTGTACACC	5	1.41271
1038	GATAAAATGAGccaAGTGCATTAaccGTTGTACACC	5	1.38099
1039	GATAAAATGAGgctAGTGCATTAaagGTTGTACACC	5	1.72581
1040	GATAAAATGAGtgcAGTGCATTAcgcGTTGTACACC	5	1.30774
1043	GATAAAATGAGcagAGTGCATTAtgtGTTGTACACC	5	1.38381
1044	GATAAAATGAGtttAGTGCATTAgcaGTTGTACACC	5	1.27334
1047	GATAAAATGAGcggAGTGCATTAcgaGTTGTACACC	5	1.19273
1048	GATAAAATGAGagaAGTGCATTAcctGTTGTACACC	5	1.67795
1052	GATAAAATGAGtgaAGTGCATTAgcaGTTGTACACC	5	1.2837
1054	GATAAAATGAGcgtAGTGCATTActtGTTGTACACC	5	1.51208
1058	GATAAAATGAGcgtAGTGCATTAgttGTTGTACACC	5	1.41421
1067	GATAAAATGAGctgAGTGCATTAgtcGTTGTACACC	5	1.39964
1068	GATAAAATGAGgacAGTGCATTAgggGTTGTACACC	5	1.48977
1074	GATAAAATGAGgcgAGTGCATTAcccGTTGTACACC	5	1.38287
1076	GATAAAATGAGgacAGTGCATTAcatGTTGTACACC	5	1.41722
1081	GATAAAATGAGaggAGTGCATTAagtGTTGTACACC	5	1.50347
1082	GATAAAATGAGtgcAGTGCATTAggcGTTGTACACC	5	1.42781
1083	GATAAAATGAGcgtAGTGCATTAatcGTTGTACACC	5	1.31956
1085	GATAAAATGAGgcgAGTGCATTAggcGTTGTACACC	5	1.47871
1086	GATAAAATGAGaggAGTGCATTAcatGTTGTACACC	5	1.53509
1089	GATAAAATGAGggtAGTGCATTAatcGTTGTACACC	5	1.29197
1091	GATAAAATGAGgtcAGTGCATTAaccGTTGTACACC	5	1.12833
1094	GATAAAATGAGtctAGTGCATTAactGTTGTACACC	5	1.36304
1095	GATAAAATGAGcatAGTGCATTAcgaGTTGTACACC	5	1.25174
1096	GATAAAATGAGcacAGTGCATTAgccGTTGTACACC	5	1.40343
1097	GATAAAATGAGctgAGTGCATTAgttGTTGTACACC	5	1.53487
1098	GATAAAATGAGtatAGTGCATTAgttGTTGTACACC	5	1.52227
1100	GATAAAATGAGccgAGTGCATTAggtGTTGTACACC	5	1.45528
1108	GATAAAATGAGcacAGTGCATTAagtGTTGTACACC	5	1.46724
1109	GATAAAATGAGagaAGTGCATTAccgGTTGTACACC	5	1.41458
1110	GATAAAATGAGtacAGTGCATTAgcgGTTGTACACC	5	1.36711
1111	GATAAAATGAGgggAGTGCATTAatgGTTGTACACC	5	1.31425
1113	GATAAAATGAGccaAGTGCATTAccgGTTGTACACC	5	1.37952
1115	GATAAAATGAGtttAGTGCATTAatcGTTGTACACC	5	1.47397
1116	GATAAAATGAGttgAGTGCATTAaaaGTTGTACACC	5	1.68325
1118	GATAAAATGAGtgtAGTGCATTAggaGTTGTACACC	5	1.26631
1122	GATAAAATGAGaaaAGTGCATTAggtGTTGTACACC	5	1.91245
1126	GATAAAATGAGagtAGTGCATTAcatGTTGTACACC	5	1.45179
1129	GATAAAATGAGtacAGTGCATTAagcGTTGTACACC	5	1.49957
1132	GATAAAATGAGcgcAGTGCATTAcccGTTGTACACC	5	1.34544
1133	GATAAAATGAGgttAGTGCATTAtgcGTTGTACACC	5	1.32486
1136	GATAAAATGAGccgAGTGCATTAgcgGTTGTACACC	5	1.36577
1137	GATAAAATGAGaagAGTGCATTAgatGTTGTACACC	5	1.47011
1142	GATAAAATGAGcgcAGTGCATTAcatGTTGTACACC	5	1.49991
1145	GATAAAATGAGaatAGTGCATTAagtGTTGTACACC	5	1.48415
1147	GATAAAATGAGgtcAGTGCATTAcgtGTTGTACACC	5	1.27229
1151	GATAAAATGAGgatAGTGCATTAacaGTTGTACACC	5	0.873232
1153	GATAAAATGAGtcaAGTGCATTAagcGTTGTACACC	5	1.58945
1164	GATAAAATGAGtgaAGTGCATTAacaGTTGTACACC	5	1.10947
1165	GATAAAATGAGctgAGTGCATTAtggGTTGTACACC	5	1.5388
1169	GATAAAATGAGattAGTGCATTAaagGTTGTACACC	5	1.68054
1174	GATAAAATGAGttgAGTGCATTAatgGTTGTACACC	5	1.31524
1178	GATAAAATGAGtggAGTGCATTAtctGTTGTACACC	5	1.40995
1180	GATAAAATGAGggtAGTGCATTAaaaGTTGTACACC	5	1.60801
1181	GATAAAATGAGtctAGTGCATTAgccGTTGTACACC	5	1.37569
1183	GATAAAATGAGtggAGTGCATTAacaGTTGTACACC	5	0.905839
1184	GATAAAATGAGgcgAGTGCATTAcacGTTGTACACC	5	1.34726
1188	GATAAAATGAGttgAGTGCATTAcgaGTTGTACACC	5	1.22508
1190	GATAAAATGAGtacAGTGCATTAagtGTTGTACACC	5	1.49454
1194	GATAAAATGAGgctAGTGCATTAcgcGTTGTACACC	5	1.41986
1196	GATAAAATGAGcctAGTGCATTAgagGTTGTACACC	5	1.56023
1197	GATAAAATGAGcgtAGTGCATTAgtcGTTGTACACC	5	1.26616
1199	GATAAAATGAGctcAGTGCATTAcgcGTTGTACACC	5	1.36046
1203	GATAAAATGAGtgtAGTGCATTAtagGTTGTACACC	5	1.47692
1204	GATAAAATGAGgtcAGTGCATTAaacGTTGTACACC	5	1.345
1207	GATAAAATGAGggtAGTGCATTAtatGTTGTACACC	5	1.45442
1208	GATAAAATGAGtgcAGTGCATTAcggGTTGTACACC	5	1.41346
1211	GATAAAATGAGgtcAGTGCATTAccgGTTGTACACC	5	1.12653
1218	GATAAAATGAGtgtAGTGCATTAagaGTTGTACACC	5	1.21104
1222	GATAAAATGAGaaaAGTGCATTAcggGTTGTACACC	5	1.91302
1223	GATAAAATGAGcgaAGTGCATTAtagGTTGTACACC	5	1.636
1224	GATAAAATGAGaggAGTGCATTAacgGTTGTACACC	5	1.2222
1228	GATAAAATGAGataAGTGCATTAcgcGTTGTACACC	5	1.49403
1230	GATAAAATGAGagaAGTGCATTAgggGTTGTACACC	5	1.71566
1231	GATAAAATGAGtagAGTGCATTAtctGTTGTACACC	5	1.46834
1233	GATAAAATGAGtatAGTGCATTAggaGTTGTACACC	5	1.38883
1237	GATAAAATGAGgttAGTGCATTAtacGTTGTACACC	5	1.35417
1244	GATAAAATGAGggaAGTGCATTActtGTTGTACACC	5	1.65222
1245	GATAAAATGAGgtaAGTGCATTAgttGTTGTACACC	5	1.53321
1250	GATAAAATGAGgctAGTGCATTAcgtGTTGTACACC	5	1.4587
1255	GATAAAATGAGtcaAGTGCATTAactGTTGTACACC	5	1.51442
1258	GATAAAATGAGcatAGTGCATTAtatGTTGTACACC	5	1.55853
1260	GATAAAATGAGaaaAGTGCATTAgacGTTGTACACC	5	1.84347
1262	GATAAAATGAGgcgAGTGCATTAaggGTTGTACACC	5	1.63291
1270	GATAAAATGAGggtAGTGCATTAtgtGTTGTACACC	5	1.26501
1271	GATAAAATGAGcgaAGTGCATTAagaGTTGTACACC	5	1.40064
1274	GATAAAATGAGcggAGTGCATTActcGTTGTACACC	5	1.40036
1276	GATAAAATGAGccaAGTGCATTAcgtGTTGTACACC	5	1.50091
1277	GATAAAATGAGtggAGTGCATTAcgaGTTGTACACC	5	1.17163
1280	GATAAAATGAGtaaAGTGCATTAgaaGTTGTACACC	5	1.74188
1284	GATAAAATGAGgcaAGTGCATTAcgtGTTGTACACC	5	1.5162
1286	GATAAAATGAGtcaAGTGCATTAgcgGTTGTACACC	5	1.46514
1287	GATAAAATGAGttcAGTGCATTAcatGTTGTACACC	5	1.47102
1288	GATAAAATGAGgtgAGTGCATTAacaGTTGTACACC	5	0.834189
1289	GATAAAATGAGcgaAGTGCATTAcgaGTTGTACACC	5	1.34626
1290	GATAAAATGAGttaAGTGCATTAaaaGTTGTACACC	5	1.79591
1291	GATAAAATGAGtcaAGTGCATTAaccGTTGTACACC	5	1.37109
1292	GATAAAATGAGcgaAGTGCATTAggaGTTGTACACC	5	1.4487
1294	GATAAAATGAGaagAGTGCATTAgcgGTTGTACACC	5	1.27826
1295	GATAAAATGAGattAGTGCATTAagtGTTGTACACC	5	1.50314
1298	GATAAAATGAGtgtAGTGCATTAgcaGTTGTACACC	5	1.08721
1303	GATAAAATGAGgagAGTGCATTAcgaGTTGTACACC	5	1.17993
1308	GATAAAATGAGctgAGTGCATTAtcgGTTGTACACC	5	1.26283
1309	GATAAAATGAGttgAGTGCATTAgaaGTTGTACACC	5	1.35464
1310	GATAAAATGAGtaaAGTGCATTAtctGTTGTACACC	5	1.82076
1312	GATAAAATGAGtaaAGTGCATTAtgtGTTGTACACC	5	1.74556
1314	GATAAAATGAGtggAGTGCATTAtgtGTTGTACACC	5	1.31141
1315	GATAAAATGAGcatAGTGCATTAtacGTTGTACACC	5	1.40253
1321	GATAAAATGAGaagAGTGCATTAagcGTTGTACACC	5	1.41903
1324	GATAAAATGAGtagAGTGCATTAacaGTTGTACACC	5	0.994293
1328	GATAAAATGAGctgAGTGCATTAcaaGTTGTACACC	5	1.38786
1330	GATAAAATGAGaagAGTGCATTAcgcGTTGTACACC	5	1.26529
1331	GATAAAATGAGtaaAGTGCATTAgtgGTTGTACACC	5	1.64158
1333	GATAAAATGAGcctAGTGCATTAccgGTTGTACACC	5	1.25734
1334	GATAAAATGAGgatAGTGCATTActgGTTGTACACC	5	1.29357
1338	GATAAAATGAGattAGTGCATTAggtGTTGTACACC	5	1.46537
1343	GATAAAATGAGtgcAGTGCATTAccgGTTGTACACC	5	1.2134
1348	GATAAAATGAGttaAGTGCATTAtacGTTGTACACC	5	1.51427
1350	GATAAAATGAGtggAGTGCATTAaaaGTTGTACACC	5	1.64477
1357	GATAAAATGAGtcgAGTGCATTAgctGTTGTACACC	5	1.58329
1364	GATAAAATGAGtagAGTGCATTActcGTTGTACACC	5	1.44194
1369	GATAAAATGAGtttAGTGCATTAtccGTTGTACACC	5	1.41158
1373	GATAAAATGAGgtcAGTGCATTAcagGTTGTACACC	5	1.41218
1374	GATAAAATGAGcggAGTGCATTAgtgGTTGTACACC	5	1.19058
1375	GATAAAATGAGcagAGTGCATTAattGTTGTACACC	5	1.59235
1383	GATAAAATGAGgtgAGTGCATTAgcaGTTGTACACC	5	1.05491
1387	GATAAAATGAGttgAGTGCATTActtGTTGTACACC	5	1.56907
1388	GATAAAATGAGgggAGTGCATTAccaGTTGTACACC	5	1.07107
1392	GATAAAATGAGgtaAGTGCATTAgcaGTTGTACACC	5	1.24127
1393	GATAAAATGAGggcAGTGCATTAccgGTTGTACACC	5	1.22357
1395	GATAAAATGAGcacAGTGCATTAagcGTTGTACACC	5	1.47236
1396	GATAAAATGAGggaAGTGCATTAatgGTTGTACACC	5	1.41341
1398	GATAAAATGAGtaaAGTGCATTAtacGTTGTACACC	5	1.76073
1402	GATAAAATGAGcatAGTGCATTAacaGTTGTACACC	5	1.00731
1403	GATAAAATGAGaatAGTGCATTAaggGTTGTACACC	5	1.61657
1407	GATAAAATGAGagaAGTGCATTAagtGTTGTACACC	5	1.62373
1412	GATAAAATGAGtacAGTGCATTAcgtGTTGTACACC	5	1.39564
1413	GATAAAATGAGcaaAGTGCATTAatgGTTGTACACC	5	1.66642
1414	GATAAAATGAGtcgAGTGCATTAactGTTGTACACC	5	1.37709
1417	GATAAAATGAGatgAGTGCATTAagcGTTGTACACC	5	1.44805
1422	GATAAAATGAGcatAGTGCATTAtagGTTGTACACC	5	1.55913
1425	GATAAAATGAGgtgAGTGCATTAgttGTTGTACACC	5	1.38665
1426	GATAAAATGAGctgAGTGCATTAattGTTGTACACC	5	1.6275
1427	GATAAAATGAGataAGTGCATTAagtGTTGTACACC	5	1.62166
1432	GATAAAATGAGgaaAGTGCATTAgcaGTTGTACACC	5	1.5097
1433	GATAAAATGAGtggAGTGCATTAtagGTTGTACACC	5	1.49558
1434	GATAAAATGAGtcaAGTGCATTAggcGTTGTACACC	5	1.56273
1435	GATAAAATGAGcgtAGTGCATTAccaGTTGTACACC	5	0.987018
1438	GATAAAATGAGcatAGTGCATTAtcgGTTGTACACC	5	1.21677
1439	GATAAAATGAGgatAGTGCATTAtatGTTGTACACC	5	1.47542
1443	GATAAAATGAGtgaAGTGCATTActtGTTGTACACC	5	1.65658
1444	GATAAAATGAGagaAGTGCATTAggcGTTGTACACC	5	1.60228
1449	GATAAAATGAGgcgAGTGCATTAcctGTTGTACACC	5	1.56038
1451	GATAAAATGAGggaAGTGCATTAaaaGTTGTACACC	5	1.76103
1452	GATAAAATGAGgcgAGTGCATTAgccGTTGTACACC	5	1.43966
1457	GATAAAATGAGtcgAGTGCATTAgcgGTTGTACACC	5	1.3227
1459	GATAAAATGAGagtAGTGCATTAggcGTTGTACACC	5	1.39371
1463	GATAAAATGAGtcaAGTGCATTAgacGTTGTACACC	5	1.46289
1469	GATAAAATGAGaagAGTGCATTAaacGTTGTACACC	5	1.37952
1475	GATAAAATGAGcggAGTGCATTAattGTTGTACACC	5	1.54607
1477	GATAAAATGAGcctAGTGCATTAaccGTTGTACACC	5	1.25895
1478	GATAAAATGAGgcgAGTGCATTAccgGTTGTACACC	5	1.27291
1479	GATAAAATGAGgctAGTGCATTAagtGTTGTACACC	5	1.55359
1483	GATAAAATGAGcaaAGTGCATTAattGTTGTACACC	5	1.875
1484	GATAAAATGAGaatAGTGCATTAcagGTTGTACACC	5	1.51406
1488	GATAAAATGAGcggAGTGCATTAccaGTTGTACACC	5	1.03518
1490	GATAAAATGAGgcaAGTGCATTAaggGTTGTACACC	5	1.73069
1491	GATAAAATGAGgtaAGTGCATTAtggGTTGTACACC	5	1.53715
1500	GATAAAATGAGcctAGTGCATTAgggGTTGTACACC	5	1.58851
1503	GATAAAATGAGggcAGTGCATTAgggGTTGTACACC	5	1.56192
1507	GATAAAATGAGgagAGTGCATTActtGTTGTACACC	5	1.53408
1508	GATAAAATGAGttaAGTGCATTAtctGTTGTACACC	5	1.58366
1510	GATAAAATGAGcgcAGTGCATTAcgtGTTGTACACC	5	1.36668
1511	GATAAAATGAGctaAGTGCATTAtgcGTTGTACACC	5	1.55442
1513	GATAAAATGAGattAGTGCATTAcggGTTGTACACC	5	1.46611
1515	GATAAAATGAGgggAGTGCATTAgtcGTTGTACACC	5	1.33273
1516	GATAAAATGAGttaAGTGCATTAgaaGTTGTACACC	5	1.49231
1519	GATAAAATGAGccgAGTGCATTAgatGTTGTACACC	5	1.54681
1522	GATAAAATGAGctgAGTGCATTAatcGTTGTACACC	5	1.44812
1525	GATAAAATGAGcctAGTGCATTAcgcGTTGTACACC	5	1.34861
1529	GATAAAATGAGtacAGTGCATTAgctGTTGTACACC	5	1.62057
1530	GATAAAATGAGcaaAGTGCATTAtggGTTGTACACC	5	1.79855
1536	GATAAAATGAGatgAGTGCATTAaatGTTGTACACC	5	1.63513
1537	GATAAAATGAGgacAGTGCATTAccgGTTGTACACC	5	1.13003
1538	GATAAAATGAGcgtAGTGCATTAtatGTTGTACACC	5	1.47898
1546	GATAAAATGAGgagAGTGCATTAtagGTTGTACACC	5	1.50209
1552	GATAAAATGAGcctAGTGCATTAgatGTTGTACACC	5	1.54241
1556	GATAAAATGAGgtcAGTGCATTAcgcGTTGTACACC	5	1.22756
1560	GATAAAATGAGtgaAGTGCATTAtgtGTTGTACACC	5	1.45951
1563	GATAAAATGAGttcAGTGCATTAggcGTTGTACACC	5	1.41373
1565	GATAAAATGAGtgcAGTGCATTAactGTTGTACACC	5	1.37477
1567	GATAAAATGAGtgcAGTGCATTAaagGTTGTACACC	5	1.63482
1578	GATAAAATGAGaagAGTGCATTAcagGTTGTACACC	5	1.44509
1580	GATAAAATGAGaggAGTGCATTAggtGTTGTACACC	5	1.46571
1581	GATAAAATGAGtctAGTGCATTAacgGTTGTACACC	5	1.14413
1583	GATAAAATGAGgtgAGTGCATTAtccGTTGTACACC	5	1.2182
1585	GATAAAATGAGtaaAGTGCATTAtccGTTGTACACC	5	1.71344
1589	GATAAAATGAGcgtAGTGCATTAatgGTTGTACACC	5	1.2467
1592	GATAAAATGAGatgAGTGCATTAggcGTTGTACACC	5	1.41867
1595	GATAAAATGAGcagAGTGCATTAgcaGTTGTACACC	5	1.19694
1600	GATAAAATGAGtctAGTGCATTAagtGTTGTACACC	5	1.44073
1604	GATAAAATGAGgaaAGTGCATTAtgcGTTGTACACC	5	1.65412
1605	GATAAAATGAGcggAGTGCATTAagaGTTGTACACC	5	1.25379
1607	GATAAAATGAGtggAGTGCATTAgtgGTTGTACACC	5	1.16944
1608	GATAAAATGAGtctAGTGCATTAaacGTTGTACACC	5	1.40719
1609	GATAAAATGAGccaAGTGCATTAcctGTTGTACACC	5	1.64851
1611	GATAAAATGAGtatAGTGCATTAtagGTTGTACACC	5	1.58322
1612	GATAAAATGAGcacAGTGCATTAaggGTTGTACACC	5	1.60106
1614	GATAAAATGAGatgAGTGCATTAgacGTTGTACACC	5	1.30788
1619	GATAAAATGAGccaAGTGCATTAgatGTTGTACACC	5	1.64353
1621	GATAAAATGAGgacAGTGCATTAgctGTTGTACACC	5	1.51824
1623	GATAAAATGAGagaAGTGCATTAgctGTTGTACACC	5	1.74044
1631	GATAAAATGAGaatAGTGCATTAaagGTTGTACACC	5	1.66358
1632	GATAAAATGAGctcAGTGCATTAcgtGTTGTACACC	5	1.40095
1636	GATAAAATGAGgagAGTGCATTAagaGTTGTACACC	5	1.24161
1637	GATAAAATGAGcacAGTGCATTAaacGTTGTACACC	5	1.43432
1639	GATAAAATGAGccaAGTGCATTAactGTTGTACACC	5	1.5234
1642	GATAAAATGAGgatAGTGCATTAcgaGTTGTACACC	5	1.14661
1647	GATAAAATGAGcgtAGTGCATTAgcaGTTGTACACC	5	1.09088
1648	GATAAAATGAGgtaAGTGCATTActtGTTGTACACC	5	1.62392
1654	GATAAAATGAGcgaAGTGCATTAattGTTGTACACC	5	1.66738
1658	GATAAAATGAGgcaAGTGCATTAcgcGTTGTACACC	5	1.47886
1661	GATAAAATGAGcatAGTGCATTActcGTTGTACACC	5	1.45095
1662	GATAAAATGAGgtaAGTGCATTAccaGTTGTACACC	5	1.15106
1665	GATAAAATGAGgcgAGTGCATTAgagGTTGTACACC	5	1.5728
1666	GATAAAATGAGggaAGTGCATTAtagGTTGTACACC	5	1.62257
1669	GATAAAATGAGtaaAGTGCATTActcGTTGTACACC	5	1.79954
1671	GATAAAATGAGagaAGTGCATTAgacGTTGTACACC	5	1.50508
1673	GATAAAATGAGgggAGTGCATTActcGTTGTACACC	5	1.4271
1674	GATAAAATGAGgcaAGTGCATTAgggGTTGTACACC	5	1.70049
1680	GATAAAATGAGtatAGTGCATTAtgtGTTGTACACC	5	1.41053
1685	GATAAAATGAGataAGTGCATTAgatGTTGTACACC	5	1.67104
1691	GATAAAATGAGtgaAGTGCATTActgGTTGTACACC	5	1.46346
1692	GATAAAATGAGtgaAGTGCATTAtctGTTGTACACC	5	1.54865
1694	GATAAAATGAGttgAGTGCATTAgtgGTTGTACACC	5	1.22299
1698	GATAAAATGAGattAGTGCATTAagcGTTGTACACC	5	1.50814
1704	GATAAAATGAGggtAGTGCATTAgaaGTTGTACACC	5	1.25992
1707	GATAAAATGAGcgcAGTGCATTAccgGTTGTACACC	5	1.23214
1714	GATAAAATGAGtaaAGTGCATTAagaGTTGTACACC	5	1.68799
1716	GATAAAATGAGtagAGTGCATTAtcgGTTGTACACC	5	1.20602
1717	GATAAAATGAGgttAGTGCATTActcGTTGTACACC	5	1.40426
1718	GATAAAATGAGtctAGTGCATTAcccGTTGTACACC	5	1.31615
1721	GATAAAATGAGtcgAGTGCATTAggcGTTGTACACC	5	1.43004
1724	GATAAAATGAGctcAGTGCATTAacgGTTGTACACC	5	1.2173
1725	GATAAAATGAGttaAGTGCATTAgttGTTGTACACC	5	1.60235
1726	GATAAAATGAGtgtAGTGCATTAatgGTTGTACACC	5	1.24349
1727	GATAAAATGAGtacAGTGCATTAgccGTTGTACACC	5	1.43195
1730	GATAAAATGAGgtcAGTGCATTAcggGTTGTACACC	5	1.33963
1731	GATAAAATGAGcaaAGTGCATTAaaaGTTGTACACC	5	1.96989
1733	GATAAAATGAGatgAGTGCATTAcctGTTGTACACC	5	1.5036
1734	GATAAAATGAGtagAGTGCATTAtgtGTTGTACACC	5	1.37399
1735	GATAAAATGAGcgaAGTGCATTAcaaGTTGTACACC	5	1.43441
1736	GATAAAATGAGcgtAGTGCATTAattGTTGTACACC	5	1.51424
1737	GATAAAATGAGggaAGTGCATTAgcaGTTGTACACC	5	1.27808
1740	GATAAAATGAGtagAGTGCATTAtacGTTGTACACC	5	1.39321
1743	GATAAAATGAGgtaAGTGCATTAaaaGTTGTACACC	5	1.7345
1748	GATAAAATGAGggaAGTGCATTAacaGTTGTACACC	5	1.10295
1753	GATAAAATGAGtctAGTGCATTAagcGTTGTACACC	5	1.44594
1755	GATAAAATGAGtacAGTGCATTAcagGTTGTACACC	5	1.52425
1760	GATAAAATGAGgcgAGTGCATTAactGTTGTACACC	5	1.42757
1762	GATAAAATGAGggtAGTGCATTActgGTTGTACACC	5	1.26956
1764	GATAAAATGAGtttAGTGCATTActtGTTGTACACC	5	1.64856
1768	GATAAAATGAGccaAGTGCATTAcgcGTTGTACACC	5	1.46319
1769	GATAAAATGAGtttAGTGCATTAcgaGTTGTACACC	5	1.32536
1770	GATAAAATGAGaagAGTGCATTAccgGTTGTACACC	5	1.16753
1778	GATAAAATGAGgatAGTGCATTActtGTTGTACACC	5	1.5086
1779	GATAAAATGAGattAGTGCATTAaccGTTGTACACC	5	1.27593
1781	GATAAAATGAGctaAGTGCATTAtagGTTGTACACC	5	1.72004
1782	GATAAAATGAGcggAGTGCATTAtgtGTTGTACACC	5	1.33029
1784	GATAAAATGAGtttAGTGCATTAtgcGTTGTACACC	5	1.44164
1785	GATAAAATGAGaggAGTGCATTAgcgGTTGTACACC	5	1.37687
1786	GATAAAATGAGctaAGTGCATTAcaaGTTGTACACC	5	1.52957
1787	GATAAAATGAGgatAGTGCATTAtagGTTGTACACC	5	1.47606
1789	GATAAAATGAGggcAGTGCATTAagtGTTGTACACC	5	1.46035
1792	GATAAAATGAGctgAGTGCATTAgaaGTTGTACACC	5	1.4196
1794	GATAAAATGAGccaAGTGCATTAgccGTTGTACACC	5	1.53473
1797	GATAAAATGAGttgAGTGCATTAtgcGTTGTACACC	5	1.35002
1798	GATAAAATGAGaggAGTGCATTAaagGTTGTACACC	5	1.68084
1803	GATAAAATGAGattAGTGCATTAgagGTTGTACACC	5	1.57396
1804	GATAAAATGAGgctAGTGCATTAacgGTTGTACACC	5	1.28335
1807	GATAAAATGAGggaAGTGCATTAgtgGTTGTACACC	5	1.32799
1811	GATAAAATGAGaagAGTGCATTAaccGTTGTACACC	5	1.16926
1816	GATAAAATGAGggcAGTGCATTAactGTTGTACACC	5	1.38376
1819	GATAAAATGAGtttAGTGCATTActcGTTGTACACC	5	1.51492
1821	GATAAAATGAGttaAGTGCATTAacaGTTGTACACC	5	1.15783
1822	GATAAAATGAGcgcAGTGCATTAcagGTTGTACACC	5	1.49778
1823	GATAAAATGAGgtgAGTGCATTAaaaGTTGTACACC	5	1.60642
1827	GATAAAATGAGtgtAGTGCATTActtGTTGTACACC	5	1.50944
1829	GATAAAATGAGcaaAGTGCATTAtagGTTGTACACC	5	1.84715
1831	GATAAAATGAGggaAGTGCATTActgGTTGTACACC	5	1.45853
1836	GATAAAATGAGaatAGTGCATTAcatGTTGTACACC	5	1.51617
1837	GATAAAATGAGaaaAGTGCATTAgctGTTGTACACC	5	2.04015
1838	GATAAAATGAGtgcAGTGCATTAaggGTTGTACACC	5	1.58696
1841	GATAAAATGAGcctAGTGCATTAggtGTTGTACACC	5	1.45061
1843	GATAAAATGAGggaAGTGCATTAtacGTTGTACACC	5	1.47273
1845	GATAAAATGAGagtAGTGCATTAaatGTTGTACACC	5	1.61353
1847	GATAAAATGAGccgAGTGCATTAaccGTTGTACACC	5	1.26434
1848	GATAAAATGAGcgcAGTGCATTAgccGTTGTACACC	5	1.40374
1849	GATAAAATGAGtaaAGTGCATTAcgaGTTGTACACC	5	1.64314
1853	GATAAAATGAGgttAGTGCATTAtcgGTTGTACACC	5	1.16069
1857	GATAAAATGAGtttAGTGCATTAgaaGTTGTACACC	5	1.44596
1864	GATAAAATGAGttaAGTGCATTAatcGTTGTACACC	5	1.51946
1866	GATAAAATGAGcaaAGTGCATTAatcGTTGTACACC	5	1.72161
1870	GATAAAATGAGttcAGTGCATTAacgGTTGTACACC	5	1.14069
1872	GATAAAATGAGcatAGTGCATTActtGTTGTACACC	5	1.58997
1876	GATAAAATGAGtagAGTGCATTAtgcGTTGTACACC	5	1.36474
1882	GATAAAATGAGggcAGTGCATTAcagGTTGTACACC	5	1.49074
1885	GATAAAATGAGttgAGTGCATTAattGTTGTACACC	5	1.57115
1886	GATAAAATGAGcatAGTGCATTActgGTTGTACACC	5	1.38761
1888	GATAAAATGAGgcgAGTGCATTAaccGTTGTACACC	5	1.2745
1889	GATAAAATGAGaatAGTGCATTAcctGTTGTACACC	5	1.54328
1901	GATAAAATGAGaagAGTGCATTAgctGTTGTACACC	5	1.54636
1902	GATAAAATGAGagaAGTGCATTAaggGTTGTACACC	5	1.7456
1903	GATAAAATGAGgtaAGTGCATTAatgGTTGTACACC	5	1.38022
1905	GATAAAATGAGgcaAGTGCATTAcctGTTGTACACC	5	1.66243
1910	GATAAAATGAGgagAGTGCATTAtccGTTGTACACC	5	1.27601
1911	GATAAAATGAGcttAGTGCATTActgGTTGTACACC	5	1.38595
1912	GATAAAATGAGcgcAGTGCATTAcggGTTGTACACC	5	1.42958
1913	GATAAAATGAGgggAGTGCATTAtacGTTGTACACC	5	1.37785
1914	GATAAAATGAGttaAGTGCATTAtcgGTTGTACACC	5	1.34404
1917	GATAAAATGAGgctAGTGCATTAcggGTTGTACACC	5	1.51779
1918	GATAAAATGAGcacAGTGCATTAcctGTTGTACACC	5	1.52702
1920	GATAAAATGAGtaaAGTGCATTAtgcGTTGTACACC	5	1.73829
1921	GATAAAATGAGagaAGTGCATTAactGTTGTACACC	5	1.55521
1926	GATAAAATGAGgggAGTGCATTAcaaGTTGTACACC	5	1.32035
1933	GATAAAATGAGgaaAGTGCATTAgaaGTTGTACACC	5	1.65789
1940	GATAAAATGAGcatAGTGCATTAcaaGTTGTACACC	5	1.34609
1942	GATAAAATGAGtgtAGTGCATTAtgtGTTGTACACC	5	1.29008
1944	GATAAAATGAGcagAGTGCATTAtcgGTTGTACACC	5	1.21719
1947	GATAAAATGAGtttAGTGCATTActgGTTGTACACC	5	1.45437
1948	GATAAAATGAGgtcAGTGCATTAagtGTTGTACACC	5	1.38006
1951	GATAAAATGAGaaaAGTGCATTAggcGTTGTACACC	5	1.92365
1953	GATAAAATGAGtggAGTGCATTAccaGTTGTACACC	5	1.01079
1957	GATAAAATGAGgctAGTGCATTAggcGTTGTACACC	5	1.53116
1958	GATAAAATGAGtggAGTGCATTAtggGTTGTACACC	5	1.43513
1960	GATAAAATGAGtggAGTGCATTAatcGTTGTACACC	5	1.33744
1963	GATAAAATGAGattAGTGCATTAgccGTTGTACACC	5	1.44093
1965	GATAAAATGAGattAGTGCATTAggcGTTGTACACC	5	1.47995
1967	GATAAAATGAGcttAGTGCATTAgcaGTTGTACACC	5	1.19459
1969	GATAAAATGAGccaAGTGCATTAaggGTTGTACACC	5	1.71732
1973	GATAAAATGAGgggAGTGCATTAacaGTTGTACACC	5	0.972645
1975	GATAAAATGAGattAGTGCATTAcgtGTTGTACACC	5	1.40485
1976	GATAAAATGAGgagAGTGCATTAgttGTTGTACACC	5	1.4377
1978	GATAAAATGAGctaAGTGCATTAgtgGTTGTACACC	5	1.44547
1979	GATAAAATGAGggcAGTGCATTAgctGTTGTACACC	5	1.5891
1982	GATAAAATGAGcgtAGTGCATTAgtgGTTGTACACC	5	1.14896
1987	GATAAAATGAGccaAGTGCATTAacgGTTGTACACC	5	1.33113
1989	GATAAAATGAGgcgAGTGCATTAgctGTTGTACACC	5	1.62739
1990	GATAAAATGAGctcAGTGCATTAaatGTTGTACACC	5	1.68533
1991	GATAAAATGAGtatAGTGCATTAgaaGTTGTACACC	5	1.40597
1992	GATAAAATGAGaggAGTGCATTAgatGTTGTACACC	5	1.55662
1993	GATAAAATGAGctcAGTGCATTAcatGTTGTACACC	5	1.5312
1995	GATAAAATGAGtcaAGTGCATTAaggGTTGTACACC	5	1.70936
1998	GATAAAATGAGccgAGTGCATTAcacGTTGTACACC	5	1.33766
2003	GATAAAATGAGcgcAGTGCATTAagcGTTGTACACC	5	1.47265
2005	GATAAAATGAGcagAGTGCATTAccaGTTGTACACC	5	1.10311
2007	GATAAAATGAGcacAGTGCATTAcatGTTGTACACC	5	1.49962
2013	GATAAAATGAGaatAGTGCATTAgggGTTGTACACC	5	1.58419
2014	GATAAAATGAGgcgAGTGCATTAgggGTTGTACACC	5	1.60086
2018	GATAAAATGAGcatAGTGCATTAtgtGTTGTACACC	5	1.38344
2020	GATAAAATGAGaatAGTGCATTAggcGTTGTACACC	5	1.46065
2021	GATAAAATGAGaaaAGTGCATTAaccGTTGTACACC	5	1.77149
2024	GATAAAATGAGgatAGTGCATTAtcgGTTGTACACC	5	1.10833
2025	GATAAAATGAGctgAGTGCATTAtagGTTGTACACC	5	1.59534
2028	GATAAAATGAGcctAGTGCATTAgccGTTGTACACC	5	1.42591
2031	GATAAAATGAGtacAGTGCATTAactGTTGTACACC	5	1.4198
2033	GATAAAATGAGgtcAGTGCATTAgacGTTGTACACC	5	1.23827
2035	GATAAAATGAGcttAGTGCATTAattGTTGTACACC	5	1.59059
2036	GATAAAATGAGcatAGTGCATTAatgGTTGTACACC	5	1.34011
2038	GATAAAATGAGtgaAGTGCATTAgaaGTTGTACACC	5	1.4551
2042	GATAAAATGAGcttAGTGCATTAtagGTTGTACACC	5	1.55766
2046	GATAAAATGAGttgAGTGCATTAtacGTTGTACACC	5	1.37879
2047	GATAAAATGAGctgAGTGCATTActcGTTGTACACC	5	1.48979
2049	GATAAAATGAGtgtAGTGCATTAgtgGTTGTACACC	5	1.14548
2052	GATAAAATGAGagaAGTGCATTAcgcGTTGTACACC	5	1.49628
2055	GATAAAATGAGaagAGTGCATTAgggGTTGTACACC	5	1.51841
2056	GATAAAATGAGgtgAGTGCATTActcGTTGTACACC	5	1.33658
2059	GATAAAATGAGcgtAGTGCATTAtgtGTTGTACACC	5	1.29317
2067	GATAAAATGAGggtAGTGCATTAtagGTTGTACACC	5	1.45507
2072	GATAAAATGAGtaaAGTGCATTAtatGTTGTACACC	5	1.88735
2074	GATAAAATGAGataAGTGCATTAaagGTTGTACACC	5	1.78733
2075	GATAAAATGAGtcgAGTGCATTAgatGTTGTACACC	5	1.50892
2076	GATAAAATGAGgtgAGTGCATTAccaGTTGTACACC	5	0.947119
2079	GATAAAATGAGcatAGTGCATTAgtcGTTGTACACC	5	1.35823
2080	GATAAAATGAGagaAGTGCATTAaccGTTGTACACC	5	1.41601
2082	GATAAAATGAGtcgAGTGCATTAccgGTTGTACACC	5	1.21603
2083	GATAAAATGAGaatAGTGCATTAgagGTTGTACACC	5	1.55583
2087	GATAAAATGAGctgAGTGCATTAcgaGTTGTACACC	5	1.29655
2088	GATAAAATGAGtcaAGTGCATTAagtGTTGTACACC	5	1.58471
2094	GATAAAATGAGggaAGTGCATTAcaaGTTGTACACC	5	1.41908
2096	GATAAAATGAGggcAGTGCATTAggcGTTGTACACC	5	1.43646
2105	GATAAAATGAGgctAGTGCATTAcctGTTGTACACC	5	1.61017
2107	GATAAAATGAGggaAGTGCATTAtgtGTTGTACACC	5	1.45456
2109	GATAAAATGAGaggAGTGCATTAgccGTTGTACACC	5	1.44127
2113	GATAAAATGAGagtAGTGCATTAacgGTTGTACACC	5	1.11578
2115	GATAAAATGAGgagAGTGCATTAattGTTGTACACC	5	1.53621
2119	GATAAAATGAGgtcAGTGCATTAgagGTTGTACACC	5	1.45687
2128	GATAAAATGAGgcaAGTGCATTAcccGTTGTACACC	5	1.49708
2136	GATAAAATGAGaaaAGTGCATTAgccGTTGTACACC	5	1.89379
2141	GATAAAATGAGgctAGTGCATTAgacGTTGTACACC	5	1.42912
2144	GATAAAATGAGgcgAGTGCATTAacgGTTGTACACC	5	1.22029
2157	GATAAAATGAGaggAGTGCATTAagcGTTGTACACC	5	1.50847
2161	GATAAAATGAGaaaAGTGCATTAgagGTTGTACACC	5	1.99688
2164	GATAAAATGAGaatAGTGCATTAactGTTGTACACC	5	1.40885
2165	GATAAAATGAGtagAGTGCATTAggaGTTGTACACC	5	1.3517
2171	GATAAAATGAGcgtAGTGCATTAggaGTTGTACACC	5	1.26946
2173	GATAAAATGAGttgAGTGCATTActcGTTGTACACC	5	1.42801
2174	GATAAAATGAGgacAGTGCATTAgcgGTTGTACACC	5	1.2441
2179	GATAAAATGAGtctAGTGCATTAgatGTTGTACACC	5	1.4961
2180	GATAAAATGAGgggAGTGCATTAgttGTTGTACACC	5	1.4741
2189	GATAAAATGAGgcaAGTGCATTAgacGTTGTACACC	5	1.48776
2190	GATAAAATGAGgatAGTGCATTAccaGTTGTACACC	5	0.981681
2191	GATAAAATGAGcttAGTGCATTAtgcGTTGTACACC	5	1.37258
2197	GATAAAATGAGcgcAGTGCATTAgacGTTGTACACC	5	1.33506
2201	GATAAAATGAGtatAGTGCATTAgcaGTTGTACACC	5	1.22773
2203	GATAAAATGAGccgAGTGCATTAagtGTTGTACACC	5	1.49332
2206	GATAAAATGAGtaaAGTGCATTAatgGTTGTACACC	5	1.71142
2208	GATAAAATGAGataAGTGCATTAagcGTTGTACACC	5	1.62629
2211	GATAAAATGAGccaAGTGCATTAaagGTTGTACACC	5	1.76163
2213	GATAAAATGAGtaaAGTGCATTActtGTTGTACACC	5	1.9134
2216	GATAAAATGAGgtaAGTGCATTAcaaGTTGTACACC	5	1.38602
2221	GATAAAATGAGgaaAGTGCATTAtatGTTGTACACC	5	1.81012
2222	GATAAAATGAGctaAGTGCATTAtatGTTGTACACC	5	1.71949
2227	GATAAAATGAGtgcAGTGCATTAgagGTTGTACACC	5	1.52504
2228	GATAAAATGAGgtaAGTGCATTAgtgGTTGTACACC	5	1.29261
2230	GATAAAATGAGgagAGTGCATTAtcgGTTGTACACC	5	1.14277
2231	GATAAAATGAGaagAGTGCATTAcgtGTTGTACACC	5	1.30873
2234	GATAAAATGAGtctAGTGCATTAcagGTTGTACACC	5	1.47153
2236	GATAAAATGAGgatAGTGCATTAtctGTTGTACACC	5	1.38922
2237	GATAAAATGAGtacAGTGCATTAaacGTTGTACACC	5	1.46223
2239	GATAAAATGAGgttAGTGCATTAagaGTTGTACACC	5	1.25813
2240	GATAAAATGAGtttAGTGCATTAgttGTTGTACACC	5	1.55928
2242	GATAAAATGAGattAGTGCATTAcccGTTGTACACC	5	1.38419
2244	GATAAAATGAGtctAGTGCATTAccgGTTGTACACC	5	1.20009
2247	GATAAAATGAGctcAGTGCATTAactGTTGTACACC	5	1.42501
2248	GATAAAATGAGtctAGTGCATTAggcGTTGTACACC	5	1.41651
2249	GATAAAATGAGgggAGTGCATTAtccGTTGTACACC	5	1.31688
2251	GATAAAATGAGcgcAGTGCATTAacgGTTGTACACC	5	1.17771
2253	GATAAAATGAGgttAGTGCATTAattGTTGTACACC	5	1.54959
2262	GATAAAATGAGcaaAGTGCATTAtatGTTGTACACC	5	1.84664
2263	GATAAAATGAGgaaAGTGCATTAagaGTTGTACACC	5	1.60117
2264	GATAAAATGAGggaAGTGCATTAggaGTTGTACACC	5	1.43352
2266	GATAAAATGAGctcAGTGCATTAggcGTTGTACACC	5	1.47625
2268	GATAAAATGAGgtgAGTGCATTAtctGTTGTACACC	5	1.36502
2272	GATAAAATGAGcacAGTGCATTAccgGTTGTACACC	5	1.23179
2275	GATAAAATGAGagtAGTGCATTAcctGTTGTACACC	5	1.48008
2281	GATAAAATGAGgagAGTGCATTAgcaGTTGTACACC	5	1.12117
2283	GATAAAATGAGgtcAGTGCATTAgggGTTGTACACC	5	1.48712
2289	GATAAAATGAGaggAGTGCATTAactGTTGTACACC	5	1.4292
2291	GATAAAATGAGtgaAGTGCATTAtagGTTGTACACC	5	1.62701
2293	GATAAAATGAGaagAGTGCATTAactGTTGTACACC	5	1.33446
2300	GATAAAATGAGgctAGTGCATTAcacGTTGTACACC	5	1.40463
2305	GATAAAATGAGtttAGTGCATTAtatGTTGTACACC	5	1.61826
2306	GATAAAATGAGgcgAGTGCATTAaacGTTGTACACC	5	1.46978
2309	GATAAAATGAGgtgAGTGCATTActgGTTGTACACC	5	1.26754
2311	GATAAAATGAGgctAGTGCATTAaggGTTGTACACC	5	1.68055
2316	GATAAAATGAGgttAGTGCATTAtgtGTTGTACACC	5	1.33439
2317	GATAAAATGAGcctAGTGCATTAaacGTTGTACACC	5	1.45632
2320	GATAAAATGAGttgAGTGCATTAtctGTTGTACACC	5	1.45466
2323	GATAAAATGAGaaaAGTGCATTAcctGTTGTACACC	5	1.98711
2327	GATAAAATGAGttaAGTGCATTAggaGTTGTACACC	5	1.47617
2328	GATAAAATGAGcgaAGTGCATTActgGTTGTACACC	5	1.47345
2332	GATAAAATGAGttgAGTGCATTAggaGTTGTACACC	5	1.33683
2334	GATAAAATGAGgtgAGTGCATTAtggGTTGTACACC	5	1.39101
2335	GATAAAATGAGttcAGTGCATTAgagGTTGTACACC	5	1.51187
2337	GATAAAATGAGctcAGTGCATTAgacGTTGTACACC	5	1.37012
2346	GATAAAATGAGtatAGTGCATTAcaaGTTGTACACC	5	1.37391
2347	GATAAAATGAGtacAGTGCATTAcacGTTGTACACC	5	1.33903
2352	GATAAAATGAGgaaAGTGCATTAgtgGTTGTACACC	5	1.55218
2354	GATAAAATGAGggcAGTGCATTAgccGTTGTACACC	5	1.39623
2355	GATAAAATGAGtggAGTGCATTAtacGTTGTACACC	5	1.33153
2357	GATAAAATGAGaagAGTGCATTAagtGTTGTACACC	5	1.41372
2359	GATAAAATGAGaagAGTGCATTAcccGTTGTACACC	5	1.28653
2362	GATAAAATGAGtgcAGTGCATTAaccGTTGTACACC	5	1.21507
2363	GATAAAATGAGcacAGTGCATTAaatGTTGTACACC	5	1.6567
2364	GATAAAATGAGgtgAGTGCATTAatcGTTGTACACC	5	1.28998
2366	GATAAAATGAGataAGTGCATTAcatGTTGTACACC	5	1.65101
2375	GATAAAATGAGtggAGTGCATTAgtcGTTGTACACC	5	1.28478
2377	GATAAAATGAGtcaAGTGCATTAcatGTTGTACACC	5	1.61474
2383	GATAAAATGAGccgAGTGCATTAgacGTTGTACACC	5	1.36335
2384	GATAAAATGAGtctAGTGCATTAcctGTTGTACACC	5	1.50157
2385	GATAAAATGAGtgtAGTGCATTAtacGTTGTACACC	5	1.31053
2388	GATAAAATGAGgttAGTGCATTAatcGTTGTACACC	5	1.35998
2390	GATAAAATGAGggcAGTGCATTAcgtGTTGTACACC	5	1.35896
2394	GATAAAATGAGcacAGTGCATTAcacGTTGTACACC	5	1.30848
2396	GATAAAATGAGccaAGTGCATTAaacGTTGTACACC	5	1.56302
2400	GATAAAATGAGtcaAGTGCATTAaatGTTGTACACC	5	1.76158
2403	GATAAAATGAGcacAGTGCATTAgcgGTTGTACACC	5	1.33721
2405	GATAAAATGAGtacAGTGCATTAcatGTTGTACACC	5	1.52634
2411	GATAAAATGAGgctAGTGCATTAaacGTTGTACACC	5	1.52254
2415	GATAAAATGAGccaAGTGCATTAcatGTTGTACACC	5	1.62316
2417	GATAAAATGAGtcgAGTGCATTAaggGTTGTACACC	5	1.58897
2421	GATAAAATGAGtgcAGTGCATTAcgtGTTGTACACC	5	1.34981
2429	GATAAAATGAGctaAGTGCATTAtgtGTTGTACACC	5	1.56255
2430	GATAAAATGAGaggAGTGCATTAgctGTTGTACACC	5	1.62882
2438	GATAAAATGAGttaAGTGCATTAgtgGTTGTACACC	5	1.37391
2440	GATAAAATGAGgtaAGTGCATTAatcGTTGTACACC	5	1.44636
2442	GATAAAATGAGagaAGTGCATTAggtGTTGTACACC	5	1.58883
2445	GATAAAATGAGcgcAGTGCATTAgatGTTGTACACC	5	1.52193
2446	GATAAAATGAGagaAGTGCATTAaagGTTGTACACC	5	1.78922
2450	GATAAAATGAGgcaAGTGCATTAcatGTTGTACACC	5	1.6373
2451	GATAAAATGAGcacAGTGCATTAcgtGTTGTACACC	5	1.36637
2452	GATAAAATGAGccgAGTGCATTAcccGTTGTACACC	5	1.37351
2457	GATAAAATGAGtatAGTGCATTAcgaGTTGTACACC	5	1.28161
2459	GATAAAATGAGtgaAGTGCATTAgtcGTTGTACACC	5	1.43563
2460	GATAAAATGAGctaAGTGCATTAggaGTTGTACACC	5	1.54298
2462	GATAAAATGAGgatAGTGCATTAatgGTTGTACACC	5	1.24248
2464	GATAAAATGAGtggAGTGCATTActcGTTGTACACC	5	1.38244
2465	GATAAAATGAGtgtAGTGCATTAcgaGTTGTACACC	5	1.14771
2467	GATAAAATGAGttcAGTGCATTAaatGTTGTACACC	5	1.63085
2469	GATAAAATGAGaggAGTGCATTAcgcGTTGTACACC	5	1.36484
2470	GATAAAATGAGcgaAGTGCATTAatcGTTGTACACC	5	1.4928
2471	GATAAAATGAGgtgAGTGCATTAatgGTTGTACACC	5	1.21535
2475	GATAAAATGAGgctAGTGCATTAaatGTTGTACACC	5	1.73364
2477	GATAAAATGAGcgtAGTGCATTAtctGTTGTACACC	5	1.393
2479	GATAAAATGAGcttAGTGCATTAgttGTTGTACACC	5	1.49566
2482	GATAAAATGAGgacAGTGCATTAcggGTTGTACACC	5	1.34256
2485	GATAAAATGAGcctAGTGCATTAacgGTTGTACACC	5	1.20405
2489	GATAAAATGAGtacAGTGCATTAgggGTTGTACACC	5	1.59393
2492	GATAAAATGAGgggAGTGCATTAgaaGTTGTACACC	5	1.35368
2493	GATAAAATGAGccaAGTGCATTAggtGTTGTACACC	5	1.5577
2498	GATAAAATGAGtacAGTGCATTAgatGTTGTACACC	5	1.54799
2499	GATAAAATGAGcaaAGTGCATTAcgaGTTGTACACC	5	1.59622
2500	GATAAAATGAGtacAGTGCATTAggtGTTGTACACC	5	1.45654
2502	GATAAAATGAGtctAGTGCATTAcatGTTGTACACC	5	1.47369
2504	GATAAAATGAGaggAGTGCATTAgagGTTGTACACC	5	1.57428
2506	GATAAAATGAGtaaAGTGCATTAtagGTTGTACACC	5	1.88785
2509	GATAAAATGAGataAGTGCATTAgagGTTGTACACC	5	1.68751
2511	GATAAAATGAGctaAGTGCATTAccaGTTGTACACC	5	1.32041
2513	GATAAAATGAGcttAGTGCATTAgtcGTTGTACACC	5	1.35654
2514	GATAAAATGAGtgaAGTGCATTAgtgGTTGTACACC	5	1.33341
2515	GATAAAATGAGtggAGTGCATTAggaGTTGTACACC	5	1.28803
2518	GATAAAATGAGccgAGTGCATTAacgGTTGTACACC	5	1.20968
2520	GATAAAATGAGgggAGTGCATTAtgcGTTGTACACC	5	1.34905
2523	GATAAAATGAGttcAGTGCATTAcgcGTTGTACACC	5	1.29235
2524	GATAAAATGAGtcgAGTGCATTAcggGTTGTACACC	5	1.41571
2525	GATAAAATGAGctaAGTGCATTAgttGTTGTACACC	5	1.66411
2530	GATAAAATGAGcggAGTGCATTAatcGTTGTACACC	5	1.35596
2532	GATAAAATGAGatgAGTGCATTAacgGTTGTACACC	5	1.1468
2533	GATAAAATGAGtgaAGTGCATTAtggGTTGTACACC	5	1.57161
2540	GATAAAATGAGtacAGTGCATTAcctGTTGTACACC	5	1.55327
2542	GATAAAATGAGgctAGTGCATTAgagGTTGTACACC	5	1.62221
2546	GATAAAATGAGgtaAGTGCATTAggaGTTGTACACC	5	1.40081
2547	GATAAAATGAGggcAGTGCATTAaggGTTGTACACC	5	1.59475
2548	GATAAAATGAGataAGTGCATTAcccGTTGTACACC	5	1.51206
2552	GATAAAATGAGgcgAGTGCATTAcagGTTGTACACC	5	1.53149
2554	GATAAAATGAGattAGTGCATTAgggGTTGTACACC	5	1.602
2555	GATAAAATGAGtcgAGTGCATTAgacGTTGTACACC	5	1.32021
2559	GATAAAATGAGaaaAGTGCATTAacgGTTGTACACC	5	1.7329
2560	GATAAAATGAGggcAGTGCATTAacgGTTGTACACC	5	1.16874
2563	GATAAAATGAGcacAGTGCATTAaccGTTGTACACC	5	1.23344
2568	GATAAAATGAGcatAGTGCATTAtggGTTGTACACC	5	1.50124
2570	GATAAAATGAGagtAGTGCATTAaagGTTGTACACC	5	1.60512
2572	GATAAAATGAGagaAGTGCATTAcggGTTGTACACC	5	1.58951
2577	GATAAAATGAGgagAGTGCATTActcGTTGTACACC	5	1.38947
2580	GATAAAATGAGtcaAGTGCATTAcgtGTTGTACACC	5	1.4918
2586	GATAAAATGAGgggAGTGCATTAggaGTTGTACACC	5	1.33586
2587	GATAAAATGAGgcgAGTGCATTAaatGTTGTACACC	5	1.68749
2589	GATAAAATGAGtctAGTGCATTAaccGTTGTACACC	5	1.20178
2594	GATAAAATGAGatgAGTGCATTAaagGTTGTACACC	5	1.62684
2603	GATAAAATGAGgcaAGTGCATTAaagGTTGTACACC	5	1.77468
2604	GATAAAATGAGatgAGTGCATTAaacGTTGTACACC	5	1.40935
2606	GATAAAATGAGcacAGTGCATTAcgcGTTGTACACC	5	1.32482
2607	GATAAAATGAGcgtAGTGCATTActgGTTGTACACC	5	1.29763
2610	GATAAAATGAGattAGTGCATTAaacGTTGTACACC	5	1.47102
2616	GATAAAATGAGctcAGTGCATTAgccGTTGTACACC	5	1.43713
2617	GATAAAATGAGgctAGTGCATTAactGTTGTACACC	5	1.48183
2618	GATAAAATGAGggaAGTGCATTAgtcGTTGTACACC	5	1.4306
2619	GATAAAATGAGgtcAGTGCATTAcatGTTGTACACC	5	1.41444
2620	GATAAAATGAGcagAGTGCATTAgaaGTTGTACACC	5	1.37916
2629	GATAAAATGAGcttAGTGCATTAtggGTTGTACACC	5	1.49971
2630	GATAAAATGAGatgAGTGCATTAcgcGTTGTACACC	5	1.29775
2632	GATAAAATGAGatgAGTGCATTAcccGTTGTACACC	5	1.31847
2637	GATAAAATGAGggtAGTGCATTAtctGTTGTACACC	5	1.3669
2638	GATAAAATGAGcatAGTGCATTAgtgGTTGTACACC	5	1.24969
2640	GATAAAATGAGttcAGTGCATTAgccGTTGTACACC	5	1.37283
2642	GATAAAATGAGcacAGTGCATTAgacGTTGTACACC	5	1.33474
2643	GATAAAATGAGctaAGTGCATTActcGTTGTACACC	5	1.62262
2648	GATAAAATGAGcgcAGTGCATTAaacGTTGTACACC	5	1.43462
2652	GATAAAATGAGagtAGTGCATTAgatGTTGTACACC	5	1.47454
2656	GATAAAATGAGgatAGTGCATTAcaaGTTGTACACC	5	1.24893
2660	GATAAAATGAGctcAGTGCATTAcggGTTGTACACC	5	1.46237
2661	GATAAAATGAGagtAGTGCATTAgcgGTTGTACACC	5	1.28334
2663	GATAAAATGAGaaaAGTGCATTAaacGTTGTACACC	5	1.91679
2666	GATAAAATGAGgaaAGTGCATTAattGTTGTACACC	5	1.83905
2667	GATAAAATGAGctcAGTGCATTAaacGTTGTACACC	5	1.4673
2672	GATAAAATGAGcttAGTGCATTAagaGTTGTACACC	5	1.30829
2677	GATAAAATGAGtagAGTGCATTAgtcGTTGTACACC	5	1.34861
2678	GATAAAATGAGccaAGTGCATTAcagGTTGTACACC	5	1.62119
2679	GATAAAATGAGatgAGTGCATTAaggGTTGTACACC	5	1.57874
2684	GATAAAATGAGcaaAGTGCATTActcGTTGTACACC	5	1.7568
2691	GATAAAATGAGattAGTGCATTAaggGTTGTACACC	5	1.63403
2692	GATAAAATGAGagaAGTGCATTAaacGTTGTACACC	5	1.59404
2694	GATAAAATGAGtaaAGTGCATTAggaGTTGTACACC	5	1.72807
2696	GATAAAATGAGcgcAGTGCATTAcgcGTTGTACACC	5	1.32514
2697	GATAAAATGAGaaaAGTGCATTAcccGTTGTACACC	5	1.85099
2698	GATAAAATGAGataAGTGCATTAgacGTTGTACACC	5	1.50283
2699	GATAAAATGAGccgAGTGCATTAaacGTTGTACACC	5	1.46098
2701	GATAAAATGAGcggAGTGCATTAtctGTTGTACACC	5	1.42753
2704	GATAAAATGAGtgcAGTGCATTAacgGTTGTACACC	5	1.15809
2706	GATAAAATGAGtatAGTGCATTActtGTTGTACACC	5	1.6136
2707	GATAAAATGAGcaaAGTGCATTAgaaGTTGTACACC	5	1.69769
2708	GATAAAATGAGgttAGTGCATTAcgaGTTGTACACC	5	1.1973
2711	GATAAAATGAGccgAGTGCATTAccgGTTGTACACC	5	1.26274
2712	GATAAAATGAGtcaAGTGCATTAggtGTTGTACACC	5	1.54893
2713	GATAAAATGAGgggAGTGCATTAcgaGTTGTACACC	5	1.22401
2717	GATAAAATGAGgtcAGTGCATTAggcGTTGTACACC	5	1.35476
2720	GATAAAATGAGgtgAGTGCATTAtcgGTTGTACACC	5	1.07784
2721	GATAAAATGAGccgAGTGCATTAcatGTTGTACACC	5	1.52514
2723	GATAAAATGAGtaaAGTGCATTAacaGTTGTACACC	5	1.46552
2726	GATAAAATGAGagaAGTGCATTAcgtGTTGTACACC	5	1.53319
2730	GATAAAATGAGtagAGTGCATTAtccGTTGTACACC	5	1.33295
2736	GATAAAATGAGagaAGTGCATTAgcgGTTGTACACC	5	1.50726
2739	GATAAAATGAGgatAGTGCATTAtacGTTGTACACC	5	1.30956
2740	GATAAAATGAGtgaAGTGCATTAtgcGTTGTACACC	5	1.4508
2742	GATAAAATGAGaatAGTGCATTAgctGTTGTACACC	5	1.611
2745	GATAAAATGAGaatAGTGCATTAaatGTTGTACACC	5	1.67169
2750	GATAAAATGAGtttAGTGCATTAccaGTTGTACACC	5	1.18557
2751	GATAAAATGAGtcgAGTGCATTAcctGTTGTACACC	5	1.51433
2753	GATAAAATGAGggcAGTGCATTAaagGTTGTACACC	5	1.64238
2755	GATAAAATGAGcgaAGTGCATTAtgcGTTGTACACC	5	1.46088
2757	GATAAAATGAGgatAGTGCATTAagaGTTGTACACC	5	1.20999
2760	GATAAAATGAGatgAGTGCATTAcatGTTGTACACC	5	1.47576
2762	GATAAAATGAGtgtAGTGCATTAtatGTTGTACACC	5	1.47628
2763	GATAAAATGAGcaaAGTGCATTAcaaGTTGTACACC	5	1.67124
2768	GATAAAATGAGgttAGTGCATTAaaaGTTGTACACC	5	1.66315
2769	GATAAAATGAGgacAGTGCATTAcctGTTGTACACC	5	1.44618
2771	GATAAAATGAGtggAGTGCATTAtccGTTGTACACC	5	1.26834
2773	GATAAAATGAGcttAGTGCATTAgtgGTTGTACACC	5	1.24785
2775	GATAAAATGAGtgaAGTGCATTAggaGTTGTACACC	5	1.43854
2776	GATAAAATGAGattAGTGCATTAgcgGTTGTACACC	5	1.37651
2778	GATAAAATGAGcgcAGTGCATTAaggGTTGTACACC	5	1.60133
2779	GATAAAATGAGgcgAGTGCATTAcatGTTGTACACC	5	1.53357
2780	GATAAAATGAGtcaAGTGCATTAgccGTTGTACACC	5	1.52583
2781	GATAAAATGAGgtcAGTGCATTAaggGTTGTACACC	5	1.52157
2782	GATAAAATGAGtcgAGTGCATTAcccGTTGTACACC	5	1.3307
2783	GATAAAATGAGctcAGTGCATTAagtGTTGTACACC	5	1.4995
2786	GATAAAATGAGgaaAGTGCATTAgttGTTGTACACC	5	1.7576
2787	GATAAAATGAGcacAGTGCATTAgatGTTGTACACC	5	1.52165
2790	GATAAAATGAGtttAGTGCATTAtggGTTGTACACC	5	1.56316
2792	GATAAAATGAGcatAGTGCATTAattGTTGTACACC	5	1.59203
2794	GATAAAATGAGcggAGTGCATTAtgcGTTGTACACC	5	1.32073
2796	GATAAAATGAGgttAGTGCATTAgcaGTTGTACACC	5	1.13944
2797	GATAAAATGAGccgAGTGCATTAcagGTTGTACACC	5	1.52305
2799	GATAAAATGAGcctAGTGCATTAcctGTTGTACACC	5	1.54771
2800	GATAAAATGAGccaAGTGCATTAcacGTTGTACACC	5	1.44841
2810	GATAAAATGAGggtAGTGCATTAgcaGTTGTACACC	5	1.05734
2813	GATAAAATGAGctaAGTGCATTAgcaGTTGTACACC	5	1.39975
2816	GATAAAATGAGgtgAGTGCATTAcgaGTTGTACACC	5	1.11716
2824	GATAAAATGAGaaaAGTGCATTAcgcGTTGTACACC	5	1.83629
2826	GATAAAATGAGggcAGTGCATTAggtGTTGTACACC	5	1.42143
2828	GATAAAATGAGtacAGTGCATTAggcGTTGTACACC	5	1.47121
2831	GATAAAATGAGgacAGTGCATTAaacGTTGTACACC	5	1.34793
2833	GATAAAATGAGcgtAGTGCATTAtcgGTTGTACACC	5	1.11306
2836	GATAAAATGAGcgaAGTGCATTAtggGTTGTACACC	5	1.58092
2841	GATAAAATGAGcggAGTGCATTAatgGTTGTACACC	5	1.28516
2843	GATAAAATGAGggtAGTGCATTAtacGTTGTACACC	5	1.28585
2844	GATAAAATGAGagtAGTGCATTAgccGTTGTACACC	5	1.35221
2845	GATAAAATGAGtgtAGTGCATTAtccGTTGTACACC	5	1.24628
2848	GATAAAATGAGttgAGTGCATTAtcgGTTGTACACC	5	1.18933
2849	GATAAAATGAGggcAGTGCATTAcatGTTGTACACC	5	1.49288
2851	GATAAAATGAGgatAGTGCATTAattGTTGTACACC	5	1.51077
2852	GATAAAATGAGtatAGTGCATTActcGTTGTACACC	5	1.4768
2853	GATAAAATGAGggcAGTGCATTAcgcGTTGTACACC	5	1.31718
2855	GATAAAATGAGttaAGTGCATTAtatGTTGTACACC	5	1.6598
2856	GATAAAATGAGgcaAGTGCATTAgatGTTGTACACC	5	1.6575
2859	GATAAAATGAGcacAGTGCATTAgagGTTGTACACC	5	1.53971
2860	GATAAAATGAGgcaAGTGCATTAaccGTTGTACACC	5	1.39759
2867	GATAAAATGAGcgtAGTGCATTAacaGTTGTACACC	5	0.879228
2870	GATAAAATGAGttcAGTGCATTAagcGTTGTACACC	5	1.44322
2874	GATAAAATGAGtacAGTGCATTAacgGTTGTACACC	5	1.21119
2877	GATAAAATGAGgagAGTGCATTAgaaGTTGTACACC	5	1.31395
2878	GATAAAATGAGtatAGTGCATTAtacGTTGTACACC	5	1.42926
2881	GATAAAATGAGtttAGTGCATTAgtcGTTGTACACC	5	1.42637
2882	GATAAAATGAGcacAGTGCATTAggcGTTGTACACC	5	1.44347
2885	GATAAAATGAGtcaAGTGCATTAcctGTTGTACACC	5	1.64022
2889	GATAAAATGAGtagAGTGCATTAcaaGTTGTACACC	5	1.33637
2890	GATAAAATGAGcaaAGTGCATTAccaGTTGTACACC	5	1.4822
2891	GATAAAATGAGcgaAGTGCATTAtccGTTGTACACC	5	1.43122
2892	GATAAAATGAGgagAGTGCATTAgtcGTTGTACACC	5	1.29235
2895	GATAAAATGAGttcAGTGCATTAgacGTTGTACACC	5	1.30253
2897	GATAAAATGAGaggAGTGCATTAcccGTTGTACACC	5	1.38455
2898	GATAAAATGAGagtAGTGCATTAcacGTTGTACACC	5	1.25338
2899	GATAAAATGAGcagAGTGCATTAatcGTTGTACACC	5	1.4085
2904	GATAAAATGAGataAGTGCATTAggcGTTGTACACC	5	1.60018
2905	GATAAAATGAGtttAGTGCATTAaaaGTTGTACACC	5	1.75759
2910	GATAAAATGAGataAGTGCATTAaggGTTGTACACC	5	1.74367
2917	GATAAAATGAGagaAGTGCATTAagcGTTGTACACC	5	1.62836
2920	GATAAAATGAGgtaAGTGCATTAcgaGTTGTACACC	5	1.29459
2924	GATAAAATGAGtctAGTGCATTAaatGTTGTACACC	5	1.63326
2927	GATAAAATGAGgctAGTGCATTAccgGTTGTACACC	5	1.33348
2928	GATAAAATGAGgctAGTGCATTAggtGTTGTACACC	5	1.51707
2929	GATAAAATGAGgtaAGTGCATTAtgcGTTGTACACC	5	1.41339
2930	GATAAAATGAGgagAGTGCATTAtctGTTGTACACC	5	1.41685
2933	GATAAAATGAGgggAGTGCATTAtctGTTGTACACC	5	1.45377
2934	GATAAAATGAGtttAGTGCATTAtacGTTGTACACC	5	1.46861
2935	GATAAAATGAGcggAGTGCATTActgGTTGTACACC	5	1.33462
2941	GATAAAATGAGtggAGTGCATTActtGTTGTACACC	5	1.52771
2942	GATAAAATGAGgtcAGTGCATTAagcGTTGTACACC	5	1.3855
2943	GATAAAATGAGtttAGTGCATTAtctGTTGTACACC	5	1.54007
2946	GATAAAATGAGctcAGTGCATTAggtGTTGTACACC	5	1.46163
2947	GATAAAATGAGgatAGTGCATTAgcaGTTGTACACC	5	1.08605
2948	GATAAAATGAGtgtAGTGCATTActgGTTGTACACC	5	1.29455
2949	GATAAAATGAGccgAGTGCATTAaggGTTGTACACC	5	1.62499
2952	GATAAAATGAGgcaAGTGCATTAgagGTTGTACACC	5	1.67409
2961	GATAAAATGAGattAGTGCATTAgatGTTGTACACC	5	1.5563
2965	GATAAAATGAGctcAGTGCATTAgatGTTGTACACC	5	1.55278
2968	GATAAAATGAGgtaAGTGCATTAtgtGTTGTACACC	5	1.42233
2973	GATAAAATGAGgaaAGTGCATTAtacGTTGTACACC	5	1.67768
2974	GATAAAATGAGgaaAGTGCATTAtagGTTGTACACC	5	1.81064
2977	GATAAAATGAGtgcAGTGCATTAggtGTTGTACACC	5	1.41269
2983	GATAAAATGAGcagAGTGCATTAgttGTTGTACACC	5	1.49754
2984	GATAAAATGAGtgcAGTGCATTAgctGTTGTACACC	5	1.58128
2985	GATAAAATGAGggcAGTGCATTAcacGTTGTACACC	5	1.30075
2986	GATAAAATGAGgggAGTGCATTAtcgGTTGTACACC	5	1.18824
2988	GATAAAATGAGtgaAGTGCATTAcgaGTTGTACACC	5	1.33532
2989	GATAAAATGAGgagAGTGCATTAtacGTTGTACACC	5	1.33883
2990	GATAAAATGAGctaAGTGCATTAtccGTTGTACACC	5	1.52659
2992	GATAAAATGAGgtgAGTGCATTActtGTTGTACACC	5	1.48634
2993	GATAAAATGAGcctAGTGCATTAgctGTTGTACACC	5	1.61524
2995	GATAAAATGAGctgAGTGCATTAtctGTTGTACACC	5	1.51535
2996	GATAAAATGAGaagAGTGCATTAgccGTTGTACACC	5	1.34738
3000	GATAAAATGAGtgaAGTGCATTAaaaGTTGTACACC	5	1.76511
3006	GATAAAATGAGaaaAGTGCATTAactGTTGTACACC	5	1.88462
3011	GATAAAATGAGatgAGTGCATTAgatGTTGTACACC	5	1.49814
3012	GATAAAATGAGcaaAGTGCATTAtccGTTGTACACC	5	1.6685
3014	GATAAAATGAGcggAGTGCATTAtccGTTGTACACC	5	1.28786
3017	GATAAAATGAGttcAGTGCATTAcagGTTGTACACC	5	1.46885
3018	GATAAAATGAGgtcAGTGCATTAcccGTTGTACACC	5	1.24945
3019	GATAAAATGAGgaaAGTGCATTActtGTTGTACACC	5	1.83727
3020	GATAAAATGAGctaAGTGCATTAagaGTTGTACACC	5	1.49795
3021	GATAAAATGAGtatAGTGCATTAtggGTTGTACACC	5	1.52624
3023	GATAAAATGAGagtAGTGCATTAgagGTTGTACACC	5	1.49316
3030	GATAAAATGAGcgaAGTGCATTAgaaGTTGTACACC	5	1.46515
3034	GATAAAATGAGataAGTGCATTAcacGTTGTACACC	5	1.47956
3040	GATAAAATGAGgggAGTGCATTAattGTTGTACACC	5	1.57033
3041	GATAAAATGAGttaAGTGCATTAagaGTTGTACACC	5	1.42903
3042	GATAAAATGAGtaaAGTGCATTAgcaGTTGTACACC	5	1.60147
3043	GATAAAATGAGcaaAGTGCATTAagaGTTGTACACC	5	1.64234
3045	GATAAAATGAGgacAGTGCATTAgagGTTGTACACC	5	1.45957
3048	GATAAAATGAGgggAGTGCATTAgcaGTTGTACACC	5	1.16748
3061	GATAAAATGAGggaAGTGCATTAatcGTTGTACACC	5	1.47807
3063	GATAAAATGAGcctAGTGCATTAcccGTTGTACACC	5	1.36856
3067	GATAAAATGAGcatAGTGCATTAgttGTTGTACACC	5	1.4972
3070	GATAAAATGAGcgaAGTGCATTAgttGTTGTACACC	5	1.57708
3071	GATAAAATGAGcacAGTGCATTAaagGTTGTACACC	5	1.64851
3072	GATAAAATGAGaagAGTGCATTAcctGTTGTACACC	5	1.47567
3073	GATAAAATGAGctaAGTGCATTAcgaGTTGTACACC	5	1.44724
3077	GATAAAATGAGccaAGTGCATTAcggGTTGTACACC	5	1.5584
3078	GATAAAATGAGtcgAGTGCATTAcgtGTTGTACACC	5	1.35217
3081	GATAAAATGAGtggAGTGCATTAgttGTTGTACACC	5	1.4309
3082	GATAAAATGAGcacAGTGCATTAacgGTTGTACACC	5	1.17734
3083	GATAAAATGAGagtAGTGCATTAcgtGTTGTACACC	5	1.3137
3087	GATAAAATGAGcgaAGTGCATTAtcgGTTGTACACC	5	1.31382
3088	GATAAAATGAGcaaAGTGCATTActtGTTGTACACC	5	1.87326
3098	GATAAAATGAGgaaAGTGCATTAatgGTTGTACACC	5	1.62586
3101	GATAAAATGAGcggAGTGCATTAtggGTTGTACACC	5	1.4524
3115	GATAAAATGAGttaAGTGCATTAatgGTTGTACACC	5	1.45664
3116	GATAAAATGAGcgtAGTGCATTAtggGTTGTACACC	5	1.41848
3117	GATAAAATGAGtctAGTGCATTAgggGTTGTACACC	5	1.54359
3118	GATAAAATGAGaagAGTGCATTAggtGTTGTACACC	5	1.37349
3121	GATAAAATGAGctgAGTGCATTAccaGTTGTACACC	5	1.15327
3125	GATAAAATGAGcagAGTGCATTAagaGTTGTACACC	5	1.31043
3128	GATAAAATGAGctgAGTGCATTAatgGTTGTACACC	5	1.38206
3130	GATAAAATGAGcttAGTGCATTAatgGTTGTACACC	5	1.33839
3138	GATAAAATGAGattAGTGCATTAgctGTTGTACACC	5	1.62851
3140	GATAAAATGAGttgAGTGCATTActgGTTGTACACC	5	1.36361
3143	GATAAAATGAGctgAGTGCATTAggaGTTGTACACC	5	1.40262
3146	GATAAAATGAGtgtAGTGCATTAtggGTTGTACACC	5	1.41566
3151	GATAAAATGAGttcAGTGCATTAgatGTTGTACACC	5	1.49347
3158	GATAAAATGAGccaAGTGCATTAcccGTTGTACACC	5	1.48159
3162	GATAAAATGAGctcAGTGCATTAcctGTTGTACACC	5	1.55804
3164	GATAAAATGAGataAGTGCATTAcctGTTGTACACC	5	1.67594
3170	GATAAAATGAGggcAGTGCATTAgcgGTTGTACACC	5	1.32964
3177	GATAAAATGAGccgAGTGCATTAgagGTTGTACACC	5	1.56458
3181	GATAAAATGAGctcAGTGCATTAcagGTTGTACACC	5	1.52911
3184	GATAAAATGAGtctAGTGCATTAgacGTTGTACACC	5	1.30554
3185	GATAAAATGAGcaaAGTGCATTAtgcGTTGTACACC	5	1.69401
3186	GATAAAATGAGggtAGTGCATTAattGTTGTACACC	5	1.49026
3187	GATAAAATGAGgtcAGTGCATTAgctGTTGTACACC	5	1.51564
3191	GATAAAATGAGggcAGTGCATTAgatGTTGTACACC	5	1.51501
3193	GATAAAATGAGttcAGTGCATTAcctGTTGTACACC	5	1.49894
3194	GATAAAATGAGccaAGTGCATTAgagGTTGTACACC	5	1.66026
3198	GATAAAATGAGtatAGTGCATTAtccGTTGTACACC	5	1.37058
3199	GATAAAATGAGaagAGTGCATTAaagGTTGTACACC	5	1.60106
3203	GATAAAATGAGtatAGTGCATTAattGTTGTACACC	5	1.61563
3213	GATAAAATGAGcggAGTGCATTAtacGTTGTACACC	5	1.35013
3214	GATAAAATGAGaagAGTGCATTAcacGTTGTACACC	5	1.24818
3215	GATAAAATGAGctcAGTGCATTAgggGTTGTACACC	5	1.59858
3219	GATAAAATGAGcacAGTGCATTAactGTTGTACACC	5	1.39103
3221	GATAAAATGAGtcaAGTGCATTAcacGTTGTACACC	5	1.43898
3225	GATAAAATGAGagtAGTGCATTAggtGTTGTACACC	5	1.37822
3226	GATAAAATGAGagaAGTGCATTAcatGTTGTACACC	5	1.65305
3229	GATAAAATGAGctaAGTGCATTAgtcGTTGTACACC	5	1.54027
3231	GATAAAATGAGttgAGTGCATTAtggGTTGTACACC	5	1.47908
3236	GATAAAATGAGcggAGTGCATTAacaGTTGTACACC	5	0.932967
3238	GATAAAATGAGgcaAGTGCATTAccgGTTGTACACC	5	1.39614
3239	GATAAAATGAGcaaAGTGCATTAtgtGTTGTACACC	5	1.70147
3244	GATAAAATGAGcagAGTGCATTAtctGTTGTACACC	5	1.47753
3246	GATAAAATGAGcctAGTGCATTAagcGTTGTACACC	5	1.4938
3248	GATAAAATGAGctcAGTGCATTAcacGTTGTACACC	5	1.34456
3252	GATAAAATGAGggtAGTGCATTActcGTTGTACACC	5	1.3385
3253	GATAAAATGAGgcaAGTGCATTAggtGTTGTACACC	5	1.57243
3255	GATAAAATGAGctaAGTGCATTAtctGTTGTACACC	5	1.64612
3259	GATAAAATGAGgcaAGTGCATTAgcgGTTGTACACC	5	1.48997
3265	GATAAAATGAGaaaAGTGCATTAagcGTTGTACACC	5	1.94542
3266	GATAAAATGAGgacAGTGCATTAcgcGTTGTACACC	5	1.23077
3271	GATAAAATGAGccaAGTGCATTAgctGTTGTACACC	5	1.71207
3272	GATAAAATGAGgttAGTGCATTAgttGTTGTACACC	5	1.45199
3278	GATAAAATGAGcgtAGTGCATTAcaaGTTGTACACC	5	1.25312
3279	GATAAAATGAGgacAGTGCATTAggtGTTGTACACC	5	1.34175
3282	GATAAAATGAGtctAGTGCATTAgcgGTTGTACACC	5	1.30807
3285	GATAAAATGAGcttAGTGCATTAtccGTTGTACACC	5	1.34098
3288	GATAAAATGAGcggAGTGCATTAgttGTTGTACACC	5	1.44823
3290	GATAAAATGAGataAGTGCATTAgctGTTGTACACC	5	1.7385
3291	GATAAAATGAGtatAGTGCATTActgGTTGTACACC	5	1.41462
3295	GATAAAATGAGcgtAGTGCATTAgaaGTTGTACACC	5	1.28819
3296	GATAAAATGAGcagAGTGCATTAtggGTTGTACACC	5	1.50158
3301	GATAAAATGAGgcaAGTGCATTAactGTTGTACACC	5	1.53846
3311	GATAAAATGAGgttAGTGCATTAtctGTTGTACACC	5	1.43135
3315	GATAAAATGAGgttAGTGCATTAtagGTTGTACACC	5	1.51577
3317	GATAAAATGAGggcAGTGCATTAaacGTTGTACACC	5	1.42726
3319	GATAAAATGAGtgcAGTGCATTAaatGTTGTACACC	5	1.64307
3329	GATAAAATGAGaaaAGTGCATTAgggGTTGTACACC	5	2.01906
3338	GATAAAATGAGcgtAGTGCATTAtccGTTGTACACC	5	1.24947
3341	GATAAAATGAGtcaAGTGCATTAgagGTTGTACACC	5	1.65204
3343	GATAAAATGAGgaaAGTGCATTAtggGTTGTACACC	5	1.76104
3352	GATAAAATGAGcggAGTGCATTActtGTTGTACACC	5	1.54395
3354	GATAAAATGAGttaAGTGCATTAtgcGTTGTACACC	5	1.48812
3362	GATAAAATGAGgtaAGTGCATTAgtcGTTGTACACC	5	1.39782
3365	GATAAAATGAGgcgAGTGCATTAaagGTTGTACACC	5	1.67946
3373	GATAAAATGAGagtAGTGCATTAaggGTTGTACACC	5	1.55636
3378	GATAAAATGAGgctAGTGCATTAcccGTTGTACACC	5	1.43882
3382	GATAAAATGAGattAGTGCATTAcagGTTGTACACC	5	1.53269
3384	GATAAAATGAGgtgAGTGCATTAgaaGTTGTACACC	5	1.25788
3388	GATAAAATGAGcatAGTGCATTAaaaGTTGTACACC	5	1.70276
3392	GATAAAATGAGgaaAGTGCATTAccaGTTGTACACC	5	1.43644
3393	GATAAAATGAGgaaAGTGCATTAaaaGTTGTACACC	5	1.9357
3395	GATAAAATGAGgaaAGTGCATTAtctGTTGTACACC	5	1.74058
3398	GATAAAATGAGccaAGTGCATTAaatGTTGTACACC	5	1.7693
3399	GATAAAATGAGccgAGTGCATTAgccGTTGTACACC	5	1.43067
3400	GATAAAATGAGgagAGTGCATTAatgGTTGTACACC	5	1.27329
3402	GATAAAATGAGtctAGTGCATTAgctGTTGTACACC	5	1.57109
3403	GATAAAATGAGgatAGTGCATTAtggGTTGTACACC	5	1.41477
3404	GATAAAATGAGtgtAGTGCATTActcGTTGTACACC	5	1.36222
3406	GATAAAATGAGgcgAGTGCATTAcgcGTTGTACACC	5	1.36313
3407	GATAAAATGAGctaAGTGCATTAaaaGTTGTACACC	5	1.85122
3408	GATAAAATGAGctaAGTGCATTAtacGTTGTACACC	5	1.57947
3411	GATAAAATGAGaaaAGTGCATTAaagGTTGTACACC	5	2.08192
3421	GATAAAATGAGtgcAGTGCATTAgacGTTGTACACC	5	1.31779
3426	GATAAAATGAGttgAGTGCATTAtagGTTGTACACC	5	1.53781
3428	GATAAAATGAGggaAGTGCATTAcgaGTTGTACACC	5	1.32992
3432	GATAAAATGAGaagAGTGCATTAcggGTTGTACACC	5	1.37428
3437	GATAAAATGAGttcAGTGCATTAgggGTTGTACACC	5	1.54104
3438	GATAAAATGAGctcAGTGCATTAgcgGTTGTACACC	5	1.37253
3439	GATAAAATGAGcggAGTGCATTAtatGTTGTACACC	5	1.51154
3440	GATAAAATGAGgcaAGTGCATTAggcGTTGTACACC	5	1.58603
3441	GATAAAATGAGaatAGTGCATTAcgcGTTGTACACC	5	1.34352
3443	GATAAAATGAGtagAGTGCATTAgttGTTGTACACC	5	1.48847
3447	GATAAAATGAGcctAGTGCATTAaagGTTGTACACC	5	1.66769
3449	GATAAAATGAGctcAGTGCATTAgagGTTGTACACC	5	1.57048
3450	GATAAAATGAGtcgAGTGCATTAcgcGTTGTACACC	5	1.31017
3454	GATAAAATGAGtagAGTGCATTAaaaGTTGTACACC	5	1.69509
3461	GATAAAATGAGtttAGTGCATTAgtgGTTGTACACC	5	1.32343
3466	GATAAAATGAGcatAGTGCATTAatcGTTGTACACC	5	1.40814
3470	GATAAAATGAGgtgAGTGCATTAattGTTGTACACC	5	1.48854
3471	GATAAAATGAGgcaAGTGCATTAcacGTTGTACACC	5	1.46425
3472	GATAAAATGAGtacAGTGCATTAcgcGTTGTACACC	5	1.35499
3473	GATAAAATGAGaatAGTGCATTAgccGTTGTACACC	5	1.4211
3475	GATAAAATGAGttaAGTGCATTAattGTTGTACACC	5	1.69129
3482	GATAAAATGAGgatAGTGCATTAaaaGTTGTACACC	5	1.62704
3488	GATAAAATGAGagaAGTGCATTAcacGTTGTACACC	5	1.48184
3494	GATAAAATGAGtagAGTGCATTActgGTTGTACACC	5	1.37819
3497	GATAAAATGAGcatAGTGCATTAgcaGTTGTACACC	5	1.19651
3499	GATAAAATGAGgttAGTGCATTAcaaGTTGTACACC	5	1.29562
3500	GATAAAATGAGttcAGTGCATTAactGTTGTACACC	5	1.36015
3503	GATAAAATGAGccgAGTGCATTAactGTTGTACACC	5	1.41851
3504	GATAAAATGAGgggAGTGCATTActgGTTGTACACC	5	1.36266
3507	GATAAAATGAGgttAGTGCATTAgtcGTTGTACACC	5	1.30823
3512	GATAAAATGAGttaAGTGCATTAgtcGTTGTACACC	5	1.47333
3516	GATAAAATGAGatgAGTGCATTAactGTTGTACACC	5	1.36528
3519	GATAAAATGAGgtaAGTGCATTAgaaGTTGTACACC	5	1.41781
3524	GATAAAATGAGgtaAGTGCATTActgGTTGTACACC	5	1.42639
3525	GATAAAATGAGtgcAGTGCATTAagcGTTGTACACC	5	1.45701
3527	GATAAAATGAGtgcAGTGCATTAcagGTTGTACACC	5	1.4824
3528	GATAAAATGAGcgaAGTGCATTAaaaGTTGTACACC	5	1.7734
3529	GATAAAATGAGcggAGTGCATTAaaaGTTGTACACC	5	1.65986
3531	GATAAAATGAGtttAGTGCATTAtagGTTGTACACC	5	1.61884
3533	GATAAAATGAGcggAGTGCATTAtagGTTGTACACC	5	1.51217
3538	GATAAAATGAGgctAGTGCATTAagcGTTGTACACC	5	1.55843
3543	GATAAAATGAGttcAGTGCATTAcacGTTGTACACC	5	1.2756
3544	GATAAAATGAGagtAGTGCATTAccgGTTGTACACC	5	1.17309
3545	GATAAAATGAGaggAGTGCATTAaccGTTGTACACC	5	1.27633
3548	GATAAAATGAGaaaAGTGCATTAgcgGTTGTACACC	5	1.84525
3551	GATAAAATGAGatgAGTGCATTAgcgGTTGTACACC	5	1.3104
3553	GATAAAATGAGtggAGTGCATTAgcaGTTGTACACC	5	1.11244
3554	GATAAAATGAGgctAGTGCATTAgcgGTTGTACACC	5	1.43143
3555	GATAAAATGAGgaaAGTGCATTAatcGTTGTACACC	5	1.68238
3559	GATAAAATGAGtgaAGTGCATTAgttGTTGTACACC	5	1.56776
3563	GATAAAATGAGtatAGTGCATTAtcgGTTGTACACC	5	1.24749
3565	GATAAAATGAGgacAGTGCATTAaatGTTGTACACC	5	1.58249
3572	GATAAAATGAGaatAGTGCATTAacgGTTGTACACC	5	1.19835
3573	GATAAAATGAGcaaAGTGCATTAggaGTTGTACACC	5	1.68352
3574	GATAAAATGAGgacAGTGCATTAagtGTTGTACACC	5	1.38291
3577	GATAAAATGAGcgaAGTGCATTActcGTTGTACACC	5	1.53324
3580	GATAAAATGAGtacAGTGCATTAgagGTTGTACACC	5	1.56575
3585	GATAAAATGAGcttAGTGCATTAtacGTTGTACACC	5	1.40089
3586	GATAAAATGAGtacAGTGCATTAcccGTTGTACACC	5	1.37485
3589	GATAAAATGAGtatAGTGCATTAacaGTTGTACACC	5	1.0442
3590	GATAAAATGAGgtcAGTGCATTAacgGTTGTACACC	5	1.06672
3593	GATAAAATGAGccgAGTGCATTAaatGTTGTACACC	5	1.67983
3598	GATAAAATGAGgacAGTGCATTAcgtGTTGTACACC	5	1.27539
3599	GATAAAATGAGcgaAGTGCATTAacaGTTGTACACC	5	1.12261
3602	GATAAAATGAGgttAGTGCATTAtggGTTGTACACC	5	1.45616
3603	GATAAAATGAGtagAGTGCATTActtGTTGTACACC	5	1.58176
3606	GATAAAATGAGtagAGTGCATTAatcGTTGTACACC	5	1.39886
3607	GATAAAATGAGggtAGTGCATTAggaGTTGTACACC	5	1.24076
3608	GATAAAATGAGctaAGTGCATTAtcgGTTGTACACC	5	1.4171
3614	GATAAAATGAGtcgAGTGCATTAgggGTTGTACACC	5	1.55601
3624	GATAAAATGAGctaAGTGCATTActgGTTGTACACC	5	1.56624
3626	GATAAAATGAGcgtAGTGCATTAtacGTTGTACACC	5	1.31357
3627	GATAAAATGAGgcgAGTGCATTAggtGTTGTACACC	5	1.46412
3628	GATAAAATGAGatgAGTGCATTAgctGTTGTACACC	5	1.57303
3630	GATAAAATGAGtctAGTGCATTAaagGTTGTACACC	5	1.62496
3633	GATAAAATGAGccaAGTGCATTAggcGTTGTACACC	5	1.57142
3635	GATAAAATGAGctaAGTGCATTAtggGTTGTACACC	5	1.66774
3637	GATAAAATGAGagtAGTGCATTAaacGTTGTACACC	5	1.38423
3638	GATAAAATGAGataAGTGCATTAaatGTTGTACACC	5	1.79488
3639	GATAAAATGAGttcAGTGCATTAagtGTTGTACACC	5	1.43799
3644	GATAAAATGAGgacAGTGCATTAgatGTTGTACACC	5	1.44051
3645	GATAAAATGAGtaaAGTGCATTAatcGTTGTACACC	5	1.7652
3647	GATAAAATGAGtttAGTGCATTAtcgGTTGTACACC	5	1.29239
3648	GATAAAATGAGcctAGTGCATTAactGTTGTACACC	5	1.41371
3652	GATAAAATGAGataAGTGCATTAcgtGTTGTACACC	5	1.53099
3655	GATAAAATGAGgacAGTGCATTAaggGTTGTACACC	5	1.52416
3657	GATAAAATGAGgctAGTGCATTAaccGTTGTACACC	5	1.335
3660	GATAAAATGAGgacAGTGCATTAggcGTTGTACACC	5	1.35766
3661	GATAAAATGAGggtAGTGCATTAtccGTTGTACACC	5	1.2203
3662	GATAAAATGAGgctAGTGCATTAgctGTTGTACACC	5	1.67519
3669	GATAAAATGAGcagAGTGCATTActgGTTGTACACC	5	1.38798
3672	GATAAAATGAGcagAGTGCATTActcGTTGTACACC	5	1.4513
3673	GATAAAATGAGcgcAGTGCATTAgcgGTTGTACACC	5	1.33753
3675	GATAAAATGAGtcaAGTGCATTAccgGTTGTACACC	5	1.36961
3676	GATAAAATGAGtcaAGTGCATTAaagGTTGTACACC	5	1.75388
3677	GATAAAATGAGagaAGTGCATTAaatGTTGTACACC	5	1.79676
3685	GATAAAATGAGtaaAGTGCATTAattGTTGTACACC	5	1.91511
3687	GATAAAATGAGcatAGTGCATTAtctGTTGTACACC	5	1.47718
3688	GATAAAATGAGaggAGTGCATTAggcGTTGTACACC	5	1.48028
3694	GATAAAATGAGgcaAGTGCATTAcagGTTGTACACC	5	1.63535
3695	GATAAAATGAGgaaAGTGCATTActcGTTGTACACC	5	1.71837
3700	GATAAAATGAGtggAGTGCATTAtcgGTTGTACACC	5	1.1342
3704	GATAAAATGAGcgcAGTGCATTAcacGTTGTACACC	5	1.30881
3706	GATAAAATGAGtagAGTGCATTAtatGTTGTACACC	5	1.55015
3710	GATAAAATGAGaatAGTGCATTAcacGTTGTACACC	5	1.32742
3715	GATAAAATGAGtgaAGTGCATTAatcGTTGTACACC	5	1.48294
3721	GATAAAATGAGatgAGTGCATTAcgtGTTGTACACC	5	1.34014
3725	GATAAAATGAGcagAGTGCATTAcgaGTTGTACACC	5	1.25214
3727	GATAAAATGAGgttAGTGCATTAacaGTTGTACACC	5	0.9388
3728	GATAAAATGAGtagAGTGCATTAccaGTTGTACACC	5	1.09077
3730	GATAAAATGAGcttAGTGCATTAtatGTTGTACACC	5	1.55705
3736	GATAAAATGAGaatAGTGCATTAgcgGTTGTACACC	5	1.35574
3744	GATAAAATGAGccgAGTGCATTAcggGTTGTACACC	5	1.45603
3745	GATAAAATGAGggaAGTGCATTAtgcGTTGTACACC	5	1.44583
3747	GATAAAATGAGgatAGTGCATTAgtgGTTGTACACC	5	1.14437
3752	GATAAAATGAGttgAGTGCATTAacaGTTGTACACC	5	0.97398
3753	GATAAAATGAGtgtAGTGCATTAgtcGTTGTACACC	5	1.263
3757	GATAAAATGAGtagAGTGCATTAtagGTTGTACACC	5	1.55076
3758	GATAAAATGAGtaaAGTGCATTActgGTTGTACACC	5	1.74887
3762	GATAAAATGAGgagAGTGCATTAacaGTTGTACACC	5	0.916543
3763	GATAAAATGAGcgaAGTGCATTAgtcGTTGTACACC	5	1.44581
3764	GATAAAATGAGattAGTGCATTAactGTTGTACACC	5	1.42885
3766	GATAAAATGAGctgAGTGCATTAgtgGTTGTACACC	5	1.29458
3771	GATAAAATGAGcgaAGTGCATTAtctGTTGTACACC	5	1.55809
3772	GATAAAATGAGttcAGTGCATTAaagGTTGTACACC	5	1.62253
3775	GATAAAATGAGaagAGTGCATTAgagGTTGTACACC	5	1.4888
3776	GATAAAATGAGggaAGTGCATTAagaGTTGTACACC	5	1.38494
3778	GATAAAATGAGaaaAGTGCATTAaggGTTGTACACC	5	2.04456
3781	GATAAAATGAGgtcAGTGCATTAaatGTTGTACACC	5	1.58
3786	GATAAAATGAGttgAGTGCATTAcaaGTTGTACACC	5	1.32133
3789	GATAAAATGAGgacAGTGCATTAgccGTTGTACACC	5	1.31502
3800	GATAAAATGAGagtAGTGCATTAcggGTTGTACACC	5	1.37901
3808	GATAAAATGAGcagAGTGCATTAgtgGTTGTACACC	5	1.2501
3811	GATAAAATGAGtgcAGTGCATTAcatGTTGTACACC	5	1.48455
3814	GATAAAATGAGtaaAGTGCATTAtggGTTGTACACC	5	1.84032
3817	GATAAAATGAGttaAGTGCATTAtgtGTTGTACACC	5	1.4966
3819	GATAAAATGAGgacAGTGCATTAaagGTTGTACACC	5	1.57392
3821	GATAAAATGAGttcAGTGCATTAcccGTTGTACACC	5	1.31316
3825	GATAAAATGAGctcAGTGCATTAaggGTTGTACACC	5	1.63068
3827	GATAAAATGAGtgtAGTGCATTAtgcGTTGTACACC	5	1.28022
3831	GATAAAATGAGcgtAGTGCATTAcgaGTTGTACACC	5	1.15118
3832	GATAAAATGAGctcAGTGCATTAagcGTTGTACACC	5	1.50451
3838	GATAAAATGAGagtAGTGCATTAcccGTTGTACACC	5	1.29158
3839	GATAAAATGAGccaAGTGCATTAagcGTTGTACACC	5	1.598
3840	GATAAAATGAGcctAGTGCATTAcagGTTGTACACC	5	1.51858
3842	GATAAAATGAGgtaAGTGCATTAagaGTTGTACACC	5	1.35105
3843	GATAAAATGAGgcgAGTGCATTAagtGTTGTACACC	5	1.50193
3846	GATAAAATGAGataAGTGCATTAactGTTGTACACC	5	1.55304
3849	GATAAAATGAGgtcAGTGCATTAgatGTTGTACACC	5	1.43777
3852	GATAAAATGAGcctAGTGCATTAcgtGTTGTACACC	5	1.38945
3854	GATAAAATGAGcctAGTGCATTAcatGTTGTACACC	5	1.52068
3856	GATAAAATGAGgcaAGTGCATTAaatGTTGTACACC	5	1.78228
3858	GATAAAATGAGggtAGTGCATTAccaGTTGTACACC	5	0.949822
3860	GATAAAATGAGtcgAGTGCATTAaatGTTGTACACC	5	1.64501
3864	GATAAAATGAGaagAGTGCATTAacgGTTGTACACC	5	1.10993
3870	GATAAAATGAGaggAGTGCATTAccgGTTGTACACC	5	1.27474
3874	GATAAAATGAGtatAGTGCATTAatcGTTGTACACC	5	1.43476
3875	GATAAAATGAGaggAGTGCATTAaacGTTGTACACC	5	1.47136
3877	GATAAAATGAGggtAGTGCATTActtGTTGTACACC	5	1.48807
3878	GATAAAATGAGcagAGTGCATTAtagGTTGTACACC	5	1.55946
3882	GATAAAATGAGtcgAGTGCATTAcatGTTGTACACC	5	1.4867
3886	GATAAAATGAGctcAGTGCATTAaagGTTGTACACC	5	1.67728
3887	GATAAAATGAGtgtAGTGCATTAcaaGTTGTACACC	5	1.24994
3889	GATAAAATGAGgatAGTGCATTAtgcGTTGTACACC	5	1.27923
3890	GATAAAATGAGtagAGTGCATTAcgaGTTGTACACC	5	1.24129
3897	GATAAAATGAGtacAGTGCATTAaagGTTGTACACC	5	1.67285
3900	GATAAAATGAGcagAGTGCATTAtatGTTGTACACC	5	1.55885
3902	GATAAAATGAGtcgAGTGCATTAcacGTTGTACACC	5	1.29365
3903	GATAAAATGAGaagAGTGCATTAaggGTTGTACACC	5	1.55217
3909	GATAAAATGAGttgAGTGCATTAgtcGTTGTACACC	5	1.3337
3911	GATAAAATGAGttaAGTGCATTAtggGTTGTACACC	5	1.60612
3913	GATAAAATGAGtgaAGTGCATTAagaGTTGTACACC	5	1.39013
3914	GATAAAATGAGtgaAGTGCATTAtcgGTTGTACACC	5	1.30261
3915	GATAAAATGAGagtAGTGCATTAaccGTTGTACACC	5	1.17482
3919	GATAAAATGAGcgtAGTGCATTAtgcGTTGTACACC	5	1.28333
3922	GATAAAATGAGtttAGTGCATTAtgtGTTGTACACC	5	1.4504
3925	GATAAAATGAGgatAGTGCATTAggaGTTGTACACC	5	1.26531
3926	GATAAAATGAGcatAGTGCATTAgaaGTTGTACACC	5	1.37879
3927	GATAAAATGAGgaaAGTGCATTAcaaGTTGTACACC	5	1.63079
3940	GATAAAATGAGtcaAGTGCATTAcgcGTTGTACACC	5	1.45384
3944	GATAAAATGAGcagAGTGCATTActtGTTGTACACC	5	1.59029
3947	GATAAAATGAGtgtAGTGCATTAtcgGTTGTACACC	5	1.10947
3949	GATAAAATGAGcctAGTGCATTAgacGTTGTACACC	5	1.35836
3952	GATAAAATGAGgacAGTGCATTAaccGTTGTACACC	5	1.13182
3953	GATAAAATGAGtaaAGTGCATTAgttGTTGTACACC	5	1.83703
3955	GATAAAATGAGgacAGTGCATTAagcGTTGTACACC	5	1.38834
3956	GATAAAATGAGgctAGTGCATTAcagGTTGTACACC	5	1.58219
3959	GATAAAATGAGccgAGTGCATTAcgcGTTGTACACC	5	1.35364
3964	GATAAAATGAGctcAGTGCATTAgctGTTGTACACC	5	1.62515
3966	GATAAAATGAGgaaAGTGCATTAacaGTTGTACACC	5	1.36463
3968	GATAAAATGAGcggAGTGCATTAgcaGTTGTACACC	5	1.13464
3969	GATAAAATGAGcagAGTGCATTAgtcGTTGTACACC	5	1.3586
3970	GATAAAATGAGtcaAGTGCATTAaacGTTGTACACC	5	1.55428
3978	GATAAAATGAGgttAGTGCATTAggaGTTGTACACC	5	1.31142
3979	GATAAAATGAGtaaAGTGCATTAcaaGTTGTACACC	5	1.71611
3986	GATAAAATGAGgcgAGTGCATTAgacGTTGTACACC	5	1.37278
3987	GATAAAATGAGttaAGTGCATTAtagGTTGTACACC	5	1.66036
3993	GATAAAATGAGattAGTGCATTAccgGTTGTACACC	5	1.27434
3996	GATAAAATGAGcctAGTGCATTAagtGTTGTACACC	5	1.48876
3999	GATAAAATGAGataAGTGCATTAaccGTTGTACACC	5	1.41363
4002	GATAAAATGAGccgAGTGCATTAaagGTTGTACACC	5	1.67176
4006	GATAAAATGAGatgAGTGCATTAgccGTTGTACACC	5	1.37791
4010	GATAAAATGAGgcgAGTGCATTAgatGTTGTACACC	5	1.55512
4011	GATAAAATGAGgggAGTGCATTAtggGTTGTACACC	5	1.4782
4014	GATAAAATGAGagtAGTGCATTAagtGTTGTACACC	5	1.41832
4015	GATAAAATGAGaaaAGTGCATTAcatGTTGTACACC	5	1.96614
4016	GATAAAATGAGaggAGTGCATTAcacGTTGTACACC	5	1.34899
4019	GATAAAATGAGgtcAGTGCATTAgccGTTGTACACC	5	1.31202
4022	GATAAAATGAGcatAGTGCATTAtccGTTGTACACC	5	1.34269
4023	GATAAAATGAGaggAGTGCATTAcgtGTTGTACACC	5	1.40521
4027	GATAAAATGAGggcAGTGCATTAaatGTTGTACACC	5	1.65059
4028	GATAAAATGAGtgcAGTGCATTAgatGTTGTACACC	5	1.5068
4029	GATAAAATGAGcgcAGTGCATTAagtGTTGTACACC	5	1.46753
4031	GATAAAATGAGggtAGTGCATTAcgaGTTGTACACC	5	1.11945
4036	GATAAAATGAGattAGTGCATTAcctGTTGTACACC	5	1.56155
4038	GATAAAATGAGggaAGTGCATTAtccGTTGTACACC	5	1.41586
4041	GATAAAATGAGgcaAGTGCATTAagcGTTGTACACC	5	1.61237
4043	GATAAAATGAGtcgAGTGCATTAagtGTTGTACACC	5	1.45403
4044	GATAAAATGAGaatAGTGCATTAcgtGTTGTACACC	5	1.38451
4045	GATAAAATGAGagtAGTGCATTAagcGTTGTACACC	5	1.42361
4049	GATAAAATGAGgagAGTGCATTAtgcGTTGTACACC	5	1.30918
4050	GATAAAATGAGggcAGTGCATTAagcGTTGTACACC	5	1.46549
4052	GATAAAATGAGttgAGTGCATTAtatGTTGTACACC	5	1.5372
4057	GATAAAATGAGtcgAGTGCATTAaacGTTGTACACC	5	1.4208
4058	GATAAAATGAGgtaAGTGCATTAacaGTTGTACACC	5	1.06008
4059	GATAAAATGAGgaaAGTGCATTAtccGTTGTACACC	5	1.62799
4060	GATAAAATGAGcacAGTGCATTAcccGTTGTACACC	5	1.34512
4063	GATAAAATGAGctgAGTGCATTAtatGTTGTACACC	5	1.59475
4065	GATAAAATGAGtttAGTGCATTAattGTTGTACACC	5	1.65055
4067	GATAAAATGAGaaaAGTGCATTAcacGTTGTACACC	5	1.82454
4068	GATAAAATGAGcttAGTGCATTAaaaGTTGTACACC	5	1.70141
4069	GATAAAATGAGtagAGTGCATTAgtgGTTGTACACC	5	1.23922
4072	GATAAAATGAGcaaAGTGCATTAtctGTTGTACACC	5	1.77853
4077	GATAAAATGAGggtAGTGCATTAtggGTTGTACACC	5	1.39285
4079	GATAAAATGAGgagAGTGCATTAcaaGTTGTACACC	5	1.27958
4080	GATAAAATGAGtatAGTGCATTAtctGTTGTACACC	5	1.50259
4081	GATAAAATGAGggaAGTGCATTAgttGTTGTACACC	5	1.56315
4083	GATAAAATGAGgttAGTGCATTAtccGTTGTACACC	5	1.29209
4085	GATAAAATGAGgatAGTGCATTAtgtGTTGTACACC	5	1.2891
4086	GATAAAATGAGtgtAGTGCATTAgaaGTTGTACACC	5	1.28509
4087	GATAAAATGAGctgAGTGCATTAacaGTTGTACACC	5	1.06248
4092	GATAAAATGAGtaaAGTGCATTAgtcGTTGTACACC	5	1.72565
4093	GATAAAATGAGgagAGTGCATTActgGTTGTACACC	5	1.3232
4095	GATAAAATGAGaccAGTGCATTAttaGTTGTACACC	0	0

## Sheet: 6 mutations
id	seq	seq_distance	shape_distance
1	GATAAAATGAGcatAGTGCATTAaatGTTGTACACC	6	1.72176
12	GATAAAATGAGtgaAGTGCATTAactGTTGTACACC	6	1.53982
32	GATAAAATGAGgtgAGTGCATTAcctGTTGTACACC	6	1.49427
44	GATAAAATGAGcgtAGTGCATTAcctGTTGTACACC	6	1.51987
47	GATAAAATGAGtatAGTGCATTAgctGTTGTACACC	6	1.6855
59	GATAAAATGAGcggAGTGCATTAgctGTTGTACACC	6	1.61895
61	GATAAAATGAGcaaAGTGCATTAaggGTTGTACACC	6	1.94018
65	GATAAAATGAGcttAGTGCATTAcctGTTGTACACC	6	1.59594
68	GATAAAATGAGtggAGTGCATTAaagGTTGTACACC	6	1.65629
71	GATAAAATGAGgggAGTGCATTAgctGTTGTACACC	6	1.64213
79	GATAAAATGAGgagAGTGCATTAgatGTTGTACACC	6	1.53643
87	GATAAAATGAGgatAGTGCATTAcgtGTTGTACACC	6	1.35449
101	GATAAAATGAGcgaAGTGCATTAgcgGTTGTACACC	6	1.50118
105	GATAAAATGAGtgtAGTGCATTAccgGTTGTACACC	6	1.21964
113	GATAAAATGAGtatAGTGCATTAggtGTTGTACACC	6	1.52845
123	GATAAAATGAGtgaAGTGCATTAacgGTTGTACACC	6	1.34989
126	GATAAAATGAGgaaAGTGCATTAgcgGTTGTACACC	6	1.68982
128	GATAAAATGAGcagAGTGCATTAgatGTTGTACACC	6	1.59256
136	GATAAAATGAGtgtAGTGCATTAagtGTTGTACACC	6	1.45706
138	GATAAAATGAGctaAGTGCATTAggcGTTGTACACC	6	1.68258
139	GATAAAATGAGcatAGTGCATTAgctGTTGTACACC	6	1.6629
149	GATAAAATGAGcgtAGTGCATTAgggGTTGTACACC	6	1.5614
150	GATAAAATGAGgttAGTGCATTAactGTTGTACACC	6	1.42178
152	GATAAAATGAGttgAGTGCATTAacgGTTGTACACC	6	1.24094
159	GATAAAATGAGcgaAGTGCATTAaccGTTGTACACC	6	1.40953
161	GATAAAATGAGgagAGTGCATTAcccGTTGTACACC	6	1.36182
177	GATAAAATGAGtttAGTGCATTAcccGTTGTACACC	6	1.4896
179	GATAAAATGAGttgAGTGCATTAaatGTTGTACACC	6	1.70248
188	GATAAAATGAGtggAGTGCATTAaggGTTGTACACC	6	1.60907
218	GATAAAATGAGtaaAGTGCATTAcgtGTTGTACACC	6	1.7944
221	GATAAAATGAGgtgAGTGCATTAgatGTTGTACACC	6	1.48877
227	GATAAAATGAGcaaAGTGCATTAaccGTTGTACACC	6	1.64993
230	GATAAAATGAGttaAGTGCATTAaatGTTGTACACC	6	1.81394
231	GATAAAATGAGcgtAGTGCATTAgagGTTGTACACC	6	1.53261
232	GATAAAATGAGggaAGTGCATTAagtGTTGTACACC	6	1.60451
245	GATAAAATGAGgaaAGTGCATTAcagGTTGTACACC	6	1.8193
250	GATAAAATGAGcgaAGTGCATTAagcGTTGTACACC	6	1.62273
254	GATAAAATGAGctgAGTGCATTAccgGTTGTACACC	6	1.36064
257	GATAAAATGAGttaAGTGCATTAgatGTTGTACACC	6	1.6915
258	GATAAAATGAGcagAGTGCATTAgccGTTGTACACC	6	1.48002
259	GATAAAATGAGtttAGTGCATTAggcGTTGTACACC	6	1.57898
270	GATAAAATGAGgtaAGTGCATTAaccGTTGTACACC	6	1.36026
279	GATAAAATGAGtgaAGTGCATTAcctGTTGTACACC	6	1.66369
280	GATAAAATGAGtaaAGTGCATTAcgcGTTGTACACC	6	1.76297
288	GATAAAATGAGcgaAGTGCATTAgccGTTGTACACC	6	1.56046
294	GATAAAATGAGttaAGTGCATTAcgtGTTGTACACC	6	1.55329
300	GATAAAATGAGggtAGTGCATTAggcGTTGTACACC	6	1.41059
303	GATAAAATGAGgttAGTGCATTAaacGTTGTACACC	6	1.46416
306	GATAAAATGAGcaaAGTGCATTAgggGTTGTACACC	6	1.91329
308	GATAAAATGAGcagAGTGCATTAagcGTTGTACACC	6	1.54554
311	GATAAAATGAGtagAGTGCATTAaggGTTGTACACC	6	1.66048
314	GATAAAATGAGcgtAGTGCATTAactGTTGTACACC	6	1.38317
315	GATAAAATGAGttgAGTGCATTAgacGTTGTACACC	6	1.39116
316	GATAAAATGAGcgtAGTGCATTAaacGTTGTACACC	6	1.4267
320	GATAAAATGAGcttAGTGCATTAaccGTTGTACACC	6	1.3178
323	GATAAAATGAGtaaAGTGCATTAgggGTTGTACACC	6	1.95261
326	GATAAAATGAGtggAGTGCATTAactGTTGTACACC	6	1.40024
332	GATAAAATGAGgatAGTGCATTAaggGTTGTACACC	6	1.59094
333	GATAAAATGAGggtAGTGCATTAaagGTTGTACACC	6	1.6198
334	GATAAAATGAGtttAGTGCATTAaacGTTGTACACC	6	1.57062
345	GATAAAATGAGgttAGTGCATTAccgGTTGTACACC	6	1.26642
351	GATAAAATGAGtttAGTGCATTAcatGTTGTACACC	6	1.63047
361	GATAAAATGAGttaAGTGCATTAaggGTTGTACACC	6	1.76328
367	GATAAAATGAGtgtAGTGCATTAcatGTTGTACACC	6	1.48966
377	GATAAAATGAGcggAGTGCATTAcgtGTTGTACACC	6	1.39375
385	GATAAAATGAGttaAGTGCATTAcacGTTGTACACC	6	1.50262
387	GATAAAATGAGtgaAGTGCATTAagcGTTGTACACC	6	1.61367
391	GATAAAATGAGgatAGTGCATTAgcgGTTGTACACC	6	1.32508
404	GATAAAATGAGtgtAGTGCATTAgctGTTGTACACC	6	1.58607
413	GATAAAATGAGttaAGTGCATTAactGTTGTACACC	6	1.57503
417	GATAAAATGAGcatAGTGCATTAcctGTTGTACACC	6	1.59738
419	GATAAAATGAGgtaAGTGCATTAactGTTGTACACC	6	1.50463
432	GATAAAATGAGtgaAGTGCATTAcatGTTGTACACC	6	1.63858
434	GATAAAATGAGcagAGTGCATTAactGTTGTACACC	6	1.46827
443	GATAAAATGAGtatAGTGCATTAaagGTTGTACACC	6	1.73583
445	GATAAAATGAGgggAGTGCATTAactGTTGTACACC	6	1.44436
448	GATAAAATGAGctaAGTGCATTAcctGTTGTACACC	6	1.75479
456	GATAAAATGAGtggAGTGCATTAagcGTTGTACACC	6	1.48106
458	GATAAAATGAGgtaAGTGCATTAgctGTTGTACACC	6	1.69539
472	GATAAAATGAGcgaAGTGCATTAcctGTTGTACACC	6	1.67249
475	GATAAAATGAGtgtAGTGCATTAaacGTTGTACACC	6	1.4239
480	GATAAAATGAGcgaAGTGCATTAaatGTTGTACACC	6	1.79166
485	GATAAAATGAGtttAGTGCATTAaccGTTGTACACC	6	1.38958
487	GATAAAATGAGtaaAGTGCATTAaccGTTGTACACC	6	1.69537
498	GATAAAATGAGgtgAGTGCATTAgacGTTGTACACC	6	1.29714
499	GATAAAATGAGcggAGTGCATTAagtGTTGTACACC	6	1.49278
501	GATAAAATGAGcggAGTGCATTAcccGTTGTACACC	6	1.37293
502	GATAAAATGAGctgAGTGCATTAactGTTGTACACC	6	1.50632
503	GATAAAATGAGgagAGTGCATTAgcgGTTGTACACC	6	1.35401
504	GATAAAATGAGggaAGTGCATTAacgGTTGTACACC	6	1.34454
511	GATAAAATGAGgggAGTGCATTAgcgGTTGTACACC	6	1.3926
512	GATAAAATGAGtgtAGTGCATTAcacGTTGTACACC	6	1.29706
526	GATAAAATGAGtgtAGTGCATTAaagGTTGTACACC	6	1.63945
544	GATAAAATGAGgggAGTGCATTAgatGTTGTACACC	6	1.57055
554	GATAAAATGAGtagAGTGCATTAggcGTTGTACACC	6	1.5091
556	GATAAAATGAGgaaAGTGCATTAcccGTTGTACACC	6	1.69609
560	GATAAAATGAGcttAGTGCATTAaatGTTGTACACC	6	1.72043
563	GATAAAATGAGtagAGTGCATTAcacGTTGTACACC	6	1.38055
568	GATAAAATGAGtttAGTGCATTAgggGTTGTACACC	6	1.69391
572	GATAAAATGAGcagAGTGCATTAgctGTTGTACACC	6	1.6632
587	GATAAAATGAGtggAGTGCATTAaatGTTGTACACC	6	1.66444
590	GATAAAATGAGcaaAGTGCATTAaagGTTGTACACC	6	1.97952
596	GATAAAATGAGttgAGTGCATTAcggGTTGTACACC	6	1.4821
597	GATAAAATGAGttgAGTGCATTAaagGTTGTACACC	6	1.69451
600	GATAAAATGAGtggAGTGCATTAcggGTTGTACACC	6	1.43824
601	GATAAAATGAGggaAGTGCATTAcatGTTGTACACC	6	1.63417
608	GATAAAATGAGcatAGTGCATTAagtGTTGTACACC	6	1.54033
611	GATAAAATGAGcagAGTGCATTAcgcGTTGTACACC	6	1.4057
620	GATAAAATGAGggaAGTGCATTAgagGTTGTACACC	6	1.67104
627	GATAAAATGAGgagAGTGCATTAaccGTTGTACACC	6	1.25163
629	GATAAAATGAGttgAGTGCATTAccgGTTGTACACC	6	1.29271
633	GATAAAATGAGgaaAGTGCATTAgctGTTGTACACC	6	1.90073
635	GATAAAATGAGgtgAGTGCATTAcgcGTTGTACACC	6	1.28692
638	GATAAAATGAGgtgAGTGCATTAccgGTTGTACACC	6	1.19094
642	GATAAAATGAGgatAGTGCATTAgggGTTGTACACC	6	1.55803
645	GATAAAATGAGgagAGTGCATTAaagGTTGTACACC	6	1.66217
646	GATAAAATGAGcagAGTGCATTAgagGTTGTACACC	6	1.60983
652	GATAAAATGAGcttAGTGCATTAccgGTTGTACACC	6	1.31626
658	GATAAAATGAGcttAGTGCATTAcacGTTGTACACC	6	1.3883
665	GATAAAATGAGgtgAGTGCATTAactGTTGTACACC	6	1.35499
678	GATAAAATGAGtaaAGTGCATTAcagGTTGTACACC	6	1.89615
681	GATAAAATGAGgaaAGTGCATTAcgtGTTGTACACC	6	1.71299
685	GATAAAATGAGtggAGTGCATTAcagGTTGTACACC	6	1.50605
687	GATAAAATGAGgatAGTGCATTAgccGTTGTACACC	6	1.39188
693	GATAAAATGAGcgaAGTGCATTAacgGTTGTACACC	6	1.36071
695	GATAAAATGAGgtaAGTGCATTAcgcGTTGTACACC	6	1.44363
702	GATAAAATGAGcttAGTGCATTAaacGTTGTACACC	6	1.50748
703	GATAAAATGAGcatAGTGCATTAaagGTTGTACACC	6	1.71389
706	GATAAAATGAGctgAGTGCATTAgggGTTGTACACC	6	1.67147
707	GATAAAATGAGctgAGTGCATTAgagGTTGTACACC	6	1.64461
714	GATAAAATGAGcttAGTGCATTAcagGTTGTACACC	6	1.56771
726	GATAAAATGAGtgaAGTGCATTAaatGTTGTACACC	6	1.78346
732	GATAAAATGAGgtgAGTGCATTAcgtGTTGTACACC	6	1.32966
736	GATAAAATGAGctaAGTGCATTAactGTTGTACACC	6	1.63782
740	GATAAAATGAGcgtAGTGCATTAcacGTTGTACACC	6	1.30013
743	GATAAAATGAGtagAGTGCATTAcagGTTGTACACC	6	1.56085
744	GATAAAATGAGtatAGTGCATTAaccGTTGTACACC	6	1.34792
749	GATAAAATGAGctaAGTGCATTAgatGTTGTACACC	6	1.75011
758	GATAAAATGAGcggAGTGCATTAaagGTTGTACACC	6	1.67128
768	GATAAAATGAGtaaAGTGCATTAaacGTTGTACACC	6	1.84666
770	GATAAAATGAGcgtAGTGCATTAgcgGTTGTACACC	6	1.32904
773	GATAAAATGAGcttAGTGCATTAacgGTTGTACACC	6	1.26545
776	GATAAAATGAGcatAGTGCATTAgatGTTGTACACC	6	1.59225
777	GATAAAATGAGgttAGTGCATTAcggGTTGTACACC	6	1.45922
779	GATAAAATGAGcttAGTGCATTAgacGTTGTACACC	6	1.41307
785	GATAAAATGAGcgaAGTGCATTAaacGTTGTACACC	6	1.58829
792	GATAAAATGAGcgaAGTGCATTAgacGTTGTACACC	6	1.49898
793	GATAAAATGAGgggAGTGCATTAcatGTTGTACACC	6	1.54921
794	GATAAAATGAGtgaAGTGCATTAgccGTTGTACACC	6	1.55103
798	GATAAAATGAGggaAGTGCATTAggcGTTGTACACC	6	1.5828
805	GATAAAATGAGctgAGTGCATTAggtGTTGTACACC	6	1.541
815	GATAAAATGAGcaaAGTGCATTAaacGTTGTACACC	6	1.80504
821	GATAAAATGAGcgaAGTGCATTAcccGTTGTACACC	6	1.50823
830	GATAAAATGAGtaaAGTGCATTAcggGTTGTACACC	6	1.84275
858	GATAAAATGAGgaaAGTGCATTAaccGTTGTACACC	6	1.60895
864	GATAAAATGAGctgAGTGCATTAcacGTTGTACACC	6	1.43044
865	GATAAAATGAGttaAGTGCATTAaagGTTGTACACC	6	1.80647
870	GATAAAATGAGggaAGTGCATTAggtGTTGTACACC	6	1.56918
873	GATAAAATGAGtatAGTGCATTAagtGTTGTACACC	6	1.56471
902	GATAAAATGAGttaAGTGCATTAcgcGTTGTACACC	6	1.51687
905	GATAAAATGAGgagAGTGCATTAgacGTTGTACACC	6	1.35157
912	GATAAAATGAGtggAGTGCATTAccgGTTGTACACC	6	1.24218
916	GATAAAATGAGtagAGTGCATTAcatGTTGTACACC	6	1.56289
919	GATAAAATGAGtggAGTGCATTAcccGTTGTACACC	6	1.35464
927	GATAAAATGAGtgtAGTGCATTAcctGTTGTACACC	6	1.51724
934	GATAAAATGAGttgAGTGCATTAcacGTTGTACACC	6	1.36599
944	GATAAAATGAGtttAGTGCATTAacgGTTGTACACC	6	1.34004
947	GATAAAATGAGtagAGTGCATTAgctGTTGTACACC	6	1.65505
954	GATAAAATGAGctaAGTGCATTAaatGTTGTACACC	6	1.86872
955	GATAAAATGAGctaAGTGCATTAccgGTTGTACACC	6	1.50492
960	GATAAAATGAGctaAGTGCATTAcccGTTGTACACC	6	1.59901
961	GATAAAATGAGctgAGTGCATTAgcgGTTGTACACC	6	1.45677
968	GATAAAATGAGcatAGTGCATTAgccGTTGTACACC	6	1.47968
970	GATAAAATGAGcaaAGTGCATTAcgtGTTGTACACC	6	1.75153
977	GATAAAATGAGgggAGTGCATTAccgGTTGTACACC	6	1.29171
978	GATAAAATGAGgaaAGTGCATTAcctGTTGTACACC	6	1.84368
981	GATAAAATGAGtagAGTGCATTAgacGTTGTACACC	6	1.40546
982	GATAAAATGAGtggAGTGCATTAaccGTTGTACACC	6	1.24381
988	GATAAAATGAGcttAGTGCATTAgatGTTGTACACC	6	1.5908
989	GATAAAATGAGgaaAGTGCATTAgggGTTGTACACC	6	1.87807
992	GATAAAATGAGcggAGTGCATTAgagGTTGTACACC	6	1.56406
994	GATAAAATGAGctaAGTGCATTAggtGTTGTACACC	6	1.66977
1010	GATAAAATGAGgagAGTGCATTAcctGTTGTACACC	6	1.54176
1014	GATAAAATGAGcttAGTGCATTAgagGTTGTACACC	6	1.60808
1016	GATAAAATGAGtggAGTGCATTAgacGTTGTACACC	6	1.34434
1017	GATAAAATGAGgggAGTGCATTAaagGTTGTACACC	6	1.69375
1018	GATAAAATGAGgggAGTGCATTAggcGTTGTACACC	6	1.49493
1019	GATAAAATGAGctgAGTGCATTAggcGTTGTACACC	6	1.55488
1021	GATAAAATGAGttgAGTGCATTAgatGTTGTACACC	6	1.57137
1022	GATAAAATGAGgtgAGTGCATTAcagGTTGTACACC	6	1.46407
1024	GATAAAATGAGcaaAGTGCATTAgcgGTTGTACACC	6	1.72888
1025	GATAAAATGAGcagAGTGCATTAcccGTTGTACACC	6	1.42485
1031	GATAAAATGAGtatAGTGCATTAgagGTTGTACACC	6	1.63286
1032	GATAAAATGAGtagAGTGCATTAagcGTTGTACACC	6	1.53676
1049	GATAAAATGAGcaaAGTGCATTAagcGTTGTACACC	6	1.83541
1051	GATAAAATGAGttaAGTGCATTAcatGTTGTACACC	6	1.67171
1053	GATAAAATGAGgtaAGTGCATTAcctGTTGTACACC	6	1.63118
1059	GATAAAATGAGtatAGTGCATTAcccGTTGTACACC	6	1.45081
1062	GATAAAATGAGcgaAGTGCATTAcgtGTTGTACACC	6	1.52721
1072	GATAAAATGAGtgaAGTGCATTAgggGTTGTACACC	6	1.70172
1078	GATAAAATGAGtagAGTGCATTAacgGTTGTACACC	6	1.25694
1079	GATAAAATGAGttaAGTGCATTAgacGTTGTACACC	6	1.52554
1080	GATAAAATGAGctgAGTGCATTAcggGTTGTACACC	6	1.54171
1084	GATAAAATGAGcaaAGTGCATTAcagGTTGTACACC	6	1.85564
1123	GATAAAATGAGgttAGTGCATTAgccGTTGTACACC	6	1.43392
1124	GATAAAATGAGcttAGTGCATTAactGTTGTACACC	6	1.46635
1128	GATAAAATGAGgggAGTGCATTAacgGTTGTACACC	6	1.23989
1130	GATAAAATGAGcggAGTGCATTAgccGTTGTACACC	6	1.43011
1141	GATAAAATGAGcgaAGTGCATTAactGTTGTACACC	6	1.54932
1143	GATAAAATGAGggaAGTGCATTAgctGTTGTACACC	6	1.72252
1155	GATAAAATGAGctgAGTGCATTAgatGTTGTACACC	6	1.62771
1156	GATAAAATGAGcatAGTGCATTAgagGTTGTACACC	6	1.60951
1160	GATAAAATGAGctaAGTGCATTAcacGTTGTACACC	6	1.56831
1161	GATAAAATGAGttgAGTGCATTAgccGTTGTACACC	6	1.4572
1167	GATAAAATGAGgatAGTGCATTAccgGTTGTACACC	6	1.21861
1173	GATAAAATGAGgtgAGTGCATTAcatGTTGTACACC	6	1.46625
1182	GATAAAATGAGtttAGTGCATTAgcgGTTGTACACC	6	1.48246
1189	GATAAAATGAGtggAGTGCATTAcgtGTTGTACACC	6	1.37574
1202	GATAAAATGAGgttAGTGCATTAaagGTTGTACACC	6	1.67454
1206	GATAAAATGAGtgaAGTGCATTAaacGTTGTACACC	6	1.57903
1212	GATAAAATGAGtgtAGTGCATTAcggGTTGTACACC	6	1.41882
1214	GATAAAATGAGcggAGTGCATTAcctGTTGTACACC	6	1.55158
1220	GATAAAATGAGgaaAGTGCATTAgacGTTGTACACC	6	1.68787
1226	GATAAAATGAGcatAGTGCATTAcgtGTTGTACACC	6	1.44457
1229	GATAAAATGAGgatAGTGCATTAacgGTTGTACACC	6	1.16354
1239	GATAAAATGAGcaaAGTGCATTAgagGTTGTACACC	6	1.88987
1242	GATAAAATGAGggtAGTGCATTAaccGTTGTACACC	6	1.19479
1257	GATAAAATGAGtttAGTGCATTAggtGTTGTACACC	6	1.56532
1264	GATAAAATGAGttaAGTGCATTAagcGTTGTACACC	6	1.6473
1265	GATAAAATGAGcgaAGTGCATTAgatGTTGTACACC	6	1.66758
1268	GATAAAATGAGgtgAGTGCATTAgcgGTTGTACACC	6	1.29968
1272	GATAAAATGAGgggAGTGCATTAgagGTTGTACACC	6	1.58805
1275	GATAAAATGAGgaaAGTGCATTAagcGTTGTACACC	6	1.79867
1279	GATAAAATGAGggtAGTGCATTAgggGTTGTACACC	6	1.53816
1281	GATAAAATGAGgtgAGTGCATTAgctGTTGTACACC	6	1.56411
1283	GATAAAATGAGgttAGTGCATTAgatGTTGTACACC	6	1.54981
1297	GATAAAATGAGctaAGTGCATTAcggGTTGTACACC	6	1.67042
1305	GATAAAATGAGgttAGTGCATTAgcgGTTGTACACC	6	1.36917
1317	GATAAAATGAGggaAGTGCATTAgcgGTTGTACACC	6	1.48654
1318	GATAAAATGAGgatAGTGCATTAcacGTTGTACACC	6	1.29608
1327	GATAAAATGAGtaaAGTGCATTAgcgGTTGTACACC	6	1.7723
1332	GATAAAATGAGgagAGTGCATTAagtGTTGTACACC	6	1.48257
1342	GATAAAATGAGcggAGTGCATTAcacGTTGTACACC	6	1.33706
1345	GATAAAATGAGttgAGTGCATTAaacGTTGTACACC	6	1.48696
1349	GATAAAATGAGgttAGTGCATTAcccGTTGTACACC	6	1.3769
1355	GATAAAATGAGcggAGTGCATTAgggGTTGTACACC	6	1.59228
1359	GATAAAATGAGggaAGTGCATTAcagGTTGTACACC	6	1.63222
1363	GATAAAATGAGcatAGTGCATTAggtGTTGTACACC	6	1.50349
1377	GATAAAATGAGgtaAGTGCATTAagtGTTGTACACC	6	1.57535
1378	GATAAAATGAGgagAGTGCATTAaggGTTGTACACC	6	1.61512
1384	GATAAAATGAGtaaAGTGCATTAaatGTTGTACACC	6	2.02424
1385	GATAAAATGAGttgAGTGCATTAggtGTTGTACACC	6	1.48137
1390	GATAAAATGAGctgAGTGCATTAaccGTTGTACACC	6	1.36213
1391	GATAAAATGAGcttAGTGCATTAaggGTTGTACACC	6	1.66693
1401	GATAAAATGAGgttAGTGCATTAcgcGTTGTACACC	6	1.35707
1405	GATAAAATGAGtgaAGTGCATTAccgGTTGTACACC	6	1.39764
1410	GATAAAATGAGgtgAGTGCATTAaatGTTGTACACC	6	1.62655
1429	GATAAAATGAGgatAGTGCATTAgagGTTGTACACC	6	1.52918
1430	GATAAAATGAGggaAGTGCATTAgatGTTGTACACC	6	1.65441
1437	GATAAAATGAGgagAGTGCATTAggtGTTGTACACC	6	1.44425
1440	GATAAAATGAGcgtAGTGCATTAgccGTTGTACACC	6	1.39565
1445	GATAAAATGAGgtgAGTGCATTAcacGTTGTACACC	6	1.2701
1450	GATAAAATGAGctaAGTGCATTAcagGTTGTACACC	6	1.72915
1453	GATAAAATGAGgagAGTGCATTAaacGTTGTACACC	6	1.44999
1456	GATAAAATGAGtatAGTGCATTAcgcGTTGTACACC	6	1.43201
1458	GATAAAATGAGtttAGTGCATTAagtGTTGTACACC	6	1.60074
1460	GATAAAATGAGcgaAGTGCATTAgggGTTGTACACC	6	1.71031
1462	GATAAAATGAGcaaAGTGCATTAcatGTTGTACACC	6	1.85736
1466	GATAAAATGAGcaaAGTGCATTAggtGTTGTACACC	6	1.80043
1468	GATAAAATGAGcaaAGTGCATTAcacGTTGTACACC	6	1.70676
1470	GATAAAATGAGttaAGTGCATTAcagGTTGTACACC	6	1.6698
1480	GATAAAATGAGgttAGTGCATTAcctGTTGTACACC	6	1.55509
1482	GATAAAATGAGctaAGTGCATTAgagGTTGTACACC	6	1.76584
1492	GATAAAATGAGcatAGTGCATTAaggGTTGTACACC	6	1.6683
1494	GATAAAATGAGtggAGTGCATTAgggGTTGTACACC	6	1.57654
1496	GATAAAATGAGgttAGTGCATTAggcGTTGTACACC	6	1.47313
1498	GATAAAATGAGctgAGTGCATTAgacGTTGTACACC	6	1.4545
1502	GATAAAATGAGgtaAGTGCATTAgcgGTTGTACACC	6	1.45502
1514	GATAAAATGAGgagAGTGCATTAcagGTTGTACACC	6	1.51251
1528	GATAAAATGAGcaaAGTGCATTAgccGTTGTACACC	6	1.7806
1541	GATAAAATGAGgagAGTGCATTAccgGTTGTACACC	6	1.25001
1544	GATAAAATGAGgttAGTGCATTAcgtGTTGTACACC	6	1.39766
1547	GATAAAATGAGctaAGTGCATTAaagGTTGTACACC	6	1.86147
1548	GATAAAATGAGtgtAGTGCATTAaatGTTGTACACC	6	1.64768
1550	GATAAAATGAGcggAGTGCATTAcggGTTGTACACC	6	1.45548
1557	GATAAAATGAGgtgAGTGCATTAacgGTTGTACACC	6	1.13453
1559	GATAAAATGAGcgtAGTGCATTAcgcGTTGTACACC	6	1.31657
1572	GATAAAATGAGcgaAGTGCATTAcgcGTTGTACACC	6	1.49015
1577	GATAAAATGAGgtgAGTGCATTAgccGTTGTACACC	6	1.36772
1579	GATAAAATGAGgggAGTGCATTAcctGTTGTACACC	6	1.57575
1582	GATAAAATGAGggtAGTGCATTAgctGTTGTACACC	6	1.56575
1586	GATAAAATGAGtgaAGTGCATTAcacGTTGTACACC	6	1.46568
1603	GATAAAATGAGtatAGTGCATTAgcgGTTGTACACC	6	1.44349
1630	GATAAAATGAGtgtAGTGCATTAgacGTTGTACACC	6	1.32354
1640	GATAAAATGAGggaAGTGCATTAactGTTGTACACC	6	1.53513
1641	GATAAAATGAGtatAGTGCATTAgggGTTGTACACC	6	1.6599
1649	GATAAAATGAGgatAGTGCATTAcctGTTGTACACC	6	1.51641
1656	GATAAAATGAGcatAGTGCATTAccgGTTGTACACC	6	1.318
1659	GATAAAATGAGcagAGTGCATTAaccGTTGTACACC	6	1.31993
1668	GATAAAATGAGgttAGTGCATTAaatGTTGTACACC	6	1.6826
1676	GATAAAATGAGctaAGTGCATTAcgcGTTGTACACC	6	1.58197
1679	GATAAAATGAGctaAGTGCATTAaccGTTGTACACC	6	1.50627
1686	GATAAAATGAGgatAGTGCATTAggcGTTGTACACC	6	1.43223
1695	GATAAAATGAGcgtAGTGCATTAacgGTTGTACACC	6	1.16805
1697	GATAAAATGAGttaAGTGCATTAcctGTTGTACACC	6	1.69633
1700	GATAAAATGAGgtgAGTGCATTAggtGTTGTACACC	6	1.39344
1711	GATAAAATGAGggtAGTGCATTAgagGTTGTACACC	6	1.50893
1722	GATAAAATGAGgggAGTGCATTAcggGTTGTACACC	6	1.48123
1739	GATAAAATGAGtggAGTGCATTAggcGTTGTACACC	6	1.45235
1742	GATAAAATGAGgagAGTGCATTAcacGTTGTACACC	6	1.32565
1744	GATAAAATGAGcttAGTGCATTAcatGTTGTACACC	6	1.56974
1752	GATAAAATGAGcatAGTGCATTAaacGTTGTACACC	6	1.509
1757	GATAAAATGAGggaAGTGCATTAcgcGTTGTACACC	6	1.4754
1761	GATAAAATGAGggtAGTGCATTAcctGTTGTACACC	6	1.49598
1766	GATAAAATGAGgaaAGTGCATTAcacGTTGTACACC	6	1.66718
1771	GATAAAATGAGcggAGTGCATTAgacGTTGTACACC	6	1.36276
1772	GATAAAATGAGgatAGTGCATTAaagGTTGTACACC	6	1.63868
1788	GATAAAATGAGcaaAGTGCATTAcctGTTGTACACC	6	1.87955
1791	GATAAAATGAGcaaAGTGCATTAaatGTTGTACACC	6	1.98634
1796	GATAAAATGAGtgaAGTGCATTAgagGTTGTACACC	6	1.67535
1799	GATAAAATGAGggaAGTGCATTAagcGTTGTACACC	6	1.60919
1800	GATAAAATGAGttgAGTGCATTAgggGTTGTACACC	6	1.61665
1808	GATAAAATGAGggtAGTGCATTAaacGTTGTACACC	6	1.40122
1812	GATAAAATGAGcgaAGTGCATTAaggGTTGTACACC	6	1.74035
1813	GATAAAATGAGgagAGTGCATTAgggGTTGTACACC	6	1.58271
1817	GATAAAATGAGtgtAGTGCATTAcgtGTTGTACACC	6	1.35543
1820	GATAAAATGAGtggAGTGCATTAcatGTTGTACACC	6	1.50817
1833	GATAAAATGAGgatAGTGCATTAcggGTTGTACACC	6	1.41793
1834	GATAAAATGAGgtaAGTGCATTAaggGTTGTACACC	6	1.70069
1842	GATAAAATGAGcttAGTGCATTAcgtGTTGTACACC	6	1.44298
1850	GATAAAATGAGctaAGTGCATTAgggGTTGTACACC	6	1.79088
1858	GATAAAATGAGtgtAGTGCATTAggcGTTGTACACC	6	1.43312
1863	GATAAAATGAGcttAGTGCATTAgcgGTTGTACACC	6	1.4154
1880	GATAAAATGAGgggAGTGCATTAagtGTTGTACACC	6	1.51789
1881	GATAAAATGAGggtAGTGCATTAagtGTTGTACACC	6	1.43491
1884	GATAAAATGAGtagAGTGCATTAgggGTTGTACACC	6	1.62897
1890	GATAAAATGAGtttAGTGCATTAcctGTTGTACACC	6	1.65571
1891	GATAAAATGAGcggAGTGCATTAaacGTTGTACACC	6	1.46043
1892	GATAAAATGAGtagAGTGCATTAcggGTTGTACACC	6	1.49553
1896	GATAAAATGAGgggAGTGCATTAggtGTTGTACACC	6	1.48049
1897	GATAAAATGAGctaAGTGCATTAgctGTTGTACACC	6	1.81463
1908	GATAAAATGAGcatAGTGCATTAcggGTTGTACACC	6	1.50421
1915	GATAAAATGAGgaaAGTGCATTAcgcGTTGTACACC	6	1.68003
1916	GATAAAATGAGggtAGTGCATTAcgtGTTGTACACC	6	1.33159
1934	GATAAAATGAGtttAGTGCATTAcagGTTGTACACC	6	1.62851
1939	GATAAAATGAGtgaAGTGCATTAcgtGTTGTACACC	6	1.51758
1941	GATAAAATGAGggaAGTGCATTAcggGTTGTACACC	6	1.56987
1950	GATAAAATGAGcgtAGTGCATTAcccGTTGTACACC	6	1.33699
1955	GATAAAATGAGgtgAGTGCATTAaacGTTGTACACC	6	1.39939
1961	GATAAAATGAGtatAGTGCATTAaacGTTGTACACC	6	1.53388
1962	GATAAAATGAGtaaAGTGCATTAcacGTTGTACACC	6	1.75072
1970	GATAAAATGAGtagAGTGCATTAccgGTTGTACACC	6	1.30809
1977	GATAAAATGAGcatAGTGCATTAcccGTTGTACACC	6	1.42449
1986	GATAAAATGAGtatAGTGCATTAcatGTTGTACACC	6	1.59511
2001	GATAAAATGAGgagAGTGCATTAaatGTTGTACACC	6	1.67029
2004	GATAAAATGAGctgAGTGCATTAcagGTTGTACACC	6	1.60515
2006	GATAAAATGAGcagAGTGCATTAccgGTTGTACACC	6	1.31839
2008	GATAAAATGAGgttAGTGCATTAagcGTTGTACACC	6	1.50145
2010	GATAAAATGAGgttAGTGCATTAaccGTTGTACACC	6	1.26802
2012	GATAAAATGAGcagAGTGCATTAaacGTTGTACACC	6	1.50934
2016	GATAAAATGAGtttAGTGCATTAcgtGTTGTACACC	6	1.50882
2019	GATAAAATGAGtaaAGTGCATTAagtGTTGTACACC	6	1.87235
2026	GATAAAATGAGgggAGTGCATTAgccGTTGTACACC	6	1.45631
2040	GATAAAATGAGggaAGTGCATTAgccGTTGTACACC	6	1.54638
2043	GATAAAATGAGcggAGTGCATTAaggGTTGTACACC	6	1.6245
2044	GATAAAATGAGcaaAGTGCATTAcccGTTGTACACC	6	1.73501
2053	GATAAAATGAGcatAGTGCATTAaccGTTGTACACC	6	1.31954
2057	GATAAAATGAGtgtAGTGCATTAggtGTTGTACACC	6	1.41805
2064	GATAAAATGAGgttAGTGCATTAaggGTTGTACACC	6	1.62786
2071	GATAAAATGAGgtaAGTGCATTAggcGTTGTACACC	6	1.55324
2085	GATAAAATGAGgatAGTGCATTAgatGTTGTACACC	6	1.511
2092	GATAAAATGAGtatAGTGCATTAgatGTTGTACACC	6	1.61584
2093	GATAAAATGAGggtAGTGCATTAcagGTTGTACACC	6	1.46582
2100	GATAAAATGAGtgtAGTGCATTAcagGTTGTACACC	6	1.48752
2102	GATAAAATGAGtaaAGTGCATTAgacGTTGTACACC	6	1.77044
2110	GATAAAATGAGgatAGTGCATTAactGTTGTACACC	6	1.37937
2117	GATAAAATGAGtatAGTGCATTAagcGTTGTACACC	6	1.56951
2118	GATAAAATGAGgtaAGTGCATTAaatGTTGTACACC	6	1.75316
2123	GATAAAATGAGgatAGTGCATTAgacGTTGTACACC	6	1.32259
2127	GATAAAATGAGtttAGTGCATTAagcGTTGTACACC	6	1.60543
2132	GATAAAATGAGgagAGTGCATTAcatGTTGTACACC	6	1.51462
2147	GATAAAATGAGggtAGTGCATTAaatGTTGTACACC	6	1.62813
2150	GATAAAATGAGggtAGTGCATTAacgGTTGTACACC	6	1.13679
2151	GATAAAATGAGggaAGTGCATTAcccGTTGTACACC	6	1.49366
2155	GATAAAATGAGctaAGTGCATTAcatGTTGTACACC	6	1.73099
2156	GATAAAATGAGcgaAGTGCATTAcatGTTGTACACC	6	1.64751
2159	GATAAAATGAGttgAGTGCATTAcccGTTGTACACC	6	1.40112
2160	GATAAAATGAGcagAGTGCATTAcacGTTGTACACC	6	1.39031
2166	GATAAAATGAGgtaAGTGCATTAaagGTTGTACACC	6	1.74543
2167	GATAAAATGAGttgAGTGCATTAaccGTTGTACACC	6	1.29428
2168	GATAAAATGAGcagAGTGCATTAcgtGTTGTACACC	6	1.44492
2170	GATAAAATGAGcgtAGTGCATTAcatGTTGTACACC	6	1.49234
2175	GATAAAATGAGgtaAGTGCATTAacgGTTGTACACC	6	1.30961
2181	GATAAAATGAGttaAGTGCATTAggcGTTGTACACC	6	1.62153
2183	GATAAAATGAGcgtAGTGCATTAcgtGTTGTACACC	6	1.35837
2186	GATAAAATGAGcatAGTGCATTAagcGTTGTACACC	6	1.54521
2192	GATAAAATGAGgggAGTGCATTAgggGTTGTACACC	6	1.61585
2200	GATAAAATGAGcggAGTGCATTAggtGTTGTACACC	6	1.45473
2209	GATAAAATGAGcgaAGTGCATTAcacGTTGTACACC	6	1.47565
2210	GATAAAATGAGtggAGTGCATTAacgGTTGTACACC	6	1.18821
2212	GATAAAATGAGtaaAGTGCATTAggcGTTGTACACC	6	1.85378
2217	GATAAAATGAGtagAGTGCATTAgagGTTGTACACC	6	1.6014
2219	GATAAAATGAGtggAGTGCATTAcgcGTTGTACACC	6	1.33448
2232	GATAAAATGAGcttAGTGCATTAcccGTTGTACACC	6	1.42288
2235	GATAAAATGAGgggAGTGCATTAcgtGTTGTACACC	6	1.42062
2243	GATAAAATGAGgtaAGTGCATTAgccGTTGTACACC	6	1.5161
2246	GATAAAATGAGtgaAGTGCATTAaggGTTGTACACC	6	1.7319
2254	GATAAAATGAGtaaAGTGCATTAgagGTTGTACACC	6	1.92967
2256	GATAAAATGAGgagAGTGCATTAagcGTTGTACACC	6	1.48763
2257	GATAAAATGAGttaAGTGCATTAacgGTTGTACACC	6	1.38992
2265	GATAAAATGAGgaaAGTGCATTAaggGTTGTACACC	6	1.90546
2271	GATAAAATGAGggtAGTGCATTAcccGTTGTACACC	6	1.30977
2273	GATAAAATGAGtagAGTGCATTAactGTTGTACACC	6	1.45902
2274	GATAAAATGAGtagAGTGCATTAggtGTTGTACACC	6	1.4948
2276	GATAAAATGAGggtAGTGCATTAccgGTTGTACACC	6	1.19309
2295	GATAAAATGAGcttAGTGCATTAaagGTTGTACACC	6	1.71255
2296	GATAAAATGAGgtaAGTGCATTAgggGTTGTACACC	6	1.66994
2312	GATAAAATGAGcaaAGTGCATTAcgcGTTGTACACC	6	1.71932
2325	GATAAAATGAGcgtAGTGCATTAcagGTTGTACACC	6	1.4902
2333	GATAAAATGAGcgaAGTGCATTAcagGTTGTACACC	6	1.64557
2340	GATAAAATGAGttaAGTGCATTAcggGTTGTACACC	6	1.6089
2341	GATAAAATGAGgtaAGTGCATTAcacGTTGTACACC	6	1.42866
2349	GATAAAATGAGggaAGTGCATTAaatGTTGTACACC	6	1.77941
2350	GATAAAATGAGcgaAGTGCATTAccgGTTGTACACC	6	1.40809
2351	GATAAAATGAGcaaAGTGCATTAgatGTTGTACACC	6	1.87519
2353	GATAAAATGAGcttAGTGCATTAgggGTTGTACACC	6	1.63554
2360	GATAAAATGAGgggAGTGCATTAcagGTTGTACACC	6	1.54715
2373	GATAAAATGAGctaAGTGCATTAagcGTTGTACACC	6	1.70743
2392	GATAAAATGAGggtAGTGCATTAgatGTTGTACACC	6	1.4905
2397	GATAAAATGAGttaAGTGCATTAggtGTTGTACACC	6	1.60823
2414	GATAAAATGAGgaaAGTGCATTAaacGTTGTACACC	6	1.76766
2416	GATAAAATGAGttaAGTGCATTAgggGTTGTACACC	6	1.73364
2418	GATAAAATGAGgttAGTGCATTAgggGTTGTACACC	6	1.5957
2423	GATAAAATGAGtgaAGTGCATTAcgcGTTGTACACC	6	1.48028
2425	GATAAAATGAGtaaAGTGCATTAcccGTTGTACACC	6	1.77827
2427	GATAAAATGAGgaaAGTGCATTAactGTTGTACACC	6	1.73272
2432	GATAAAATGAGgatAGTGCATTAcgcGTTGTACACC	6	1.31257
2433	GATAAAATGAGcgtAGTGCATTAgatGTTGTACACC	6	1.51447
2437	GATAAAATGAGcagAGTGCATTAgacGTTGTACACC	6	1.41506
2443	GATAAAATGAGctaAGTGCATTAgacGTTGTACACC	6	1.59029
2444	GATAAAATGAGcaaAGTGCATTAactGTTGTACACC	6	1.77084
2449	GATAAAATGAGcaaAGTGCATTAccgGTTGTACACC	6	1.6487
2454	GATAAAATGAGctgAGTGCATTAcatGTTGTACACC	6	1.60714
2458	GATAAAATGAGtatAGTGCATTAcggGTTGTACACC	6	1.52917
2476	GATAAAATGAGtgtAGTGCATTAaccGTTGTACACC	6	1.2213
2486	GATAAAATGAGcagAGTGCATTAaatGTTGTACACC	6	1.72206
2488	GATAAAATGAGgagAGTGCATTAacgGTTGTACACC	6	1.19639
2507	GATAAAATGAGtgaAGTGCATTAgatGTTGTACACC	6	1.65876
2512	GATAAAATGAGcggAGTGCATTAggcGTTGTACACC	6	1.46942
2516	GATAAAATGAGtgtAGTGCATTAcccGTTGTACACC	6	1.334
2521	GATAAAATGAGctaAGTGCATTAcgtGTTGTACACC	6	1.61692
2522	GATAAAATGAGctaAGTGCATTAaacGTTGTACACC	6	1.67474
2529	GATAAAATGAGgtaAGTGCATTAgacGTTGTACACC	6	1.45275
2531	GATAAAATGAGgaaAGTGCATTAgatGTTGTACACC	6	1.83924
2537	GATAAAATGAGttaAGTGCATTAgccGTTGTACACC	6	1.58599
2539	GATAAAATGAGgaaAGTGCATTAaatGTTGTACACC	6	1.95244
2549	GATAAAATGAGtgtAGTGCATTAgagGTTGTACACC	6	1.53001
2550	GATAAAATGAGtagAGTGCATTAaccGTTGTACACC	6	1.30963
2553	GATAAAATGAGcttAGTGCATTAagtGTTGTACACC	6	1.53884
2562	GATAAAATGAGcggAGTGCATTAaatGTTGTACACC	6	1.67935
2566	GATAAAATGAGtagAGTGCATTAgatGTTGTACACC	6	1.58404
2567	GATAAAATGAGgggAGTGCATTAaacGTTGTACACC	6	1.48609
2575	GATAAAATGAGttgAGTGCATTAggcGTTGTACACC	6	1.49579
2576	GATAAAATGAGcgaAGTGCATTAggcGTTGTACACC	6	1.59656
2583	GATAAAATGAGttaAGTGCATTAgctGTTGTACACC	6	1.75817
2593	GATAAAATGAGcaaAGTGCATTAacgGTTGTACACC	6	1.60843
2599	GATAAAATGAGtgaAGTGCATTAgacGTTGTACACC	6	1.48917
2600	GATAAAATGAGcaaAGTGCATTAcggGTTGTACACC	6	1.80104
2601	GATAAAATGAGctaAGTGCATTAgccGTTGTACACC	6	1.64837
2612	GATAAAATGAGcggAGTGCATTAactGTTGTACACC	6	1.41794
2615	GATAAAATGAGgagAGTGCATTAgagGTTGTACACC	6	1.55432
2622	GATAAAATGAGtatAGTGCATTAcacGTTGTACACC	6	1.41692
2624	GATAAAATGAGgtgAGTGCATTAagcGTTGTACACC	6	1.43836
2633	GATAAAATGAGtatAGTGCATTAcctGTTGTACACC	6	1.6209
2636	GATAAAATGAGttaAGTGCATTAgcgGTTGTACACC	6	1.5277
2653	GATAAAATGAGgtaAGTGCATTAcatGTTGTACACC	6	1.60555
2654	GATAAAATGAGgtgAGTGCATTAggcGTTGTACACC	6	1.40877
2659	GATAAAATGAGgtaAGTGCATTAcggGTTGTACACC	6	1.54006
2665	GATAAAATGAGcagAGTGCATTAggcGTTGTACACC	6	1.51804
2669	GATAAAATGAGttgAGTGCATTAcgcGTTGTACACC	6	1.38164
2671	GATAAAATGAGtgtAGTGCATTAacgGTTGTACACC	6	1.16463
2674	GATAAAATGAGtaaAGTGCATTAcatGTTGTACACC	6	1.89783
2687	GATAAAATGAGgggAGTGCATTAcccGTTGTACACC	6	1.40019
2690	GATAAAATGAGcatAGTGCATTAactGTTGTACACC	6	1.46792
2700	GATAAAATGAGctaAGTGCATTAaggGTTGTACACC	6	1.81958
2703	GATAAAATGAGtaaAGTGCATTAaagGTTGTACACC	6	2.01755
2722	GATAAAATGAGtgaAGTGCATTAggtGTTGTACACC	6	1.57376
2727	GATAAAATGAGcagAGTGCATTAaggGTTGTACACC	6	1.66861
2731	GATAAAATGAGgtaAGTGCATTAccgGTTGTACACC	6	1.35877
2732	GATAAAATGAGcgtAGTGCATTAagcGTTGTACACC	6	1.46494
2743	GATAAAATGAGggaAGTGCATTAaagGTTGTACACC	6	1.77179
2747	GATAAAATGAGtttAGTGCATTAgctGTTGTACACC	6	1.719
2748	GATAAAATGAGtttAGTGCATTAccgGTTGTACACC	6	1.38812
2749	GATAAAATGAGttgAGTGCATTAagcGTTGTACACC	6	1.52369
2754	GATAAAATGAGtttAGTGCATTAaatGTTGTACACC	6	1.77601
2759	GATAAAATGAGggaAGTGCATTAaccGTTGTACACC	6	1.39393
2795	GATAAAATGAGcgtAGTGCATTAaagGTTGTACACC	6	1.64188
2804	GATAAAATGAGcaaAGTGCATTAgctGTTGTACACC	6	1.93554
2808	GATAAAATGAGtggAGTGCATTAgccGTTGTACACC	6	1.41256
2812	GATAAAATGAGgtgAGTGCATTAaggGTTGTACACC	6	1.56985
2818	GATAAAATGAGgagAGTGCATTAcgtGTTGTACACC	6	1.38281
2822	GATAAAATGAGgaaAGTGCATTAcatGTTGTACACC	6	1.82105
2823	GATAAAATGAGgagAGTGCATTAggcGTTGTACACC	6	1.45905
2835	GATAAAATGAGcgaAGTGCATTAagtGTTGTACACC	6	1.61809
2840	GATAAAATGAGtaaAGTGCATTAactGTTGTACACC	6	1.81325
2854	GATAAAATGAGtgaAGTGCATTAggcGTTGTACACC	6	1.58735
2875	GATAAAATGAGtgtAGTGCATTAagcGTTGTACACC	6	1.46221
2876	GATAAAATGAGcagAGTGCATTAcggGTTGTACACC	6	1.50455
2879	GATAAAATGAGgagAGTGCATTAgctGTTGTACACC	6	1.60954
2880	GATAAAATGAGctgAGTGCATTAaatGTTGTACACC	6	1.75462
2883	GATAAAATGAGgtgAGTGCATTAcggGTTGTACACC	6	1.39422
2886	GATAAAATGAGctgAGTGCATTAacgGTTGTACACC	6	1.31155
2901	GATAAAATGAGgggAGTGCATTAgacGTTGTACACC	6	1.39023
2906	GATAAAATGAGtgaAGTGCATTAcccGTTGTACACC	6	1.49847
2907	GATAAAATGAGcttAGTGCATTAgccGTTGTACACC	6	1.47813
2911	GATAAAATGAGgttAGTGCATTAggtGTTGTACACC	6	1.45848
2916	GATAAAATGAGctgAGTGCATTAaggGTTGTACACC	6	1.70219
2922	GATAAAATGAGtagAGTGCATTAgccGTTGTACACC	6	1.47085
2923	GATAAAATGAGttgAGTGCATTAgctGTTGTACACC	6	1.64292
2926	GATAAAATGAGgttAGTGCATTAgacGTTGTACACC	6	1.36676
2931	GATAAAATGAGgggAGTGCATTAaatGTTGTACACC	6	1.70172
2939	GATAAAATGAGgttAGTGCATTAacgGTTGTACACC	6	1.21352
2951	GATAAAATGAGtttAGTGCATTAgatGTTGTACACC	6	1.65075
2956	GATAAAATGAGctgAGTGCATTAcgcGTTGTACACC	6	1.4454
2959	GATAAAATGAGcagAGTGCATTAcagGTTGTACACC	6	1.5695
2960	GATAAAATGAGtaaAGTGCATTAccgGTTGTACACC	6	1.69417
2966	GATAAAATGAGcatAGTGCATTAgggGTTGTACACC	6	1.63695
2970	GATAAAATGAGgaaAGTGCATTAccgGTTGTACACC	6	1.60769
2975	GATAAAATGAGcatAGTGCATTAgcgGTTGTACACC	6	1.41702
2981	GATAAAATGAGgtgAGTGCATTAagtGTTGTACACC	6	1.43312
2982	GATAAAATGAGgggAGTGCATTAaccGTTGTACACC	6	1.29328
3002	GATAAAATGAGtgaAGTGCATTAgctGTTGTACACC	6	1.7267
3003	GATAAAATGAGtatAGTGCATTAaatGTTGTACACC	6	1.74361
3004	GATAAAATGAGgaaAGTGCATTAaagGTTGTACACC	6	1.94549
3007	GATAAAATGAGgaaAGTGCATTAggcGTTGTACACC	6	1.7751
3015	GATAAAATGAGctgAGTGCATTAcccGTTGTACACC	6	1.46403
3016	GATAAAATGAGgtaAGTGCATTAcagGTTGTACACC	6	1.60357
3022	GATAAAATGAGgagAGTGCATTAgccGTTGTACACC	6	1.41945
3028	GATAAAATGAGcatAGTGCATTAgacGTTGTACACC	6	1.4147
3033	GATAAAATGAGtgtAGTGCATTAgatGTTGTACACC	6	1.51183
3035	GATAAAATGAGggaAGTGCATTAgacGTTGTACACC	6	1.48432
3037	GATAAAATGAGcttAGTGCATTAgctGTTGTACACC	6	1.66152
3047	GATAAAATGAGcaaAGTGCATTAgacGTTGTACACC	6	1.72698
3052	GATAAAATGAGtggAGTGCATTAagtGTTGTACACC	6	1.47597
3059	GATAAAATGAGcgtAGTGCATTAaccGTTGTACACC	6	1.22457
3062	GATAAAATGAGggaAGTGCATTAccgGTTGTACACC	6	1.39247
3066	GATAAAATGAGctaAGTGCATTAgcgGTTGTACACC	6	1.59236
3068	GATAAAATGAGtaaAGTGCATTAgctGTTGTACACC	6	1.97441
3069	GATAAAATGAGttgAGTGCATTAactGTTGTACACC	6	1.44525
3079	GATAAAATGAGggaAGTGCATTAgggGTTGTACACC	6	1.69748
3086	GATAAAATGAGctgAGTGCATTAcctGTTGTACACC	6	1.63274
3092	GATAAAATGAGtttAGTGCATTAgacGTTGTACACC	6	1.48024
3094	GATAAAATGAGgtaAGTGCATTAagcGTTGTACACC	6	1.58012
3096	GATAAAATGAGcttAGTGCATTAggtGTTGTACACC	6	1.50196
3097	GATAAAATGAGcagAGTGCATTAgggGTTGTACACC	6	1.63726
3100	GATAAAATGAGgttAGTGCATTAagtGTTGTACACC	6	1.49643
3103	GATAAAATGAGgtgAGTGCATTAaccGTTGTACACC	6	1.19264
3105	GATAAAATGAGcggAGTGCATTAcatGTTGTACACC	6	1.52461
3113	GATAAAATGAGgaaAGTGCATTAacgGTTGTACACC	6	1.56636
3124	GATAAAATGAGttgAGTGCATTAcgtGTTGTACACC	6	1.42153
3127	GATAAAATGAGggtAGTGCATTAaggGTTGTACACC	6	1.57149
3129	GATAAAATGAGgtgAGTGCATTAgagGTTGTACACC	6	1.50723
3142	GATAAAATGAGcgtAGTGCATTAggcGTTGTACACC	6	1.4359
3147	GATAAAATGAGcagAGTGCATTAcctGTTGTACACC	6	1.5977
3157	GATAAAATGAGgaaAGTGCATTAgagGTTGTACACC	6	1.8542
3159	GATAAAATGAGtatAGTGCATTAacgGTTGTACACC	6	1.29678
3160	GATAAAATGAGtagAGTGCATTAcccGTTGTACACC	6	1.41532
3165	GATAAAATGAGgtaAGTGCATTAgagGTTGTACACC	6	1.64306
3168	GATAAAATGAGcgtAGTGCATTAgacGTTGTACACC	6	1.32655
3171	GATAAAATGAGttaAGTGCATTAagtGTTGTACACC	6	1.64272
3188	GATAAAATGAGtatAGTGCATTAggcGTTGTACACC	6	1.54244
3189	GATAAAATGAGtttAGTGCATTAcacGTTGTACACC	6	1.45661
3195	GATAAAATGAGttgAGTGCATTAcctGTTGTACACC	6	1.57658
3197	GATAAAATGAGtatAGTGCATTAcagGTTGTACACC	6	1.59311
3204	GATAAAATGAGcttAGTGCATTAcgcGTTGTACACC	6	1.4037
3216	GATAAAATGAGtaaAGTGCATTAaggGTTGTACACC	6	1.97897
3217	GATAAAATGAGgatAGTGCATTAagtGTTGTACACC	6	1.45619
3218	GATAAAATGAGcgtAGTGCATTAggtGTTGTACACC	6	1.42087
3232	GATAAAATGAGcgtAGTGCATTAccgGTTGTACACC	6	1.22291
3234	GATAAAATGAGgatAGTGCATTAgctGTTGTACACC	6	1.58528
3237	GATAAAATGAGcgaAGTGCATTAgctGTTGTACACC	6	1.73517
3249	GATAAAATGAGggtAGTGCATTAcgcGTTGTACACC	6	1.28891
3260	GATAAAATGAGgtaAGTGCATTAcccGTTGTACACC	6	1.46229
3263	GATAAAATGAGggaAGTGCATTAcgtGTTGTACACC	6	1.51282
3275	GATAAAATGAGctgAGTGCATTAagtGTTGTACACC	6	1.57697
3276	GATAAAATGAGgttAGTGCATTAgagGTTGTACACC	6	1.56755
3277	GATAAAATGAGggtAGTGCATTAagcGTTGTACACC	6	1.44014
3286	GATAAAATGAGttaAGTGCATTAccgGTTGTACACC	6	1.43633
3299	GATAAAATGAGggtAGTGCATTAgacGTTGTACACC	6	1.29911
3303	GATAAAATGAGtgaAGTGCATTAaagGTTGTACACC	6	1.77586
3306	GATAAAATGAGtatAGTGCATTAccgGTTGTACACC	6	1.34641
3309	GATAAAATGAGtgaAGTGCATTAagtGTTGTACACC	6	1.609
3310	GATAAAATGAGtagAGTGCATTAgcgGTTGTACACC	6	1.4078
3313	GATAAAATGAGtgtAGTGCATTAactGTTGTACACC	6	1.38028
3322	GATAAAATGAGtagAGTGCATTAaagGTTGTACACC	6	1.70627
3324	GATAAAATGAGcagAGTGCATTAagtGTTGTACACC	6	1.54066
3330	GATAAAATGAGctaAGTGCATTAacgGTTGTACACC	6	1.46069
3331	GATAAAATGAGtttAGTGCATTAcggGTTGTACACC	6	1.56601
3333	GATAAAATGAGcagAGTGCATTAcatGTTGTACACC	6	1.57153
3334	GATAAAATGAGtagAGTGCATTAagtGTTGTACACC	6	1.53185
3336	GATAAAATGAGtagAGTGCATTAaatGTTGTACACC	6	1.71418
3337	GATAAAATGAGtgaAGTGCATTAcggGTTGTACACC	6	1.57446
3342	GATAAAATGAGtatAGTGCATTAgacGTTGTACACC	6	1.4412
3344	GATAAAATGAGgttAGTGCATTAcacGTTGTACACC	6	1.34113
3350	GATAAAATGAGttgAGTGCATTAcagGTTGTACACC	6	1.54799
3366	GATAAAATGAGggtAGTGCATTAgccGTTGTACACC	6	1.36959
3367	GATAAAATGAGgtaAGTGCATTAcgtGTTGTACACC	6	1.48186
3375	GATAAAATGAGcgaAGTGCATTAggtGTTGTACACC	6	1.58306
3376	GATAAAATGAGggtAGTGCATTAgcgGTTGTACACC	6	1.30165
3379	GATAAAATGAGcatAGTGCATTAcatGTTGTACACC	6	1.57121
3380	GATAAAATGAGctaAGTGCATTAagtGTTGTACACC	6	1.70302
3389	GATAAAATGAGcggAGTGCATTAgatGTTGTACACC	6	1.54629
3396	GATAAAATGAGcgtAGTGCATTAagtGTTGTACACC	6	1.45979
3401	GATAAAATGAGgggAGTGCATTAagcGTTGTACACC	6	1.52284
3413	GATAAAATGAGgaaAGTGCATTAagtGTTGTACACC	6	1.79448
3416	GATAAAATGAGgatAGTGCATTAaatGTTGTACACC	6	1.64692
3418	GATAAAATGAGcgtAGTGCATTAaatGTTGTACACC	6	1.6501
3419	GATAAAATGAGcatAGTGCATTAcacGTTGTACACC	6	1.38995
3431	GATAAAATGAGgatAGTGCATTAagcGTTGTACACC	6	1.46135
3433	GATAAAATGAGtggAGTGCATTAgagGTTGTACACC	6	1.54803
3436	GATAAAATGAGggtAGTGCATTAcacGTTGTACACC	6	1.27212
3457	GATAAAATGAGgttAGTGCATTAgctGTTGTACACC	6	1.62232
3458	GATAAAATGAGtgtAGTGCATTAcgcGTTGTACACC	6	1.31353
3460	GATAAAATGAGgtgAGTGCATTAgggGTTGTACACC	6	1.53649
3469	GATAAAATGAGggtAGTGCATTAcggGTTGTACACC	6	1.39606
3477	GATAAAATGAGcgaAGTGCATTAcggGTTGTACACC	6	1.58374
3478	GATAAAATGAGcagAGTGCATTAacgGTTGTACACC	6	1.26766
3483	GATAAAATGAGtgaAGTGCATTAcagGTTGTACACC	6	1.63663
3490	GATAAAATGAGtgaAGTGCATTAgcgGTTGTACACC	6	1.49138
3491	GATAAAATGAGtagAGTGCATTAcgtGTTGTACACC	6	1.43553
3498	GATAAAATGAGtttAGTGCATTAaagGTTGTACACC	6	1.76838
3508	GATAAAATGAGgtaAGTGCATTAggtGTTGTACACC	6	1.53935
3514	GATAAAATGAGcaaAGTGCATTAggcGTTGTACACC	6	1.81232
3521	GATAAAATGAGggaAGTGCATTAaggGTTGTACACC	6	1.72774
3532	GATAAAATGAGtagAGTGCATTAcctGTTGTACACC	6	1.58921
3542	GATAAAATGAGtaaAGTGCATTAacgGTTGTACACC	6	1.655
3549	GATAAAATGAGggaAGTGCATTAcctGTTGTACACC	6	1.65936
3550	GATAAAATGAGcggAGTGCATTAgcgGTTGTACACC	6	1.36518
3552	GATAAAATGAGgatAGTGCATTAaacGTTGTACACC	6	1.42301
3557	GATAAAATGAGtttAGTGCATTAgagGTTGTACACC	6	1.66742
3560	GATAAAATGAGgttAGTGCATTAcatGTTGTACACC	6	1.52819
3566	GATAAAATGAGttaAGTGCATTAaacGTTGTACACC	6	1.61338
3568	GATAAAATGAGttaAGTGCATTAaccGTTGTACACC	6	1.43774
3576	GATAAAATGAGcggAGTGCATTAagcGTTGTACACC	6	1.49781
3578	GATAAAATGAGctgAGTGCATTAgccGTTGTACACC	6	1.51778
3579	GATAAAATGAGcagAGTGCATTAgcgGTTGTACACC	6	1.41738
3582	GATAAAATGAGtggAGTGCATTAcacGTTGTACACC	6	1.31827
3583	GATAAAATGAGgttAGTGCATTAcagGTTGTACACC	6	1.5261
3588	GATAAAATGAGtaaAGTGCATTAcctGTTGTACACC	6	1.91956
3591	GATAAAATGAGcggAGTGCATTAcgcGTTGTACACC	6	1.35304
3592	GATAAAATGAGtaaAGTGCATTAagcGTTGTACACC	6	1.87637
3595	GATAAAATGAGtgtAGTGCATTAgcgGTTGTACACC	6	1.32603
3604	GATAAAATGAGtaaAGTGCATTAgatGTTGTACACC	6	1.91529
3613	GATAAAATGAGgatAGTGCATTAcatGTTGTACACC	6	1.48881
3615	GATAAAATGAGtatAGTGCATTAcgtGTTGTACACC	6	1.47054
3616	GATAAAATGAGgtaAGTGCATTAgatGTTGTACACC	6	1.62615
3621	GATAAAATGAGcgaAGTGCATTAaagGTTGTACACC	6	1.7841
3656	GATAAAATGAGcttAGTGCATTAagcGTTGTACACC	6	1.54372
3659	GATAAAATGAGgagAGTGCATTAactGTTGTACACC	6	1.40719
3664	GATAAAATGAGctgAGTGCATTAaacGTTGTACACC	6	1.54638
3665	GATAAAATGAGtagAGTGCATTAaacGTTGTACACC	6	1.50035
3666	GATAAAATGAGttgAGTGCATTAgcgGTTGTACACC	6	1.39353
3668	GATAAAATGAGggtAGTGCATTAggtGTTGTACACC	6	1.39528
3671	GATAAAATGAGttaAGTGCATTAcccGTTGTACACC	6	1.53463
3678	GATAAAATGAGcgtAGTGCATTAaggGTTGTACACC	6	1.59424
3683	GATAAAATGAGcaaAGTGCATTAagtGTTGTACACC	6	1.83131
3686	GATAAAATGAGtggAGTGCATTAaacGTTGTACACC	6	1.44325
3690	GATAAAATGAGtgaAGTGCATTAaccGTTGTACACC	6	1.39909
3698	GATAAAATGAGtatAGTGCATTAgccGTTGTACACC	6	1.50504
3699	GATAAAATGAGcgtAGTGCATTAcggGTTGTACACC	6	1.42163
3701	GATAAAATGAGtttAGTGCATTAgccGTTGTACACC	6	1.54247
3718	GATAAAATGAGtggAGTGCATTAgcgGTTGTACACC	6	1.34679
3723	GATAAAATGAGggaAGTGCATTAaacGTTGTACACC	6	1.57446
3733	GATAAAATGAGcatAGTGCATTAggcGTTGTACACC	6	1.51771
3737	GATAAAATGAGgaaAGTGCATTAcggGTTGTACACC	6	1.76358
3750	GATAAAATGAGggtAGTGCATTAcatGTTGTACACC	6	1.468
3769	GATAAAATGAGgagAGTGCATTAcgcGTTGTACACC	6	1.34177
3770	GATAAAATGAGctgAGTGCATTAagcGTTGTACACC	6	1.58173
3780	GATAAAATGAGttaAGTGCATTAgagGTTGTACACC	6	1.70776
3783	GATAAAATGAGtgtAGTGCATTAaggGTTGTACACC	6	1.59174
3784	GATAAAATGAGgtaAGTGCATTAaacGTTGTACACC	6	1.54473
3791	GATAAAATGAGcttAGTGCATTAggcGTTGTACACC	6	1.51619
3794	GATAAAATGAGtatAGTGCATTAactGTTGTACACC	6	1.49348
3797	GATAAAATGAGgggAGTGCATTAaggGTTGTACACC	6	1.64761
3802	GATAAAATGAGcggAGTGCATTAacgGTTGTACACC	6	1.20902
3804	GATAAAATGAGgatAGTGCATTAcccGTTGTACACC	6	1.33306
3809	GATAAAATGAGggtAGTGCATTAactGTTGTACACC	6	1.35688
3813	GATAAAATGAGtaaAGTGCATTAggtGTTGTACACC	6	1.84216
3823	GATAAAATGAGttgAGTGCATTAaggGTTGTACACC	6	1.64839
3837	GATAAAATGAGttgAGTGCATTAgagGTTGTACACC	6	1.58887
3845	GATAAAATGAGcggAGTGCATTAcagGTTGTACACC	6	1.52252
3847	GATAAAATGAGcagAGTGCATTAggtGTTGTACACC	6	1.50383
3853	GATAAAATGAGcggAGTGCATTAaccGTTGTACACC	6	1.26371
3859	GATAAAATGAGtttAGTGCATTAaggGTTGTACACC	6	1.72423
3873	GATAAAATGAGggaAGTGCATTAcacGTTGTACACC	6	1.46075
3879	GATAAAATGAGcgtAGTGCATTAgctGTTGTACACC	6	1.58859
3888	GATAAAATGAGtttAGTGCATTAcgcGTTGTACACC	6	1.4713
3893	GATAAAATGAGgggAGTGCATTAcacGTTGTACACC	6	1.36504
3895	GATAAAATGAGctgAGTGCATTAgctGTTGTACACC	6	1.69689
3904	GATAAAATGAGgaaAGTGCATTAggtGTTGTACACC	6	1.76296
3905	GATAAAATGAGtttAGTGCATTAactGTTGTACACC	6	1.53119
3906	GATAAAATGAGttgAGTGCATTAagtGTTGTACACC	6	1.51875
3908	GATAAAATGAGcatAGTGCATTAcgcGTTGTACACC	6	1.40534
3917	GATAAAATGAGtatAGTGCATTAaggGTTGTACACC	6	1.69084
3939	GATAAAATGAGgagAGTGCATTAcggGTTGTACACC	6	1.44501
3946	GATAAAATGAGtggAGTGCATTAgctGTTGTACACC	6	1.60347
3961	GATAAAATGAGcttAGTGCATTAcggGTTGTACACC	6	1.50269
3967	GATAAAATGAGgtgAGTGCATTAaagGTTGTACACC	6	1.61821
3971	GATAAAATGAGtaaAGTGCATTAgccGTTGTACACC	6	1.82278
3974	GATAAAATGAGcatAGTGCATTAacgGTTGTACACC	6	1.26726
3976	GATAAAATGAGctgAGTGCATTAaagGTTGTACACC	6	1.74689
3977	GATAAAATGAGttgAGTGCATTAcatGTTGTACACC	6	1.55005
3982	GATAAAATGAGcgaAGTGCATTAgagGTTGTACACC	6	1.68408
3984	GATAAAATGAGgatAGTGCATTAcagGTTGTACACC	6	1.48667
3988	GATAAAATGAGgatAGTGCATTAaccGTTGTACACC	6	1.22027
3990	GATAAAATGAGtgtAGTGCATTAgccGTTGTACACC	6	1.39278
3992	GATAAAATGAGgtgAGTGCATTAcccGTTGTACACC	6	1.30781
3994	GATAAAATGAGtggAGTGCATTAcctGTTGTACACC	6	1.53542
4012	GATAAAATGAGtagAGTGCATTAcgcGTTGTACACC	6	1.39604
4017	GATAAAATGAGcggAGTGCATTAccgGTTGTACACC	6	1.2621
4021	GATAAAATGAGgaaAGTGCATTAgccGTTGTACACC	6	1.7427
4034	GATAAAATGAGtgtAGTGCATTAgggGTTGTACACC	6	1.55884
4035	GATAAAATGAGcatAGTGCATTAcagGTTGTACACC	6	1.56918
4039	GATAAAATGAGgatAGTGCATTAggtGTTGTACACC	6	1.41716
4040	GATAAAATGAGgggAGTGCATTAcgcGTTGTACACC	6	1.3807
4047	GATAAAATGAGcagAGTGCATTAaagGTTGTACACC	6	1.71418
4070	GATAAAATGAGtggAGTGCATTAggtGTTGTACACC	6	1.43748
4073	GATAAAATGAGtggAGTGCATTAgatGTTGTACACC	6	1.53007
4075	GATAAAATGAGctgAGTGCATTAcgtGTTGTACACC	6	1.48357
4095	GATAAAATGAGaccAGTGCATTAttaGTTGTACACC	0	0
