# Supplementary material for: DNA sequence and chromatin differentiate sequence-specific transcription factor binding in the human malaria parasite Plasmodium falciparum
Source: Nucleic Acids Res. 2024 Jul 5;52(17):10161–79. doi: 10.1093/nar/gkae585 (PMC11417369; doi:10.1093/nar/gkae585)
Supplement: gkae585_Supplemental_Files [file gkae585_supplemental_files.zip › Bonnell2024_Supplemental_File4.xlsx]

## Sheet: Replicate 1 - Narrow Peaks
#Supplemental File 6: ChIP-seq MACS2 outputs for each replicate
chrom	start	end	name	score	strand	SignalValue	pValue	qValue	peak
Pf3D7_01_v3	617215	617412	Galaxy70-__ob__Filter_SAM_or_BAM__output_SAM_or_BAM_on_data_64__bam__cb___bam_peak_1	64	.	3.01741	9.54756	6.48587	78
Pf3D7_02_v3	22879	23113	Galaxy70-__ob__Filter_SAM_or_BAM__output_SAM_or_BAM_on_data_64__bam__cb___bam_peak_2	156	.	4.22437	19.1218	15.6308	131
Pf3D7_02_v3	274785	275298	Galaxy70-__ob__Filter_SAM_or_BAM__output_SAM_or_BAM_on_data_64__bam__cb___bam_peak_3	720	.	9.27853	76.4935	72.079	169
Pf3D7_02_v3	718840	719165	Galaxy70-__ob__Filter_SAM_or_BAM__output_SAM_or_BAM_on_data_64__bam__cb___bam_peak_4	196	.	4.67698	23.2487	19.6293	210
Pf3D7_02_v3	838293	838584	Galaxy70-__ob__Filter_SAM_or_BAM__output_SAM_or_BAM_on_data_64__bam__cb___bam_peak_5	292	.	5.02191	33.0989	29.2364	138
Pf3D7_02_v3	925760	926134	Galaxy70-__ob__Filter_SAM_or_BAM__output_SAM_or_BAM_on_data_64__bam__cb___bam_peak_6	107	.	3.62089	14.0513	10.7608	300
Pf3D7_03_v3	34578	34806	Galaxy70-__ob__Filter_SAM_or_BAM__output_SAM_or_BAM_on_data_64__bam__cb___bam_peak_7	119	.	3.77176	15.2692	11.9244	72
Pf3D7_03_v3	249638	250154	Galaxy70-__ob__Filter_SAM_or_BAM__output_SAM_or_BAM_on_data_64__bam__cb___bam_peak_8	224	.	4.97872	26.1394	22.4296	364
Pf3D7_03_v3	872559	872807	Galaxy70-__ob__Filter_SAM_or_BAM__output_SAM_or_BAM_on_data_64__bam__cb___bam_peak_9	189	.	4.60155	22.543	18.9444	129
Pf3D7_03_v3	873963	874162	Galaxy70-__ob__Filter_SAM_or_BAM__output_SAM_or_BAM_on_data_64__bam__cb___bam_peak_10	149	.	4.14894	18.4599	14.9906	120
Pf3D7_03_v3	1040549	1040921	Galaxy70-__ob__Filter_SAM_or_BAM__output_SAM_or_BAM_on_data_64__bam__cb___bam_peak_11	268	.	5.43134	30.6681	26.8503	197
Pf3D7_04_v3	263751	264407	Galaxy70-__ob__Filter_SAM_or_BAM__output_SAM_or_BAM_on_data_64__bam__cb___bam_peak_12	538	.	7.84526	58.0921	53.8562	494
Pf3D7_04_v3	319643	320073	Galaxy70-__ob__Filter_SAM_or_BAM__output_SAM_or_BAM_on_data_64__bam__cb___bam_peak_13	283	.	5.58221	32.2263	28.3805	308
Pf3D7_04_v3	459200	459397	Galaxy70-__ob__Filter_SAM_or_BAM__output_SAM_or_BAM_on_data_64__bam__cb___bam_peak_14	169	.	4.37524	20.4684	16.9349	106
Pf3D7_04_v3	484931	485151	Galaxy70-__ob__Filter_SAM_or_BAM__output_SAM_or_BAM_on_data_64__bam__cb___bam_peak_15	143	.	4.0735	17.8057	14.3615	101
Pf3D7_04_v3	1055144	1055445	Galaxy70-__ob__Filter_SAM_or_BAM__output_SAM_or_BAM_on_data_64__bam__cb___bam_peak_16	69	.	3.09284	10.0762	6.98599	83
Pf3D7_04_v3	1057463	1057647	Galaxy70-__ob__Filter_SAM_or_BAM__output_SAM_or_BAM_on_data_64__bam__cb___bam_peak_17	149	.	4.14894	18.4599	14.9906	88
Pf3D7_04_v3	1182364	1182588	Galaxy70-__ob__Filter_SAM_or_BAM__output_SAM_or_BAM_on_data_64__bam__cb___bam_peak_18	224	.	4.97872	26.1394	22.4296	116
Pf3D7_05_v3	82858	83050	Galaxy70-__ob__Filter_SAM_or_BAM__output_SAM_or_BAM_on_data_64__bam__cb___bam_peak_19	169	.	4.37524	20.4684	16.9349	85
Pf3D7_05_v3	85840	86327	Galaxy70-__ob__Filter_SAM_or_BAM__output_SAM_or_BAM_on_data_64__bam__cb___bam_peak_20	958	.	11.0135	100.454	95.8022	312
Pf3D7_05_v3	365583	365841	Galaxy70-__ob__Filter_SAM_or_BAM__output_SAM_or_BAM_on_data_64__bam__cb___bam_peak_21	268	.	5.43134	30.6681	26.8503	126
Pf3D7_05_v3	636131	636356	Galaxy70-__ob__Filter_SAM_or_BAM__output_SAM_or_BAM_on_data_64__bam__cb___bam_peak_22	143	.	4.0735	17.8057	14.3615	93
Pf3D7_05_v3	657530	657776	Galaxy70-__ob__Filter_SAM_or_BAM__output_SAM_or_BAM_on_data_64__bam__cb___bam_peak_23	231	.	5.05416	26.8785	23.1525	119
Pf3D7_06_v3	178848	179469	Galaxy70-__ob__Filter_SAM_or_BAM__output_SAM_or_BAM_on_data_64__bam__cb___bam_peak_24	1367	.	13.8047	142.206	136.782	455
Pf3D7_06_v3	443649	443881	Galaxy70-__ob__Filter_SAM_or_BAM__output_SAM_or_BAM_on_data_64__bam__cb___bam_peak_25	90	.	3.39459	12.291	9.08597	154
Pf3D7_06_v3	487462	487747	Galaxy70-__ob__Filter_SAM_or_BAM__output_SAM_or_BAM_on_data_64__bam__cb___bam_peak_26	405	.	6.71373	44.6128	40.5634	157
Pf3D7_06_v3	749673	749930	Galaxy70-__ob__Filter_SAM_or_BAM__output_SAM_or_BAM_on_data_64__bam__cb___bam_peak_27	137	.	3.99807	17.1594	13.7404	105
Pf3D7_06_v3	757732	758242	Galaxy70-__ob__Filter_SAM_or_BAM__output_SAM_or_BAM_on_data_64__bam__cb___bam_peak_28	107	.	3.62089	14.0513	10.7608	140
Pf3D7_06_v3	877563	877755	Galaxy70-__ob__Filter_SAM_or_BAM__output_SAM_or_BAM_on_data_64__bam__cb___bam_peak_29	109	.	3.55433	14.2212	10.9293	95
Pf3D7_06_v3	1154610	1154949	Galaxy70-__ob__Filter_SAM_or_BAM__output_SAM_or_BAM_on_data_64__bam__cb___bam_peak_30	1165	.	12.4468	121.444	116.56	177
Pf3D7_06_v3	1384745	1384926	Galaxy70-__ob__Filter_SAM_or_BAM__output_SAM_or_BAM_on_data_64__bam__cb___bam_peak_31	113	.	3.69633	14.6559	11.3366	58
Pf3D7_07_v3	17811	18059	Galaxy70-__ob__Filter_SAM_or_BAM__output_SAM_or_BAM_on_data_64__bam__cb___bam_peak_32	149	.	4.14894	18.4599	14.9906	150
Pf3D7_07_v3	337848	338261	Galaxy70-__ob__Filter_SAM_or_BAM__output_SAM_or_BAM_on_data_64__bam__cb___bam_peak_33	489	.	7.32118	53.1697	48.9826	155
Pf3D7_07_v3	945700	945997	Galaxy70-__ob__Filter_SAM_or_BAM__output_SAM_or_BAM_on_data_64__bam__cb___bam_peak_34	1390	.	13.9555	144.561	139.045	166
Pf3D7_07_v3	1428237	1428471	Galaxy70-__ob__Filter_SAM_or_BAM__output_SAM_or_BAM_on_data_64__bam__cb___bam_peak_35	96	.	3.47002	12.8686	9.63327	91
Pf3D7_08_v3	18813	19274	Galaxy70-__ob__Filter_SAM_or_BAM__output_SAM_or_BAM_on_data_64__bam__cb___bam_peak_36	217	.	4.90329	25.4067	21.7157	348
Pf3D7_08_v3	589940	590191	Galaxy70-__ob__Filter_SAM_or_BAM__output_SAM_or_BAM_on_data_64__bam__cb___bam_peak_37	147	.	3.78667	18.2131	14.7664	142
Pf3D7_08_v3	1357322	1357799	Galaxy70-__ob__Filter_SAM_or_BAM__output_SAM_or_BAM_on_data_64__bam__cb___bam_peak_38	137	.	3.99807	17.1594	13.7404	100
Pf3D7_08_v3	1373668	1374221	Galaxy70-__ob__Filter_SAM_or_BAM__output_SAM_or_BAM_on_data_64__bam__cb___bam_peak_39	149	.	4.14894	18.4599	14.9906	390
Pf3D7_08_v3	1445590	1445939	Galaxy70-__ob__Filter_SAM_or_BAM__output_SAM_or_BAM_on_data_64__bam__cb___bam_peak_40	175	.	4.45068	21.1527	17.5964	286
Pf3D7_09_v3	17428	17946	Galaxy70-__ob__Filter_SAM_or_BAM__output_SAM_or_BAM_on_data_64__bam__cb___bam_peak_41	842	.	10.1837	88.7827	84.2324	349
Pf3D7_09_v3	275713	276164	Galaxy70-__ob__Filter_SAM_or_BAM__output_SAM_or_BAM_on_data_64__bam__cb___bam_peak_42	475	.	7.31722	51.6769	47.5002	296
Pf3D7_09_v3	398043	398405	Galaxy70-__ob__Filter_SAM_or_BAM__output_SAM_or_BAM_on_data_64__bam__cb___bam_peak_43	60	.	2.86645	9.05621	6.02375	116
Pf3D7_09_v3	616453	616692	Galaxy70-__ob__Filter_SAM_or_BAM__output_SAM_or_BAM_on_data_64__bam__cb___bam_peak_44	203	.	4.68556	23.9539	20.3158	103
Pf3D7_09_v3	672682	672868	Galaxy70-__ob__Filter_SAM_or_BAM__output_SAM_or_BAM_on_data_64__bam__cb___bam_peak_45	101	.	3.54546	13.4555	10.1945	66
Pf3D7_09_v3	744999	745267	Galaxy70-__ob__Filter_SAM_or_BAM__output_SAM_or_BAM_on_data_64__bam__cb___bam_peak_46	475	.	7.31722	51.6769	47.5002	103
Pf3D7_09_v3	1121835	1122064	Galaxy70-__ob__Filter_SAM_or_BAM__output_SAM_or_BAM_on_data_64__bam__cb___bam_peak_47	104	.	3.45406	13.7257	10.4626	139
Pf3D7_09_v3	1200649	1201132	Galaxy70-__ob__Filter_SAM_or_BAM__output_SAM_or_BAM_on_data_64__bam__cb___bam_peak_48	238	.	5.1296	27.624	23.8806	206
Pf3D7_09_v3	1201787	1202139	Galaxy70-__ob__Filter_SAM_or_BAM__output_SAM_or_BAM_on_data_64__bam__cb___bam_peak_49	276	.	5.50677	31.4443	27.6133	151
Pf3D7_09_v3	1211264	1211514	Galaxy70-__ob__Filter_SAM_or_BAM__output_SAM_or_BAM_on_data_64__bam__cb___bam_peak_50	210	.	4.82785	24.6807	21.011	120
Pf3D7_09_v3	1359578	1359890	Galaxy70-__ob__Filter_SAM_or_BAM__output_SAM_or_BAM_on_data_64__bam__cb___bam_peak_51	119	.	3.77176	15.2692	11.9244	176
Pf3D7_09_v3	1505480	1505857	Galaxy70-__ob__Filter_SAM_or_BAM__output_SAM_or_BAM_on_data_64__bam__cb___bam_peak_52	388	.	6.56286	42.8941	38.8748	142
Pf3D7_10_v3	25537	25866	Galaxy70-__ob__Filter_SAM_or_BAM__output_SAM_or_BAM_on_data_64__bam__cb___bam_peak_53	1282	.	12.8225	133.488	128.288	219
Pf3D7_10_v3	26123	26412	Galaxy70-__ob__Filter_SAM_or_BAM__output_SAM_or_BAM_on_data_64__bam__cb___bam_peak_54	1624	.	15.5397	169.842	162.474	132
Pf3D7_10_v3	93681	93898	Galaxy70-__ob__Filter_SAM_or_BAM__output_SAM_or_BAM_on_data_64__bam__cb___bam_peak_55	72	.	3.05672	10.3088	7.2162	99
Pf3D7_10_v3	159242	159430	Galaxy70-__ob__Filter_SAM_or_BAM__output_SAM_or_BAM_on_data_64__bam__cb___bam_peak_56	74	.	3.16828	10.6151	7.49808	97
Pf3D7_10_v3	250825	251022	Galaxy70-__ob__Filter_SAM_or_BAM__output_SAM_or_BAM_on_data_64__bam__cb___bam_peak_57	74	.	3.16828	10.6151	7.49808	120
Pf3D7_10_v3	470149	470379	Galaxy70-__ob__Filter_SAM_or_BAM__output_SAM_or_BAM_on_data_64__bam__cb___bam_peak_58	182	.	4.52611	21.8443	18.2674	111
Pf3D7_10_v3	608819	609189	Galaxy70-__ob__Filter_SAM_or_BAM__output_SAM_or_BAM_on_data_64__bam__cb___bam_peak_59	216	.	4.89456	25.3624	21.6908	146
Pf3D7_10_v3	953482	953701	Galaxy70-__ob__Filter_SAM_or_BAM__output_SAM_or_BAM_on_data_64__bam__cb___bam_peak_60	93	.	3.14818	12.574	9.36604	116
Pf3D7_10_v3	953936	954134	Galaxy70-__ob__Filter_SAM_or_BAM__output_SAM_or_BAM_on_data_64__bam__cb___bam_peak_61	121	.	3.75762	15.461	12.1154	64
Pf3D7_10_v3	1009833	1010246	Galaxy70-__ob__Filter_SAM_or_BAM__output_SAM_or_BAM_on_data_64__bam__cb___bam_peak_62	131	.	3.92263	16.5211	13.1282	107
Pf3D7_10_v3	1214572	1214834	Galaxy70-__ob__Filter_SAM_or_BAM__output_SAM_or_BAM_on_data_64__bam__cb___bam_peak_63	125	.	3.8472	15.891	12.5236	106
Pf3D7_10_v3	1393537	1394508	Galaxy70-__ob__Filter_SAM_or_BAM__output_SAM_or_BAM_on_data_64__bam__cb___bam_peak_64	103	.	3.39223	13.6434	10.3806	872
Pf3D7_10_v3	1412504	1412747	Galaxy70-__ob__Filter_SAM_or_BAM__output_SAM_or_BAM_on_data_64__bam__cb___bam_peak_65	50	.	2.60722	7.99616	5.04066	42
Pf3D7_10_v3	1652099	1652570	Galaxy70-__ob__Filter_SAM_or_BAM__output_SAM_or_BAM_on_data_64__bam__cb___bam_peak_66	253	.	5.28047	29.1338	25.3529	69
Pf3D7_11_v3	21845	22130	Galaxy70-__ob__Filter_SAM_or_BAM__output_SAM_or_BAM_on_data_64__bam__cb___bam_peak_67	203	.	4.75242	23.9613	20.3158	162
Pf3D7_11_v3	224922	225477	Galaxy70-__ob__Filter_SAM_or_BAM__output_SAM_or_BAM_on_data_64__bam__cb___bam_peak_68	162	.	4.29981	19.7914	16.281	127
Pf3D7_11_v3	340290	340673	Galaxy70-__ob__Filter_SAM_or_BAM__output_SAM_or_BAM_on_data_64__bam__cb___bam_peak_69	96	.	3.47002	12.8686	9.63327	115
Pf3D7_11_v3	355180	355496	Galaxy70-__ob__Filter_SAM_or_BAM__output_SAM_or_BAM_on_data_64__bam__cb___bam_peak_70	64	.	3.01741	9.54756	6.48587	267
Pf3D7_11_v3	663406	663632	Galaxy70-__ob__Filter_SAM_or_BAM__output_SAM_or_BAM_on_data_64__bam__cb___bam_peak_71	276	.	5.50677	31.4443	27.6133	113
Pf3D7_11_v3	808506	808717	Galaxy70-__ob__Filter_SAM_or_BAM__output_SAM_or_BAM_on_data_64__bam__cb___bam_peak_72	64	.	3.01741	9.54756	6.48587	73
Pf3D7_11_v3	1047214	1047428	Galaxy70-__ob__Filter_SAM_or_BAM__output_SAM_or_BAM_on_data_64__bam__cb___bam_peak_73	98	.	3.41216	13.0584	9.82069	85
Pf3D7_11_v3	1116573	1116754	Galaxy70-__ob__Filter_SAM_or_BAM__output_SAM_or_BAM_on_data_64__bam__cb___bam_peak_74	169	.	4.37524	20.4684	16.9349	102
Pf3D7_11_v3	1117082	1117332	Galaxy70-__ob__Filter_SAM_or_BAM__output_SAM_or_BAM_on_data_64__bam__cb___bam_peak_75	119	.	3.77176	15.2692	11.9244	154
Pf3D7_11_v3	1420365	1420695	Galaxy70-__ob__Filter_SAM_or_BAM__output_SAM_or_BAM_on_data_64__bam__cb___bam_peak_76	96	.	3.47002	12.8686	9.63327	239
Pf3D7_11_v3	1465529	1465795	Galaxy70-__ob__Filter_SAM_or_BAM__output_SAM_or_BAM_on_data_64__bam__cb___bam_peak_77	307	.	5.80851	34.6068	30.7159	146
Pf3D7_11_v3	1582729	1582966	Galaxy70-__ob__Filter_SAM_or_BAM__output_SAM_or_BAM_on_data_64__bam__cb___bam_peak_78	130	.	3.79277	16.4158	13.0456	141
Pf3D7_11_v3	1606576	1607320	Galaxy70-__ob__Filter_SAM_or_BAM__output_SAM_or_BAM_on_data_64__bam__cb___bam_peak_79	231	.	5.05416	26.8785	23.1525	150
Pf3D7_11_v3	1797860	1798045	Galaxy70-__ob__Filter_SAM_or_BAM__output_SAM_or_BAM_on_data_64__bam__cb___bam_peak_80	156	.	4.22437	19.1218	15.6308	86
Pf3D7_11_v3	1798356	1798758	Galaxy70-__ob__Filter_SAM_or_BAM__output_SAM_or_BAM_on_data_64__bam__cb___bam_peak_81	276	.	5.50677	31.4443	27.6133	136
Pf3D7_12_v3	14632	14848	Galaxy70-__ob__Filter_SAM_or_BAM__output_SAM_or_BAM_on_data_64__bam__cb___bam_peak_82	119	.	3.77176	15.2692	11.9244	101
Pf3D7_12_v3	205702	206050	Galaxy70-__ob__Filter_SAM_or_BAM__output_SAM_or_BAM_on_data_64__bam__cb___bam_peak_83	388	.	6.56286	42.8941	38.8748	214
Pf3D7_12_v3	855369	855603	Galaxy70-__ob__Filter_SAM_or_BAM__output_SAM_or_BAM_on_data_64__bam__cb___bam_peak_84	119	.	3.77176	15.2692	11.9244	102
Pf3D7_12_v3	917404	917732	Galaxy70-__ob__Filter_SAM_or_BAM__output_SAM_or_BAM_on_data_64__bam__cb___bam_peak_85	812	.	9.46413	85.7593	81.2366	144
Pf3D7_12_v3	929871	930123	Galaxy70-__ob__Filter_SAM_or_BAM__output_SAM_or_BAM_on_data_64__bam__cb___bam_peak_86	323	.	5.95938	36.2218	32.3079	118
Pf3D7_12_v3	1163457	1163943	Galaxy70-__ob__Filter_SAM_or_BAM__output_SAM_or_BAM_on_data_64__bam__cb___bam_peak_87	119	.	3.77176	15.2692	11.9244	103
Pf3D7_12_v3	1542963	1543319	Galaxy70-__ob__Filter_SAM_or_BAM__output_SAM_or_BAM_on_data_64__bam__cb___bam_peak_88	51	.	2.53628	8.08337	5.10493	254
Pf3D7_12_v3	1824298	1824620	Galaxy70-__ob__Filter_SAM_or_BAM__output_SAM_or_BAM_on_data_64__bam__cb___bam_peak_89	143	.	4.0735	17.8057	14.3615	208
Pf3D7_12_v3	2123304	2123582	Galaxy70-__ob__Filter_SAM_or_BAM__output_SAM_or_BAM_on_data_64__bam__cb___bam_peak_90	330	.	5.46274	36.9764	33.0607	120
Pf3D7_12_v3	2251001	2251359	Galaxy70-__ob__Filter_SAM_or_BAM__output_SAM_or_BAM_on_data_64__bam__cb___bam_peak_91	69	.	3.09284	10.0762	6.98599	67
Pf3D7_13_v3	586510	586721	Galaxy70-__ob__Filter_SAM_or_BAM__output_SAM_or_BAM_on_data_64__bam__cb___bam_peak_92	179	.	4.45915	21.5092	17.951	92
Pf3D7_13_v3	747779	747990	Galaxy70-__ob__Filter_SAM_or_BAM__output_SAM_or_BAM_on_data_64__bam__cb___bam_peak_93	101	.	3.54546	13.4555	10.1945	118
Pf3D7_13_v3	1153513	1153693	Galaxy70-__ob__Filter_SAM_or_BAM__output_SAM_or_BAM_on_data_64__bam__cb___bam_peak_94	85	.	2.7621	11.7547	8.5802	89
Pf3D7_13_v3	1199826	1200029	Galaxy70-__ob__Filter_SAM_or_BAM__output_SAM_or_BAM_on_data_64__bam__cb___bam_peak_95	196	.	4.67698	23.2487	19.6293	95
Pf3D7_13_v3	1331552	1331740	Galaxy70-__ob__Filter_SAM_or_BAM__output_SAM_or_BAM_on_data_64__bam__cb___bam_peak_96	137	.	3.99807	17.1594	13.7404	111
Pf3D7_13_v3	1701855	1702089	Galaxy70-__ob__Filter_SAM_or_BAM__output_SAM_or_BAM_on_data_64__bam__cb___bam_peak_97	74	.	3.16828	10.6151	7.49808	93
Pf3D7_13_v3	1824916	1825125	Galaxy70-__ob__Filter_SAM_or_BAM__output_SAM_or_BAM_on_data_64__bam__cb___bam_peak_98	268	.	5.43134	30.6681	26.8503	102
Pf3D7_13_v3	2231372	2231599	Galaxy70-__ob__Filter_SAM_or_BAM__output_SAM_or_BAM_on_data_64__bam__cb___bam_peak_99	113	.	3.69633	14.6559	11.3366	95
Pf3D7_13_v3	2247812	2248051	Galaxy70-__ob__Filter_SAM_or_BAM__output_SAM_or_BAM_on_data_64__bam__cb___bam_peak_100	231	.	5.05416	26.8785	23.1525	107
Pf3D7_13_v3	2894495	2894921	Galaxy70-__ob__Filter_SAM_or_BAM__output_SAM_or_BAM_on_data_64__bam__cb___bam_peak_101	131	.	3.92263	16.5211	13.1282	315
Pf3D7_14_v3	249162	249508	Galaxy70-__ob__Filter_SAM_or_BAM__output_SAM_or_BAM_on_data_64__bam__cb___bam_peak_102	511	.	7.61896	55.317	51.1033	205
Pf3D7_14_v3	418957	419158	Galaxy70-__ob__Filter_SAM_or_BAM__output_SAM_or_BAM_on_data_64__bam__cb___bam_peak_103	96	.	3.47002	12.8686	9.63327	114
Pf3D7_14_v3	419374	419596	Galaxy70-__ob__Filter_SAM_or_BAM__output_SAM_or_BAM_on_data_64__bam__cb___bam_peak_104	431	.	6.94004	47.227	43.1347	99
Pf3D7_14_v3	1418469	1418834	Galaxy70-__ob__Filter_SAM_or_BAM__output_SAM_or_BAM_on_data_64__bam__cb___bam_peak_105	307	.	5.80851	34.6068	30.7159	145
Pf3D7_14_v3	1444035	1444350	Galaxy70-__ob__Filter_SAM_or_BAM__output_SAM_or_BAM_on_data_64__bam__cb___bam_peak_106	125	.	3.8472	15.891	12.5236	97
Pf3D7_14_v3	1475100	1475330	Galaxy70-__ob__Filter_SAM_or_BAM__output_SAM_or_BAM_on_data_64__bam__cb___bam_peak_107	125	.	3.8472	15.891	12.5236	145
Pf3D7_14_v3	1547505	1547935	Galaxy70-__ob__Filter_SAM_or_BAM__output_SAM_or_BAM_on_data_64__bam__cb___bam_peak_108	169	.	4.37524	20.4684	16.9349	150
Pf3D7_14_v3	1680440	1680634	Galaxy70-__ob__Filter_SAM_or_BAM__output_SAM_or_BAM_on_data_64__bam__cb___bam_peak_109	80	.	3.24371	11.164	8.01886	56
Pf3D7_14_v3	2013621	2013910	Galaxy70-__ob__Filter_SAM_or_BAM__output_SAM_or_BAM_on_data_64__bam__cb___bam_peak_110	50	.	2.7911	8.02546	5.04819	254
Pf3D7_14_v3	2133008	2133235	Galaxy70-__ob__Filter_SAM_or_BAM__output_SAM_or_BAM_on_data_64__bam__cb___bam_peak_111	175	.	4.45068	21.1527	17.5964	118
Pf3D7_14_v3	2590878	2591141	Galaxy70-__ob__Filter_SAM_or_BAM__output_SAM_or_BAM_on_data_64__bam__cb___bam_peak_112	210	.	4.82785	24.6807	21.011	138

## Sheet: Replicate 1 - Fold Enrichment
#Supplemental File 6: ChIP-seq MACS2 outputs for each replicate
# This file is generated by MACS version 2.1.1.20160309
# Command line: callpeak -t /galaxy-repl/main/files/056/837/dataset_56837363.dat --name Galaxy70-__ob__Filter_SAM_or_BAM__output_SAM_or_BAM_on_data_64__bam__cb___bam -c /galaxy-repl/main/files/056/837/dataset_56837242.dat --format BAMPE --gsize 20000000 --keep-dup 1 --bdg --qvalue 0.01 --nomodel --extsize 200 --shift 0
# ARGUMENTS LIST:
# name = Galaxy70-__ob__Filter_SAM_or_BAM__output_SAM_or_BAM_on_data_64__bam__cb___bam
# format = BAMPE
# ChIP-seq file = ['/galaxy-repl/main/files/056/837/dataset_56837363.dat']
# control file = ['/galaxy-repl/main/files/056/837/dataset_56837242.dat']
# effective genome size = 2.00e+07
# band width = 300
# model fold = [5, 50]
# qvalue cutoff = 1.00e-02
# Larger dataset will be scaled towards smaller dataset.
# Range for calculating regional lambda is: 1000 bps and 10000 bps
# Broad region calling is off
# Paired-End mode is on
# fragment size is determined as 179 bps
# total fragments in treatment: 1395149
# fragments after filtering in treatment: 1368704
# maximum duplicate fragments in treatment = 1
# Redundant rate in treatment: 0.02
# total fragments in control: 1710110
# fragments after filtering in control: 1675876
# maximum duplicate fragments in control = 1
# Redundant rate in control: 0.02
# d = 179
chr	start	end	length	abs_summit	pileup	negLOG10(pvalue)	fold_enrichment	negLOG10(qvalue)	name
Pf3D7_01_v3	617216	617412	197	617294	39	9.54756	3.01741	6.48587	Galaxy70-__ob__Filter_SAM_or_BAM__output_SAM_or_BAM_on_data_64__bam__cb___bam_peak_1
Pf3D7_02_v3	22880	23113	234	23011	55	19.1218	4.22437	15.6308	Galaxy70-__ob__Filter_SAM_or_BAM__output_SAM_or_BAM_on_data_64__bam__cb___bam_peak_2
Pf3D7_02_v3	274786	275298	513	274955	122	76.4935	9.27853	72.079	Galaxy70-__ob__Filter_SAM_or_BAM__output_SAM_or_BAM_on_data_64__bam__cb___bam_peak_3
Pf3D7_02_v3	718841	719165	325	719051	61	23.2487	4.67698	19.6293	Galaxy70-__ob__Filter_SAM_or_BAM__output_SAM_or_BAM_on_data_64__bam__cb___bam_peak_4
Pf3D7_02_v3	838294	838584	291	838432	84	33.0989	5.02191	29.2364	Galaxy70-__ob__Filter_SAM_or_BAM__output_SAM_or_BAM_on_data_64__bam__cb___bam_peak_5
Pf3D7_02_v3	925761	926134	374	926061	47	14.0513	3.62089	10.7608	Galaxy70-__ob__Filter_SAM_or_BAM__output_SAM_or_BAM_on_data_64__bam__cb___bam_peak_6
Pf3D7_03_v3	34579	34806	228	34651	49	15.2692	3.77176	11.9244	Galaxy70-__ob__Filter_SAM_or_BAM__output_SAM_or_BAM_on_data_64__bam__cb___bam_peak_7
Pf3D7_03_v3	249639	250154	516	250003	65	26.1394	4.97872	22.4296	Galaxy70-__ob__Filter_SAM_or_BAM__output_SAM_or_BAM_on_data_64__bam__cb___bam_peak_8
Pf3D7_03_v3	872560	872807	248	872689	60	22.543	4.60155	18.9444	Galaxy70-__ob__Filter_SAM_or_BAM__output_SAM_or_BAM_on_data_64__bam__cb___bam_peak_9
Pf3D7_03_v3	873964	874162	199	874084	54	18.4599	4.14894	14.9906	Galaxy70-__ob__Filter_SAM_or_BAM__output_SAM_or_BAM_on_data_64__bam__cb___bam_peak_10
Pf3D7_03_v3	1040550	1040921	372	1040747	71	30.6681	5.43134	26.8503	Galaxy70-__ob__Filter_SAM_or_BAM__output_SAM_or_BAM_on_data_64__bam__cb___bam_peak_11
Pf3D7_04_v3	263752	264407	656	264246	103	58.0921	7.84526	53.8562	Galaxy70-__ob__Filter_SAM_or_BAM__output_SAM_or_BAM_on_data_64__bam__cb___bam_peak_12
Pf3D7_04_v3	319644	320073	430	319952	73	32.2263	5.58221	28.3805	Galaxy70-__ob__Filter_SAM_or_BAM__output_SAM_or_BAM_on_data_64__bam__cb___bam_peak_13
Pf3D7_04_v3	459201	459397	197	459307	57	20.4684	4.37524	16.9349	Galaxy70-__ob__Filter_SAM_or_BAM__output_SAM_or_BAM_on_data_64__bam__cb___bam_peak_14
Pf3D7_04_v3	484932	485151	220	485033	53	17.8057	4.0735	14.3615	Galaxy70-__ob__Filter_SAM_or_BAM__output_SAM_or_BAM_on_data_64__bam__cb___bam_peak_15
Pf3D7_04_v3	1055145	1055445	301	1055228	40	10.0762	3.09284	6.98599	Galaxy70-__ob__Filter_SAM_or_BAM__output_SAM_or_BAM_on_data_64__bam__cb___bam_peak_16
Pf3D7_04_v3	1057464	1057647	184	1057552	54	18.4599	4.14894	14.9906	Galaxy70-__ob__Filter_SAM_or_BAM__output_SAM_or_BAM_on_data_64__bam__cb___bam_peak_17
Pf3D7_04_v3	1182365	1182588	224	1182481	65	26.1394	4.97872	22.4296	Galaxy70-__ob__Filter_SAM_or_BAM__output_SAM_or_BAM_on_data_64__bam__cb___bam_peak_18
Pf3D7_05_v3	82859	83050	192	82944	57	20.4684	4.37524	16.9349	Galaxy70-__ob__Filter_SAM_or_BAM__output_SAM_or_BAM_on_data_64__bam__cb___bam_peak_19
Pf3D7_05_v3	85841	86327	487	86153	145	100.454	11.0135	95.8022	Galaxy70-__ob__Filter_SAM_or_BAM__output_SAM_or_BAM_on_data_64__bam__cb___bam_peak_20
Pf3D7_05_v3	365584	365841	258	365710	71	30.6681	5.43134	26.8503	Galaxy70-__ob__Filter_SAM_or_BAM__output_SAM_or_BAM_on_data_64__bam__cb___bam_peak_21
Pf3D7_05_v3	636132	636356	225	636225	53	17.8057	4.0735	14.3615	Galaxy70-__ob__Filter_SAM_or_BAM__output_SAM_or_BAM_on_data_64__bam__cb___bam_peak_22
Pf3D7_05_v3	657531	657776	246	657650	66	26.8785	5.05416	23.1525	Galaxy70-__ob__Filter_SAM_or_BAM__output_SAM_or_BAM_on_data_64__bam__cb___bam_peak_23
Pf3D7_06_v3	178849	179469	621	179304	182	142.206	13.8047	136.782	Galaxy70-__ob__Filter_SAM_or_BAM__output_SAM_or_BAM_on_data_64__bam__cb___bam_peak_24
Pf3D7_06_v3	443650	443881	232	443804	44	12.291	3.39459	9.08597	Galaxy70-__ob__Filter_SAM_or_BAM__output_SAM_or_BAM_on_data_64__bam__cb___bam_peak_25
Pf3D7_06_v3	487463	487747	285	487620	88	44.6128	6.71373	40.5634	Galaxy70-__ob__Filter_SAM_or_BAM__output_SAM_or_BAM_on_data_64__bam__cb___bam_peak_26
Pf3D7_06_v3	749674	749930	257	749779	52	17.1594	3.99807	13.7404	Galaxy70-__ob__Filter_SAM_or_BAM__output_SAM_or_BAM_on_data_64__bam__cb___bam_peak_27
Pf3D7_06_v3	757733	758242	510	757873	47	14.0513	3.62089	10.7608	Galaxy70-__ob__Filter_SAM_or_BAM__output_SAM_or_BAM_on_data_64__bam__cb___bam_peak_28
Pf3D7_06_v3	877564	877755	192	877659	49	14.2212	3.55433	10.9293	Galaxy70-__ob__Filter_SAM_or_BAM__output_SAM_or_BAM_on_data_64__bam__cb___bam_peak_29
Pf3D7_06_v3	1154611	1154949	339	1154788	164	121.444	12.4468	116.56	Galaxy70-__ob__Filter_SAM_or_BAM__output_SAM_or_BAM_on_data_64__bam__cb___bam_peak_30
Pf3D7_06_v3	1384746	1384926	181	1384804	48	14.6559	3.69633	11.3366	Galaxy70-__ob__Filter_SAM_or_BAM__output_SAM_or_BAM_on_data_64__bam__cb___bam_peak_31
Pf3D7_07_v3	17812	18059	248	17962	54	18.4599	4.14894	14.9906	Galaxy70-__ob__Filter_SAM_or_BAM__output_SAM_or_BAM_on_data_64__bam__cb___bam_peak_32
Pf3D7_07_v3	337849	338261	413	338004	99	53.1697	7.32118	48.9826	Galaxy70-__ob__Filter_SAM_or_BAM__output_SAM_or_BAM_on_data_64__bam__cb___bam_peak_33
Pf3D7_07_v3	945701	945997	297	945867	184	144.561	13.9555	139.045	Galaxy70-__ob__Filter_SAM_or_BAM__output_SAM_or_BAM_on_data_64__bam__cb___bam_peak_34
Pf3D7_07_v3	1428238	1428471	234	1428329	45	12.8686	3.47002	9.63327	Galaxy70-__ob__Filter_SAM_or_BAM__output_SAM_or_BAM_on_data_64__bam__cb___bam_peak_35
Pf3D7_08_v3	18814	19274	461	19162	64	25.4067	4.90329	21.7157	Galaxy70-__ob__Filter_SAM_or_BAM__output_SAM_or_BAM_on_data_64__bam__cb___bam_peak_36
Pf3D7_08_v3	589941	590191	251	590083	60	18.2131	3.78667	14.7664	Galaxy70-__ob__Filter_SAM_or_BAM__output_SAM_or_BAM_on_data_64__bam__cb___bam_peak_37
Pf3D7_08_v3	1357323	1357799	477	1357423	52	17.1594	3.99807	13.7404	Galaxy70-__ob__Filter_SAM_or_BAM__output_SAM_or_BAM_on_data_64__bam__cb___bam_peak_38
Pf3D7_08_v3	1373669	1374221	553	1374059	54	18.4599	4.14894	14.9906	Galaxy70-__ob__Filter_SAM_or_BAM__output_SAM_or_BAM_on_data_64__bam__cb___bam_peak_39
Pf3D7_08_v3	1445591	1445939	349	1445877	58	21.1527	4.45068	17.5964	Galaxy70-__ob__Filter_SAM_or_BAM__output_SAM_or_BAM_on_data_64__bam__cb___bam_peak_40
Pf3D7_09_v3	17429	17946	518	17778	134	88.7827	10.1837	84.2324	Galaxy70-__ob__Filter_SAM_or_BAM__output_SAM_or_BAM_on_data_64__bam__cb___bam_peak_41
Pf3D7_09_v3	275714	276164	451	276010	96	51.6769	7.31722	47.5002	Galaxy70-__ob__Filter_SAM_or_BAM__output_SAM_or_BAM_on_data_64__bam__cb___bam_peak_42
Pf3D7_09_v3	398044	398405	362	398160	40	9.05621	2.86645	6.02375	Galaxy70-__ob__Filter_SAM_or_BAM__output_SAM_or_BAM_on_data_64__bam__cb___bam_peak_43
Pf3D7_09_v3	616454	616692	239	616557	63	23.9539	4.68556	20.3158	Galaxy70-__ob__Filter_SAM_or_BAM__output_SAM_or_BAM_on_data_64__bam__cb___bam_peak_44
Pf3D7_09_v3	672683	672868	186	672749	46	13.4555	3.54546	10.1945	Galaxy70-__ob__Filter_SAM_or_BAM__output_SAM_or_BAM_on_data_64__bam__cb___bam_peak_45
Pf3D7_09_v3	745000	745267	268	745103	96	51.6769	7.31722	47.5002	Galaxy70-__ob__Filter_SAM_or_BAM__output_SAM_or_BAM_on_data_64__bam__cb___bam_peak_46
Pf3D7_09_v3	1121836	1122064	229	1121975	49	13.7257	3.45406	10.4626	Galaxy70-__ob__Filter_SAM_or_BAM__output_SAM_or_BAM_on_data_64__bam__cb___bam_peak_47
Pf3D7_09_v3	1200650	1201132	483	1200856	67	27.624	5.1296	23.8806	Galaxy70-__ob__Filter_SAM_or_BAM__output_SAM_or_BAM_on_data_64__bam__cb___bam_peak_48
Pf3D7_09_v3	1201788	1202139	352	1201939	72	31.4443	5.50677	27.6133	Galaxy70-__ob__Filter_SAM_or_BAM__output_SAM_or_BAM_on_data_64__bam__cb___bam_peak_49
Pf3D7_09_v3	1211265	1211514	250	1211385	63	24.6807	4.82785	21.011	Galaxy70-__ob__Filter_SAM_or_BAM__output_SAM_or_BAM_on_data_64__bam__cb___bam_peak_50
Pf3D7_09_v3	1359579	1359890	312	1359755	49	15.2692	3.77176	11.9244	Galaxy70-__ob__Filter_SAM_or_BAM__output_SAM_or_BAM_on_data_64__bam__cb___bam_peak_51
Pf3D7_09_v3	1505481	1505857	377	1505623	86	42.8941	6.56286	38.8748	Galaxy70-__ob__Filter_SAM_or_BAM__output_SAM_or_BAM_on_data_64__bam__cb___bam_peak_52
Pf3D7_10_v3	25538	25866	329	25757	178	133.488	12.8225	128.288	Galaxy70-__ob__Filter_SAM_or_BAM__output_SAM_or_BAM_on_data_64__bam__cb___bam_peak_53
Pf3D7_10_v3	26124	26412	289	26256	205	169.842	15.5397	162.474	Galaxy70-__ob__Filter_SAM_or_BAM__output_SAM_or_BAM_on_data_64__bam__cb___bam_peak_54
Pf3D7_10_v3	93682	93898	217	93781	42	10.3088	3.05672	7.2162	Galaxy70-__ob__Filter_SAM_or_BAM__output_SAM_or_BAM_on_data_64__bam__cb___bam_peak_55
Pf3D7_10_v3	159243	159430	188	159340	41	10.6151	3.16828	7.49808	Galaxy70-__ob__Filter_SAM_or_BAM__output_SAM_or_BAM_on_data_64__bam__cb___bam_peak_56
Pf3D7_10_v3	250826	251022	197	250946	41	10.6151	3.16828	7.49808	Galaxy70-__ob__Filter_SAM_or_BAM__output_SAM_or_BAM_on_data_64__bam__cb___bam_peak_57
Pf3D7_10_v3	470150	470379	230	470261	59	21.8443	4.52611	18.2674	Galaxy70-__ob__Filter_SAM_or_BAM__output_SAM_or_BAM_on_data_64__bam__cb___bam_peak_58
Pf3D7_10_v3	608820	609189	370	608966	64	25.3624	4.89456	21.6908	Galaxy70-__ob__Filter_SAM_or_BAM__output_SAM_or_BAM_on_data_64__bam__cb___bam_peak_59
Pf3D7_10_v3	953483	953701	219	953599	51	12.574	3.14818	9.36604	Galaxy70-__ob__Filter_SAM_or_BAM__output_SAM_or_BAM_on_data_64__bam__cb___bam_peak_60
Pf3D7_10_v3	953937	954134	198	954001	50	15.461	3.75762	12.1154	Galaxy70-__ob__Filter_SAM_or_BAM__output_SAM_or_BAM_on_data_64__bam__cb___bam_peak_61
Pf3D7_10_v3	1009834	1010246	413	1009941	51	16.5211	3.92263	13.1282	Galaxy70-__ob__Filter_SAM_or_BAM__output_SAM_or_BAM_on_data_64__bam__cb___bam_peak_62
Pf3D7_10_v3	1214573	1214834	262	1214679	50	15.891	3.8472	12.5236	Galaxy70-__ob__Filter_SAM_or_BAM__output_SAM_or_BAM_on_data_64__bam__cb___bam_peak_63
Pf3D7_10_v3	1393538	1394508	971	1394410	50	13.6434	3.39223	10.3806	Galaxy70-__ob__Filter_SAM_or_BAM__output_SAM_or_BAM_on_data_64__bam__cb___bam_peak_64
Pf3D7_10_v3	1412505	1412747	243	1412547	41	7.99616	2.60722	5.04066	Galaxy70-__ob__Filter_SAM_or_BAM__output_SAM_or_BAM_on_data_64__bam__cb___bam_peak_65
Pf3D7_10_v3	1652100	1652570	471	1652169	69	29.1338	5.28047	25.3529	Galaxy70-__ob__Filter_SAM_or_BAM__output_SAM_or_BAM_on_data_64__bam__cb___bam_peak_66
Pf3D7_11_v3	21846	22130	285	22008	62	23.9613	4.75242	20.3158	Galaxy70-__ob__Filter_SAM_or_BAM__output_SAM_or_BAM_on_data_64__bam__cb___bam_peak_67
Pf3D7_11_v3	224923	225477	555	225050	56	19.7914	4.29981	16.281	Galaxy70-__ob__Filter_SAM_or_BAM__output_SAM_or_BAM_on_data_64__bam__cb___bam_peak_68
Pf3D7_11_v3	340291	340673	383	340406	45	12.8686	3.47002	9.63327	Galaxy70-__ob__Filter_SAM_or_BAM__output_SAM_or_BAM_on_data_64__bam__cb___bam_peak_69
Pf3D7_11_v3	355181	355496	316	355448	39	9.54756	3.01741	6.48587	Galaxy70-__ob__Filter_SAM_or_BAM__output_SAM_or_BAM_on_data_64__bam__cb___bam_peak_70
Pf3D7_11_v3	663407	663632	226	663520	72	31.4443	5.50677	27.6133	Galaxy70-__ob__Filter_SAM_or_BAM__output_SAM_or_BAM_on_data_64__bam__cb___bam_peak_71
Pf3D7_11_v3	808507	808717	211	808580	39	9.54756	3.01741	6.48587	Galaxy70-__ob__Filter_SAM_or_BAM__output_SAM_or_BAM_on_data_64__bam__cb___bam_peak_72
Pf3D7_11_v3	1047215	1047428	214	1047300	47	13.0584	3.41216	9.82069	Galaxy70-__ob__Filter_SAM_or_BAM__output_SAM_or_BAM_on_data_64__bam__cb___bam_peak_73
Pf3D7_11_v3	1116574	1116754	181	1116676	57	20.4684	4.37524	16.9349	Galaxy70-__ob__Filter_SAM_or_BAM__output_SAM_or_BAM_on_data_64__bam__cb___bam_peak_74
Pf3D7_11_v3	1117083	1117332	250	1117237	49	15.2692	3.77176	11.9244	Galaxy70-__ob__Filter_SAM_or_BAM__output_SAM_or_BAM_on_data_64__bam__cb___bam_peak_75
Pf3D7_11_v3	1420366	1420695	330	1420605	45	12.8686	3.47002	9.63327	Galaxy70-__ob__Filter_SAM_or_BAM__output_SAM_or_BAM_on_data_64__bam__cb___bam_peak_76
Pf3D7_11_v3	1465530	1465795	266	1465676	76	34.6068	5.80851	30.7159	Galaxy70-__ob__Filter_SAM_or_BAM__output_SAM_or_BAM_on_data_64__bam__cb___bam_peak_77
Pf3D7_11_v3	1582730	1582966	237	1582871	53	16.4158	3.79277	13.0456	Galaxy70-__ob__Filter_SAM_or_BAM__output_SAM_or_BAM_on_data_64__bam__cb___bam_peak_78
Pf3D7_11_v3	1606577	1607320	744	1606727	66	26.8785	5.05416	23.1525	Galaxy70-__ob__Filter_SAM_or_BAM__output_SAM_or_BAM_on_data_64__bam__cb___bam_peak_79
Pf3D7_11_v3	1797861	1798045	185	1797947	55	19.1218	4.22437	15.6308	Galaxy70-__ob__Filter_SAM_or_BAM__output_SAM_or_BAM_on_data_64__bam__cb___bam_peak_80
Pf3D7_11_v3	1798357	1798758	402	1798493	72	31.4443	5.50677	27.6133	Galaxy70-__ob__Filter_SAM_or_BAM__output_SAM_or_BAM_on_data_64__bam__cb___bam_peak_81
Pf3D7_12_v3	14633	14848	216	14734	49	15.2692	3.77176	11.9244	Galaxy70-__ob__Filter_SAM_or_BAM__output_SAM_or_BAM_on_data_64__bam__cb___bam_peak_82
Pf3D7_12_v3	205703	206050	348	205917	86	42.8941	6.56286	38.8748	Galaxy70-__ob__Filter_SAM_or_BAM__output_SAM_or_BAM_on_data_64__bam__cb___bam_peak_83
Pf3D7_12_v3	855370	855603	234	855472	49	15.2692	3.77176	11.9244	Galaxy70-__ob__Filter_SAM_or_BAM__output_SAM_or_BAM_on_data_64__bam__cb___bam_peak_84
Pf3D7_12_v3	917405	917732	328	917549	136	85.7593	9.46413	81.2366	Galaxy70-__ob__Filter_SAM_or_BAM__output_SAM_or_BAM_on_data_64__bam__cb___bam_peak_85
Pf3D7_12_v3	929872	930123	252	929990	78	36.2218	5.95938	32.3079	Galaxy70-__ob__Filter_SAM_or_BAM__output_SAM_or_BAM_on_data_64__bam__cb___bam_peak_86
Pf3D7_12_v3	1163458	1163943	486	1163561	49	15.2692	3.77176	11.9244	Galaxy70-__ob__Filter_SAM_or_BAM__output_SAM_or_BAM_on_data_64__bam__cb___bam_peak_87
Pf3D7_12_v3	1542964	1543319	356	1543218	44	8.08337	2.53628	5.10493	Galaxy70-__ob__Filter_SAM_or_BAM__output_SAM_or_BAM_on_data_64__bam__cb___bam_peak_88
Pf3D7_12_v3	1824299	1824620	322	1824507	53	17.8057	4.0735	14.3615	Galaxy70-__ob__Filter_SAM_or_BAM__output_SAM_or_BAM_on_data_64__bam__cb___bam_peak_89
Pf3D7_12_v3	2123305	2123582	278	2123425	87	36.9764	5.46274	33.0607	Galaxy70-__ob__Filter_SAM_or_BAM__output_SAM_or_BAM_on_data_64__bam__cb___bam_peak_90
Pf3D7_12_v3	2251002	2251359	358	2251069	40	10.0762	3.09284	6.98599	Galaxy70-__ob__Filter_SAM_or_BAM__output_SAM_or_BAM_on_data_64__bam__cb___bam_peak_91
Pf3D7_13_v3	586511	586721	211	586603	59	21.5092	4.45915	17.951	Galaxy70-__ob__Filter_SAM_or_BAM__output_SAM_or_BAM_on_data_64__bam__cb___bam_peak_92
Pf3D7_13_v3	747780	747990	211	747898	46	13.4555	3.54546	10.1945	Galaxy70-__ob__Filter_SAM_or_BAM__output_SAM_or_BAM_on_data_64__bam__cb___bam_peak_93
Pf3D7_13_v3	1153514	1153693	180	1153603	59	11.7547	2.7621	8.5802	Galaxy70-__ob__Filter_SAM_or_BAM__output_SAM_or_BAM_on_data_64__bam__cb___bam_peak_94
Pf3D7_13_v3	1199827	1200029	203	1199922	61	23.2487	4.67698	19.6293	Galaxy70-__ob__Filter_SAM_or_BAM__output_SAM_or_BAM_on_data_64__bam__cb___bam_peak_95
Pf3D7_13_v3	1331553	1331740	188	1331664	52	17.1594	3.99807	13.7404	Galaxy70-__ob__Filter_SAM_or_BAM__output_SAM_or_BAM_on_data_64__bam__cb___bam_peak_96
Pf3D7_13_v3	1701856	1702089	234	1701949	41	10.6151	3.16828	7.49808	Galaxy70-__ob__Filter_SAM_or_BAM__output_SAM_or_BAM_on_data_64__bam__cb___bam_peak_97
Pf3D7_13_v3	1824917	1825125	209	1825019	71	30.6681	5.43134	26.8503	Galaxy70-__ob__Filter_SAM_or_BAM__output_SAM_or_BAM_on_data_64__bam__cb___bam_peak_98
Pf3D7_13_v3	2231373	2231599	227	2231468	48	14.6559	3.69633	11.3366	Galaxy70-__ob__Filter_SAM_or_BAM__output_SAM_or_BAM_on_data_64__bam__cb___bam_peak_99
Pf3D7_13_v3	2247813	2248051	239	2247920	66	26.8785	5.05416	23.1525	Galaxy70-__ob__Filter_SAM_or_BAM__output_SAM_or_BAM_on_data_64__bam__cb___bam_peak_100
Pf3D7_13_v3	2894496	2894921	426	2894811	51	16.5211	3.92263	13.1282	Galaxy70-__ob__Filter_SAM_or_BAM__output_SAM_or_BAM_on_data_64__bam__cb___bam_peak_101
Pf3D7_14_v3	249163	249508	346	249368	100	55.317	7.61896	51.1033	Galaxy70-__ob__Filter_SAM_or_BAM__output_SAM_or_BAM_on_data_64__bam__cb___bam_peak_102
Pf3D7_14_v3	418958	419158	201	419072	45	12.8686	3.47002	9.63327	Galaxy70-__ob__Filter_SAM_or_BAM__output_SAM_or_BAM_on_data_64__bam__cb___bam_peak_103
Pf3D7_14_v3	419375	419596	222	419474	91	47.227	6.94004	43.1347	Galaxy70-__ob__Filter_SAM_or_BAM__output_SAM_or_BAM_on_data_64__bam__cb___bam_peak_104
Pf3D7_14_v3	1418470	1418834	365	1418615	76	34.6068	5.80851	30.7159	Galaxy70-__ob__Filter_SAM_or_BAM__output_SAM_or_BAM_on_data_64__bam__cb___bam_peak_105
Pf3D7_14_v3	1444036	1444350	315	1444133	50	15.891	3.8472	12.5236	Galaxy70-__ob__Filter_SAM_or_BAM__output_SAM_or_BAM_on_data_64__bam__cb___bam_peak_106
Pf3D7_14_v3	1475101	1475330	230	1475246	50	15.891	3.8472	12.5236	Galaxy70-__ob__Filter_SAM_or_BAM__output_SAM_or_BAM_on_data_64__bam__cb___bam_peak_107
Pf3D7_14_v3	1547506	1547935	430	1547656	57	20.4684	4.37524	16.9349	Galaxy70-__ob__Filter_SAM_or_BAM__output_SAM_or_BAM_on_data_64__bam__cb___bam_peak_108
Pf3D7_14_v3	1680441	1680634	194	1680497	42	11.164	3.24371	8.01886	Galaxy70-__ob__Filter_SAM_or_BAM__output_SAM_or_BAM_on_data_64__bam__cb___bam_peak_109
Pf3D7_14_v3	2013622	2013910	289	2013876	36	8.02546	2.7911	5.04819	Galaxy70-__ob__Filter_SAM_or_BAM__output_SAM_or_BAM_on_data_64__bam__cb___bam_peak_110
Pf3D7_14_v3	2133009	2133235	227	2133127	58	21.1527	4.45068	17.5964	Galaxy70-__ob__Filter_SAM_or_BAM__output_SAM_or_BAM_on_data_64__bam__cb___bam_peak_111
Pf3D7_14_v3	2590879	2591141	263	2591017	63	24.6807	4.82785	21.011	Galaxy70-__ob__Filter_SAM_or_BAM__output_SAM_or_BAM_on_data_64__bam__cb___bam_peak_112

## Sheet: Replicate 2 - Narrow Peaks
#Supplemental File 6: ChIP-seq MACS2 outputs for each replicate
chrom	start	end	name	score	strand	SignalValue	pValue	qValue	peak
Pf3D7_01_v3	227493	227811	Galaxy72-__ob__Filter_SAM_or_BAM__output_SAM_or_BAM_on_data_66__bam__cb___bam_peak_1	144	.	3.1842	17.3387	14.4219	176
Pf3D7_01_v3	362641	363027	Galaxy72-__ob__Filter_SAM_or_BAM__output_SAM_or_BAM_on_data_66__bam__cb___bam_peak_2	933	.	7.73778	97.8847	93.303	198
Pf3D7_02_v3	274636	275585	Galaxy72-__ob__Filter_SAM_or_BAM__output_SAM_or_BAM_on_data_66__bam__cb___bam_peak_3	1427	.	8.40047	148.926	142.762	337
Pf3D7_02_v3	434357	434571	Galaxy72-__ob__Filter_SAM_or_BAM__output_SAM_or_BAM_on_data_66__bam__cb___bam_peak_4	129	.	3.05511	15.7827	12.9197	82
Pf3D7_02_v3	602212	602453	Galaxy72-__ob__Filter_SAM_or_BAM__output_SAM_or_BAM_on_data_66__bam__cb___bam_peak_5	129	.	2.91248	15.8172	12.953	136
Pf3D7_02_v3	609926	610226	Galaxy72-__ob__Filter_SAM_or_BAM__output_SAM_or_BAM_on_data_66__bam__cb___bam_peak_6	187	.	3.31677	21.8261	18.7748	182
Pf3D7_02_v3	718649	719293	Galaxy72-__ob__Filter_SAM_or_BAM__output_SAM_or_BAM_on_data_66__bam__cb___bam_peak_7	577	.	5.14438	61.8068	57.7784	377
Pf3D7_02_v3	837899	838741	Galaxy72-__ob__Filter_SAM_or_BAM__output_SAM_or_BAM_on_data_66__bam__cb___bam_peak_8	493	.	5.15187	53.178	49.3292	562
Pf3D7_03_v3	133554	134031	Galaxy72-__ob__Filter_SAM_or_BAM__output_SAM_or_BAM_on_data_66__bam__cb___bam_peak_9	70	.	2.44685	9.63869	7.02527	153
Pf3D7_03_v3	134234	135182	Galaxy72-__ob__Filter_SAM_or_BAM__output_SAM_or_BAM_on_data_66__bam__cb___bam_peak_10	88	.	2.59919	11.5759	8.87277	554
Pf3D7_03_v3	202590	203293	Galaxy72-__ob__Filter_SAM_or_BAM__output_SAM_or_BAM_on_data_66__bam__cb___bam_peak_11	192	.	3.57146	22.3099	19.245	428
Pf3D7_03_v3	249633	250149	Galaxy72-__ob__Filter_SAM_or_BAM__output_SAM_or_BAM_on_data_66__bam__cb___bam_peak_12	354	.	3.88846	38.9569	35.4323	367
Pf3D7_03_v3	318140	318356	Galaxy72-__ob__Filter_SAM_or_BAM__output_SAM_or_BAM_on_data_66__bam__cb___bam_peak_13	92	.	2.63857	12.0182	9.29696	52
Pf3D7_03_v3	374664	374901	Galaxy72-__ob__Filter_SAM_or_BAM__output_SAM_or_BAM_on_data_66__bam__cb___bam_peak_14	152	.	3.0588	18.1562	15.2133	127
Pf3D7_03_v3	527272	527529	Galaxy72-__ob__Filter_SAM_or_BAM__output_SAM_or_BAM_on_data_66__bam__cb___bam_peak_15	122	.	2.93622	15.0893	12.2536	133
Pf3D7_03_v3	872465	872911	Galaxy72-__ob__Filter_SAM_or_BAM__output_SAM_or_BAM_on_data_66__bam__cb___bam_peak_16	367	.	4.77629	40.2774	36.7108	177
Pf3D7_03_v3	873960	874242	Galaxy72-__ob__Filter_SAM_or_BAM__output_SAM_or_BAM_on_data_66__bam__cb___bam_peak_17	205	.	2.87277	23.6422	20.5448	125
Pf3D7_03_v3	1040541	1040897	Galaxy72-__ob__Filter_SAM_or_BAM__output_SAM_or_BAM_on_data_66__bam__cb___bam_peak_18	139	.	3.14117	16.8142	13.9142	165
Pf3D7_04_v3	224441	224706	Galaxy72-__ob__Filter_SAM_or_BAM__output_SAM_or_BAM_on_data_66__bam__cb___bam_peak_19	80	.	2.52043	10.7105	8.04587	141
Pf3D7_04_v3	263671	264536	Galaxy72-__ob__Filter_SAM_or_BAM__output_SAM_or_BAM_on_data_66__bam__cb___bam_peak_20	588	.	6.06718	62.9176	58.8639	573
Pf3D7_04_v3	319518	320098	Galaxy72-__ob__Filter_SAM_or_BAM__output_SAM_or_BAM_on_data_66__bam__cb___bam_peak_21	474	.	4.66805	51.2067	47.4026	306
Pf3D7_04_v3	383947	384263	Galaxy72-__ob__Filter_SAM_or_BAM__output_SAM_or_BAM_on_data_66__bam__cb___bam_peak_22	104	.	2.36454	13.2145	10.4466	76
Pf3D7_04_v3	459074	459492	Galaxy72-__ob__Filter_SAM_or_BAM__output_SAM_or_BAM_on_data_66__bam__cb___bam_peak_23	353	.	4.54366	38.9163	35.3925	163
Pf3D7_04_v3	484881	485181	Galaxy72-__ob__Filter_SAM_or_BAM__output_SAM_or_BAM_on_data_66__bam__cb___bam_peak_24	293	.	3.74714	32.6528	29.3112	155
Pf3D7_04_v3	664903	665291	Galaxy72-__ob__Filter_SAM_or_BAM__output_SAM_or_BAM_on_data_66__bam__cb___bam_peak_25	119	.	2.96905	14.7752	11.9481	219
Pf3D7_04_v3	872256	872628	Galaxy72-__ob__Filter_SAM_or_BAM__output_SAM_or_BAM_on_data_66__bam__cb___bam_peak_26	342	.	4.55183	37.7058	34.2165	111
Pf3D7_04_v3	1055020	1055404	Galaxy72-__ob__Filter_SAM_or_BAM__output_SAM_or_BAM_on_data_66__bam__cb___bam_peak_27	281	.	4.21691	31.504	28.193	193
Pf3D7_04_v3	1056917	1057216	Galaxy72-__ob__Filter_SAM_or_BAM__output_SAM_or_BAM_on_data_66__bam__cb___bam_peak_28	168	.	3.21508	19.88	16.8869	111
Pf3D7_04_v3	1057367	1057693	Galaxy72-__ob__Filter_SAM_or_BAM__output_SAM_or_BAM_on_data_66__bam__cb___bam_peak_29	294	.	3.70807	32.7476	29.4035	168
Pf3D7_05_v3	82608	83272	Galaxy72-__ob__Filter_SAM_or_BAM__output_SAM_or_BAM_on_data_66__bam__cb___bam_peak_30	306	.	3.53829	33.9993	30.6226	304
Pf3D7_05_v3	85565	86451	Galaxy72-__ob__Filter_SAM_or_BAM__output_SAM_or_BAM_on_data_66__bam__cb___bam_peak_31	1093	.	7.10714	114.274	109.354	556
Pf3D7_05_v3	139186	139656	Galaxy72-__ob__Filter_SAM_or_BAM__output_SAM_or_BAM_on_data_66__bam__cb___bam_peak_32	110	.	2.77829	13.8823	11.0879	237
Pf3D7_05_v3	150690	151105	Galaxy72-__ob__Filter_SAM_or_BAM__output_SAM_or_BAM_on_data_66__bam__cb___bam_peak_33	85	.	2.641	11.2629	8.57559	87
Pf3D7_05_v3	291842	292095	Galaxy72-__ob__Filter_SAM_or_BAM__output_SAM_or_BAM_on_data_66__bam__cb___bam_peak_34	42	.	1.97764	6.67319	4.21282	163
Pf3D7_05_v3	365327	366275	Galaxy72-__ob__Filter_SAM_or_BAM__output_SAM_or_BAM_on_data_66__bam__cb___bam_peak_35	340	.	4.60417	37.5044	34.0179	405
Pf3D7_05_v3	434295	434869	Galaxy72-__ob__Filter_SAM_or_BAM__output_SAM_or_BAM_on_data_66__bam__cb___bam_peak_36	119	.	2.7211	14.7373	11.915	125
Pf3D7_05_v3	451283	451502	Galaxy72-__ob__Filter_SAM_or_BAM__output_SAM_or_BAM_on_data_66__bam__cb___bam_peak_37	47	.	2.23754	7.2821	4.78243	166
Pf3D7_05_v3	518174	518482	Galaxy72-__ob__Filter_SAM_or_BAM__output_SAM_or_BAM_on_data_66__bam__cb___bam_peak_38	206	.	3.38571	23.7783	20.6772	168
Pf3D7_05_v3	635787	636433	Galaxy72-__ob__Filter_SAM_or_BAM__output_SAM_or_BAM_on_data_66__bam__cb___bam_peak_39	358	.	4.3855	39.3408	35.8091	397
Pf3D7_05_v3	655949	656250	Galaxy72-__ob__Filter_SAM_or_BAM__output_SAM_or_BAM_on_data_66__bam__cb___bam_peak_40	53	.	2.1781	7.87042	5.34192	253
Pf3D7_05_v3	656356	656961	Galaxy72-__ob__Filter_SAM_or_BAM__output_SAM_or_BAM_on_data_66__bam__cb___bam_peak_41	132	.	2.91139	16.1709	13.2951	429
Pf3D7_05_v3	657393	657886	Galaxy72-__ob__Filter_SAM_or_BAM__output_SAM_or_BAM_on_data_66__bam__cb___bam_peak_42	364	.	4.23553	39.964	36.4153	253
Pf3D7_05_v3	1069737	1070096	Galaxy72-__ob__Filter_SAM_or_BAM__output_SAM_or_BAM_on_data_66__bam__cb___bam_peak_43	158	.	3.18992	18.8365	15.8739	142
Pf3D7_05_v3	1070238	1070487	Galaxy72-__ob__Filter_SAM_or_BAM__output_SAM_or_BAM_on_data_66__bam__cb___bam_peak_44	142	.	2.82624	17.1903	14.2803	123
Pf3D7_05_v3	1169363	1169628	Galaxy72-__ob__Filter_SAM_or_BAM__output_SAM_or_BAM_on_data_66__bam__cb___bam_peak_45	144	.	3.00438	17.314	14.4005	120
Pf3D7_05_v3	1198028	1198390	Galaxy72-__ob__Filter_SAM_or_BAM__output_SAM_or_BAM_on_data_66__bam__cb___bam_peak_46	401	.	4.69023	43.8471	40.1893	181
Pf3D7_06_v3	177821	178407	Galaxy72-__ob__Filter_SAM_or_BAM__output_SAM_or_BAM_on_data_66__bam__cb___bam_peak_47	129	.	3.05511	15.7827	12.9197	168
Pf3D7_06_v3	178816	179553	Galaxy72-__ob__Filter_SAM_or_BAM__output_SAM_or_BAM_on_data_66__bam__cb___bam_peak_48	947	.	7.10562	99.4008	94.7949	448
Pf3D7_06_v3	318032	318636	Galaxy72-__ob__Filter_SAM_or_BAM__output_SAM_or_BAM_on_data_66__bam__cb___bam_peak_49	116	.	2.87501	14.4472	11.6335	414
Pf3D7_06_v3	424168	424562	Galaxy72-__ob__Filter_SAM_or_BAM__output_SAM_or_BAM_on_data_66__bam__cb___bam_peak_50	327	.	3.67671	36.1707	32.7241	199
Pf3D7_06_v3	443604	444015	Galaxy72-__ob__Filter_SAM_or_BAM__output_SAM_or_BAM_on_data_66__bam__cb___bam_peak_51	292	.	4.1069	32.6025	29.2623	230
Pf3D7_06_v3	444166	444471	Galaxy72-__ob__Filter_SAM_or_BAM__output_SAM_or_BAM_on_data_66__bam__cb___bam_peak_52	144	.	3.1842	17.3387	14.4219	154
Pf3D7_06_v3	476315	476636	Galaxy72-__ob__Filter_SAM_or_BAM__output_SAM_or_BAM_on_data_66__bam__cb___bam_peak_53	55	.	2.3236	8.05522	5.51412	147
Pf3D7_06_v3	483388	483832	Galaxy72-__ob__Filter_SAM_or_BAM__output_SAM_or_BAM_on_data_66__bam__cb___bam_peak_54	47	.	2.23754	7.2821	4.78243	408
Pf3D7_06_v3	487435	487752	Galaxy72-__ob__Filter_SAM_or_BAM__output_SAM_or_BAM_on_data_66__bam__cb___bam_peak_55	367	.	4.73569	40.2673	36.7068	188
Pf3D7_06_v3	545363	545846	Galaxy72-__ob__Filter_SAM_or_BAM__output_SAM_or_BAM_on_data_66__bam__cb___bam_peak_56	282	.	4.11886	31.5583	28.2456	197
Pf3D7_06_v3	586793	587040	Galaxy72-__ob__Filter_SAM_or_BAM__output_SAM_or_BAM_on_data_66__bam__cb___bam_peak_57	70	.	2.49572	9.69325	7.07473	166
Pf3D7_06_v3	592508	592798	Galaxy72-__ob__Filter_SAM_or_BAM__output_SAM_or_BAM_on_data_66__bam__cb___bam_peak_58	106	.	2.83296	13.4345	10.6566	148
Pf3D7_06_v3	611544	611901	Galaxy72-__ob__Filter_SAM_or_BAM__output_SAM_or_BAM_on_data_66__bam__cb___bam_peak_59	151	.	2.88975	18.14	15.1996	189
Pf3D7_06_v3	749541	749944	Galaxy72-__ob__Filter_SAM_or_BAM__output_SAM_or_BAM_on_data_66__bam__cb___bam_peak_60	198	.	3.5229	22.883	19.8066	176
Pf3D7_06_v3	757673	758368	Galaxy72-__ob__Filter_SAM_or_BAM__output_SAM_or_BAM_on_data_66__bam__cb___bam_peak_61	301	.	4.346	33.4663	30.1015	365
Pf3D7_06_v3	870493	870768	Galaxy72-__ob__Filter_SAM_or_BAM__output_SAM_or_BAM_on_data_66__bam__cb___bam_peak_62	99	.	2.55476	12.705	9.95731	152
Pf3D7_06_v3	877471	877776	Galaxy72-__ob__Filter_SAM_or_BAM__output_SAM_or_BAM_on_data_66__bam__cb___bam_peak_63	277	.	3.95984	31.0059	27.708	174
Pf3D7_06_v3	993853	994068	Galaxy72-__ob__Filter_SAM_or_BAM__output_SAM_or_BAM_on_data_66__bam__cb___bam_peak_64	84	.	2.51765	11.1162	8.43418	115
Pf3D7_06_v3	1154571	1155425	Galaxy72-__ob__Filter_SAM_or_BAM__output_SAM_or_BAM_on_data_66__bam__cb___bam_peak_65	779	.	5.60725	82.2776	77.918	199
Pf3D7_06_v3	1169797	1170112	Galaxy72-__ob__Filter_SAM_or_BAM__output_SAM_or_BAM_on_data_66__bam__cb___bam_peak_66	91	.	2.53517	11.8224	9.10953	186
Pf3D7_07_v3	215550	215794	Galaxy72-__ob__Filter_SAM_or_BAM__output_SAM_or_BAM_on_data_66__bam__cb___bam_peak_67	117	.	2.89543	14.6006	11.7813	127
Pf3D7_07_v3	337612	338570	Galaxy72-__ob__Filter_SAM_or_BAM__output_SAM_or_BAM_on_data_66__bam__cb___bam_peak_68	653	.	5.55202	69.4736	65.3022	395
Pf3D7_07_v3	644385	645083	Galaxy72-__ob__Filter_SAM_or_BAM__output_SAM_or_BAM_on_data_66__bam__cb___bam_peak_69	85	.	2.45869	11.2135	8.527	139
Pf3D7_07_v3	754747	755167	Galaxy72-__ob__Filter_SAM_or_BAM__output_SAM_or_BAM_on_data_66__bam__cb___bam_peak_70	254	.	3.84601	28.6436	25.4141	223
Pf3D7_07_v3	763673	764011	Galaxy72-__ob__Filter_SAM_or_BAM__output_SAM_or_BAM_on_data_66__bam__cb___bam_peak_71	263	.	4.08782	29.5813	26.3269	173
Pf3D7_07_v3	945632	946316	Galaxy72-__ob__Filter_SAM_or_BAM__output_SAM_or_BAM_on_data_66__bam__cb___bam_peak_72	1434	.	9.38047	150.157	143.488	236
Pf3D7_07_v3	1000234	1000733	Galaxy72-__ob__Filter_SAM_or_BAM__output_SAM_or_BAM_on_data_66__bam__cb___bam_peak_73	110	.	2.88299	13.7922	11.0019	77
Pf3D7_07_v3	1077554	1078029	Galaxy72-__ob__Filter_SAM_or_BAM__output_SAM_or_BAM_on_data_66__bam__cb___bam_peak_74	320	.	4.47509	35.4667	32.0426	195
Pf3D7_07_v3	1428251	1428451	Galaxy72-__ob__Filter_SAM_or_BAM__output_SAM_or_BAM_on_data_66__bam__cb___bam_peak_75	100	.	2.79693	12.8346	10.0796	121
Pf3D7_08_v3	191119	191470	Galaxy72-__ob__Filter_SAM_or_BAM__output_SAM_or_BAM_on_data_66__bam__cb___bam_peak_76	473	.	5.16295	51.1033	47.3032	174
Pf3D7_08_v3	207448	208013	Galaxy72-__ob__Filter_SAM_or_BAM__output_SAM_or_BAM_on_data_66__bam__cb___bam_peak_77	100	.	2.69882	12.7825	10.0324	411
Pf3D7_08_v3	303440	303713	Galaxy72-__ob__Filter_SAM_or_BAM__output_SAM_or_BAM_on_data_66__bam__cb___bam_peak_78	40	.	2.15148	6.541	4.08658	166
Pf3D7_08_v3	311009	311323	Galaxy72-__ob__Filter_SAM_or_BAM__output_SAM_or_BAM_on_data_66__bam__cb___bam_peak_79	162	.	3.02538	19.2181	16.2418	166
Pf3D7_08_v3	398929	399189	Galaxy72-__ob__Filter_SAM_or_BAM__output_SAM_or_BAM_on_data_66__bam__cb___bam_peak_80	87	.	2.66784	11.4472	8.74771	163
Pf3D7_08_v3	589049	589409	Galaxy72-__ob__Filter_SAM_or_BAM__output_SAM_or_BAM_on_data_66__bam__cb___bam_peak_81	121	.	2.78512	14.9484	12.1156	165
Pf3D7_08_v3	589894	590252	Galaxy72-__ob__Filter_SAM_or_BAM__output_SAM_or_BAM_on_data_66__bam__cb___bam_peak_82	284	.	3.89202	31.7369	28.4182	186
Pf3D7_08_v3	649892	650211	Galaxy72-__ob__Filter_SAM_or_BAM__output_SAM_or_BAM_on_data_66__bam__cb___bam_peak_83	76	.	2.53698	10.2535	7.60958	192
Pf3D7_08_v3	804438	804705	Galaxy72-__ob__Filter_SAM_or_BAM__output_SAM_or_BAM_on_data_66__bam__cb___bam_peak_84	385	.	4.68642	42.1577	38.5464	115
Pf3D7_08_v3	814009	814295	Galaxy72-__ob__Filter_SAM_or_BAM__output_SAM_or_BAM_on_data_66__bam__cb___bam_peak_85	219	.	3.24978	25.0727	21.9387	103
Pf3D7_08_v3	1011779	1012549	Galaxy72-__ob__Filter_SAM_or_BAM__output_SAM_or_BAM_on_data_66__bam__cb___bam_peak_86	154	.	2.9393	18.4236	15.4707	640
Pf3D7_08_v3	1357296	1357597	Galaxy72-__ob__Filter_SAM_or_BAM__output_SAM_or_BAM_on_data_66__bam__cb___bam_peak_87	202	.	3.18276	23.3316	20.2432	112
Pf3D7_09_v3	167627	167970	Galaxy72-__ob__Filter_SAM_or_BAM__output_SAM_or_BAM_on_data_66__bam__cb___bam_peak_88	236	.	3.81975	26.8335	23.6522	158
Pf3D7_09_v3	275714	276492	Galaxy72-__ob__Filter_SAM_or_BAM__output_SAM_or_BAM_on_data_66__bam__cb___bam_peak_89	777	.	6.44027	82.1099	77.7516	272
Pf3D7_09_v3	344008	344296	Galaxy72-__ob__Filter_SAM_or_BAM__output_SAM_or_BAM_on_data_66__bam__cb___bam_peak_90	199	.	3.35642	23.0631	19.9804	139
Pf3D7_09_v3	356150	356451	Galaxy72-__ob__Filter_SAM_or_BAM__output_SAM_or_BAM_on_data_66__bam__cb___bam_peak_91	56	.	2.32556	8.18978	5.64371	149
Pf3D7_09_v3	373246	373581	Galaxy72-__ob__Filter_SAM_or_BAM__output_SAM_or_BAM_on_data_66__bam__cb___bam_peak_92	184	.	3.2493	21.4465	18.4062	151
Pf3D7_09_v3	398020	398368	Galaxy72-__ob__Filter_SAM_or_BAM__output_SAM_or_BAM_on_data_66__bam__cb___bam_peak_93	276	.	3.83247	30.9028	27.6077	159
Pf3D7_09_v3	606029	606316	Galaxy72-__ob__Filter_SAM_or_BAM__output_SAM_or_BAM_on_data_66__bam__cb___bam_peak_94	138	.	2.8573	16.7775	13.8806	93
Pf3D7_09_v3	616421	617258	Galaxy72-__ob__Filter_SAM_or_BAM__output_SAM_or_BAM_on_data_66__bam__cb___bam_peak_95	336	.	3.80268	37.1563	33.6837	150
Pf3D7_09_v3	672619	672914	Galaxy72-__ob__Filter_SAM_or_BAM__output_SAM_or_BAM_on_data_66__bam__cb___bam_peak_96	301	.	4.11214	33.5102	30.1433	121
Pf3D7_09_v3	717739	718184	Galaxy72-__ob__Filter_SAM_or_BAM__output_SAM_or_BAM_on_data_66__bam__cb___bam_peak_97	198	.	3.61449	22.8889	19.8101	213
Pf3D7_09_v3	744846	745525	Galaxy72-__ob__Filter_SAM_or_BAM__output_SAM_or_BAM_on_data_66__bam__cb___bam_peak_98	655	.	5.6803	69.7268	65.5499	264
Pf3D7_09_v3	746833	747075	Galaxy72-__ob__Filter_SAM_or_BAM__output_SAM_or_BAM_on_data_66__bam__cb___bam_peak_99	110	.	2.88299	13.7922	11.0019	105
Pf3D7_09_v3	848446	848707	Galaxy72-__ob__Filter_SAM_or_BAM__output_SAM_or_BAM_on_data_66__bam__cb___bam_peak_100	145	.	3.00266	17.4898	14.5681	140
Pf3D7_09_v3	987368	987709	Galaxy72-__ob__Filter_SAM_or_BAM__output_SAM_or_BAM_on_data_66__bam__cb___bam_peak_101	55	.	2.22547	8.09865	5.5566	185
Pf3D7_09_v3	1121729	1122096	Galaxy72-__ob__Filter_SAM_or_BAM__output_SAM_or_BAM_on_data_66__bam__cb___bam_peak_102	438	.	4.70335	47.6213	43.886	228
Pf3D7_09_v3	1135525	1135801	Galaxy72-__ob__Filter_SAM_or_BAM__output_SAM_or_BAM_on_data_66__bam__cb___bam_peak_103	86	.	2.55105	11.3669	8.67542	76
Pf3D7_09_v3	1200139	1201319	Galaxy72-__ob__Filter_SAM_or_BAM__output_SAM_or_BAM_on_data_66__bam__cb___bam_peak_104	446	.	4.42332	48.4092	44.6614	871
Pf3D7_09_v3	1201763	1202137	Galaxy72-__ob__Filter_SAM_or_BAM__output_SAM_or_BAM_on_data_66__bam__cb___bam_peak_105	251	.	4.00176	28.3219	25.1002	194
Pf3D7_09_v3	1210994	1211669	Galaxy72-__ob__Filter_SAM_or_BAM__output_SAM_or_BAM_on_data_66__bam__cb___bam_peak_106	677	.	6.54051	71.9442	67.7278	464
Pf3D7_09_v3	1240056	1240538	Galaxy72-__ob__Filter_SAM_or_BAM__output_SAM_or_BAM_on_data_66__bam__cb___bam_peak_107	62	.	2.40966	8.85927	6.2772	162
Pf3D7_09_v3	1267601	1268113	Galaxy72-__ob__Filter_SAM_or_BAM__output_SAM_or_BAM_on_data_66__bam__cb___bam_peak_108	331	.	3.99432	36.5873	33.1338	288
Pf3D7_09_v3	1285916	1286649	Galaxy72-__ob__Filter_SAM_or_BAM__output_SAM_or_BAM_on_data_66__bam__cb___bam_peak_109	273	.	3.80892	30.6779	27.3936	581
Pf3D7_09_v3	1359440	1359988	Galaxy72-__ob__Filter_SAM_or_BAM__output_SAM_or_BAM_on_data_66__bam__cb___bam_peak_110	518	.	5.67992	55.8066	51.8998	316
Pf3D7_09_v3	1361313	1361580	Galaxy72-__ob__Filter_SAM_or_BAM__output_SAM_or_BAM_on_data_66__bam__cb___bam_peak_111	145	.	3.06904	17.4569	14.5367	145
Pf3D7_09_v3	1505467	1505773	Galaxy72-__ob__Filter_SAM_or_BAM__output_SAM_or_BAM_on_data_66__bam__cb___bam_peak_112	215	.	3.74358	24.6561	21.5301	155
Pf3D7_10_v3	5057	5307	Galaxy72-__ob__Filter_SAM_or_BAM__output_SAM_or_BAM_on_data_66__bam__cb___bam_peak_113	48	.	2.1703	7.39299	4.88894	133
Pf3D7_10_v3	5715	6028	Galaxy72-__ob__Filter_SAM_or_BAM__output_SAM_or_BAM_on_data_66__bam__cb___bam_peak_114	165	.	3.35631	19.4937	16.5092	129
Pf3D7_10_v3	6418	6636	Galaxy72-__ob__Filter_SAM_or_BAM__output_SAM_or_BAM_on_data_66__bam__cb___bam_peak_115	66	.	2.45269	9.27258	6.67217	94
Pf3D7_10_v3	25524	25862	Galaxy72-__ob__Filter_SAM_or_BAM__output_SAM_or_BAM_on_data_66__bam__cb___bam_peak_116	198	.	3.61449	22.8889	19.8101	231
Pf3D7_10_v3	26155	26378	Galaxy72-__ob__Filter_SAM_or_BAM__output_SAM_or_BAM_on_data_66__bam__cb___bam_peak_117	192	.	3.57146	22.3099	19.245	95
Pf3D7_10_v3	93664	93938	Galaxy72-__ob__Filter_SAM_or_BAM__output_SAM_or_BAM_on_data_66__bam__cb___bam_peak_118	99	.	2.75015	12.6707	9.9255	123
Pf3D7_10_v3	141049	141352	Galaxy72-__ob__Filter_SAM_or_BAM__output_SAM_or_BAM_on_data_66__bam__cb___bam_peak_119	217	.	3.42831	24.856	21.7262	142
Pf3D7_10_v3	159206	159443	Galaxy72-__ob__Filter_SAM_or_BAM__output_SAM_or_BAM_on_data_66__bam__cb___bam_peak_120	143	.	2.89092	17.2558	14.3446	140
Pf3D7_10_v3	163615	164196	Galaxy72-__ob__Filter_SAM_or_BAM__output_SAM_or_BAM_on_data_66__bam__cb___bam_peak_121	476	.	4.90734	51.4205	47.6076	164
Pf3D7_10_v3	250824	251086	Galaxy72-__ob__Filter_SAM_or_BAM__output_SAM_or_BAM_on_data_66__bam__cb___bam_peak_122	155	.	3.19895	18.4921	15.5379	116
Pf3D7_10_v3	291697	291980	Galaxy72-__ob__Filter_SAM_or_BAM__output_SAM_or_BAM_on_data_66__bam__cb___bam_peak_123	167	.	3.30324	19.744	16.7528	186
Pf3D7_10_v3	292354	292662	Galaxy72-__ob__Filter_SAM_or_BAM__output_SAM_or_BAM_on_data_66__bam__cb___bam_peak_124	134	.	3.09814	16.2955	13.4132	167
Pf3D7_10_v3	392402	392848	Galaxy72-__ob__Filter_SAM_or_BAM__output_SAM_or_BAM_on_data_66__bam__cb___bam_peak_125	135	.	2.94926	16.4829	13.5947	363
Pf3D7_10_v3	393130	393343	Galaxy72-__ob__Filter_SAM_or_BAM__output_SAM_or_BAM_on_data_66__bam__cb___bam_peak_126	109	.	2.85421	13.7628	10.977	91
Pf3D7_10_v3	470094	470619	Galaxy72-__ob__Filter_SAM_or_BAM__output_SAM_or_BAM_on_data_66__bam__cb___bam_peak_127	372	.	4.60766	40.7829	37.2045	184
Pf3D7_10_v3	541767	542139	Galaxy72-__ob__Filter_SAM_or_BAM__output_SAM_or_BAM_on_data_66__bam__cb___bam_peak_128	257	.	3.85874	29.0215	25.7825	192
Pf3D7_10_v3	608553	609160	Galaxy72-__ob__Filter_SAM_or_BAM__output_SAM_or_BAM_on_data_66__bam__cb___bam_peak_129	305	.	3.76987	33.9264	30.5505	437
Pf3D7_10_v3	691133	691461	Galaxy72-__ob__Filter_SAM_or_BAM__output_SAM_or_BAM_on_data_66__bam__cb___bam_peak_130	83	.	2.62481	10.9983	8.31957	190
Pf3D7_10_v3	728884	729223	Galaxy72-__ob__Filter_SAM_or_BAM__output_SAM_or_BAM_on_data_66__bam__cb___bam_peak_131	281	.	4.21691	31.504	28.193	182
Pf3D7_10_v3	772528	772740	Galaxy72-__ob__Filter_SAM_or_BAM__output_SAM_or_BAM_on_data_66__bam__cb___bam_peak_132	30	.	1.85404	5.44998	3.08082	177
Pf3D7_10_v3	810502	810875	Galaxy72-__ob__Filter_SAM_or_BAM__output_SAM_or_BAM_on_data_66__bam__cb___bam_peak_133	189	.	3.3111	21.9954	18.9406	179
Pf3D7_10_v3	953469	954275	Galaxy72-__ob__Filter_SAM_or_BAM__output_SAM_or_BAM_on_data_66__bam__cb___bam_peak_134	259	.	3.55661	29.1746	25.9316	547
Pf3D7_10_v3	1009570	1010367	Galaxy72-__ob__Filter_SAM_or_BAM__output_SAM_or_BAM_on_data_66__bam__cb___bam_peak_135	605	.	5.53828	64.6548	60.5696	374
Pf3D7_10_v3	1067357	1067654	Galaxy72-__ob__Filter_SAM_or_BAM__output_SAM_or_BAM_on_data_66__bam__cb___bam_peak_136	115	.	2.71749	14.3822	11.57	179
Pf3D7_10_v3	1214335	1214866	Galaxy72-__ob__Filter_SAM_or_BAM__output_SAM_or_BAM_on_data_66__bam__cb___bam_peak_137	142	.	2.82624	17.1903	14.2803	304
Pf3D7_10_v3	1232242	1232622	Galaxy72-__ob__Filter_SAM_or_BAM__output_SAM_or_BAM_on_data_66__bam__cb___bam_peak_138	66	.	2.40607	9.22762	6.63222	177
Pf3D7_10_v3	1393343	1393787	Galaxy72-__ob__Filter_SAM_or_BAM__output_SAM_or_BAM_on_data_66__bam__cb___bam_peak_139	87	.	2.31543	11.5003	8.79989	149
Pf3D7_10_v3	1394147	1394718	Galaxy72-__ob__Filter_SAM_or_BAM__output_SAM_or_BAM_on_data_66__bam__cb___bam_peak_140	142	.	2.84165	17.1603	14.2509	171
Pf3D7_10_v3	1403623	1404006	Galaxy72-__ob__Filter_SAM_or_BAM__output_SAM_or_BAM_on_data_66__bam__cb___bam_peak_141	436	.	4.58521	47.3641	43.6356	214
Pf3D7_10_v3	1406485	1406770	Galaxy72-__ob__Filter_SAM_or_BAM__output_SAM_or_BAM_on_data_66__bam__cb___bam_peak_142	152	.	3.03715	18.1663	15.2228	110
Pf3D7_10_v3	1412390	1412819	Galaxy72-__ob__Filter_SAM_or_BAM__output_SAM_or_BAM_on_data_66__bam__cb___bam_peak_143	204	.	3.33891	23.5683	20.4721	192
Pf3D7_10_v3	1423318	1423623	Galaxy72-__ob__Filter_SAM_or_BAM__output_SAM_or_BAM_on_data_66__bam__cb___bam_peak_144	167	.	3.30324	19.744	16.7528	117
Pf3D7_10_v3	1440461	1440687	Galaxy72-__ob__Filter_SAM_or_BAM__output_SAM_or_BAM_on_data_66__bam__cb___bam_peak_145	71	.	2.42502	9.75353	7.13251	120
Pf3D7_10_v3	1486450	1486823	Galaxy72-__ob__Filter_SAM_or_BAM__output_SAM_or_BAM_on_data_66__bam__cb___bam_peak_146	88	.	2.41341	11.504	8.80327	276
Pf3D7_11_v3	21866	22111	Galaxy72-__ob__Filter_SAM_or_BAM__output_SAM_or_BAM_on_data_66__bam__cb___bam_peak_147	100	.	2.79693	12.8346	10.0796	155
Pf3D7_11_v3	224919	225544	Galaxy72-__ob__Filter_SAM_or_BAM__output_SAM_or_BAM_on_data_66__bam__cb___bam_peak_148	474	.	5.42174	51.2118	47.4026	402
Pf3D7_11_v3	340237	340669	Galaxy72-__ob__Filter_SAM_or_BAM__output_SAM_or_BAM_on_data_66__bam__cb___bam_peak_149	110	.	2.72712	13.811	11.0187	305
Pf3D7_11_v3	342313	343073	Galaxy72-__ob__Filter_SAM_or_BAM__output_SAM_or_BAM_on_data_66__bam__cb___bam_peak_150	482	.	5.27071	52.1112	48.2844	170
Pf3D7_11_v3	354869	355581	Galaxy72-__ob__Filter_SAM_or_BAM__output_SAM_or_BAM_on_data_66__bam__cb___bam_peak_151	288	.	4.22829	32.1897	28.8599	533
Pf3D7_11_v3	490640	490840	Galaxy72-__ob__Filter_SAM_or_BAM__output_SAM_or_BAM_on_data_66__bam__cb___bam_peak_152	108	.	2.74143	13.5962	10.8132	90
Pf3D7_11_v3	607202	607598	Galaxy72-__ob__Filter_SAM_or_BAM__output_SAM_or_BAM_on_data_66__bam__cb___bam_peak_153	183	.	3.45853	21.4247	18.386	150
Pf3D7_11_v3	663328	663722	Galaxy72-__ob__Filter_SAM_or_BAM__output_SAM_or_BAM_on_data_66__bam__cb___bam_peak_154	315	.	4.0558	34.9713	31.5644	165
Pf3D7_11_v3	763778	764071	Galaxy72-__ob__Filter_SAM_or_BAM__output_SAM_or_BAM_on_data_66__bam__cb___bam_peak_155	176	.	3.42492	20.6996	17.6798	147
Pf3D7_11_v3	834630	834876	Galaxy72-__ob__Filter_SAM_or_BAM__output_SAM_or_BAM_on_data_66__bam__cb___bam_peak_156	58	.	2.36663	8.45345	5.89222	146
Pf3D7_11_v3	869882	870353	Galaxy72-__ob__Filter_SAM_or_BAM__output_SAM_or_BAM_on_data_66__bam__cb___bam_peak_157	49	.	2.18479	7.49085	4.98306	159
Pf3D7_11_v3	1047118	1047457	Galaxy72-__ob__Filter_SAM_or_BAM__output_SAM_or_BAM_on_data_66__bam__cb___bam_peak_158	412	.	4.99487	44.9177	41.2378	165
Pf3D7_11_v3	1116237	1116818	Galaxy72-__ob__Filter_SAM_or_BAM__output_SAM_or_BAM_on_data_66__bam__cb___bam_peak_159	628	.	6.28233	66.9763	62.8506	382
Pf3D7_11_v3	1116978	1117325	Galaxy72-__ob__Filter_SAM_or_BAM__output_SAM_or_BAM_on_data_66__bam__cb___bam_peak_160	74	.	2.31878	10.0838	7.45044	263
Pf3D7_11_v3	1137285	1137641	Galaxy72-__ob__Filter_SAM_or_BAM__output_SAM_or_BAM_on_data_66__bam__cb___bam_peak_161	100	.	2.75186	12.8488	10.0934	160
Pf3D7_11_v3	1420148	1420701	Galaxy72-__ob__Filter_SAM_or_BAM__output_SAM_or_BAM_on_data_66__bam__cb___bam_peak_162	522	.	5.09442	56.2023	52.2894	376
Pf3D7_11_v3	1465479	1465821	Galaxy72-__ob__Filter_SAM_or_BAM__output_SAM_or_BAM_on_data_66__bam__cb___bam_peak_163	395	.	4.40361	43.2285	39.5856	165
Pf3D7_11_v3	1582658	1582982	Galaxy72-__ob__Filter_SAM_or_BAM__output_SAM_or_BAM_on_data_66__bam__cb___bam_peak_164	234	.	3.79261	26.6079	23.4325	160
Pf3D7_11_v3	1606529	1607540	Galaxy72-__ob__Filter_SAM_or_BAM__output_SAM_or_BAM_on_data_66__bam__cb___bam_peak_165	557	.	5.89506	59.7256	55.7331	203
Pf3D7_11_v3	1797823	1798189	Galaxy72-__ob__Filter_SAM_or_BAM__output_SAM_or_BAM_on_data_66__bam__cb___bam_peak_166	257	.	4.04479	28.9493	25.7114	186
Pf3D7_11_v3	1798300	1798933	Galaxy72-__ob__Filter_SAM_or_BAM__output_SAM_or_BAM_on_data_66__bam__cb___bam_peak_167	270	.	4.0373	30.2944	27.0193	173
Pf3D7_12_v3	205664	206099	Galaxy72-__ob__Filter_SAM_or_BAM__output_SAM_or_BAM_on_data_66__bam__cb___bam_peak_168	556	.	5.35599	59.6808	55.692	245
Pf3D7_12_v3	289742	290015	Galaxy72-__ob__Filter_SAM_or_BAM__output_SAM_or_BAM_on_data_66__bam__cb___bam_peak_169	51	.	2.17433	7.63181	5.11794	12
Pf3D7_12_v3	716832	717074	Galaxy72-__ob__Filter_SAM_or_BAM__output_SAM_or_BAM_on_data_66__bam__cb___bam_peak_170	94	.	2.44115	12.1422	9.41634	118
Pf3D7_12_v3	855300	855910	Galaxy72-__ob__Filter_SAM_or_BAM__output_SAM_or_BAM_on_data_66__bam__cb___bam_peak_171	93	.	2.3731	12.042	9.3191	172
Pf3D7_12_v3	916107	916317	Galaxy72-__ob__Filter_SAM_or_BAM__output_SAM_or_BAM_on_data_66__bam__cb___bam_peak_172	64	.	2.30693	9.02958	6.44128	73
Pf3D7_12_v3	916817	917888	Galaxy72-__ob__Filter_SAM_or_BAM__output_SAM_or_BAM_on_data_66__bam__cb___bam_peak_173	1133	.	7.4789	118.34	113.372	746
Pf3D7_12_v3	929687	930293	Galaxy72-__ob__Filter_SAM_or_BAM__output_SAM_or_BAM_on_data_66__bam__cb___bam_peak_174	669	.	6.49748	71.109	66.9056	292
Pf3D7_12_v3	1087565	1087843	Galaxy72-__ob__Filter_SAM_or_BAM__output_SAM_or_BAM_on_data_66__bam__cb___bam_peak_175	148	.	3.11115	17.7949	14.8662	156
Pf3D7_12_v3	1163309	1163972	Galaxy72-__ob__Filter_SAM_or_BAM__output_SAM_or_BAM_on_data_66__bam__cb___bam_peak_176	210	.	3.42784	24.1637	21.0514	211
Pf3D7_12_v3	1204268	1204634	Galaxy72-__ob__Filter_SAM_or_BAM__output_SAM_or_BAM_on_data_66__bam__cb___bam_peak_177	60	.	2.33214	8.60041	6.03307	300
Pf3D7_12_v3	1227503	1227783	Galaxy72-__ob__Filter_SAM_or_BAM__output_SAM_or_BAM_on_data_66__bam__cb___bam_peak_178	333	.	4.56114	36.8211	33.3546	159
Pf3D7_12_v3	1251145	1251445	Galaxy72-__ob__Filter_SAM_or_BAM__output_SAM_or_BAM_on_data_66__bam__cb___bam_peak_179	100	.	2.79693	12.8346	10.0796	155
Pf3D7_12_v3	1536156	1536583	Galaxy72-__ob__Filter_SAM_or_BAM__output_SAM_or_BAM_on_data_66__bam__cb___bam_peak_180	175	.	3.44237	20.6042	17.5862	202
Pf3D7_12_v3	1625175	1625465	Galaxy72-__ob__Filter_SAM_or_BAM__output_SAM_or_BAM_on_data_66__bam__cb___bam_peak_181	60	.	2.32352	8.66394	6.09368	166
Pf3D7_12_v3	1629214	1629458	Galaxy72-__ob__Filter_SAM_or_BAM__output_SAM_or_BAM_on_data_66__bam__cb___bam_peak_182	125	.	2.75646	15.3727	12.525	92
Pf3D7_12_v3	1630408	1630663	Galaxy72-__ob__Filter_SAM_or_BAM__output_SAM_or_BAM_on_data_66__bam__cb___bam_peak_183	100	.	2.79693	12.8346	10.0796	101
Pf3D7_12_v3	1824208	1824653	Galaxy72-__ob__Filter_SAM_or_BAM__output_SAM_or_BAM_on_data_66__bam__cb___bam_peak_184	289	.	3.98012	32.2939	28.9608	223
Pf3D7_12_v3	1828873	1829123	Galaxy72-__ob__Filter_SAM_or_BAM__output_SAM_or_BAM_on_data_66__bam__cb___bam_peak_185	170	.	3.39934	20.0463	17.0467	96
Pf3D7_12_v3	1919387	1919968	Galaxy72-__ob__Filter_SAM_or_BAM__output_SAM_or_BAM_on_data_66__bam__cb___bam_peak_186	286	.	4.13029	31.9445	28.6222	199
Pf3D7_12_v3	1930876	1931295	Galaxy72-__ob__Filter_SAM_or_BAM__output_SAM_or_BAM_on_data_66__bam__cb___bam_peak_187	540	.	5.19441	57.9879	54.0409	178
Pf3D7_12_v3	1957815	1958130	Galaxy72-__ob__Filter_SAM_or_BAM__output_SAM_or_BAM_on_data_66__bam__cb___bam_peak_188	73	.	2.3548	10.0024	7.372	116
Pf3D7_12_v3	2090963	2091176	Galaxy72-__ob__Filter_SAM_or_BAM__output_SAM_or_BAM_on_data_66__bam__cb___bam_peak_189	76	.	2.53698	10.2535	7.60958	55
Pf3D7_12_v3	2123236	2123622	Galaxy72-__ob__Filter_SAM_or_BAM__output_SAM_or_BAM_on_data_66__bam__cb___bam_peak_190	399	.	4.19071	43.6003	39.9498	182
Pf3D7_13_v3	120452	120834	Galaxy72-__ob__Filter_SAM_or_BAM__output_SAM_or_BAM_on_data_66__bam__cb___bam_peak_191	113	.	2.35894	14.1522	11.3497	151
Pf3D7_13_v3	255791	256126	Galaxy72-__ob__Filter_SAM_or_BAM__output_SAM_or_BAM_on_data_66__bam__cb___bam_peak_192	140	.	3.12894	16.926	14.0234	173
Pf3D7_13_v3	355570	355775	Galaxy72-__ob__Filter_SAM_or_BAM__output_SAM_or_BAM_on_data_66__bam__cb___bam_peak_193	49	.	1.96867	7.43632	4.92978	43
Pf3D7_13_v3	356112	356441	Galaxy72-__ob__Filter_SAM_or_BAM__output_SAM_or_BAM_on_data_66__bam__cb___bam_peak_194	119	.	2.85546	14.8277	11.9993	170
Pf3D7_13_v3	453464	453873	Galaxy72-__ob__Filter_SAM_or_BAM__output_SAM_or_BAM_on_data_66__bam__cb___bam_peak_195	225	.	3.6878	25.7269	22.5768	222
Pf3D7_13_v3	469344	469758	Galaxy72-__ob__Filter_SAM_or_BAM__output_SAM_or_BAM_on_data_66__bam__cb___bam_peak_196	132	.	2.93099	16.1495	13.2748	142
Pf3D7_13_v3	470372	470605	Galaxy72-__ob__Filter_SAM_or_BAM__output_SAM_or_BAM_on_data_66__bam__cb___bam_peak_197	53	.	2.12283	7.8727	5.34375	124
Pf3D7_13_v3	506161	506365	Galaxy72-__ob__Filter_SAM_or_BAM__output_SAM_or_BAM_on_data_66__bam__cb___bam_peak_198	76	.	2.31815	10.3201	7.67353	88
Pf3D7_13_v3	578973	579385	Galaxy72-__ob__Filter_SAM_or_BAM__output_SAM_or_BAM_on_data_66__bam__cb___bam_peak_199	137	.	3.01172	16.6112	13.7195	250
Pf3D7_13_v3	586436	586715	Galaxy72-__ob__Filter_SAM_or_BAM__output_SAM_or_BAM_on_data_66__bam__cb___bam_peak_200	135	.	2.75015	16.4735	13.5855	159
Pf3D7_13_v3	747731	748058	Galaxy72-__ob__Filter_SAM_or_BAM__output_SAM_or_BAM_on_data_66__bam__cb___bam_peak_201	242	.	3.46134	27.4869	24.2876	170
Pf3D7_13_v3	872702	873082	Galaxy72-__ob__Filter_SAM_or_BAM__output_SAM_or_BAM_on_data_66__bam__cb___bam_peak_202	144	.	3.1842	17.3387	14.4219	231
Pf3D7_13_v3	895353	895822	Galaxy72-__ob__Filter_SAM_or_BAM__output_SAM_or_BAM_on_data_66__bam__cb___bam_peak_203	119	.	2.80083	14.7383	11.915	337
Pf3D7_13_v3	980939	981834	Galaxy72-__ob__Filter_SAM_or_BAM__output_SAM_or_BAM_on_data_66__bam__cb___bam_peak_204	276	.	4.07808	30.9242	27.628	537
Pf3D7_13_v3	1051828	1052093	Galaxy72-__ob__Filter_SAM_or_BAM__output_SAM_or_BAM_on_data_66__bam__cb___bam_peak_205	84	.	2.62154	11.1288	8.44601	140
Pf3D7_13_v3	1153313	1153876	Galaxy72-__ob__Filter_SAM_or_BAM__output_SAM_or_BAM_on_data_66__bam__cb___bam_peak_206	85	.	2.00866	11.2586	8.57147	316
Pf3D7_13_v3	1199747	1200058	Galaxy72-__ob__Filter_SAM_or_BAM__output_SAM_or_BAM_on_data_66__bam__cb___bam_peak_207	270	.	4.0373	30.2944	27.0193	168
Pf3D7_13_v3	1213620	1214399	Galaxy72-__ob__Filter_SAM_or_BAM__output_SAM_or_BAM_on_data_66__bam__cb___bam_peak_208	131	.	2.6683	16.0064	13.1367	625
Pf3D7_13_v3	1247513	1247718	Galaxy72-__ob__Filter_SAM_or_BAM__output_SAM_or_BAM_on_data_66__bam__cb___bam_peak_209	71	.	2.35664	9.76672	7.14435	116
Pf3D7_13_v3	1331400	1331768	Galaxy72-__ob__Filter_SAM_or_BAM__output_SAM_or_BAM_on_data_66__bam__cb___bam_peak_210	761	.	6.97081	80.4495	76.1175	177
Pf3D7_13_v3	1415950	1416184	Galaxy72-__ob__Filter_SAM_or_BAM__output_SAM_or_BAM_on_data_66__bam__cb___bam_peak_211	90	.	2.58913	11.8005	9.08932	89
Pf3D7_13_v3	1420537	1420867	Galaxy72-__ob__Filter_SAM_or_BAM__output_SAM_or_BAM_on_data_66__bam__cb___bam_peak_212	99	.	2.36773	12.7455	9.99607	182
Pf3D7_13_v3	1421210	1421434	Galaxy72-__ob__Filter_SAM_or_BAM__output_SAM_or_BAM_on_data_66__bam__cb___bam_peak_213	48	.	2.1124	7.39716	4.8923	187
Pf3D7_13_v3	1525027	1525246	Galaxy72-__ob__Filter_SAM_or_BAM__output_SAM_or_BAM_on_data_66__bam__cb___bam_peak_214	111	.	2.87524	13.915	11.1196	159
Pf3D7_13_v3	1701798	1702121	Galaxy72-__ob__Filter_SAM_or_BAM__output_SAM_or_BAM_on_data_66__bam__cb___bam_peak_215	210	.	3.42784	24.1637	21.0514	162
Pf3D7_13_v3	1702873	1703121	Galaxy72-__ob__Filter_SAM_or_BAM__output_SAM_or_BAM_on_data_66__bam__cb___bam_peak_216	37	.	1.96034	6.12936	3.70864	188
Pf3D7_13_v3	1703287	1703781	Galaxy72-__ob__Filter_SAM_or_BAM__output_SAM_or_BAM_on_data_66__bam__cb___bam_peak_217	56	.	2.10634	8.23709	5.68814	357
Pf3D7_13_v3	1753859	1754115	Galaxy72-__ob__Filter_SAM_or_BAM__output_SAM_or_BAM_on_data_66__bam__cb___bam_peak_218	31	.	2.02239	5.49186	3.11304	239
Pf3D7_13_v3	1781401	1782180	Galaxy72-__ob__Filter_SAM_or_BAM__output_SAM_or_BAM_on_data_66__bam__cb___bam_peak_219	164	.	3.34739	19.4259	16.4452	152
Pf3D7_13_v3	1824879	1825176	Galaxy72-__ob__Filter_SAM_or_BAM__output_SAM_or_BAM_on_data_66__bam__cb___bam_peak_220	320	.	4.05164	35.4949	32.0692	156
Pf3D7_13_v3	2020762	2021032	Galaxy72-__ob__Filter_SAM_or_BAM__output_SAM_or_BAM_on_data_66__bam__cb___bam_peak_221	170	.	3.39934	20.0463	17.0467	167
Pf3D7_13_v3	2163325	2163553	Galaxy72-__ob__Filter_SAM_or_BAM__output_SAM_or_BAM_on_data_66__bam__cb___bam_peak_222	97	.	2.66253	12.5085	9.76618	88
Pf3D7_13_v3	2231267	2231662	Galaxy72-__ob__Filter_SAM_or_BAM__output_SAM_or_BAM_on_data_66__bam__cb___bam_peak_223	281	.	3.48709	31.4984	28.1907	244
Pf3D7_13_v3	2247738	2248216	Galaxy72-__ob__Filter_SAM_or_BAM__output_SAM_or_BAM_on_data_66__bam__cb___bam_peak_224	415	.	5.0775	45.2782	41.5876	179
Pf3D7_13_v3	2321046	2321307	Galaxy72-__ob__Filter_SAM_or_BAM__output_SAM_or_BAM_on_data_66__bam__cb___bam_peak_225	51	.	2.28057	7.66473	5.14357	195
Pf3D7_13_v3	2472256	2472691	Galaxy72-__ob__Filter_SAM_or_BAM__output_SAM_or_BAM_on_data_66__bam__cb___bam_peak_226	95	.	2.6597	12.3307	9.59875	305
Pf3D7_14_v3	64668	65011	Galaxy72-__ob__Filter_SAM_or_BAM__output_SAM_or_BAM_on_data_66__bam__cb___bam_peak_227	68	.	2.36734	9.46917	6.86096	232
Pf3D7_14_v3	199824	200032	Galaxy72-__ob__Filter_SAM_or_BAM__output_SAM_or_BAM_on_data_66__bam__cb___bam_peak_228	83	.	2.52976	11.0641	8.38346	76
Pf3D7_14_v3	249034	250050	Galaxy72-__ob__Filter_SAM_or_BAM__output_SAM_or_BAM_on_data_66__bam__cb___bam_peak_229	1104	.	8.03391	115.339	110.404	346
Pf3D7_14_v3	367689	368030	Galaxy72-__ob__Filter_SAM_or_BAM__output_SAM_or_BAM_on_data_66__bam__cb___bam_peak_230	199	.	3.35642	23.0631	19.9804	163
Pf3D7_14_v3	418913	419854	Galaxy72-__ob__Filter_SAM_or_BAM__output_SAM_or_BAM_on_data_66__bam__cb___bam_peak_231	507	.	5.46462	54.6557	50.7745	564
Pf3D7_14_v3	481738	481978	Galaxy72-__ob__Filter_SAM_or_BAM__output_SAM_or_BAM_on_data_66__bam__cb___bam_peak_232	95	.	2.55883	12.3014	9.57016	81
Pf3D7_14_v3	566138	566432	Galaxy72-__ob__Filter_SAM_or_BAM__output_SAM_or_BAM_on_data_66__bam__cb___bam_peak_233	134	.	2.89224	16.3712	13.4865	152
Pf3D7_14_v3	657800	658105	Galaxy72-__ob__Filter_SAM_or_BAM__output_SAM_or_BAM_on_data_66__bam__cb___bam_peak_234	122	.	2.71069	15.1313	12.2939	146
Pf3D7_14_v3	680411	680648	Galaxy72-__ob__Filter_SAM_or_BAM__output_SAM_or_BAM_on_data_66__bam__cb___bam_peak_235	76	.	2.31815	10.3201	7.67353	58
Pf3D7_14_v3	897113	897395	Galaxy72-__ob__Filter_SAM_or_BAM__output_SAM_or_BAM_on_data_66__bam__cb___bam_peak_236	175	.	3.24792	20.5819	17.5697	161
Pf3D7_14_v3	927320	927877	Galaxy72-__ob__Filter_SAM_or_BAM__output_SAM_or_BAM_on_data_66__bam__cb___bam_peak_237	110	.	2.88299	13.7922	11.0019	135
Pf3D7_14_v3	935656	935908	Galaxy72-__ob__Filter_SAM_or_BAM__output_SAM_or_BAM_on_data_66__bam__cb___bam_peak_238	119	.	2.96905	14.7752	11.9481	114
Pf3D7_14_v3	1069661	1069953	Galaxy72-__ob__Filter_SAM_or_BAM__output_SAM_or_BAM_on_data_66__bam__cb___bam_peak_239	34	.	2.06542	5.83304	3.42648	280
Pf3D7_14_v3	1070115	1070436	Galaxy72-__ob__Filter_SAM_or_BAM__output_SAM_or_BAM_on_data_66__bam__cb___bam_peak_240	55	.	2.3236	8.05522	5.51412	85
Pf3D7_14_v3	1187119	1187459	Galaxy72-__ob__Filter_SAM_or_BAM__output_SAM_or_BAM_on_data_66__bam__cb___bam_peak_241	186	.	3.52843	21.7361	18.6874	171
Pf3D7_14_v3	1237564	1237930	Galaxy72-__ob__Filter_SAM_or_BAM__output_SAM_or_BAM_on_data_66__bam__cb___bam_peak_242	351	.	4.34865	38.6815	35.1694	194
Pf3D7_14_v3	1252521	1252772	Galaxy72-__ob__Filter_SAM_or_BAM__output_SAM_or_BAM_on_data_66__bam__cb___bam_peak_243	85	.	2.641	11.2629	8.57559	138
Pf3D7_14_v3	1263377	1263653	Galaxy72-__ob__Filter_SAM_or_BAM__output_SAM_or_BAM_on_data_66__bam__cb___bam_peak_244	81	.	2.3841	10.8691	8.19951	130
Pf3D7_14_v3	1330684	1330982	Galaxy72-__ob__Filter_SAM_or_BAM__output_SAM_or_BAM_on_data_66__bam__cb___bam_peak_245	71	.	2.35664	9.76672	7.14435	142
Pf3D7_14_v3	1418433	1418815	Galaxy72-__ob__Filter_SAM_or_BAM__output_SAM_or_BAM_on_data_66__bam__cb___bam_peak_246	378	.	4.64704	41.4685	37.8728	190
Pf3D7_14_v3	1444000	1444578	Galaxy72-__ob__Filter_SAM_or_BAM__output_SAM_or_BAM_on_data_66__bam__cb___bam_peak_247	140	.	2.84133	16.9831	14.0783	167
Pf3D7_14_v3	1474975	1475517	Galaxy72-__ob__Filter_SAM_or_BAM__output_SAM_or_BAM_on_data_66__bam__cb___bam_peak_248	270	.	4.11053	30.3392	27.0633	202
Pf3D7_14_v3	1515466	1515815	Galaxy72-__ob__Filter_SAM_or_BAM__output_SAM_or_BAM_on_data_66__bam__cb___bam_peak_249	114	.	2.55101	14.2678	11.4622	160
Pf3D7_14_v3	1547460	1548029	Galaxy72-__ob__Filter_SAM_or_BAM__output_SAM_or_BAM_on_data_66__bam__cb___bam_peak_250	195	.	3.17555	22.6399	19.5684	339
Pf3D7_14_v3	1605135	1605516	Galaxy72-__ob__Filter_SAM_or_BAM__output_SAM_or_BAM_on_data_66__bam__cb___bam_peak_251	21	.	1.66657	4.47258	2.19508	321
Pf3D7_14_v3	1605845	1606208	Galaxy72-__ob__Filter_SAM_or_BAM__output_SAM_or_BAM_on_data_66__bam__cb___bam_peak_252	113	.	2.73069	14.1664	11.3638	110
Pf3D7_14_v3	1680402	1680634	Galaxy72-__ob__Filter_SAM_or_BAM__output_SAM_or_BAM_on_data_66__bam__cb___bam_peak_253	150	.	2.97813	18.0331	15.0934	121
Pf3D7_14_v3	2013273	2014028	Galaxy72-__ob__Filter_SAM_or_BAM__output_SAM_or_BAM_on_data_66__bam__cb___bam_peak_254	227	.	3.82964	25.8589	22.7016	398
Pf3D7_14_v3	2120929	2121695	Galaxy72-__ob__Filter_SAM_or_BAM__output_SAM_or_BAM_on_data_66__bam__cb___bam_peak_255	350	.	4.43755	38.5885	35.0796	207
Pf3D7_14_v3	2132918	2133282	Galaxy72-__ob__Filter_SAM_or_BAM__output_SAM_or_BAM_on_data_66__bam__cb___bam_peak_256	390	.	4.56977	42.6912	39.0637	203
Pf3D7_14_v3	2277741	2278054	Galaxy72-__ob__Filter_SAM_or_BAM__output_SAM_or_BAM_on_data_66__bam__cb___bam_peak_257	198	.	3.61449	22.8889	19.8101	178
Pf3D7_14_v3	2451305	2451545	Galaxy72-__ob__Filter_SAM_or_BAM__output_SAM_or_BAM_on_data_66__bam__cb___bam_peak_258	107	.	2.678	13.5746	10.7932	160
Pf3D7_14_v3	2590820	2591454	Galaxy72-__ob__Filter_SAM_or_BAM__output_SAM_or_BAM_on_data_66__bam__cb___bam_peak_259	376	.	4.36331	41.2733	37.683	198
Pf3D7_14_v3	2800289	2800714	Galaxy72-__ob__Filter_SAM_or_BAM__output_SAM_or_BAM_on_data_66__bam__cb___bam_peak_260	62	.	2.25091	8.84697	6.26968	109
Pf3D7_14_v3	2806444	2806979	Galaxy72-__ob__Filter_SAM_or_BAM__output_SAM_or_BAM_on_data_66__bam__cb___bam_peak_261	166	.	3.34035	19.594	16.6064	406
Pf3D7_14_v3	3138199	3138553	Galaxy72-__ob__Filter_SAM_or_BAM__output_SAM_or_BAM_on_data_66__bam__cb___bam_peak_262	31	.	1.87357	5.5168	3.1354	123

## Sheet: Replicate 2 - Fold Enrichment
#Supplemental File 6: ChIP-seq MACS2 outputs for each replicate
# This file is generated by MACS version 2.1.1.20160309
# Command line: callpeak -t /galaxy-repl/main/files/056/837/dataset_56837423.dat --name Galaxy72-__ob__Filter_SAM_or_BAM__output_SAM_or_BAM_on_data_66__bam__cb___bam -c /galaxy-repl/main/files/056/837/dataset_56837385.dat --format BAM --gsize 20000000 --keep-dup 1 --bdg --qvalue 0.01 --nomodel --extsize 200 --shift 0
# ARGUMENTS LIST:
# name = Galaxy72-__ob__Filter_SAM_or_BAM__output_SAM_or_BAM_on_data_66__bam__cb___bam
# format = BAM
# ChIP-seq file = ['/galaxy-repl/main/files/056/837/dataset_56837423.dat']
# control file = ['/galaxy-repl/main/files/056/837/dataset_56837385.dat']
# effective genome size = 2.00e+07
# band width = 300
# model fold = [5, 50]
# qvalue cutoff = 1.00e-02
# Larger dataset will be scaled towards smaller dataset.
# Range for calculating regional lambda is: 1000 bps and 10000 bps
# Broad region calling is off
# Paired-End mode is off
# tag size is determined as 83 bps
# total tags in treatment: 2417099
# tags after filtering in treatment: 2223978
# maximum duplicate tags at the same position in treatment = 1
# Redundant rate in treatment: 0.08
# total tags in control: 2806799
# tags after filtering in control: 2552888
# maximum duplicate tags at the same position in control = 1
# Redundant rate in control: 0.09
# d = 200
chr	start	end	length	abs_summit	pileup	negLOG10(pvalue)	fold_enrichment	negLOG10(qvalue)	name
Pf3D7_01_v3	227494	227811	318	227670	73	17.3387	3.1842	14.4219	Galaxy72-__ob__Filter_SAM_or_BAM__output_SAM_or_BAM_on_data_66__bam__cb___bam_peak_1
Pf3D7_01_v3	362642	363027	386	362840	182	97.8847	7.73778	93.303	Galaxy72-__ob__Filter_SAM_or_BAM__output_SAM_or_BAM_on_data_66__bam__cb___bam_peak_2
Pf3D7_02_v3	274637	275585	949	274974	265	148.926	8.40047	142.762	Galaxy72-__ob__Filter_SAM_or_BAM__output_SAM_or_BAM_on_data_66__bam__cb___bam_peak_3
Pf3D7_02_v3	434358	434571	214	434440	70	15.7827	3.05511	12.9197	Galaxy72-__ob__Filter_SAM_or_BAM__output_SAM_or_BAM_on_data_66__bam__cb___bam_peak_4
Pf3D7_02_v3	602213	602453	241	602349	76	15.8172	2.91248	12.953	Galaxy72-__ob__Filter_SAM_or_BAM__output_SAM_or_BAM_on_data_66__bam__cb___bam_peak_5
Pf3D7_02_v3	609927	610226	300	610109	89	21.8261	3.31677	18.7748	Galaxy72-__ob__Filter_SAM_or_BAM__output_SAM_or_BAM_on_data_66__bam__cb___bam_peak_6
Pf3D7_02_v3	718650	719293	644	719027	161	61.8068	5.14438	57.7784	Galaxy72-__ob__Filter_SAM_or_BAM__output_SAM_or_BAM_on_data_66__bam__cb___bam_peak_7
Pf3D7_02_v3	837900	838741	842	838462	137	53.178	5.15187	49.3292	Galaxy72-__ob__Filter_SAM_or_BAM__output_SAM_or_BAM_on_data_66__bam__cb___bam_peak_8
Pf3D7_03_v3	133555	134031	477	133708	59	9.63869	2.44685	7.02527	Galaxy72-__ob__Filter_SAM_or_BAM__output_SAM_or_BAM_on_data_66__bam__cb___bam_peak_9
Pf3D7_03_v3	134235	135182	948	134789	65	11.5759	2.59919	8.87277	Galaxy72-__ob__Filter_SAM_or_BAM__output_SAM_or_BAM_on_data_66__bam__cb___bam_peak_10
Pf3D7_03_v3	202591	203293	703	203019	82	22.3099	3.57146	19.245	Galaxy72-__ob__Filter_SAM_or_BAM__output_SAM_or_BAM_on_data_66__bam__cb___bam_peak_11
Pf3D7_03_v3	249634	250149	516	250001	135	38.9569	3.88846	35.4323	Galaxy72-__ob__Filter_SAM_or_BAM__output_SAM_or_BAM_on_data_66__bam__cb___bam_peak_12
Pf3D7_03_v3	318141	318356	216	318193	66	12.0182	2.63857	9.29696	Galaxy72-__ob__Filter_SAM_or_BAM__output_SAM_or_BAM_on_data_66__bam__cb___bam_peak_13
Pf3D7_03_v3	374665	374901	237	374792	82	18.1562	3.0588	15.2133	Galaxy72-__ob__Filter_SAM_or_BAM__output_SAM_or_BAM_on_data_66__bam__cb___bam_peak_14
Pf3D7_03_v3	527273	527529	257	527406	71	15.0893	2.93622	12.2536	Galaxy72-__ob__Filter_SAM_or_BAM__output_SAM_or_BAM_on_data_66__bam__cb___bam_peak_15
Pf3D7_03_v3	872466	872911	446	872643	110	40.2774	4.77629	36.7108	Galaxy72-__ob__Filter_SAM_or_BAM__output_SAM_or_BAM_on_data_66__bam__cb___bam_peak_16
Pf3D7_03_v3	873961	874242	282	874086	122	23.6422	2.87277	20.5448	Galaxy72-__ob__Filter_SAM_or_BAM__output_SAM_or_BAM_on_data_66__bam__cb___bam_peak_17
Pf3D7_03_v3	1040542	1040897	356	1040707	72	16.8142	3.14117	13.9142	Galaxy72-__ob__Filter_SAM_or_BAM__output_SAM_or_BAM_on_data_66__bam__cb___bam_peak_18
Pf3D7_04_v3	224442	224706	265	224583	63	10.7105	2.52043	8.04587	Galaxy72-__ob__Filter_SAM_or_BAM__output_SAM_or_BAM_on_data_66__bam__cb___bam_peak_19
Pf3D7_04_v3	263672	264536	865	264245	140	62.9176	6.06718	58.8639	Galaxy72-__ob__Filter_SAM_or_BAM__output_SAM_or_BAM_on_data_66__bam__cb___bam_peak_20
Pf3D7_04_v3	319519	320098	580	319825	146	51.2067	4.66805	47.4026	Galaxy72-__ob__Filter_SAM_or_BAM__output_SAM_or_BAM_on_data_66__bam__cb___bam_peak_21
Pf3D7_04_v3	383948	384263	316	384024	92	13.2145	2.36454	10.4466	Galaxy72-__ob__Filter_SAM_or_BAM__output_SAM_or_BAM_on_data_66__bam__cb___bam_peak_22
Pf3D7_04_v3	459075	459492	418	459238	112	38.9163	4.54366	35.3925	Galaxy72-__ob__Filter_SAM_or_BAM__output_SAM_or_BAM_on_data_66__bam__cb___bam_peak_23
Pf3D7_04_v3	484882	485181	300	485037	117	32.6528	3.74714	29.3112	Galaxy72-__ob__Filter_SAM_or_BAM__output_SAM_or_BAM_on_data_66__bam__cb___bam_peak_24
Pf3D7_04_v3	664904	665291	388	665123	68	14.7752	2.96905	11.9481	Galaxy72-__ob__Filter_SAM_or_BAM__output_SAM_or_BAM_on_data_66__bam__cb___bam_peak_25
Pf3D7_04_v3	872257	872628	372	872368	108	37.7058	4.55183	34.2165	Galaxy72-__ob__Filter_SAM_or_BAM__output_SAM_or_BAM_on_data_66__bam__cb___bam_peak_26
Pf3D7_04_v3	1055021	1055404	384	1055214	97	31.504	4.21691	28.193	Galaxy72-__ob__Filter_SAM_or_BAM__output_SAM_or_BAM_on_data_66__bam__cb___bam_peak_27
Pf3D7_04_v3	1056918	1057216	299	1057029	84	19.88	3.21508	16.8869	Galaxy72-__ob__Filter_SAM_or_BAM__output_SAM_or_BAM_on_data_66__bam__cb___bam_peak_28
Pf3D7_04_v3	1057368	1057693	326	1057536	119	32.7476	3.70807	29.4035	Galaxy72-__ob__Filter_SAM_or_BAM__output_SAM_or_BAM_on_data_66__bam__cb___bam_peak_29
Pf3D7_05_v3	82609	83272	664	82913	132	33.9993	3.53829	30.6226	Galaxy72-__ob__Filter_SAM_or_BAM__output_SAM_or_BAM_on_data_66__bam__cb___bam_peak_30
Pf3D7_05_v3	85566	86451	886	86122	229	114.274	7.10714	109.354	Galaxy72-__ob__Filter_SAM_or_BAM__output_SAM_or_BAM_on_data_66__bam__cb___bam_peak_31
Pf3D7_05_v3	139187	139656	470	139424	71	13.8823	2.77829	11.0879	Galaxy72-__ob__Filter_SAM_or_BAM__output_SAM_or_BAM_on_data_66__bam__cb___bam_peak_32
Pf3D7_05_v3	150691	151105	415	150778	61	11.2629	2.641	8.57559	Galaxy72-__ob__Filter_SAM_or_BAM__output_SAM_or_BAM_on_data_66__bam__cb___bam_peak_33
Pf3D7_05_v3	291843	292095	253	292006	63	6.67319	1.97764	4.21282	Galaxy72-__ob__Filter_SAM_or_BAM__output_SAM_or_BAM_on_data_66__bam__cb___bam_peak_34
Pf3D7_05_v3	365328	366275	948	365733	106	37.5044	4.60417	34.0179	Galaxy72-__ob__Filter_SAM_or_BAM__output_SAM_or_BAM_on_data_66__bam__cb___bam_peak_35
Pf3D7_05_v3	434296	434869	574	434421	79	14.7373	2.7211	11.915	Galaxy72-__ob__Filter_SAM_or_BAM__output_SAM_or_BAM_on_data_66__bam__cb___bam_peak_36
Pf3D7_05_v3	451284	451502	219	451450	51	7.2821	2.23754	4.78243	Galaxy72-__ob__Filter_SAM_or_BAM__output_SAM_or_BAM_on_data_66__bam__cb___bam_peak_37
Pf3D7_05_v3	518175	518482	308	518343	95	23.7783	3.38571	20.6772	Galaxy72-__ob__Filter_SAM_or_BAM__output_SAM_or_BAM_on_data_66__bam__cb___bam_peak_38
Pf3D7_05_v3	635788	636433	646	636185	118	39.3408	4.3855	35.8091	Galaxy72-__ob__Filter_SAM_or_BAM__output_SAM_or_BAM_on_data_66__bam__cb___bam_peak_39
Pf3D7_05_v3	655950	656250	301	656203	60	7.87042	2.1781	5.34192	Galaxy72-__ob__Filter_SAM_or_BAM__output_SAM_or_BAM_on_data_66__bam__cb___bam_peak_40
Pf3D7_05_v3	656357	656961	605	656786	78	16.1709	2.91139	13.2951	Galaxy72-__ob__Filter_SAM_or_BAM__output_SAM_or_BAM_on_data_66__bam__cb___bam_peak_41
Pf3D7_05_v3	657394	657886	493	657647	125	39.964	4.23553	36.4153	Galaxy72-__ob__Filter_SAM_or_BAM__output_SAM_or_BAM_on_data_66__bam__cb___bam_peak_42
Pf3D7_05_v3	1069738	1070096	359	1069880	80	18.8365	3.18992	15.8739	Galaxy72-__ob__Filter_SAM_or_BAM__output_SAM_or_BAM_on_data_66__bam__cb___bam_peak_43
Pf3D7_05_v3	1070239	1070487	249	1070362	88	17.1903	2.82624	14.2803	Galaxy72-__ob__Filter_SAM_or_BAM__output_SAM_or_BAM_on_data_66__bam__cb___bam_peak_44
Pf3D7_05_v3	1169364	1169628	265	1169484	80	17.314	3.00438	14.4005	Galaxy72-__ob__Filter_SAM_or_BAM__output_SAM_or_BAM_on_data_66__bam__cb___bam_peak_45
Pf3D7_05_v3	1198029	1198390	362	1198210	123	43.8471	4.69023	40.1893	Galaxy72-__ob__Filter_SAM_or_BAM__output_SAM_or_BAM_on_data_66__bam__cb___bam_peak_46
Pf3D7_06_v3	177822	178407	586	177990	70	15.7827	3.05511	12.9197	Galaxy72-__ob__Filter_SAM_or_BAM__output_SAM_or_BAM_on_data_66__bam__cb___bam_peak_47
Pf3D7_06_v3	178817	179553	737	179265	198	99.4008	7.10562	94.7949	Galaxy72-__ob__Filter_SAM_or_BAM__output_SAM_or_BAM_on_data_66__bam__cb___bam_peak_48
Pf3D7_06_v3	318033	318636	604	318447	70	14.4472	2.87501	11.6335	Galaxy72-__ob__Filter_SAM_or_BAM__output_SAM_or_BAM_on_data_66__bam__cb___bam_peak_49
Pf3D7_06_v3	424169	424562	394	424368	134	36.1707	3.67671	32.7241	Galaxy72-__ob__Filter_SAM_or_BAM__output_SAM_or_BAM_on_data_66__bam__cb___bam_peak_50
Pf3D7_06_v3	443605	444015	411	443835	104	32.6025	4.1069	29.2623	Galaxy72-__ob__Filter_SAM_or_BAM__output_SAM_or_BAM_on_data_66__bam__cb___bam_peak_51
Pf3D7_06_v3	444167	444471	305	444321	73	17.3387	3.1842	14.4219	Galaxy72-__ob__Filter_SAM_or_BAM__output_SAM_or_BAM_on_data_66__bam__cb___bam_peak_52
Pf3D7_06_v3	476316	476636	321	476463	53	8.05522	2.3236	5.51412	Galaxy72-__ob__Filter_SAM_or_BAM__output_SAM_or_BAM_on_data_66__bam__cb___bam_peak_53
Pf3D7_06_v3	483389	483832	444	483797	51	7.2821	2.23754	4.78243	Galaxy72-__ob__Filter_SAM_or_BAM__output_SAM_or_BAM_on_data_66__bam__cb___bam_peak_54
Pf3D7_06_v3	487436	487752	317	487624	111	40.2673	4.73569	36.7068	Galaxy72-__ob__Filter_SAM_or_BAM__output_SAM_or_BAM_on_data_66__bam__cb___bam_peak_55
Pf3D7_06_v3	545364	545846	483	545561	100	31.5583	4.11886	28.2456	Galaxy72-__ob__Filter_SAM_or_BAM__output_SAM_or_BAM_on_data_66__bam__cb___bam_peak_56
Pf3D7_06_v3	586794	587040	247	586960	57	9.69325	2.49572	7.07473	Galaxy72-__ob__Filter_SAM_or_BAM__output_SAM_or_BAM_on_data_66__bam__cb___bam_peak_57
Pf3D7_06_v3	592509	592798	290	592657	66	13.4345	2.83296	10.6566	Galaxy72-__ob__Filter_SAM_or_BAM__output_SAM_or_BAM_on_data_66__bam__cb___bam_peak_58
Pf3D7_06_v3	611545	611901	357	611734	90	18.14	2.88975	15.1996	Galaxy72-__ob__Filter_SAM_or_BAM__output_SAM_or_BAM_on_data_66__bam__cb___bam_peak_59
Pf3D7_06_v3	749542	749944	403	749718	86	22.883	3.5229	19.8066	Galaxy72-__ob__Filter_SAM_or_BAM__output_SAM_or_BAM_on_data_66__bam__cb___bam_peak_60
Pf3D7_06_v3	757674	758368	695	758039	100	33.4663	4.346	30.1015	Galaxy72-__ob__Filter_SAM_or_BAM__output_SAM_or_BAM_on_data_66__bam__cb___bam_peak_61
Pf3D7_06_v3	870494	870768	275	870646	75	12.705	2.55476	9.95731	Galaxy72-__ob__Filter_SAM_or_BAM__output_SAM_or_BAM_on_data_66__bam__cb___bam_peak_62
Pf3D7_06_v3	877472	877776	305	877646	103	31.0059	3.95984	27.708	Galaxy72-__ob__Filter_SAM_or_BAM__output_SAM_or_BAM_on_data_66__bam__cb___bam_peak_63
Pf3D7_06_v3	993854	994068	215	993969	66	11.1162	2.51765	8.43418	Galaxy72-__ob__Filter_SAM_or_BAM__output_SAM_or_BAM_on_data_66__bam__cb___bam_peak_64
Pf3D7_06_v3	1154572	1155425	854	1154771	200	82.2776	5.60725	77.918	Galaxy72-__ob__Filter_SAM_or_BAM__output_SAM_or_BAM_on_data_66__bam__cb___bam_peak_65
Pf3D7_06_v3	1169798	1170112	315	1169984	70	11.8224	2.53517	9.10953	Galaxy72-__ob__Filter_SAM_or_BAM__output_SAM_or_BAM_on_data_66__bam__cb___bam_peak_66
Pf3D7_07_v3	215551	215794	244	215678	70	14.6006	2.89543	11.7813	Galaxy72-__ob__Filter_SAM_or_BAM__output_SAM_or_BAM_on_data_66__bam__cb___bam_peak_67
Pf3D7_07_v3	337613	338570	958	338008	169	69.4736	5.55202	65.3022	Galaxy72-__ob__Filter_SAM_or_BAM__output_SAM_or_BAM_on_data_66__bam__cb___bam_peak_68
Pf3D7_07_v3	644386	645083	698	644525	70	11.2135	2.45869	8.527	Galaxy72-__ob__Filter_SAM_or_BAM__output_SAM_or_BAM_on_data_66__bam__cb___bam_peak_69
Pf3D7_07_v3	754748	755167	420	754971	98	28.6436	3.84601	25.4141	Galaxy72-__ob__Filter_SAM_or_BAM__output_SAM_or_BAM_on_data_66__bam__cb___bam_peak_70
Pf3D7_07_v3	763674	764011	338	763847	94	29.5813	4.08782	26.3269	Galaxy72-__ob__Filter_SAM_or_BAM__output_SAM_or_BAM_on_data_66__bam__cb___bam_peak_71
Pf3D7_07_v3	945633	946316	684	945869	247	150.157	9.38047	143.488	Galaxy72-__ob__Filter_SAM_or_BAM__output_SAM_or_BAM_on_data_66__bam__cb___bam_peak_72
Pf3D7_07_v3	1000235	1000733	499	1000312	66	13.7922	2.88299	11.0019	Galaxy72-__ob__Filter_SAM_or_BAM__output_SAM_or_BAM_on_data_66__bam__cb___bam_peak_73
Pf3D7_07_v3	1077555	1078029	475	1077750	103	35.4667	4.47509	32.0426	Galaxy72-__ob__Filter_SAM_or_BAM__output_SAM_or_BAM_on_data_66__bam__cb___bam_peak_74
Pf3D7_07_v3	1428252	1428451	200	1428373	64	12.8346	2.79693	10.0796	Galaxy72-__ob__Filter_SAM_or_BAM__output_SAM_or_BAM_on_data_66__bam__cb___bam_peak_75
Pf3D7_08_v3	191120	191470	351	191294	131	51.1033	5.16295	47.3032	Galaxy72-__ob__Filter_SAM_or_BAM__output_SAM_or_BAM_on_data_66__bam__cb___bam_peak_76
Pf3D7_08_v3	207449	208013	565	207860	68	12.7825	2.69882	10.0324	Galaxy72-__ob__Filter_SAM_or_BAM__output_SAM_or_BAM_on_data_66__bam__cb___bam_peak_77
Pf3D7_08_v3	303441	303713	273	303607	49	6.541	2.15148	4.08658	Galaxy72-__ob__Filter_SAM_or_BAM__output_SAM_or_BAM_on_data_66__bam__cb___bam_peak_78
Pf3D7_08_v3	311010	311323	314	311176	89	19.2181	3.02538	16.2418	Galaxy72-__ob__Filter_SAM_or_BAM__output_SAM_or_BAM_on_data_66__bam__cb___bam_peak_79
Pf3D7_08_v3	398930	399189	260	399093	61	11.4472	2.66784	8.74771	Galaxy72-__ob__Filter_SAM_or_BAM__output_SAM_or_BAM_on_data_66__bam__cb___bam_peak_80
Pf3D7_08_v3	589050	589409	360	589215	77	14.9484	2.78512	12.1156	Galaxy72-__ob__Filter_SAM_or_BAM__output_SAM_or_BAM_on_data_66__bam__cb___bam_peak_81
Pf3D7_08_v3	589895	590252	358	590081	108	31.7369	3.89202	28.4182	Galaxy72-__ob__Filter_SAM_or_BAM__output_SAM_or_BAM_on_data_66__bam__cb___bam_peak_82
Pf3D7_08_v3	649893	650211	319	650085	59	10.2535	2.53698	7.60958	Galaxy72-__ob__Filter_SAM_or_BAM__output_SAM_or_BAM_on_data_66__bam__cb___bam_peak_83
Pf3D7_08_v3	804439	804705	267	804554	118	42.1577	4.68642	38.5464	Galaxy72-__ob__Filter_SAM_or_BAM__output_SAM_or_BAM_on_data_66__bam__cb___bam_peak_84
Pf3D7_08_v3	814010	814295	286	814113	107	25.0727	3.24978	21.9387	Galaxy72-__ob__Filter_SAM_or_BAM__output_SAM_or_BAM_on_data_66__bam__cb___bam_peak_85
Pf3D7_08_v3	1011780	1012549	770	1012420	89	18.4236	2.9393	15.4707	Galaxy72-__ob__Filter_SAM_or_BAM__output_SAM_or_BAM_on_data_66__bam__cb___bam_peak_86
Pf3D7_08_v3	1357297	1357597	301	1357409	102	23.3316	3.18276	20.2432	Galaxy72-__ob__Filter_SAM_or_BAM__output_SAM_or_BAM_on_data_66__bam__cb___bam_peak_87
Pf3D7_09_v3	167628	167970	343	167786	92	26.8335	3.81975	23.6522	Galaxy72-__ob__Filter_SAM_or_BAM__output_SAM_or_BAM_on_data_66__bam__cb___bam_peak_88
Pf3D7_09_v3	275715	276492	778	275987	176	82.1099	6.44027	77.7516	Galaxy72-__ob__Filter_SAM_or_BAM__output_SAM_or_BAM_on_data_66__bam__cb___bam_peak_89
Pf3D7_09_v3	344009	344296	288	344148	93	23.0631	3.35642	19.9804	Galaxy72-__ob__Filter_SAM_or_BAM__output_SAM_or_BAM_on_data_66__bam__cb___bam_peak_90
Pf3D7_09_v3	356151	356451	301	356300	54	8.18978	2.32556	5.64371	Galaxy72-__ob__Filter_SAM_or_BAM__output_SAM_or_BAM_on_data_66__bam__cb___bam_peak_91
Pf3D7_09_v3	373247	373581	335	373398	90	21.4465	3.2493	18.4062	Galaxy72-__ob__Filter_SAM_or_BAM__output_SAM_or_BAM_on_data_66__bam__cb___bam_peak_92
Pf3D7_09_v3	398021	398368	348	398180	107	30.9028	3.83247	27.6077	Galaxy72-__ob__Filter_SAM_or_BAM__output_SAM_or_BAM_on_data_66__bam__cb___bam_peak_93
Pf3D7_09_v3	606030	606316	287	606123	84	16.7775	2.8573	13.8806	Galaxy72-__ob__Filter_SAM_or_BAM__output_SAM_or_BAM_on_data_66__bam__cb___bam_peak_94
Pf3D7_09_v3	616422	617258	837	616572	132	37.1563	3.80268	33.6837	Galaxy72-__ob__Filter_SAM_or_BAM__output_SAM_or_BAM_on_data_66__bam__cb___bam_peak_95
Pf3D7_09_v3	672620	672914	295	672741	107	33.5102	4.11214	30.1433	Galaxy72-__ob__Filter_SAM_or_BAM__output_SAM_or_BAM_on_data_66__bam__cb___bam_peak_96
Pf3D7_09_v3	717740	718184	445	717953	83	22.8889	3.61449	19.8101	Galaxy72-__ob__Filter_SAM_or_BAM__output_SAM_or_BAM_on_data_66__bam__cb___bam_peak_97
Pf3D7_09_v3	744847	745525	679	745111	166	69.7268	5.6803	65.5499	Galaxy72-__ob__Filter_SAM_or_BAM__output_SAM_or_BAM_on_data_66__bam__cb___bam_peak_98
Pf3D7_09_v3	746834	747075	242	746939	66	13.7922	2.88299	11.0019	Galaxy72-__ob__Filter_SAM_or_BAM__output_SAM_or_BAM_on_data_66__bam__cb___bam_peak_99
Pf3D7_09_v3	848447	848707	261	848587	81	17.4898	3.00266	14.5681	Galaxy72-__ob__Filter_SAM_or_BAM__output_SAM_or_BAM_on_data_66__bam__cb___bam_peak_100
Pf3D7_09_v3	987369	987709	341	987554	59	8.09865	2.22547	5.5566	Galaxy72-__ob__Filter_SAM_or_BAM__output_SAM_or_BAM_on_data_66__bam__cb___bam_peak_101
Pf3D7_09_v3	1121730	1122096	367	1121958	134	47.6213	4.70335	43.886	Galaxy72-__ob__Filter_SAM_or_BAM__output_SAM_or_BAM_on_data_66__bam__cb___bam_peak_102
Pf3D7_09_v3	1135526	1135801	276	1135602	66	11.3669	2.55105	8.67542	Galaxy72-__ob__Filter_SAM_or_BAM__output_SAM_or_BAM_on_data_66__bam__cb___bam_peak_103
Pf3D7_09_v3	1200140	1201319	1180	1201011	146	48.4092	4.42332	44.6614	Galaxy72-__ob__Filter_SAM_or_BAM__output_SAM_or_BAM_on_data_66__bam__cb___bam_peak_104
Pf3D7_09_v3	1201764	1202137	374	1201958	92	28.3219	4.00176	25.1002	Galaxy72-__ob__Filter_SAM_or_BAM__output_SAM_or_BAM_on_data_66__bam__cb___bam_peak_105
Pf3D7_09_v3	1210995	1211669	675	1211459	151	71.9442	6.54051	67.7278	Galaxy72-__ob__Filter_SAM_or_BAM__output_SAM_or_BAM_on_data_66__bam__cb___bam_peak_106
Pf3D7_09_v3	1240057	1240538	482	1240219	55	8.85927	2.40966	6.2772	Galaxy72-__ob__Filter_SAM_or_BAM__output_SAM_or_BAM_on_data_66__bam__cb___bam_peak_107
Pf3D7_09_v3	1267602	1268113	512	1267890	122	36.5873	3.99432	33.1338	Galaxy72-__ob__Filter_SAM_or_BAM__output_SAM_or_BAM_on_data_66__bam__cb___bam_peak_108
Pf3D7_09_v3	1285917	1286649	733	1286498	107	30.6779	3.80892	27.3936	Galaxy72-__ob__Filter_SAM_or_BAM__output_SAM_or_BAM_on_data_66__bam__cb___bam_peak_109
Pf3D7_09_v3	1359441	1359988	548	1359757	131	55.8066	5.67992	51.8998	Galaxy72-__ob__Filter_SAM_or_BAM__output_SAM_or_BAM_on_data_66__bam__cb___bam_peak_110
Pf3D7_09_v3	1361314	1361580	267	1361459	78	17.4569	3.06904	14.5367	Galaxy72-__ob__Filter_SAM_or_BAM__output_SAM_or_BAM_on_data_66__bam__cb___bam_peak_111
Pf3D7_09_v3	1505468	1505773	306	1505623	86	24.6561	3.74358	21.5301	Galaxy72-__ob__Filter_SAM_or_BAM__output_SAM_or_BAM_on_data_66__bam__cb___bam_peak_112
Pf3D7_10_v3	5058	5307	250	5191	56	7.39299	2.1703	4.88894	Galaxy72-__ob__Filter_SAM_or_BAM__output_SAM_or_BAM_on_data_66__bam__cb___bam_peak_113
Pf3D7_10_v3	5716	6028	313	5845	77	19.4937	3.35631	16.5092	Galaxy72-__ob__Filter_SAM_or_BAM__output_SAM_or_BAM_on_data_66__bam__cb___bam_peak_114
Pf3D7_10_v3	6419	6636	218	6513	56	9.27258	2.45269	6.67217	Galaxy72-__ob__Filter_SAM_or_BAM__output_SAM_or_BAM_on_data_66__bam__cb___bam_peak_115
Pf3D7_10_v3	25525	25862	338	25756	83	22.8889	3.61449	19.8101	Galaxy72-__ob__Filter_SAM_or_BAM__output_SAM_or_BAM_on_data_66__bam__cb___bam_peak_116
Pf3D7_10_v3	26156	26378	223	26251	82	22.3099	3.57146	19.245	Galaxy72-__ob__Filter_SAM_or_BAM__output_SAM_or_BAM_on_data_66__bam__cb___bam_peak_117
Pf3D7_10_v3	93665	93938	274	93788	65	12.6707	2.75015	9.9255	Galaxy72-__ob__Filter_SAM_or_BAM__output_SAM_or_BAM_on_data_66__bam__cb___bam_peak_118
Pf3D7_10_v3	141050	141352	303	141192	98	24.856	3.42831	21.7262	Galaxy72-__ob__Filter_SAM_or_BAM__output_SAM_or_BAM_on_data_66__bam__cb___bam_peak_119
Pf3D7_10_v3	159207	159443	237	159347	85	17.2558	2.89092	14.3446	Galaxy72-__ob__Filter_SAM_or_BAM__output_SAM_or_BAM_on_data_66__bam__cb___bam_peak_120
Pf3D7_10_v3	163616	164196	581	163780	139	51.4205	4.90734	47.6076	Galaxy72-__ob__Filter_SAM_or_BAM__output_SAM_or_BAM_on_data_66__bam__cb___bam_peak_121
Pf3D7_10_v3	250825	251086	262	250941	78	18.4921	3.19895	15.5379	Galaxy72-__ob__Filter_SAM_or_BAM__output_SAM_or_BAM_on_data_66__bam__cb___bam_peak_122
Pf3D7_10_v3	291698	291980	283	291884	80	19.744	3.30324	16.7528	Galaxy72-__ob__Filter_SAM_or_BAM__output_SAM_or_BAM_on_data_66__bam__cb___bam_peak_123
Pf3D7_10_v3	292355	292662	308	292522	71	16.2955	3.09814	13.4132	Galaxy72-__ob__Filter_SAM_or_BAM__output_SAM_or_BAM_on_data_66__bam__cb___bam_peak_124
Pf3D7_10_v3	392403	392848	446	392766	78	16.4829	2.94926	13.5947	Galaxy72-__ob__Filter_SAM_or_BAM__output_SAM_or_BAM_on_data_66__bam__cb___bam_peak_125
Pf3D7_10_v3	393131	393343	213	393222	67	13.7628	2.85421	10.977	Galaxy72-__ob__Filter_SAM_or_BAM__output_SAM_or_BAM_on_data_66__bam__cb___bam_peak_126
Pf3D7_10_v3	470095	470619	525	470279	116	40.7829	4.60766	37.2045	Galaxy72-__ob__Filter_SAM_or_BAM__output_SAM_or_BAM_on_data_66__bam__cb___bam_peak_127
Pf3D7_10_v3	541768	542139	372	541960	99	29.0215	3.85874	25.7825	Galaxy72-__ob__Filter_SAM_or_BAM__output_SAM_or_BAM_on_data_66__bam__cb___bam_peak_128
Pf3D7_10_v3	608554	609160	607	608991	121	33.9264	3.76987	30.5505	Galaxy72-__ob__Filter_SAM_or_BAM__output_SAM_or_BAM_on_data_66__bam__cb___bam_peak_129
Pf3D7_10_v3	691134	691461	328	691324	60	10.9983	2.62481	8.31957	Galaxy72-__ob__Filter_SAM_or_BAM__output_SAM_or_BAM_on_data_66__bam__cb___bam_peak_130
Pf3D7_10_v3	728885	729223	339	729067	97	31.504	4.21691	28.193	Galaxy72-__ob__Filter_SAM_or_BAM__output_SAM_or_BAM_on_data_66__bam__cb___bam_peak_131
Pf3D7_10_v3	772529	772740	212	772706	59	5.44998	1.85404	3.08082	Galaxy72-__ob__Filter_SAM_or_BAM__output_SAM_or_BAM_on_data_66__bam__cb___bam_peak_132
Pf3D7_10_v3	810503	810875	373	810682	90	21.9954	3.3111	18.9406	Galaxy72-__ob__Filter_SAM_or_BAM__output_SAM_or_BAM_on_data_66__bam__cb___bam_peak_133
Pf3D7_10_v3	953470	954275	806	954017	111	29.1746	3.55661	25.9316	Galaxy72-__ob__Filter_SAM_or_BAM__output_SAM_or_BAM_on_data_66__bam__cb___bam_peak_134
Pf3D7_10_v3	1009571	1010367	797	1009945	157	64.6548	5.53828	60.5696	Galaxy72-__ob__Filter_SAM_or_BAM__output_SAM_or_BAM_on_data_66__bam__cb___bam_peak_135
Pf3D7_10_v3	1067358	1067654	297	1067537	77	14.3822	2.71749	11.57	Galaxy72-__ob__Filter_SAM_or_BAM__output_SAM_or_BAM_on_data_66__bam__cb___bam_peak_136
Pf3D7_10_v3	1214336	1214866	531	1214640	88	17.1903	2.82624	14.2803	Galaxy72-__ob__Filter_SAM_or_BAM__output_SAM_or_BAM_on_data_66__bam__cb___bam_peak_137
Pf3D7_10_v3	1232243	1232622	380	1232420	58	9.22762	2.40607	6.63222	Galaxy72-__ob__Filter_SAM_or_BAM__output_SAM_or_BAM_on_data_66__bam__cb___bam_peak_138
Pf3D7_10_v3	1393344	1393787	444	1393493	82	11.5003	2.31543	8.79989	Galaxy72-__ob__Filter_SAM_or_BAM__output_SAM_or_BAM_on_data_66__bam__cb___bam_peak_139
Pf3D7_10_v3	1394148	1394718	571	1394319	87	17.1603	2.84165	14.2509	Galaxy72-__ob__Filter_SAM_or_BAM__output_SAM_or_BAM_on_data_66__bam__cb___bam_peak_140
Pf3D7_10_v3	1403624	1404006	383	1403838	137	47.3641	4.58521	43.6356	Galaxy72-__ob__Filter_SAM_or_BAM__output_SAM_or_BAM_on_data_66__bam__cb___bam_peak_141
Pf3D7_10_v3	1406486	1406770	285	1406596	83	18.1663	3.03715	15.2228	Galaxy72-__ob__Filter_SAM_or_BAM__output_SAM_or_BAM_on_data_66__bam__cb___bam_peak_142
Pf3D7_10_v3	1412391	1412819	429	1412583	96	23.5683	3.33891	20.4721	Galaxy72-__ob__Filter_SAM_or_BAM__output_SAM_or_BAM_on_data_66__bam__cb___bam_peak_143
Pf3D7_10_v3	1423319	1423623	305	1423436	80	19.744	3.30324	16.7528	Galaxy72-__ob__Filter_SAM_or_BAM__output_SAM_or_BAM_on_data_66__bam__cb___bam_peak_144
Pf3D7_10_v3	1440462	1440687	226	1440582	61	9.75353	2.42502	7.13251	Galaxy72-__ob__Filter_SAM_or_BAM__output_SAM_or_BAM_on_data_66__bam__cb___bam_peak_145
Pf3D7_10_v3	1486451	1486823	373	1486727	75	11.504	2.41341	8.80327	Galaxy72-__ob__Filter_SAM_or_BAM__output_SAM_or_BAM_on_data_66__bam__cb___bam_peak_146
Pf3D7_11_v3	21867	22111	245	22022	64	12.8346	2.79693	10.0796	Galaxy72-__ob__Filter_SAM_or_BAM__output_SAM_or_BAM_on_data_66__bam__cb___bam_peak_147
Pf3D7_11_v3	224920	225544	625	225322	125	51.2118	5.42174	47.4026	Galaxy72-__ob__Filter_SAM_or_BAM__output_SAM_or_BAM_on_data_66__bam__cb___bam_peak_148
Pf3D7_11_v3	340238	340669	432	340543	73	13.811	2.72712	11.0187	Galaxy72-__ob__Filter_SAM_or_BAM__output_SAM_or_BAM_on_data_66__bam__cb___bam_peak_149
Pf3D7_11_v3	342314	343073	760	342484	131	52.1112	5.27071	48.2844	Galaxy72-__ob__Filter_SAM_or_BAM__output_SAM_or_BAM_on_data_66__bam__cb___bam_peak_150
Pf3D7_11_v3	354870	355581	712	355403	99	32.1897	4.22829	28.8599	Galaxy72-__ob__Filter_SAM_or_BAM__output_SAM_or_BAM_on_data_66__bam__cb___bam_peak_151
Pf3D7_11_v3	490641	490840	200	490731	71	13.5962	2.74143	10.8132	Galaxy72-__ob__Filter_SAM_or_BAM__output_SAM_or_BAM_on_data_66__bam__cb___bam_peak_152
Pf3D7_11_v3	607203	607598	396	607353	82	21.4247	3.45853	18.386	Galaxy72-__ob__Filter_SAM_or_BAM__output_SAM_or_BAM_on_data_66__bam__cb___bam_peak_153
Pf3D7_11_v3	663329	663722	394	663494	114	34.9713	4.0558	31.5644	Galaxy72-__ob__Filter_SAM_or_BAM__output_SAM_or_BAM_on_data_66__bam__cb___bam_peak_154
Pf3D7_11_v3	763779	764071	293	763926	80	20.6996	3.42492	17.6798	Galaxy72-__ob__Filter_SAM_or_BAM__output_SAM_or_BAM_on_data_66__bam__cb___bam_peak_155
Pf3D7_11_v3	834631	834876	246	834777	54	8.45345	2.36663	5.89222	Galaxy72-__ob__Filter_SAM_or_BAM__output_SAM_or_BAM_on_data_66__bam__cb___bam_peak_156
Pf3D7_11_v3	869883	870353	471	870042	56	7.49085	2.18479	4.98306	Galaxy72-__ob__Filter_SAM_or_BAM__output_SAM_or_BAM_on_data_66__bam__cb___bam_peak_157
Pf3D7_11_v3	1047119	1047457	339	1047284	118	44.9177	4.99487	41.2378	Galaxy72-__ob__Filter_SAM_or_BAM__output_SAM_or_BAM_on_data_66__bam__cb___bam_peak_158
Pf3D7_11_v3	1116238	1116818	581	1116620	145	66.9763	6.28233	62.8506	Galaxy72-__ob__Filter_SAM_or_BAM__output_SAM_or_BAM_on_data_66__bam__cb___bam_peak_159
Pf3D7_11_v3	1116979	1117325	347	1117242	70	10.0838	2.31878	7.45044	Galaxy72-__ob__Filter_SAM_or_BAM__output_SAM_or_BAM_on_data_66__bam__cb___bam_peak_160
Pf3D7_11_v3	1137286	1137641	356	1137446	66	12.8488	2.75186	10.0934	Galaxy72-__ob__Filter_SAM_or_BAM__output_SAM_or_BAM_on_data_66__bam__cb___bam_peak_161
Pf3D7_11_v3	1420149	1420701	553	1420525	147	56.2023	5.09442	52.2894	Galaxy72-__ob__Filter_SAM_or_BAM__output_SAM_or_BAM_on_data_66__bam__cb___bam_peak_162
Pf3D7_11_v3	1465480	1465821	342	1465645	130	43.2285	4.40361	39.5856	Galaxy72-__ob__Filter_SAM_or_BAM__output_SAM_or_BAM_on_data_66__bam__cb___bam_peak_163
Pf3D7_11_v3	1582659	1582982	324	1582819	92	26.6079	3.79261	23.4325	Galaxy72-__ob__Filter_SAM_or_BAM__output_SAM_or_BAM_on_data_66__bam__cb___bam_peak_164
Pf3D7_11_v3	1606530	1607540	1011	1606733	136	59.7256	5.89506	55.7331	Galaxy72-__ob__Filter_SAM_or_BAM__output_SAM_or_BAM_on_data_66__bam__cb___bam_peak_165
Pf3D7_11_v3	1797824	1798189	366	1798010	93	28.9493	4.04479	25.7114	Galaxy72-__ob__Filter_SAM_or_BAM__output_SAM_or_BAM_on_data_66__bam__cb___bam_peak_166
Pf3D7_11_v3	1798301	1798933	633	1798474	98	30.2944	4.0373	27.0193	Galaxy72-__ob__Filter_SAM_or_BAM__output_SAM_or_BAM_on_data_66__bam__cb___bam_peak_167
Pf3D7_12_v3	205665	206099	435	205910	149	59.6808	5.35599	55.692	Galaxy72-__ob__Filter_SAM_or_BAM__output_SAM_or_BAM_on_data_66__bam__cb___bam_peak_168
Pf3D7_12_v3	289743	290015	273	289755	58	7.63181	2.17433	5.11794	Galaxy72-__ob__Filter_SAM_or_BAM__output_SAM_or_BAM_on_data_66__bam__cb___bam_peak_169
Pf3D7_12_v3	716833	717074	242	716951	78	12.1422	2.44115	9.41634	Galaxy72-__ob__Filter_SAM_or_BAM__output_SAM_or_BAM_on_data_66__bam__cb___bam_peak_170
Pf3D7_12_v3	855301	855910	610	855473	82	12.042	2.3731	9.3191	Galaxy72-__ob__Filter_SAM_or_BAM__output_SAM_or_BAM_on_data_66__bam__cb___bam_peak_171
Pf3D7_12_v3	916108	916317	210	916181	62	9.02958	2.30693	6.44128	Galaxy72-__ob__Filter_SAM_or_BAM__output_SAM_or_BAM_on_data_66__bam__cb___bam_peak_172
Pf3D7_12_v3	916818	917888	1071	917564	228	118.34	7.4789	113.372	Galaxy72-__ob__Filter_SAM_or_BAM__output_SAM_or_BAM_on_data_66__bam__cb___bam_peak_173
Pf3D7_12_v3	929688	930293	606	929980	150	71.109	6.49748	66.9056	Galaxy72-__ob__Filter_SAM_or_BAM__output_SAM_or_BAM_on_data_66__bam__cb___bam_peak_174
Pf3D7_12_v3	1087566	1087843	278	1087722	78	17.7949	3.11115	14.8662	Galaxy72-__ob__Filter_SAM_or_BAM__output_SAM_or_BAM_on_data_66__bam__cb___bam_peak_175
Pf3D7_12_v3	1163310	1163972	663	1163521	95	24.1637	3.42784	21.0514	Galaxy72-__ob__Filter_SAM_or_BAM__output_SAM_or_BAM_on_data_66__bam__cb___bam_peak_176
Pf3D7_12_v3	1204269	1204634	366	1204569	57	8.60041	2.33214	6.03307	Galaxy72-__ob__Filter_SAM_or_BAM__output_SAM_or_BAM_on_data_66__bam__cb___bam_peak_177
Pf3D7_12_v3	1227504	1227783	280	1227663	105	36.8211	4.56114	33.3546	Galaxy72-__ob__Filter_SAM_or_BAM__output_SAM_or_BAM_on_data_66__bam__cb___bam_peak_178
Pf3D7_12_v3	1251146	1251445	300	1251301	64	12.8346	2.79693	10.0796	Galaxy72-__ob__Filter_SAM_or_BAM__output_SAM_or_BAM_on_data_66__bam__cb___bam_peak_179
Pf3D7_12_v3	1536157	1536583	427	1536359	79	20.6042	3.44237	17.5862	Galaxy72-__ob__Filter_SAM_or_BAM__output_SAM_or_BAM_on_data_66__bam__cb___bam_peak_180
Pf3D7_12_v3	1625176	1625465	290	1625342	58	8.66394	2.32352	6.09368	Galaxy72-__ob__Filter_SAM_or_BAM__output_SAM_or_BAM_on_data_66__bam__cb___bam_peak_181
Pf3D7_12_v3	1629215	1629458	244	1629307	81	15.3727	2.75646	12.525	Galaxy72-__ob__Filter_SAM_or_BAM__output_SAM_or_BAM_on_data_66__bam__cb___bam_peak_182
Pf3D7_12_v3	1630409	1630663	255	1630510	64	12.8346	2.79693	10.0796	Galaxy72-__ob__Filter_SAM_or_BAM__output_SAM_or_BAM_on_data_66__bam__cb___bam_peak_183
Pf3D7_12_v3	1824209	1824653	445	1824432	107	32.2939	3.98012	28.9608	Galaxy72-__ob__Filter_SAM_or_BAM__output_SAM_or_BAM_on_data_66__bam__cb___bam_peak_184
Pf3D7_12_v3	1828874	1829123	250	1828970	78	20.0463	3.39934	17.0467	Galaxy72-__ob__Filter_SAM_or_BAM__output_SAM_or_BAM_on_data_66__bam__cb___bam_peak_185
Pf3D7_12_v3	1919388	1919968	581	1919587	101	31.9445	4.13029	28.6222	Galaxy72-__ob__Filter_SAM_or_BAM__output_SAM_or_BAM_on_data_66__bam__cb___bam_peak_186
Pf3D7_12_v3	1930877	1931295	419	1931055	149	57.9879	5.19441	54.0409	Galaxy72-__ob__Filter_SAM_or_BAM__output_SAM_or_BAM_on_data_66__bam__cb___bam_peak_187
Pf3D7_12_v3	1957816	1958130	315	1957932	67	10.0024	2.3548	7.372	Galaxy72-__ob__Filter_SAM_or_BAM__output_SAM_or_BAM_on_data_66__bam__cb___bam_peak_188
Pf3D7_12_v3	2090964	2091176	213	2091019	59	10.2535	2.53698	7.60958	Galaxy72-__ob__Filter_SAM_or_BAM__output_SAM_or_BAM_on_data_66__bam__cb___bam_peak_189
Pf3D7_12_v3	2123237	2123622	386	2123419	139	43.6003	4.19071	39.9498	Galaxy72-__ob__Filter_SAM_or_BAM__output_SAM_or_BAM_on_data_66__bam__cb___bam_peak_190
Pf3D7_13_v3	120453	120834	382	120604	100	14.1522	2.35894	11.3497	Galaxy72-__ob__Filter_SAM_or_BAM__output_SAM_or_BAM_on_data_66__bam__cb___bam_peak_191
Pf3D7_13_v3	255792	256126	335	255965	73	16.926	3.12894	14.0234	Galaxy72-__ob__Filter_SAM_or_BAM__output_SAM_or_BAM_on_data_66__bam__cb___bam_peak_192
Pf3D7_13_v3	355571	355775	205	355614	73	7.43632	1.96867	4.92978	Galaxy72-__ob__Filter_SAM_or_BAM__output_SAM_or_BAM_on_data_66__bam__cb___bam_peak_193
Pf3D7_13_v3	356113	356441	329	356283	73	14.8277	2.85546	11.9993	Galaxy72-__ob__Filter_SAM_or_BAM__output_SAM_or_BAM_on_data_66__bam__cb___bam_peak_194
Pf3D7_13_v3	453465	453873	409	453687	92	25.7269	3.6878	22.5768	Galaxy72-__ob__Filter_SAM_or_BAM__output_SAM_or_BAM_on_data_66__bam__cb___bam_peak_195
Pf3D7_13_v3	469345	469758	414	469487	77	16.1495	2.93099	13.2748	Galaxy72-__ob__Filter_SAM_or_BAM__output_SAM_or_BAM_on_data_66__bam__cb___bam_peak_196
Pf3D7_13_v3	470373	470605	233	470497	64	7.8727	2.12283	5.34375	Galaxy72-__ob__Filter_SAM_or_BAM__output_SAM_or_BAM_on_data_66__bam__cb___bam_peak_197
Pf3D7_13_v3	506162	506365	204	506250	72	10.3201	2.31815	7.67353	Galaxy72-__ob__Filter_SAM_or_BAM__output_SAM_or_BAM_on_data_66__bam__cb___bam_peak_198
Pf3D7_13_v3	578974	579385	412	579224	76	16.6112	3.01172	13.7195	Galaxy72-__ob__Filter_SAM_or_BAM__output_SAM_or_BAM_on_data_66__bam__cb___bam_peak_199
Pf3D7_13_v3	586437	586715	279	586596	88	16.4735	2.75015	13.5855	Galaxy72-__ob__Filter_SAM_or_BAM__output_SAM_or_BAM_on_data_66__bam__cb___bam_peak_200
Pf3D7_13_v3	747732	748058	327	747902	108	27.4869	3.46134	24.2876	Galaxy72-__ob__Filter_SAM_or_BAM__output_SAM_or_BAM_on_data_66__bam__cb___bam_peak_201
Pf3D7_13_v3	872703	873082	380	872934	73	17.3387	3.1842	14.4219	Galaxy72-__ob__Filter_SAM_or_BAM__output_SAM_or_BAM_on_data_66__bam__cb___bam_peak_202
Pf3D7_13_v3	895354	895822	469	895691	75	14.7383	2.80083	11.915	Galaxy72-__ob__Filter_SAM_or_BAM__output_SAM_or_BAM_on_data_66__bam__cb___bam_peak_203
Pf3D7_13_v3	980940	981834	895	981477	99	30.9242	4.07808	27.628	Galaxy72-__ob__Filter_SAM_or_BAM__output_SAM_or_BAM_on_data_66__bam__cb___bam_peak_204
Pf3D7_13_v3	1051829	1052093	265	1051969	61	11.1288	2.62154	8.44601	Galaxy72-__ob__Filter_SAM_or_BAM__output_SAM_or_BAM_on_data_66__bam__cb___bam_peak_205
Pf3D7_13_v3	1153314	1153876	563	1153630	113	11.2586	2.00866	8.57147	Galaxy72-__ob__Filter_SAM_or_BAM__output_SAM_or_BAM_on_data_66__bam__cb___bam_peak_206
Pf3D7_13_v3	1199748	1200058	311	1199916	98	30.2944	4.0373	27.0193	Galaxy72-__ob__Filter_SAM_or_BAM__output_SAM_or_BAM_on_data_66__bam__cb___bam_peak_207
Pf3D7_13_v3	1213621	1214399	779	1214246	90	16.0064	2.6683	13.1367	Galaxy72-__ob__Filter_SAM_or_BAM__output_SAM_or_BAM_on_data_66__bam__cb___bam_peak_208
Pf3D7_13_v3	1247514	1247718	205	1247630	65	9.76672	2.35664	7.14435	Galaxy72-__ob__Filter_SAM_or_BAM__output_SAM_or_BAM_on_data_66__bam__cb___bam_peak_209
Pf3D7_13_v3	1331401	1331768	368	1331578	161	80.4495	6.97081	76.1175	Galaxy72-__ob__Filter_SAM_or_BAM__output_SAM_or_BAM_on_data_66__bam__cb___bam_peak_210
Pf3D7_13_v3	1415951	1416184	234	1416040	67	11.8005	2.58913	9.08932	Galaxy72-__ob__Filter_SAM_or_BAM__output_SAM_or_BAM_on_data_66__bam__cb___bam_peak_211
Pf3D7_13_v3	1420538	1420867	330	1420720	88	12.7455	2.36773	9.99607	Galaxy72-__ob__Filter_SAM_or_BAM__output_SAM_or_BAM_on_data_66__bam__cb___bam_peak_212
Pf3D7_13_v3	1421211	1421434	224	1421398	60	7.39716	2.1124	4.8923	Galaxy72-__ob__Filter_SAM_or_BAM__output_SAM_or_BAM_on_data_66__bam__cb___bam_peak_213
Pf3D7_13_v3	1525028	1525246	219	1525187	67	13.915	2.87524	11.1196	Galaxy72-__ob__Filter_SAM_or_BAM__output_SAM_or_BAM_on_data_66__bam__cb___bam_peak_214
Pf3D7_13_v3	1701799	1702121	323	1701961	95	24.1637	3.42784	21.0514	Galaxy72-__ob__Filter_SAM_or_BAM__output_SAM_or_BAM_on_data_66__bam__cb___bam_peak_215
Pf3D7_13_v3	1702874	1703121	248	1703062	58	6.12936	1.96034	3.70864	Galaxy72-__ob__Filter_SAM_or_BAM__output_SAM_or_BAM_on_data_66__bam__cb___bam_peak_216
Pf3D7_13_v3	1703288	1703781	494	1703645	69	8.23709	2.10634	5.68814	Galaxy72-__ob__Filter_SAM_or_BAM__output_SAM_or_BAM_on_data_66__bam__cb___bam_peak_217
Pf3D7_13_v3	1753860	1754115	256	1754099	46	5.49186	2.02239	3.11304	Galaxy72-__ob__Filter_SAM_or_BAM__output_SAM_or_BAM_on_data_66__bam__cb___bam_peak_218
Pf3D7_13_v3	1781402	1782180	779	1781554	77	19.4259	3.34739	16.4452	Galaxy72-__ob__Filter_SAM_or_BAM__output_SAM_or_BAM_on_data_66__bam__cb___bam_peak_219
Pf3D7_13_v3	1824880	1825176	297	1825036	116	35.4949	4.05164	32.0692	Galaxy72-__ob__Filter_SAM_or_BAM__output_SAM_or_BAM_on_data_66__bam__cb___bam_peak_220
Pf3D7_13_v3	2020763	2021032	270	2020930	78	20.0463	3.39934	17.0467	Galaxy72-__ob__Filter_SAM_or_BAM__output_SAM_or_BAM_on_data_66__bam__cb___bam_peak_221
Pf3D7_13_v3	2163326	2163553	228	2163414	68	12.5085	2.66253	9.76618	Galaxy72-__ob__Filter_SAM_or_BAM__output_SAM_or_BAM_on_data_66__bam__cb___bam_peak_222
Pf3D7_13_v3	2231268	2231662	395	2231512	124	31.4984	3.48709	28.1907	Galaxy72-__ob__Filter_SAM_or_BAM__output_SAM_or_BAM_on_data_66__bam__cb___bam_peak_223
Pf3D7_13_v3	2247739	2248216	478	2247918	117	45.2782	5.0775	41.5876	Galaxy72-__ob__Filter_SAM_or_BAM__output_SAM_or_BAM_on_data_66__bam__cb___bam_peak_224
Pf3D7_13_v3	2321047	2321307	261	2321242	52	7.66473	2.28057	5.14357	Galaxy72-__ob__Filter_SAM_or_BAM__output_SAM_or_BAM_on_data_66__bam__cb___bam_peak_225
Pf3D7_13_v3	2472257	2472691	435	2472562	67	12.3307	2.6597	9.59875	Galaxy72-__ob__Filter_SAM_or_BAM__output_SAM_or_BAM_on_data_66__bam__cb___bam_peak_226
Pf3D7_14_v3	64669	65011	343	64901	62	9.46917	2.36734	6.86096	Galaxy72-__ob__Filter_SAM_or_BAM__output_SAM_or_BAM_on_data_66__bam__cb___bam_peak_227
Pf3D7_14_v3	199825	200032	208	199901	65	11.0641	2.52976	8.38346	Galaxy72-__ob__Filter_SAM_or_BAM__output_SAM_or_BAM_on_data_66__bam__cb___bam_peak_228
Pf3D7_14_v3	249035	250050	1016	249381	210	115.339	8.03391	110.404	Galaxy72-__ob__Filter_SAM_or_BAM__output_SAM_or_BAM_on_data_66__bam__cb___bam_peak_229
Pf3D7_14_v3	367690	368030	341	367853	93	23.0631	3.35642	19.9804	Galaxy72-__ob__Filter_SAM_or_BAM__output_SAM_or_BAM_on_data_66__bam__cb___bam_peak_230
Pf3D7_14_v3	418914	419854	941	419478	133	54.6557	5.46462	50.7745	Galaxy72-__ob__Filter_SAM_or_BAM__output_SAM_or_BAM_on_data_66__bam__cb___bam_peak_231
Pf3D7_14_v3	481739	481978	240	481820	72	12.3014	2.55883	9.57016	Galaxy72-__ob__Filter_SAM_or_BAM__output_SAM_or_BAM_on_data_66__bam__cb___bam_peak_232
Pf3D7_14_v3	566139	566432	294	566291	80	16.3712	2.89224	13.4865	Galaxy72-__ob__Filter_SAM_or_BAM__output_SAM_or_BAM_on_data_66__bam__cb___bam_peak_233
Pf3D7_14_v3	657801	658105	305	657947	82	15.1313	2.71069	12.2939	Galaxy72-__ob__Filter_SAM_or_BAM__output_SAM_or_BAM_on_data_66__bam__cb___bam_peak_234
Pf3D7_14_v3	680412	680648	237	680470	72	10.3201	2.31815	7.67353	Galaxy72-__ob__Filter_SAM_or_BAM__output_SAM_or_BAM_on_data_66__bam__cb___bam_peak_235
Pf3D7_14_v3	897114	897395	282	897275	86	20.5819	3.24792	17.5697	Galaxy72-__ob__Filter_SAM_or_BAM__output_SAM_or_BAM_on_data_66__bam__cb___bam_peak_236
Pf3D7_14_v3	927321	927877	557	927456	66	13.7922	2.88299	11.0019	Galaxy72-__ob__Filter_SAM_or_BAM__output_SAM_or_BAM_on_data_66__bam__cb___bam_peak_237
Pf3D7_14_v3	935657	935908	252	935771	68	14.7752	2.96905	11.9481	Galaxy72-__ob__Filter_SAM_or_BAM__output_SAM_or_BAM_on_data_66__bam__cb___bam_peak_238
Pf3D7_14_v3	1069662	1069953	292	1069942	47	5.83304	2.06542	3.42648	Galaxy72-__ob__Filter_SAM_or_BAM__output_SAM_or_BAM_on_data_66__bam__cb___bam_peak_239
Pf3D7_14_v3	1070116	1070436	321	1070201	53	8.05522	2.3236	5.51412	Galaxy72-__ob__Filter_SAM_or_BAM__output_SAM_or_BAM_on_data_66__bam__cb___bam_peak_240
Pf3D7_14_v3	1187120	1187459	340	1187291	81	21.7361	3.52843	18.6874	Galaxy72-__ob__Filter_SAM_or_BAM__output_SAM_or_BAM_on_data_66__bam__cb___bam_peak_241
Pf3D7_14_v3	1237565	1237930	366	1237759	117	38.6815	4.34865	35.1694	Galaxy72-__ob__Filter_SAM_or_BAM__output_SAM_or_BAM_on_data_66__bam__cb___bam_peak_242
Pf3D7_14_v3	1252522	1252772	251	1252660	61	11.2629	2.641	8.57559	Galaxy72-__ob__Filter_SAM_or_BAM__output_SAM_or_BAM_on_data_66__bam__cb___bam_peak_243
Pf3D7_14_v3	1263378	1263653	276	1263508	72	10.8691	2.3841	8.19951	Galaxy72-__ob__Filter_SAM_or_BAM__output_SAM_or_BAM_on_data_66__bam__cb___bam_peak_244
Pf3D7_14_v3	1330685	1330982	298	1330827	65	9.76672	2.35664	7.14435	Galaxy72-__ob__Filter_SAM_or_BAM__output_SAM_or_BAM_on_data_66__bam__cb___bam_peak_245
Pf3D7_14_v3	1418434	1418815	382	1418624	117	41.4685	4.64704	37.8728	Galaxy72-__ob__Filter_SAM_or_BAM__output_SAM_or_BAM_on_data_66__bam__cb___bam_peak_246
Pf3D7_14_v3	1444001	1444578	578	1444168	86	16.9831	2.84133	14.0783	Galaxy72-__ob__Filter_SAM_or_BAM__output_SAM_or_BAM_on_data_66__bam__cb___bam_peak_247
Pf3D7_14_v3	1474976	1475517	542	1475178	96	30.3392	4.11053	27.0633	Galaxy72-__ob__Filter_SAM_or_BAM__output_SAM_or_BAM_on_data_66__bam__cb___bam_peak_248
Pf3D7_14_v3	1515467	1515815	349	1515627	86	14.2678	2.55101	11.4622	Galaxy72-__ob__Filter_SAM_or_BAM__output_SAM_or_BAM_on_data_66__bam__cb___bam_peak_249
Pf3D7_14_v3	1547461	1548029	569	1547800	99	22.6399	3.17555	19.5684	Galaxy72-__ob__Filter_SAM_or_BAM__output_SAM_or_BAM_on_data_66__bam__cb___bam_peak_250
Pf3D7_14_v3	1605136	1605516	381	1605457	66	4.47258	1.66657	2.19508	Galaxy72-__ob__Filter_SAM_or_BAM__output_SAM_or_BAM_on_data_66__bam__cb___bam_peak_251
Pf3D7_14_v3	1605846	1606208	363	1605956	75	14.1664	2.73069	11.3638	Galaxy72-__ob__Filter_SAM_or_BAM__output_SAM_or_BAM_on_data_66__bam__cb___bam_peak_252
Pf3D7_14_v3	1680403	1680634	232	1680524	85	18.0331	2.97813	15.0934	Galaxy72-__ob__Filter_SAM_or_BAM__output_SAM_or_BAM_on_data_66__bam__cb___bam_peak_253
Pf3D7_14_v3	2013274	2014028	755	2013672	88	25.8589	3.82964	22.7016	Galaxy72-__ob__Filter_SAM_or_BAM__output_SAM_or_BAM_on_data_66__bam__cb___bam_peak_254
Pf3D7_14_v3	2120930	2121695	766	2121137	114	38.5885	4.43755	35.0796	Galaxy72-__ob__Filter_SAM_or_BAM__output_SAM_or_BAM_on_data_66__bam__cb___bam_peak_255
Pf3D7_14_v3	2132919	2133282	364	2133122	123	42.6912	4.56977	39.0637	Galaxy72-__ob__Filter_SAM_or_BAM__output_SAM_or_BAM_on_data_66__bam__cb___bam_peak_256
Pf3D7_14_v3	2277742	2278054	313	2277920	83	22.8889	3.61449	19.8101	Galaxy72-__ob__Filter_SAM_or_BAM__output_SAM_or_BAM_on_data_66__bam__cb___bam_peak_257
Pf3D7_14_v3	2451306	2451545	240	2451466	74	13.5746	2.678	10.7932	Galaxy72-__ob__Filter_SAM_or_BAM__output_SAM_or_BAM_on_data_66__bam__cb___bam_peak_258
Pf3D7_14_v3	2590821	2591454	634	2591019	125	41.2733	4.36331	37.683	Galaxy72-__ob__Filter_SAM_or_BAM__output_SAM_or_BAM_on_data_66__bam__cb___bam_peak_259
Pf3D7_14_v3	2800290	2800714	425	2800399	64	8.84697	2.25091	6.26968	Galaxy72-__ob__Filter_SAM_or_BAM__output_SAM_or_BAM_on_data_66__bam__cb___bam_peak_260
Pf3D7_14_v3	2806445	2806979	535	2806851	78	19.594	3.34035	16.6064	Galaxy72-__ob__Filter_SAM_or_BAM__output_SAM_or_BAM_on_data_66__bam__cb___bam_peak_261
Pf3D7_14_v3	3138200	3138553	354	3138323	58	5.5168	1.87357	3.1354	Galaxy72-__ob__Filter_SAM_or_BAM__output_SAM_or_BAM_on_data_66__bam__cb___bam_peak_262

## Sheet: Replicate 3 - Narrow Peaks
#Supplemental File 6: ChIP-seq MACS2 outputs for each replicate
chrom	start	end	name	score	strand	SignalValue	pValue	qValue	peak
Pf3D7_01_v3	6363	6789	Galaxy74-__ob__Filter_SAM_or_BAM__output_SAM_or_BAM_on_data_68__bam__cb___bam_peak_1	190	.	3.71098	21.601	19.0332	275
Pf3D7_01_v3	117069	117438	Galaxy74-__ob__Filter_SAM_or_BAM__output_SAM_or_BAM_on_data_68__bam__cb___bam_peak_2	74	.	2.49826	9.56983	7.40139	280
Pf3D7_01_v3	184943	185246	Galaxy74-__ob__Filter_SAM_or_BAM__output_SAM_or_BAM_on_data_68__bam__cb___bam_peak_3	60	.	2.39914	8.14119	6.07071	63
Pf3D7_01_v3	226756	227868	Galaxy74-__ob__Filter_SAM_or_BAM__output_SAM_or_BAM_on_data_68__bam__cb___bam_peak_4	533	.	6.10359	56.4639	53.314	880
Pf3D7_01_v3	259271	259699	Galaxy74-__ob__Filter_SAM_or_BAM__output_SAM_or_BAM_on_data_68__bam__cb___bam_peak_5	83	.	2.54368	10.5884	8.36953	282
Pf3D7_01_v3	362606	363073	Galaxy74-__ob__Filter_SAM_or_BAM__output_SAM_or_BAM_on_data_68__bam__cb___bam_peak_6	1485	.	9.43411	153.078	148.565	243
Pf3D7_01_v3	453758	454414	Galaxy74-__ob__Filter_SAM_or_BAM__output_SAM_or_BAM_on_data_68__bam__cb___bam_peak_7	82	.	2.68558	10.4529	8.23721	182
Pf3D7_01_v3	454620	455502	Galaxy74-__ob__Filter_SAM_or_BAM__output_SAM_or_BAM_on_data_68__bam__cb___bam_peak_8	114	.	3.02738	13.8443	11.4837	452
Pf3D7_01_v3	455668	458018	Galaxy74-__ob__Filter_SAM_or_BAM__output_SAM_or_BAM_on_data_68__bam__cb___bam_peak_9	119	.	3.07621	14.357	11.9785	184
Pf3D7_01_v3	458560	458811	Galaxy74-__ob__Filter_SAM_or_BAM__output_SAM_or_BAM_on_data_68__bam__cb___bam_peak_10	36	.	2.09963	5.54063	3.63396	122
Pf3D7_01_v3	458970	459314	Galaxy74-__ob__Filter_SAM_or_BAM__output_SAM_or_BAM_on_data_68__bam__cb___bam_peak_11	65	.	2.49026	8.68076	6.56386	107
Pf3D7_01_v3	459968	460867	Galaxy74-__ob__Filter_SAM_or_BAM__output_SAM_or_BAM_on_data_68__bam__cb___bam_peak_12	105	.	2.92972	12.8395	10.5159	232
Pf3D7_01_v3	461342	463906	Galaxy74-__ob__Filter_SAM_or_BAM__output_SAM_or_BAM_on_data_68__bam__cb___bam_peak_13	119	.	3.07621	14.357	11.9785	494
Pf3D7_01_v3	464459	464755	Galaxy74-__ob__Filter_SAM_or_BAM__output_SAM_or_BAM_on_data_68__bam__cb___bam_peak_14	100	.	2.88089	12.3476	10.0442	116
Pf3D7_01_v3	464904	465563	Galaxy74-__ob__Filter_SAM_or_BAM__output_SAM_or_BAM_on_data_68__bam__cb___bam_peak_15	54	.	2.34378	7.43731	5.40094	401
Pf3D7_01_v3	465817	466230	Galaxy74-__ob__Filter_SAM_or_BAM__output_SAM_or_BAM_on_data_68__bam__cb___bam_peak_16	46	.	2.24612	6.65143	4.66863	321
Pf3D7_01_v3	617165	617444	Galaxy74-__ob__Filter_SAM_or_BAM__output_SAM_or_BAM_on_data_68__bam__cb___bam_peak_17	156	.	3.41801	18.1291	15.6435	175
Pf3D7_02_v3	6707	6984	Galaxy74-__ob__Filter_SAM_or_BAM__output_SAM_or_BAM_on_data_68__bam__cb___bam_peak_18	167	.	3.51567	19.2629	16.7493	163
Pf3D7_02_v3	148676	148912	Galaxy74-__ob__Filter_SAM_or_BAM__output_SAM_or_BAM_on_data_68__bam__cb___bam_peak_19	54	.	2.07096	7.47527	5.43792	143
Pf3D7_02_v3	247093	247768	Galaxy74-__ob__Filter_SAM_or_BAM__output_SAM_or_BAM_on_data_68__bam__cb___bam_peak_20	67	.	2.29168	8.9182	6.79652	157
Pf3D7_02_v3	274536	275733	Galaxy74-__ob__Filter_SAM_or_BAM__output_SAM_or_BAM_on_data_68__bam__cb___bam_peak_21	2174	.	12.8	224.561	217.495	423
Pf3D7_02_v3	276228	276962	Galaxy74-__ob__Filter_SAM_or_BAM__output_SAM_or_BAM_on_data_68__bam__cb___bam_peak_22	136	.	3.15343	16.0863	13.6579	538
Pf3D7_02_v3	279140	279597	Galaxy74-__ob__Filter_SAM_or_BAM__output_SAM_or_BAM_on_data_68__bam__cb___bam_peak_23	121	.	2.90909	14.5216	12.1405	193
Pf3D7_02_v3	281491	281716	Galaxy74-__ob__Filter_SAM_or_BAM__output_SAM_or_BAM_on_data_68__bam__cb___bam_peak_24	54	.	2.34378	7.43731	5.40094	167
Pf3D7_02_v3	288277	288574	Galaxy74-__ob__Filter_SAM_or_BAM__output_SAM_or_BAM_on_data_68__bam__cb___bam_peak_25	63	.	2.30586	8.42275	6.32899	169
Pf3D7_02_v3	434188	434597	Galaxy74-__ob__Filter_SAM_or_BAM__output_SAM_or_BAM_on_data_68__bam__cb___bam_peak_26	238	.	4.10161	26.5427	23.8786	252
Pf3D7_02_v3	443991	446545	Galaxy74-__ob__Filter_SAM_or_BAM__output_SAM_or_BAM_on_data_68__bam__cb___bam_peak_27	140	.	3.27152	16.4742	14.0328	1564
Pf3D7_02_v3	446820	448397	Galaxy74-__ob__Filter_SAM_or_BAM__output_SAM_or_BAM_on_data_68__bam__cb___bam_peak_28	140	.	3.27152	16.4742	14.0328	818
Pf3D7_02_v3	448610	450360	Galaxy74-__ob__Filter_SAM_or_BAM__output_SAM_or_BAM_on_data_68__bam__cb___bam_peak_29	105	.	2.92972	12.8395	10.5159	1578
Pf3D7_02_v3	450858	451176	Galaxy74-__ob__Filter_SAM_or_BAM__output_SAM_or_BAM_on_data_68__bam__cb___bam_peak_30	46	.	2.24612	6.65143	4.66863	126
Pf3D7_02_v3	451533	454134	Galaxy74-__ob__Filter_SAM_or_BAM__output_SAM_or_BAM_on_data_68__bam__cb___bam_peak_31	190	.	3.71098	21.601	19.0332	1070
Pf3D7_02_v3	454271	455165	Galaxy74-__ob__Filter_SAM_or_BAM__output_SAM_or_BAM_on_data_68__bam__cb___bam_peak_32	73	.	2.58792	9.55101	7.38326	765
Pf3D7_02_v3	467396	467689	Galaxy74-__ob__Filter_SAM_or_BAM__output_SAM_or_BAM_on_data_68__bam__cb___bam_peak_33	173	.	3.5645	19.8387	17.312	137
Pf3D7_02_v3	512848	513073	Galaxy74-__ob__Filter_SAM_or_BAM__output_SAM_or_BAM_on_data_68__bam__cb___bam_peak_34	124	.	3.12504	14.8765	12.4817	115
Pf3D7_02_v3	522036	522616	Galaxy74-__ob__Filter_SAM_or_BAM__output_SAM_or_BAM_on_data_68__bam__cb___bam_peak_35	91	.	2.78324	11.3855	9.12354	305
Pf3D7_02_v3	532124	532654	Galaxy74-__ob__Filter_SAM_or_BAM__output_SAM_or_BAM_on_data_68__bam__cb___bam_peak_36	56	.	2.25649	7.7435	5.69912	74
Pf3D7_02_v3	592527	592759	Galaxy74-__ob__Filter_SAM_or_BAM__output_SAM_or_BAM_on_data_68__bam__cb___bam_peak_37	49	.	2.1894	6.984	4.99274	93
Pf3D7_02_v3	602045	602555	Galaxy74-__ob__Filter_SAM_or_BAM__output_SAM_or_BAM_on_data_68__bam__cb___bam_peak_38	327	.	4.45009	35.5717	32.7582	319
Pf3D7_02_v3	609878	610329	Galaxy74-__ob__Filter_SAM_or_BAM__output_SAM_or_BAM_on_data_68__bam__cb___bam_peak_39	552	.	5.99	58.4768	55.2992	229
Pf3D7_02_v3	718708	719543	Galaxy74-__ob__Filter_SAM_or_BAM__output_SAM_or_BAM_on_data_68__bam__cb___bam_peak_40	1395	.	10.0176	143.979	139.593	330
Pf3D7_02_v3	808143	808776	Galaxy74-__ob__Filter_SAM_or_BAM__output_SAM_or_BAM_on_data_68__bam__cb___bam_peak_41	63	.	2.22852	8.45466	6.35953	312
Pf3D7_02_v3	813084	813430	Galaxy74-__ob__Filter_SAM_or_BAM__output_SAM_or_BAM_on_data_68__bam__cb___bam_peak_42	21	.	1.68863	3.8977	2.11982	8
Pf3D7_02_v3	816157	816372	Galaxy74-__ob__Filter_SAM_or_BAM__output_SAM_or_BAM_on_data_68__bam__cb___bam_peak_43	58	.	2.20878	7.87156	5.80734	61
Pf3D7_02_v3	837840	838888	Galaxy74-__ob__Filter_SAM_or_BAM__output_SAM_or_BAM_on_data_68__bam__cb___bam_peak_44	755	.	6.40172	79.0578	75.5651	630
Pf3D7_03_v3	34578	34805	Galaxy74-__ob__Filter_SAM_or_BAM__output_SAM_or_BAM_on_data_68__bam__cb___bam_peak_45	114	.	3.02738	13.8443	11.4837	101
Pf3D7_03_v3	118648	119119	Galaxy74-__ob__Filter_SAM_or_BAM__output_SAM_or_BAM_on_data_68__bam__cb___bam_peak_46	158	.	3.20011	18.2924	15.8052	289
Pf3D7_03_v3	132374	135308	Galaxy74-__ob__Filter_SAM_or_BAM__output_SAM_or_BAM_on_data_68__bam__cb___bam_peak_47	410	.	5.32233	43.9704	41.0118	1378
Pf3D7_03_v3	202306	203817	Galaxy74-__ob__Filter_SAM_or_BAM__output_SAM_or_BAM_on_data_68__bam__cb___bam_peak_48	430	.	5.0053	46.0687	43.0817	740
Pf3D7_03_v3	249577	250176	Galaxy74-__ob__Filter_SAM_or_BAM__output_SAM_or_BAM_on_data_68__bam__cb___bam_peak_49	735	.	6.08785	77.0444	73.585	426
Pf3D7_03_v3	318152	318371	Galaxy74-__ob__Filter_SAM_or_BAM__output_SAM_or_BAM_on_data_68__bam__cb___bam_peak_50	85	.	2.58529	10.7289	8.50801	49
Pf3D7_03_v3	355627	355947	Galaxy74-__ob__Filter_SAM_or_BAM__output_SAM_or_BAM_on_data_68__bam__cb___bam_peak_51	91	.	2.78324	11.3855	9.12354	149
Pf3D7_03_v3	367625	368300	Galaxy74-__ob__Filter_SAM_or_BAM__output_SAM_or_BAM_on_data_68__bam__cb___bam_peak_52	82	.	2.68558	10.4529	8.23721	254
Pf3D7_03_v3	368519	368737	Galaxy74-__ob__Filter_SAM_or_BAM__output_SAM_or_BAM_on_data_68__bam__cb___bam_peak_53	78	.	2.63675	9.99809	7.80598	145
Pf3D7_03_v3	374660	374942	Galaxy74-__ob__Filter_SAM_or_BAM__output_SAM_or_BAM_on_data_68__bam__cb___bam_peak_54	278	.	4.17905	30.6085	27.8728	130
Pf3D7_03_v3	451760	452016	Galaxy74-__ob__Filter_SAM_or_BAM__output_SAM_or_BAM_on_data_68__bam__cb___bam_peak_55	43	.	2.19729	6.27192	4.3153	106
Pf3D7_03_v3	527252	527597	Galaxy74-__ob__Filter_SAM_or_BAM__output_SAM_or_BAM_on_data_68__bam__cb___bam_peak_56	86	.	2.73441	10.9155	8.67597	162
Pf3D7_03_v3	593593	593946	Galaxy74-__ob__Filter_SAM_or_BAM__output_SAM_or_BAM_on_data_68__bam__cb___bam_peak_57	73	.	2.58792	9.55101	7.38326	104
Pf3D7_03_v3	594272	594864	Galaxy74-__ob__Filter_SAM_or_BAM__output_SAM_or_BAM_on_data_68__bam__cb___bam_peak_58	73	.	2.58792	9.55101	7.38326	126
Pf3D7_03_v3	595360	596586	Galaxy74-__ob__Filter_SAM_or_BAM__output_SAM_or_BAM_on_data_68__bam__cb___bam_peak_59	82	.	2.68558	10.4529	8.23721	350
Pf3D7_03_v3	596681	597042	Galaxy74-__ob__Filter_SAM_or_BAM__output_SAM_or_BAM_on_data_68__bam__cb___bam_peak_60	50	.	2.29495	7.03995	5.03075	176
Pf3D7_03_v3	597217	598027	Galaxy74-__ob__Filter_SAM_or_BAM__output_SAM_or_BAM_on_data_68__bam__cb___bam_peak_61	95	.	2.83206	11.8629	9.57982	529
Pf3D7_03_v3	598629	599500	Galaxy74-__ob__Filter_SAM_or_BAM__output_SAM_or_BAM_on_data_68__bam__cb___bam_peak_62	57	.	2.39261	7.84333	5.77963	752
Pf3D7_03_v3	599653	600931	Galaxy74-__ob__Filter_SAM_or_BAM__output_SAM_or_BAM_on_data_68__bam__cb___bam_peak_63	95	.	2.83206	11.8629	9.57982	959
Pf3D7_03_v3	601374	601687	Galaxy74-__ob__Filter_SAM_or_BAM__output_SAM_or_BAM_on_data_68__bam__cb___bam_peak_64	91	.	2.78324	11.3855	9.12354	156
Pf3D7_03_v3	601887	603205	Galaxy74-__ob__Filter_SAM_or_BAM__output_SAM_or_BAM_on_data_68__bam__cb___bam_peak_65	129	.	3.17387	15.4025	12.9926	740
Pf3D7_03_v3	603465	603696	Galaxy74-__ob__Filter_SAM_or_BAM__output_SAM_or_BAM_on_data_68__bam__cb___bam_peak_66	50	.	2.29495	7.03995	5.03075	47
Pf3D7_03_v3	603949	604322	Galaxy74-__ob__Filter_SAM_or_BAM__output_SAM_or_BAM_on_data_68__bam__cb___bam_peak_67	39	.	2.14846	5.90159	3.96964	178
Pf3D7_03_v3	604470	604858	Galaxy74-__ob__Filter_SAM_or_BAM__output_SAM_or_BAM_on_data_68__bam__cb___bam_peak_68	69	.	2.53909	9.11186	6.96878	102
Pf3D7_03_v3	605531	605785	Galaxy74-__ob__Filter_SAM_or_BAM__output_SAM_or_BAM_on_data_68__bam__cb___bam_peak_69	36	.	2.09963	5.54063	3.63396	120
Pf3D7_03_v3	787781	788071	Galaxy74-__ob__Filter_SAM_or_BAM__output_SAM_or_BAM_on_data_68__bam__cb___bam_peak_70	257	.	4.2481	28.4817	25.7832	176
Pf3D7_03_v3	862279	862614	Galaxy74-__ob__Filter_SAM_or_BAM__output_SAM_or_BAM_on_data_68__bam__cb___bam_peak_71	150	.	3.36918	17.5712	15.0999	163
Pf3D7_03_v3	872449	872987	Galaxy74-__ob__Filter_SAM_or_BAM__output_SAM_or_BAM_on_data_68__bam__cb___bam_peak_72	493	.	5.85944	52.4592	49.3712	239
Pf3D7_03_v3	873811	874400	Galaxy74-__ob__Filter_SAM_or_BAM__output_SAM_or_BAM_on_data_68__bam__cb___bam_peak_73	709	.	5.92103	74.3922	70.9746	287
Pf3D7_03_v3	893676	894045	Galaxy74-__ob__Filter_SAM_or_BAM__output_SAM_or_BAM_on_data_68__bam__cb___bam_peak_74	119	.	3.07621	14.357	11.9785	194
Pf3D7_03_v3	1040475	1041060	Galaxy74-__ob__Filter_SAM_or_BAM__output_SAM_or_BAM_on_data_68__bam__cb___bam_peak_75	525	.	6.05476	55.656	52.5169	219
Pf3D7_03_v3	1055052	1055266	Galaxy74-__ob__Filter_SAM_or_BAM__output_SAM_or_BAM_on_data_68__bam__cb___bam_peak_76	50	.	2.29495	7.03995	5.03075	130
Pf3D7_03_v3	1057019	1057271	Galaxy74-__ob__Filter_SAM_or_BAM__output_SAM_or_BAM_on_data_68__bam__cb___bam_peak_77	135	.	3.22269	15.9352	13.5095	95
Pf3D7_03_v3	1057619	1057978	Galaxy74-__ob__Filter_SAM_or_BAM__output_SAM_or_BAM_on_data_68__bam__cb___bam_peak_78	124	.	3.12504	14.8765	12.4817	240
Pf3D7_04_v3	101575	101981	Galaxy74-__ob__Filter_SAM_or_BAM__output_SAM_or_BAM_on_data_68__bam__cb___bam_peak_79	184	.	3.66215	21.0078	18.4528	182
Pf3D7_04_v3	174786	175004	Galaxy74-__ob__Filter_SAM_or_BAM__output_SAM_or_BAM_on_data_68__bam__cb___bam_peak_80	110	.	2.90424	13.4006	11.0571	97
Pf3D7_04_v3	216668	216911	Galaxy74-__ob__Filter_SAM_or_BAM__output_SAM_or_BAM_on_data_68__bam__cb___bam_peak_81	78	.	2.56843	10.0239	7.83086	154
Pf3D7_04_v3	224055	224766	Galaxy74-__ob__Filter_SAM_or_BAM__output_SAM_or_BAM_on_data_68__bam__cb___bam_peak_82	447	.	5.32477	47.7383	44.7252	528
Pf3D7_04_v3	263645	264522	Galaxy74-__ob__Filter_SAM_or_BAM__output_SAM_or_BAM_on_data_68__bam__cb___bam_peak_83	895	.	8.15439	93.2231	89.5246	288
Pf3D7_04_v3	269185	269433	Galaxy74-__ob__Filter_SAM_or_BAM__output_SAM_or_BAM_on_data_68__bam__cb___bam_peak_84	29	.	1.97576	4.79914	2.95972	139
Pf3D7_04_v3	278669	278887	Galaxy74-__ob__Filter_SAM_or_BAM__output_SAM_or_BAM_on_data_68__bam__cb___bam_peak_85	87	.	2.72129	10.9974	8.75662	96
Pf3D7_04_v3	319386	320150	Galaxy74-__ob__Filter_SAM_or_BAM__output_SAM_or_BAM_on_data_68__bam__cb___bam_peak_86	856	.	6.37104	89.278	85.6335	326
Pf3D7_04_v3	383840	384448	Galaxy74-__ob__Filter_SAM_or_BAM__output_SAM_or_BAM_on_data_68__bam__cb___bam_peak_87	443	.	5.03187	47.3711	44.3636	173
Pf3D7_04_v3	395159	395473	Galaxy74-__ob__Filter_SAM_or_BAM__output_SAM_or_BAM_on_data_68__bam__cb___bam_peak_88	105	.	2.6832	12.8235	10.5111	165
Pf3D7_04_v3	458686	459494	Galaxy74-__ob__Filter_SAM_or_BAM__output_SAM_or_BAM_on_data_68__bam__cb___bam_peak_89	886	.	8.10556	92.2896	88.6027	543
Pf3D7_04_v3	484839	485187	Galaxy74-__ob__Filter_SAM_or_BAM__output_SAM_or_BAM_on_data_68__bam__cb___bam_peak_90	352	.	4.084	38.0922	35.237	199
Pf3D7_04_v3	635441	635703	Galaxy74-__ob__Filter_SAM_or_BAM__output_SAM_or_BAM_on_data_68__bam__cb___bam_peak_91	54	.	2.34378	7.43731	5.40094	187
Pf3D7_04_v3	636174	637537	Galaxy74-__ob__Filter_SAM_or_BAM__output_SAM_or_BAM_on_data_68__bam__cb___bam_peak_92	183	.	3.53954	20.864	18.3162	173
Pf3D7_04_v3	638070	640961	Galaxy74-__ob__Filter_SAM_or_BAM__output_SAM_or_BAM_on_data_68__bam__cb___bam_peak_93	100	.	2.88089	12.3476	10.0442	2712
Pf3D7_04_v3	641371	642836	Galaxy74-__ob__Filter_SAM_or_BAM__output_SAM_or_BAM_on_data_68__bam__cb___bam_peak_94	95	.	2.83206	11.8629	9.57982	887
Pf3D7_04_v3	643481	644915	Galaxy74-__ob__Filter_SAM_or_BAM__output_SAM_or_BAM_on_data_68__bam__cb___bam_peak_95	78	.	2.63675	9.99809	7.80598	1124
Pf3D7_04_v3	645051	645445	Galaxy74-__ob__Filter_SAM_or_BAM__output_SAM_or_BAM_on_data_68__bam__cb___bam_peak_96	100	.	2.88089	12.3476	10.0442	131
Pf3D7_04_v3	645615	647171	Galaxy74-__ob__Filter_SAM_or_BAM__output_SAM_or_BAM_on_data_68__bam__cb___bam_peak_97	124	.	3.12504	14.8765	12.4817	1240
Pf3D7_04_v3	647304	647936	Galaxy74-__ob__Filter_SAM_or_BAM__output_SAM_or_BAM_on_data_68__bam__cb___bam_peak_98	91	.	2.78324	11.3855	9.12354	322
Pf3D7_04_v3	649463	649721	Galaxy74-__ob__Filter_SAM_or_BAM__output_SAM_or_BAM_on_data_68__bam__cb___bam_peak_99	43	.	2.19729	6.27192	4.3153	184
Pf3D7_04_v3	664814	665779	Galaxy74-__ob__Filter_SAM_or_BAM__output_SAM_or_BAM_on_data_68__bam__cb___bam_peak_100	509	.	5.9571	54.0505	50.9386	298
Pf3D7_04_v3	872147	872797	Galaxy74-__ob__Filter_SAM_or_BAM__output_SAM_or_BAM_on_data_68__bam__cb___bam_peak_101	673	.	6.93368	70.7061	67.3475	236
Pf3D7_04_v3	912398	912721	Galaxy74-__ob__Filter_SAM_or_BAM__output_SAM_or_BAM_on_data_68__bam__cb___bam_peak_102	61	.	2.331	8.22477	6.15305	87
Pf3D7_04_v3	912935	913310	Galaxy74-__ob__Filter_SAM_or_BAM__output_SAM_or_BAM_on_data_68__bam__cb___bam_peak_103	125	.	3.04038	14.899	12.5035	221
Pf3D7_04_v3	1055015	1055588	Galaxy74-__ob__Filter_SAM_or_BAM__output_SAM_or_BAM_on_data_68__bam__cb___bam_peak_104	831	.	7.81259	86.744	83.1323	210
Pf3D7_04_v3	1056677	1057727	Galaxy74-__ob__Filter_SAM_or_BAM__output_SAM_or_BAM_on_data_68__bam__cb___bam_peak_105	580	.	5.12961	61.2754	58.0661	860
Pf3D7_04_v3	1084502	1084738	Galaxy74-__ob__Filter_SAM_or_BAM__output_SAM_or_BAM_on_data_68__bam__cb___bam_peak_106	65	.	2.46425	8.66428	6.56386	110
Pf3D7_04_v3	1182349	1182639	Galaxy74-__ob__Filter_SAM_or_BAM__output_SAM_or_BAM_on_data_68__bam__cb___bam_peak_107	214	.	3.9063	24.029	21.4127	124
Pf3D7_05_v3	82498	83612	Galaxy74-__ob__Filter_SAM_or_BAM__output_SAM_or_BAM_on_data_68__bam__cb___bam_peak_108	587	.	5.22752	62.0198	58.7995	430
Pf3D7_05_v3	84984	85233	Galaxy74-__ob__Filter_SAM_or_BAM__output_SAM_or_BAM_on_data_68__bam__cb___bam_peak_109	46	.	2.24612	6.65143	4.66863	153
Pf3D7_05_v3	85558	86473	Galaxy74-__ob__Filter_SAM_or_BAM__output_SAM_or_BAM_on_data_68__bam__cb___bam_peak_110	1760	.	10.3165	180.928	176.075	562
Pf3D7_05_v3	138904	139763	Galaxy74-__ob__Filter_SAM_or_BAM__output_SAM_or_BAM_on_data_68__bam__cb___bam_peak_111	366	.	4.65454	39.5669	36.686	611
Pf3D7_05_v3	139935	140143	Galaxy74-__ob__Filter_SAM_or_BAM__output_SAM_or_BAM_on_data_68__bam__cb___bam_peak_112	56	.	2.15778	7.72427	5.68169	145
Pf3D7_05_v3	150557	151222	Galaxy74-__ob__Filter_SAM_or_BAM__output_SAM_or_BAM_on_data_68__bam__cb___bam_peak_113	220	.	3.95512	24.6496	22.0213	302
Pf3D7_05_v3	291782	292344	Galaxy74-__ob__Filter_SAM_or_BAM__output_SAM_or_BAM_on_data_68__bam__cb___bam_peak_114	134	.	2.74004	15.8853	13.4674	159
Pf3D7_05_v3	310213	310841	Galaxy74-__ob__Filter_SAM_or_BAM__output_SAM_or_BAM_on_data_68__bam__cb___bam_peak_115	147	.	3.19953	17.2437	14.7843	363
Pf3D7_05_v3	355547	355816	Galaxy74-__ob__Filter_SAM_or_BAM__output_SAM_or_BAM_on_data_68__bam__cb___bam_peak_116	163	.	3.24114	18.8236	16.3219	120
Pf3D7_05_v3	365487	366351	Galaxy74-__ob__Filter_SAM_or_BAM__output_SAM_or_BAM_on_data_68__bam__cb___bam_peak_117	808	.	6.7483	84.3788	80.8015	245
Pf3D7_05_v3	434216	434950	Galaxy74-__ob__Filter_SAM_or_BAM__output_SAM_or_BAM_on_data_68__bam__cb___bam_peak_118	299	.	4.12331	32.7482	29.9794	557
Pf3D7_05_v3	451188	454788	Galaxy74-__ob__Filter_SAM_or_BAM__output_SAM_or_BAM_on_data_68__bam__cb___bam_peak_119	184	.	3.66215	21.0078	18.4528	158
Pf3D7_05_v3	454923	455951	Galaxy74-__ob__Filter_SAM_or_BAM__output_SAM_or_BAM_on_data_68__bam__cb___bam_peak_120	196	.	3.75981	22.1997	19.6198	251
Pf3D7_05_v3	456216	456789	Galaxy74-__ob__Filter_SAM_or_BAM__output_SAM_or_BAM_on_data_68__bam__cb___bam_peak_121	54	.	2.34378	7.43731	5.40094	377
Pf3D7_05_v3	456898	458121	Galaxy74-__ob__Filter_SAM_or_BAM__output_SAM_or_BAM_on_data_68__bam__cb___bam_peak_122	145	.	3.32035	17.0196	14.5633	562
Pf3D7_05_v3	458234	458490	Galaxy74-__ob__Filter_SAM_or_BAM__output_SAM_or_BAM_on_data_68__bam__cb___bam_peak_123	57	.	2.39261	7.84333	5.77963	153
Pf3D7_05_v3	458790	462018	Galaxy74-__ob__Filter_SAM_or_BAM__output_SAM_or_BAM_on_data_68__bam__cb___bam_peak_124	145	.	3.32035	17.0196	14.5633	652
Pf3D7_05_v3	465433	465815	Galaxy74-__ob__Filter_SAM_or_BAM__output_SAM_or_BAM_on_data_68__bam__cb___bam_peak_125	64	.	2.44618	8.55557	6.45786	231
Pf3D7_05_v3	518101	518563	Galaxy74-__ob__Filter_SAM_or_BAM__output_SAM_or_BAM_on_data_68__bam__cb___bam_peak_126	556	.	5.57629	58.8009	55.6206	215
Pf3D7_05_v3	635704	636664	Galaxy74-__ob__Filter_SAM_or_BAM__output_SAM_or_BAM_on_data_68__bam__cb___bam_peak_127	988	.	8.64268	102.698	98.8769	512
Pf3D7_05_v3	655817	656891	Galaxy74-__ob__Filter_SAM_or_BAM__output_SAM_or_BAM_on_data_68__bam__cb___bam_peak_128	252	.	4.05541	27.9045	25.2168	597
Pf3D7_05_v3	657060	657895	Galaxy74-__ob__Filter_SAM_or_BAM__output_SAM_or_BAM_on_data_68__bam__cb___bam_peak_129	763	.	7.23252	79.8833	76.3777	593
Pf3D7_05_v3	710907	711219	Galaxy74-__ob__Filter_SAM_or_BAM__output_SAM_or_BAM_on_data_68__bam__cb___bam_peak_130	109	.	2.97855	13.3384	10.9962	115
Pf3D7_05_v3	1055506	1056126	Galaxy74-__ob__Filter_SAM_or_BAM__output_SAM_or_BAM_on_data_68__bam__cb___bam_peak_131	95	.	2.83206	11.8629	9.57982	334
Pf3D7_05_v3	1069504	1070784	Galaxy74-__ob__Filter_SAM_or_BAM__output_SAM_or_BAM_on_data_68__bam__cb___bam_peak_132	824	.	7.31946	86.0161	82.415	357
Pf3D7_05_v3	1150138	1150407	Galaxy74-__ob__Filter_SAM_or_BAM__output_SAM_or_BAM_on_data_68__bam__cb___bam_peak_133	270	.	3.77036	29.7897	27.0723	100
Pf3D7_05_v3	1169209	1169671	Galaxy74-__ob__Filter_SAM_or_BAM__output_SAM_or_BAM_on_data_68__bam__cb___bam_peak_134	201	.	3.12645	22.7575	20.17	189
Pf3D7_05_v3	1198063	1198375	Galaxy74-__ob__Filter_SAM_or_BAM__output_SAM_or_BAM_on_data_68__bam__cb___bam_peak_135	506	.	5.45042	53.7592	50.6538	152
Pf3D7_05_v3	1300250	1300549	Galaxy74-__ob__Filter_SAM_or_BAM__output_SAM_or_BAM_on_data_68__bam__cb___bam_peak_136	124	.	3.12504	14.8765	12.4817	162
Pf3D7_05_v3	1324220	1324681	Galaxy74-__ob__Filter_SAM_or_BAM__output_SAM_or_BAM_on_data_68__bam__cb___bam_peak_137	67	.	2.49371	8.84102	6.72101	232
Pf3D7_06_v3	177587	178457	Galaxy74-__ob__Filter_SAM_or_BAM__output_SAM_or_BAM_on_data_68__bam__cb___bam_peak_138	340	.	4.60206	36.8375	34.0024	398
Pf3D7_06_v3	178782	179800	Galaxy74-__ob__Filter_SAM_or_BAM__output_SAM_or_BAM_on_data_68__bam__cb___bam_peak_139	1028	.	8.65573	106.683	102.807	502
Pf3D7_06_v3	262109	262466	Galaxy74-__ob__Filter_SAM_or_BAM__output_SAM_or_BAM_on_data_68__bam__cb___bam_peak_140	160	.	3.2634	18.5682	16.076	206
Pf3D7_06_v3	318005	318660	Galaxy74-__ob__Filter_SAM_or_BAM__output_SAM_or_BAM_on_data_68__bam__cb___bam_peak_141	200	.	3.70898	22.6037	20.0179	481
Pf3D7_06_v3	411340	411589	Galaxy74-__ob__Filter_SAM_or_BAM__output_SAM_or_BAM_on_data_68__bam__cb___bam_peak_142	54	.	2.34378	7.43731	5.40094	77
Pf3D7_06_v3	424182	424682	Galaxy74-__ob__Filter_SAM_or_BAM__output_SAM_or_BAM_on_data_68__bam__cb___bam_peak_143	554	.	6.11546	58.6791	55.4997	180
Pf3D7_06_v3	443569	444505	Galaxy74-__ob__Filter_SAM_or_BAM__output_SAM_or_BAM_on_data_68__bam__cb___bam_peak_144	619	.	6.49179	65.2602	61.9897	236
Pf3D7_06_v3	473325	473807	Galaxy74-__ob__Filter_SAM_or_BAM__output_SAM_or_BAM_on_data_68__bam__cb___bam_peak_145	61	.	2.44143	8.25787	6.16721	411
Pf3D7_06_v3	475008	478078	Galaxy74-__ob__Filter_SAM_or_BAM__output_SAM_or_BAM_on_data_68__bam__cb___bam_peak_146	124	.	3.12504	14.8765	12.4817	724
Pf3D7_06_v3	478338	479442	Galaxy74-__ob__Filter_SAM_or_BAM__output_SAM_or_BAM_on_data_68__bam__cb___bam_peak_147	124	.	3.12504	14.8765	12.4817	212
Pf3D7_06_v3	480053	480399	Galaxy74-__ob__Filter_SAM_or_BAM__output_SAM_or_BAM_on_data_68__bam__cb___bam_peak_148	73	.	2.58792	9.55101	7.38326	180
Pf3D7_06_v3	480584	484806	Galaxy74-__ob__Filter_SAM_or_BAM__output_SAM_or_BAM_on_data_68__bam__cb___bam_peak_149	173	.	3.5645	19.8387	17.312	3287
Pf3D7_06_v3	485029	485574	Galaxy74-__ob__Filter_SAM_or_BAM__output_SAM_or_BAM_on_data_68__bam__cb___bam_peak_150	57	.	2.39261	7.84333	5.77963	310
Pf3D7_06_v3	487441	487824	Galaxy74-__ob__Filter_SAM_or_BAM__output_SAM_or_BAM_on_data_68__bam__cb___bam_peak_151	252	.	4.13969	27.9746	25.2861	195
Pf3D7_06_v3	498626	498844	Galaxy74-__ob__Filter_SAM_or_BAM__output_SAM_or_BAM_on_data_68__bam__cb___bam_peak_152	65	.	2.3137	8.71725	6.59992	139
Pf3D7_06_v3	527101	527346	Galaxy74-__ob__Filter_SAM_or_BAM__output_SAM_or_BAM_on_data_68__bam__cb___bam_peak_153	43	.	2.19729	6.27192	4.3153	131
Pf3D7_06_v3	545235	545961	Galaxy74-__ob__Filter_SAM_or_BAM__output_SAM_or_BAM_on_data_68__bam__cb___bam_peak_154	699	.	7.08016	73.3138	69.9131	327
Pf3D7_06_v3	562762	563617	Galaxy74-__ob__Filter_SAM_or_BAM__output_SAM_or_BAM_on_data_68__bam__cb___bam_peak_155	78	.	2.63675	9.99809	7.80598	259
Pf3D7_06_v3	586055	587091	Galaxy74-__ob__Filter_SAM_or_BAM__output_SAM_or_BAM_on_data_68__bam__cb___bam_peak_156	388	.	4.90886	41.7345	38.8161	404
Pf3D7_06_v3	592554	592765	Galaxy74-__ob__Filter_SAM_or_BAM__output_SAM_or_BAM_on_data_68__bam__cb___bam_peak_157	73	.	2.58023	9.50477	7.35386	139
Pf3D7_06_v3	611533	611993	Galaxy74-__ob__Filter_SAM_or_BAM__output_SAM_or_BAM_on_data_68__bam__cb___bam_peak_158	473	.	5.01655	50.417	47.3605	225
Pf3D7_06_v3	749221	750232	Galaxy74-__ob__Filter_SAM_or_BAM__output_SAM_or_BAM_on_data_68__bam__cb___bam_peak_159	438	.	5.30931	46.8613	43.8609	510
Pf3D7_06_v3	753169	753992	Galaxy74-__ob__Filter_SAM_or_BAM__output_SAM_or_BAM_on_data_68__bam__cb___bam_peak_160	63	.	2.30586	8.42275	6.32899	319
Pf3D7_06_v3	757628	758460	Galaxy74-__ob__Filter_SAM_or_BAM__output_SAM_or_BAM_on_data_68__bam__cb___bam_peak_161	645	.	6.48866	67.9091	64.5973	359
Pf3D7_06_v3	853176	853979	Galaxy74-__ob__Filter_SAM_or_BAM__output_SAM_or_BAM_on_data_68__bam__cb___bam_peak_162	183	.	3.10384	20.9303	18.3815	249
Pf3D7_06_v3	870271	870821	Galaxy74-__ob__Filter_SAM_or_BAM__output_SAM_or_BAM_on_data_68__bam__cb___bam_peak_163	238	.	4.10161	26.5427	23.8786	362
Pf3D7_06_v3	877481	877829	Galaxy74-__ob__Filter_SAM_or_BAM__output_SAM_or_BAM_on_data_68__bam__cb___bam_peak_164	448	.	5.53147	47.8882	44.8704	142
Pf3D7_06_v3	947151	947497	Galaxy74-__ob__Filter_SAM_or_BAM__output_SAM_or_BAM_on_data_68__bam__cb___bam_peak_165	54	.	2.34378	7.43731	5.40094	157
Pf3D7_06_v3	993821	994116	Galaxy74-__ob__Filter_SAM_or_BAM__output_SAM_or_BAM_on_data_68__bam__cb___bam_peak_166	177	.	3.49416	20.2929	17.7585	155
Pf3D7_06_v3	994269	994479	Galaxy74-__ob__Filter_SAM_or_BAM__output_SAM_or_BAM_on_data_68__bam__cb___bam_peak_167	89	.	2.76031	11.2423	8.9969	131
Pf3D7_06_v3	996712	996937	Galaxy74-__ob__Filter_SAM_or_BAM__output_SAM_or_BAM_on_data_68__bam__cb___bam_peak_168	33	.	2.01357	5.26323	3.38054	193
Pf3D7_06_v3	1083999	1084363	Galaxy74-__ob__Filter_SAM_or_BAM__output_SAM_or_BAM_on_data_68__bam__cb___bam_peak_169	196	.	3.75981	22.1997	19.6198	210
Pf3D7_06_v3	1154521	1155601	Galaxy74-__ob__Filter_SAM_or_BAM__output_SAM_or_BAM_on_data_68__bam__cb___bam_peak_170	1914	.	11.7959	196.526	191.413	249
Pf3D7_06_v3	1169458	1170542	Galaxy74-__ob__Filter_SAM_or_BAM__output_SAM_or_BAM_on_data_68__bam__cb___bam_peak_171	545	.	4.91209	57.7076	54.5414	541
Pf3D7_06_v3	1174074	1174982	Galaxy74-__ob__Filter_SAM_or_BAM__output_SAM_or_BAM_on_data_68__bam__cb___bam_peak_172	110	.	2.73788	13.4044	11.0605	731
Pf3D7_06_v3	1294367	1294650	Galaxy74-__ob__Filter_SAM_or_BAM__output_SAM_or_BAM_on_data_68__bam__cb___bam_peak_173	293	.	4.40442	32.087	29.3287	105
Pf3D7_06_v3	1408570	1408770	Galaxy74-__ob__Filter_SAM_or_BAM__output_SAM_or_BAM_on_data_68__bam__cb___bam_peak_174	65	.	2.49026	8.68076	6.56386	101
Pf3D7_06_v3	1409229	1409431	Galaxy74-__ob__Filter_SAM_or_BAM__output_SAM_or_BAM_on_data_68__bam__cb___bam_peak_175	61	.	2.44143	8.25787	6.16721	87
Pf3D7_06_v3	1409883	1410083	Galaxy74-__ob__Filter_SAM_or_BAM__output_SAM_or_BAM_on_data_68__bam__cb___bam_peak_176	65	.	2.49026	8.68076	6.56386	151
Pf3D7_06_v3	1410611	1410931	Galaxy74-__ob__Filter_SAM_or_BAM__output_SAM_or_BAM_on_data_68__bam__cb___bam_peak_177	196	.	3.75981	22.1997	19.6198	141
Pf3D7_06_v3	1411304	1411570	Galaxy74-__ob__Filter_SAM_or_BAM__output_SAM_or_BAM_on_data_68__bam__cb___bam_peak_178	167	.	3.51567	19.2629	16.7493	110
Pf3D7_07_v3	17784	18076	Galaxy74-__ob__Filter_SAM_or_BAM__output_SAM_or_BAM_on_data_68__bam__cb___bam_peak_179	140	.	3.27152	16.4742	14.0328	161
Pf3D7_07_v3	111376	111695	Galaxy74-__ob__Filter_SAM_or_BAM__output_SAM_or_BAM_on_data_68__bam__cb___bam_peak_180	222	.	2.66476	24.8633	22.2322	154
Pf3D7_07_v3	215600	215800	Galaxy74-__ob__Filter_SAM_or_BAM__output_SAM_or_BAM_on_data_68__bam__cb___bam_peak_181	65	.	2.37338	8.62383	6.52499	103
Pf3D7_07_v3	242628	242922	Galaxy74-__ob__Filter_SAM_or_BAM__output_SAM_or_BAM_on_data_68__bam__cb___bam_peak_182	79	.	2.55957	10.1134	7.91886	176
Pf3D7_07_v3	305028	305774	Galaxy74-__ob__Filter_SAM_or_BAM__output_SAM_or_BAM_on_data_68__bam__cb___bam_peak_183	248	.	4.03871	27.4935	24.8142	179
Pf3D7_07_v3	337502	338555	Galaxy74-__ob__Filter_SAM_or_BAM__output_SAM_or_BAM_on_data_68__bam__cb___bam_peak_184	754	.	5.59372	78.9625	75.4722	509
Pf3D7_07_v3	644340	645149	Galaxy74-__ob__Filter_SAM_or_BAM__output_SAM_or_BAM_on_data_68__bam__cb___bam_peak_185	241	.	3.66882	26.8181	24.1506	187
Pf3D7_07_v3	754799	755179	Galaxy74-__ob__Filter_SAM_or_BAM__output_SAM_or_BAM_on_data_68__bam__cb___bam_peak_186	471	.	5.67577	50.2056	47.1508	182
Pf3D7_07_v3	763643	763985	Galaxy74-__ob__Filter_SAM_or_BAM__output_SAM_or_BAM_on_data_68__bam__cb___bam_peak_187	236	.	3.98716	26.2639	23.6071	169
Pf3D7_07_v3	803880	804214	Galaxy74-__ob__Filter_SAM_or_BAM__output_SAM_or_BAM_on_data_68__bam__cb___bam_peak_188	39	.	2.14846	5.90159	3.96964	52
Pf3D7_07_v3	805438	805719	Galaxy74-__ob__Filter_SAM_or_BAM__output_SAM_or_BAM_on_data_68__bam__cb___bam_peak_189	69	.	2.53909	9.11186	6.96878	184
Pf3D7_07_v3	806221	808047	Galaxy74-__ob__Filter_SAM_or_BAM__output_SAM_or_BAM_on_data_68__bam__cb___bam_peak_190	91	.	2.78324	11.3855	9.12354	1043
Pf3D7_07_v3	808218	810012	Galaxy74-__ob__Filter_SAM_or_BAM__output_SAM_or_BAM_on_data_68__bam__cb___bam_peak_191	95	.	2.83206	11.8629	9.57982	1233
Pf3D7_07_v3	810585	810888	Galaxy74-__ob__Filter_SAM_or_BAM__output_SAM_or_BAM_on_data_68__bam__cb___bam_peak_192	43	.	2.19729	6.27192	4.3153	61
Pf3D7_07_v3	811443	815369	Galaxy74-__ob__Filter_SAM_or_BAM__output_SAM_or_BAM_on_data_68__bam__cb___bam_peak_193	119	.	3.07621	14.357	11.9785	2508
Pf3D7_07_v3	815816	816659	Galaxy74-__ob__Filter_SAM_or_BAM__output_SAM_or_BAM_on_data_68__bam__cb___bam_peak_194	69	.	2.53909	9.11186	6.96878	160
Pf3D7_07_v3	821287	821848	Galaxy74-__ob__Filter_SAM_or_BAM__output_SAM_or_BAM_on_data_68__bam__cb___bam_peak_195	78	.	2.63675	9.99809	7.80598	161
Pf3D7_07_v3	945493	946434	Galaxy74-__ob__Filter_SAM_or_BAM__output_SAM_or_BAM_on_data_68__bam__cb___bam_peak_196	1983	.	12.706	203.893	198.382	379
Pf3D7_07_v3	974918	975233	Galaxy74-__ob__Filter_SAM_or_BAM__output_SAM_or_BAM_on_data_68__bam__cb___bam_peak_197	41	.	2.0216	6.11457	4.17744	168
Pf3D7_07_v3	1000204	1000736	Galaxy74-__ob__Filter_SAM_or_BAM__output_SAM_or_BAM_on_data_68__bam__cb___bam_peak_198	43	.	2.19729	6.27192	4.3153	120
Pf3D7_07_v3	1077047	1078399	Galaxy74-__ob__Filter_SAM_or_BAM__output_SAM_or_BAM_on_data_68__bam__cb___bam_peak_199	831	.	7.81259	86.744	83.1323	697
Pf3D7_07_v3	1083116	1083367	Galaxy74-__ob__Filter_SAM_or_BAM__output_SAM_or_BAM_on_data_68__bam__cb___bam_peak_200	71	.	2.49583	9.27404	7.12757	161
Pf3D7_07_v3	1107746	1108024	Galaxy74-__ob__Filter_SAM_or_BAM__output_SAM_or_BAM_on_data_68__bam__cb___bam_peak_201	150	.	3.36918	17.5712	15.0999	107
Pf3D7_07_v3	1262999	1263270	Galaxy74-__ob__Filter_SAM_or_BAM__output_SAM_or_BAM_on_data_68__bam__cb___bam_peak_202	64	.	2.33854	8.52018	6.42426	81
Pf3D7_07_v3	1292305	1293077	Galaxy74-__ob__Filter_SAM_or_BAM__output_SAM_or_BAM_on_data_68__bam__cb___bam_peak_203	93	.	2.67005	11.6201	9.35393	408
Pf3D7_07_v3	1302740	1303024	Galaxy74-__ob__Filter_SAM_or_BAM__output_SAM_or_BAM_on_data_68__bam__cb___bam_peak_204	45	.	2.17818	6.48801	4.52542	94
Pf3D7_07_v3	1357291	1357513	Galaxy74-__ob__Filter_SAM_or_BAM__output_SAM_or_BAM_on_data_68__bam__cb___bam_peak_205	69	.	2.53909	9.11186	6.96878	103
Pf3D7_07_v3	1428222	1428524	Galaxy74-__ob__Filter_SAM_or_BAM__output_SAM_or_BAM_on_data_68__bam__cb___bam_peak_206	257	.	4.2481	28.4817	25.7832	153
Pf3D7_08_v3	19083	19298	Galaxy74-__ob__Filter_SAM_or_BAM__output_SAM_or_BAM_on_data_68__bam__cb___bam_peak_207	161	.	3.46684	18.693	16.193	120
Pf3D7_08_v3	162592	162854	Galaxy74-__ob__Filter_SAM_or_BAM__output_SAM_or_BAM_on_data_68__bam__cb___bam_peak_208	77	.	2.60642	9.96504	7.78911	141
Pf3D7_08_v3	163958	164192	Galaxy74-__ob__Filter_SAM_or_BAM__output_SAM_or_BAM_on_data_68__bam__cb___bam_peak_209	100	.	2.70779	12.366	10.0616	112
Pf3D7_08_v3	179874	180249	Galaxy74-__ob__Filter_SAM_or_BAM__output_SAM_or_BAM_on_data_68__bam__cb___bam_peak_210	71	.	2.52178	9.29439	7.1478	90
Pf3D7_08_v3	191091	191726	Galaxy74-__ob__Filter_SAM_or_BAM__output_SAM_or_BAM_on_data_68__bam__cb___bam_peak_211	463	.	5.17734	49.4139	46.3722	198
Pf3D7_08_v3	207702	207930	Galaxy74-__ob__Filter_SAM_or_BAM__output_SAM_or_BAM_on_data_68__bam__cb___bam_peak_212	97	.	2.64727	12.0825	9.79499	145
Pf3D7_08_v3	216623	217021	Galaxy74-__ob__Filter_SAM_or_BAM__output_SAM_or_BAM_on_data_68__bam__cb___bam_peak_213	86	.	2.73441	10.9155	8.67597	263
Pf3D7_08_v3	223041	223250	Galaxy74-__ob__Filter_SAM_or_BAM__output_SAM_or_BAM_on_data_68__bam__cb___bam_peak_214	69	.	2.53909	9.11186	6.96878	100
Pf3D7_08_v3	282168	282412	Galaxy74-__ob__Filter_SAM_or_BAM__output_SAM_or_BAM_on_data_68__bam__cb___bam_peak_215	30	.	1.92827	4.95067	3.09235	137
Pf3D7_08_v3	292319	292782	Galaxy74-__ob__Filter_SAM_or_BAM__output_SAM_or_BAM_on_data_68__bam__cb___bam_peak_216	69	.	2.53909	9.11186	6.96878	189
Pf3D7_08_v3	293549	293788	Galaxy74-__ob__Filter_SAM_or_BAM__output_SAM_or_BAM_on_data_68__bam__cb___bam_peak_217	65	.	2.49026	8.68076	6.56386	125
Pf3D7_08_v3	293941	299738	Galaxy74-__ob__Filter_SAM_or_BAM__output_SAM_or_BAM_on_data_68__bam__cb___bam_peak_218	277	.	4.39458	30.4651	27.731	3734
Pf3D7_08_v3	300401	300764	Galaxy74-__ob__Filter_SAM_or_BAM__output_SAM_or_BAM_on_data_68__bam__cb___bam_peak_219	86	.	2.73441	10.9155	8.67597	120
Pf3D7_08_v3	300930	301929	Galaxy74-__ob__Filter_SAM_or_BAM__output_SAM_or_BAM_on_data_68__bam__cb___bam_peak_220	105	.	2.92972	12.8395	10.5159	462
Pf3D7_08_v3	302192	304963	Galaxy74-__ob__Filter_SAM_or_BAM__output_SAM_or_BAM_on_data_68__bam__cb___bam_peak_221	156	.	3.41801	18.1291	15.6435	2145
Pf3D7_08_v3	305308	306080	Galaxy74-__ob__Filter_SAM_or_BAM__output_SAM_or_BAM_on_data_68__bam__cb___bam_peak_222	69	.	2.53909	9.11186	6.96878	126
Pf3D7_08_v3	310910	311447	Galaxy74-__ob__Filter_SAM_or_BAM__output_SAM_or_BAM_on_data_68__bam__cb___bam_peak_223	449	.	5.0958	47.9514	44.933	284
Pf3D7_08_v3	367407	367758	Galaxy74-__ob__Filter_SAM_or_BAM__output_SAM_or_BAM_on_data_68__bam__cb___bam_peak_224	264	.	4.14553	29.1778	26.4674	171
Pf3D7_08_v3	382705	383131	Galaxy74-__ob__Filter_SAM_or_BAM__output_SAM_or_BAM_on_data_68__bam__cb___bam_peak_225	214	.	3.9063	24.029	21.4127	186
Pf3D7_08_v3	398917	399217	Galaxy74-__ob__Filter_SAM_or_BAM__output_SAM_or_BAM_on_data_68__bam__cb___bam_peak_226	277	.	4.39458	30.4651	27.731	116
Pf3D7_08_v3	530486	531019	Galaxy74-__ob__Filter_SAM_or_BAM__output_SAM_or_BAM_on_data_68__bam__cb___bam_peak_227	99	.	2.66367	12.2034	9.91394	189
Pf3D7_08_v3	552807	553082	Galaxy74-__ob__Filter_SAM_or_BAM__output_SAM_or_BAM_on_data_68__bam__cb___bam_peak_228	190	.	3.71098	21.601	19.0332	124
Pf3D7_08_v3	553260	553472	Galaxy74-__ob__Filter_SAM_or_BAM__output_SAM_or_BAM_on_data_68__bam__cb___bam_peak_229	39	.	2.11689	5.83225	3.91754	134
Pf3D7_08_v3	589086	589588	Galaxy74-__ob__Filter_SAM_or_BAM__output_SAM_or_BAM_on_data_68__bam__cb___bam_peak_230	186	.	3.65558	21.2117	18.6541	120
Pf3D7_08_v3	589784	590300	Galaxy74-__ob__Filter_SAM_or_BAM__output_SAM_or_BAM_on_data_68__bam__cb___bam_peak_231	851	.	7.69614	88.8361	85.1957	307
Pf3D7_08_v3	649823	650265	Galaxy74-__ob__Filter_SAM_or_BAM__output_SAM_or_BAM_on_data_68__bam__cb___bam_peak_232	247	.	3.85654	27.4043	24.7264	269
Pf3D7_08_v3	741250	741468	Galaxy74-__ob__Filter_SAM_or_BAM__output_SAM_or_BAM_on_data_68__bam__cb___bam_peak_233	128	.	2.89213	15.2939	12.892	137
Pf3D7_08_v3	804361	804743	Galaxy74-__ob__Filter_SAM_or_BAM__output_SAM_or_BAM_on_data_68__bam__cb___bam_peak_234	751	.	7.37313	78.6091	75.1209	206
Pf3D7_08_v3	813912	814574	Galaxy74-__ob__Filter_SAM_or_BAM__output_SAM_or_BAM_on_data_68__bam__cb___bam_peak_235	384	.	4.52987	41.3464	38.4348	257
Pf3D7_08_v3	818499	818776	Galaxy74-__ob__Filter_SAM_or_BAM__output_SAM_or_BAM_on_data_68__bam__cb___bam_peak_236	71	.	2.47131	9.25683	7.11105	165
Pf3D7_08_v3	823209	823829	Galaxy74-__ob__Filter_SAM_or_BAM__output_SAM_or_BAM_on_data_68__bam__cb___bam_peak_237	181	.	3.33952	20.6956	18.1501	169
Pf3D7_08_v3	887321	887957	Galaxy74-__ob__Filter_SAM_or_BAM__output_SAM_or_BAM_on_data_68__bam__cb___bam_peak_238	77	.	2.52484	9.88535	7.71071	228
Pf3D7_08_v3	917415	917680	Galaxy74-__ob__Filter_SAM_or_BAM__output_SAM_or_BAM_on_data_68__bam__cb___bam_peak_239	81	.	2.46795	10.3308	8.13157	158
Pf3D7_08_v3	963100	963826	Galaxy74-__ob__Filter_SAM_or_BAM__output_SAM_or_BAM_on_data_68__bam__cb___bam_peak_240	369	.	4.57197	39.8123	36.9278	159
Pf3D7_08_v3	964115	964340	Galaxy74-__ob__Filter_SAM_or_BAM__output_SAM_or_BAM_on_data_68__bam__cb___bam_peak_241	123	.	2.72474	14.7686	12.3828	117
Pf3D7_08_v3	1011656	1012919	Galaxy74-__ob__Filter_SAM_or_BAM__output_SAM_or_BAM_on_data_68__bam__cb___bam_peak_242	1202	.	9.71691	124.384	120.296	750
Pf3D7_08_v3	1240816	1241351	Galaxy74-__ob__Filter_SAM_or_BAM__output_SAM_or_BAM_on_data_68__bam__cb___bam_peak_243	167	.	3.51567	19.2629	16.7493	343
Pf3D7_08_v3	1259737	1260151	Galaxy74-__ob__Filter_SAM_or_BAM__output_SAM_or_BAM_on_data_68__bam__cb___bam_peak_244	57	.	2.39261	7.84333	5.77963	252
Pf3D7_08_v3	1356872	1357079	Galaxy74-__ob__Filter_SAM_or_BAM__output_SAM_or_BAM_on_data_68__bam__cb___bam_peak_245	53	.	2.30506	7.33714	5.32068	86
Pf3D7_08_v3	1357192	1357793	Galaxy74-__ob__Filter_SAM_or_BAM__output_SAM_or_BAM_on_data_68__bam__cb___bam_peak_246	431	.	4.38357	46.0978	43.11	233
Pf3D7_08_v3	1445580	1445866	Galaxy74-__ob__Filter_SAM_or_BAM__output_SAM_or_BAM_on_data_68__bam__cb___bam_peak_247	161	.	3.46684	18.693	16.193	189
Pf3D7_09_v3	17513	17962	Galaxy74-__ob__Filter_SAM_or_BAM__output_SAM_or_BAM_on_data_68__bam__cb___bam_peak_248	317	.	4.68756	34.5592	31.7601	276
Pf3D7_09_v3	95725	96008	Galaxy74-__ob__Filter_SAM_or_BAM__output_SAM_or_BAM_on_data_68__bam__cb___bam_peak_249	177	.	3.5542	20.2494	17.716	152
Pf3D7_09_v3	167513	168121	Galaxy74-__ob__Filter_SAM_or_BAM__output_SAM_or_BAM_on_data_68__bam__cb___bam_peak_250	364	.	4.74497	39.342	36.4663	291
Pf3D7_09_v3	275519	276742	Galaxy74-__ob__Filter_SAM_or_BAM__output_SAM_or_BAM_on_data_68__bam__cb___bam_peak_251	1463	.	10.3536	150.805	146.322	458
Pf3D7_09_v3	343928	344321	Galaxy74-__ob__Filter_SAM_or_BAM__output_SAM_or_BAM_on_data_68__bam__cb___bam_peak_252	430	.	5.39484	46.044	43.0579	221
Pf3D7_09_v3	358443	358838	Galaxy74-__ob__Filter_SAM_or_BAM__output_SAM_or_BAM_on_data_68__bam__cb___bam_peak_253	109	.	2.78984	13.2936	10.9611	165
Pf3D7_09_v3	373174	373606	Galaxy74-__ob__Filter_SAM_or_BAM__output_SAM_or_BAM_on_data_68__bam__cb___bam_peak_254	302	.	4.00135	33.0473	30.2754	267
Pf3D7_09_v3	387474	387805	Galaxy74-__ob__Filter_SAM_or_BAM__output_SAM_or_BAM_on_data_68__bam__cb___bam_peak_255	80	.	2.3922	10.2931	8.09505	177
Pf3D7_09_v3	397998	398574	Galaxy74-__ob__Filter_SAM_or_BAM__output_SAM_or_BAM_on_data_68__bam__cb___bam_peak_256	663	.	6.19927	69.6619	66.3223	176
Pf3D7_09_v3	439463	439964	Galaxy74-__ob__Filter_SAM_or_BAM__output_SAM_or_BAM_on_data_68__bam__cb___bam_peak_257	303	.	4.5899	33.1761	30.3994	152
Pf3D7_09_v3	503749	504743	Galaxy74-__ob__Filter_SAM_or_BAM__output_SAM_or_BAM_on_data_68__bam__cb___bam_peak_258	226	.	4.00395	25.2754	22.6357	765
Pf3D7_09_v3	591536	592379	Galaxy74-__ob__Filter_SAM_or_BAM__output_SAM_or_BAM_on_data_68__bam__cb___bam_peak_259	119	.	3.07621	14.357	11.9785	768
Pf3D7_09_v3	606011	606454	Galaxy74-__ob__Filter_SAM_or_BAM__output_SAM_or_BAM_on_data_68__bam__cb___bam_peak_260	388	.	4.32478	41.7917	38.8707	145
Pf3D7_09_v3	616357	617288	Galaxy74-__ob__Filter_SAM_or_BAM__output_SAM_or_BAM_on_data_68__bam__cb___bam_peak_261	496	.	4.74728	52.76	49.6683	193
Pf3D7_09_v3	672618	673196	Galaxy74-__ob__Filter_SAM_or_BAM__output_SAM_or_BAM_on_data_68__bam__cb___bam_peak_262	409	.	4.88222	43.924	40.9706	202
Pf3D7_09_v3	717733	718220	Galaxy74-__ob__Filter_SAM_or_BAM__output_SAM_or_BAM_on_data_68__bam__cb___bam_peak_263	478	.	5.76179	50.8823	47.8165	210
Pf3D7_09_v3	744285	745719	Galaxy74-__ob__Filter_SAM_or_BAM__output_SAM_or_BAM_on_data_68__bam__cb___bam_peak_264	1173	.	9.16651	121.352	117.318	823
Pf3D7_09_v3	746776	747088	Galaxy74-__ob__Filter_SAM_or_BAM__output_SAM_or_BAM_on_data_68__bam__cb___bam_peak_265	208	.	3.85747	23.4138	20.8091	129
Pf3D7_09_v3	791128	791482	Galaxy74-__ob__Filter_SAM_or_BAM__output_SAM_or_BAM_on_data_68__bam__cb___bam_peak_266	359	.	4.81015	38.8649	35.9947	218
Pf3D7_09_v3	820892	821217	Galaxy74-__ob__Filter_SAM_or_BAM__output_SAM_or_BAM_on_data_68__bam__cb___bam_peak_267	120	.	2.995	14.3931	12.0135	105
Pf3D7_09_v3	840051	840675	Galaxy74-__ob__Filter_SAM_or_BAM__output_SAM_or_BAM_on_data_68__bam__cb___bam_peak_268	91	.	2.78324	11.3855	9.12354	189
Pf3D7_09_v3	848333	848977	Galaxy74-__ob__Filter_SAM_or_BAM__output_SAM_or_BAM_on_data_68__bam__cb___bam_peak_269	364	.	4.82143	39.2962	36.4212	260
Pf3D7_09_v3	986943	987960	Galaxy74-__ob__Filter_SAM_or_BAM__output_SAM_or_BAM_on_data_68__bam__cb___bam_peak_270	255	.	4.03228	28.2865	25.5938	631
Pf3D7_09_v3	1121693	1122219	Galaxy74-__ob__Filter_SAM_or_BAM__output_SAM_or_BAM_on_data_68__bam__cb___bam_peak_271	695	.	6.91517	72.9027	69.508	185
Pf3D7_09_v3	1135470	1135802	Galaxy74-__ob__Filter_SAM_or_BAM__output_SAM_or_BAM_on_data_68__bam__cb___bam_peak_272	274	.	4.36167	30.2224	27.4945	148
Pf3D7_09_v3	1173581	1174492	Galaxy74-__ob__Filter_SAM_or_BAM__output_SAM_or_BAM_on_data_68__bam__cb___bam_peak_273	196	.	3.75981	22.1997	19.6198	367
Pf3D7_09_v3	1199959	1202449	Galaxy74-__ob__Filter_SAM_or_BAM__output_SAM_or_BAM_on_data_68__bam__cb___bam_peak_274	1437	.	10.84	148.182	143.732	922
Pf3D7_09_v3	1210886	1211669	Galaxy74-__ob__Filter_SAM_or_BAM__output_SAM_or_BAM_on_data_68__bam__cb___bam_peak_275	1243	.	9.91223	128.444	124.301	543
Pf3D7_09_v3	1238304	1238630	Galaxy74-__ob__Filter_SAM_or_BAM__output_SAM_or_BAM_on_data_68__bam__cb___bam_peak_276	86	.	2.73441	10.9155	8.67597	165
Pf3D7_09_v3	1238846	1239320	Galaxy74-__ob__Filter_SAM_or_BAM__output_SAM_or_BAM_on_data_68__bam__cb___bam_peak_277	95	.	2.83206	11.8629	9.57982	198
Pf3D7_09_v3	1239608	1242864	Galaxy74-__ob__Filter_SAM_or_BAM__output_SAM_or_BAM_on_data_68__bam__cb___bam_peak_278	257	.	4.2481	28.4817	25.7832	578
Pf3D7_09_v3	1243278	1245145	Galaxy74-__ob__Filter_SAM_or_BAM__output_SAM_or_BAM_on_data_68__bam__cb___bam_peak_279	145	.	3.32035	17.0196	14.5633	975
Pf3D7_09_v3	1245257	1246564	Galaxy74-__ob__Filter_SAM_or_BAM__output_SAM_or_BAM_on_data_68__bam__cb___bam_peak_280	109	.	2.97855	13.3384	10.9962	1161
Pf3D7_09_v3	1246669	1248349	Galaxy74-__ob__Filter_SAM_or_BAM__output_SAM_or_BAM_on_data_68__bam__cb___bam_peak_281	145	.	3.32035	17.0196	14.5633	1167
Pf3D7_09_v3	1248856	1249826	Galaxy74-__ob__Filter_SAM_or_BAM__output_SAM_or_BAM_on_data_68__bam__cb___bam_peak_282	54	.	2.34378	7.43731	5.40094	795
Pf3D7_09_v3	1267377	1268065	Galaxy74-__ob__Filter_SAM_or_BAM__output_SAM_or_BAM_on_data_68__bam__cb___bam_peak_283	566	.	5.81428	59.819	56.6249	551
Pf3D7_09_v3	1272342	1272751	Galaxy74-__ob__Filter_SAM_or_BAM__output_SAM_or_BAM_on_data_68__bam__cb___bam_peak_284	277	.	4.39458	30.4651	27.731	232
Pf3D7_09_v3	1282665	1282907	Galaxy74-__ob__Filter_SAM_or_BAM__output_SAM_or_BAM_on_data_68__bam__cb___bam_peak_285	145	.	3.32035	17.0196	14.5633	90
Pf3D7_09_v3	1284765	1285492	Galaxy74-__ob__Filter_SAM_or_BAM__output_SAM_or_BAM_on_data_68__bam__cb___bam_peak_286	62	.	2.20317	8.3765	6.28352	263
Pf3D7_09_v3	1285803	1286959	Galaxy74-__ob__Filter_SAM_or_BAM__output_SAM_or_BAM_on_data_68__bam__cb___bam_peak_287	587	.	6.30363	61.9439	58.724	699
Pf3D7_09_v3	1359476	1360220	Galaxy74-__ob__Filter_SAM_or_BAM__output_SAM_or_BAM_on_data_68__bam__cb___bam_peak_288	716	.	6.89757	75.0968	71.6676	235
Pf3D7_09_v3	1361207	1361652	Galaxy74-__ob__Filter_SAM_or_BAM__output_SAM_or_BAM_on_data_68__bam__cb___bam_peak_289	557	.	6.20487	58.978	55.7938	287
Pf3D7_09_v3	1396347	1396580	Galaxy74-__ob__Filter_SAM_or_BAM__output_SAM_or_BAM_on_data_68__bam__cb___bam_peak_290	61	.	2.44143	8.25787	6.16721	168
Pf3D7_09_v3	1412750	1413087	Galaxy74-__ob__Filter_SAM_or_BAM__output_SAM_or_BAM_on_data_68__bam__cb___bam_peak_291	60	.	2.31571	8.12632	6.05737	188
Pf3D7_09_v3	1505436	1505838	Galaxy74-__ob__Filter_SAM_or_BAM__output_SAM_or_BAM_on_data_68__bam__cb___bam_peak_292	462	.	5.66413	49.3199	46.2787	177
Pf3D7_09_v3	1534468	1534749	Galaxy74-__ob__Filter_SAM_or_BAM__output_SAM_or_BAM_on_data_68__bam__cb___bam_peak_293	161	.	3.46684	18.693	16.193	170
Pf3D7_09_v3	1535201	1535408	Galaxy74-__ob__Filter_SAM_or_BAM__output_SAM_or_BAM_on_data_68__bam__cb___bam_peak_294	95	.	2.83206	11.8629	9.57982	111
Pf3D7_10_v3	4451	6699	Galaxy74-__ob__Filter_SAM_or_BAM__output_SAM_or_BAM_on_data_68__bam__cb___bam_peak_295	445	.	5.00928	47.5183	44.5089	1396
Pf3D7_10_v3	7757	8068	Galaxy74-__ob__Filter_SAM_or_BAM__output_SAM_or_BAM_on_data_68__bam__cb___bam_peak_296	129	.	3.17387	15.4025	12.9926	191
Pf3D7_10_v3	9057	9362	Galaxy74-__ob__Filter_SAM_or_BAM__output_SAM_or_BAM_on_data_68__bam__cb___bam_peak_297	140	.	3.27152	16.4742	14.0328	139
Pf3D7_10_v3	25464	25898	Galaxy74-__ob__Filter_SAM_or_BAM__output_SAM_or_BAM_on_data_68__bam__cb___bam_peak_298	454	.	5.50391	48.4441	45.4198	290
Pf3D7_10_v3	26109	26398	Galaxy74-__ob__Filter_SAM_or_BAM__output_SAM_or_BAM_on_data_68__bam__cb___bam_peak_299	410	.	5.32233	43.9704	41.0118	140
Pf3D7_10_v3	26588	26879	Galaxy74-__ob__Filter_SAM_or_BAM__output_SAM_or_BAM_on_data_68__bam__cb___bam_peak_300	42	.	2.06732	6.22252	4.28228	216
Pf3D7_10_v3	93537	93983	Galaxy74-__ob__Filter_SAM_or_BAM__output_SAM_or_BAM_on_data_68__bam__cb___bam_peak_301	142	.	3.1557	16.7167	14.2719	198
Pf3D7_10_v3	141046	141381	Galaxy74-__ob__Filter_SAM_or_BAM__output_SAM_or_BAM_on_data_68__bam__cb___bam_peak_302	449	.	5.0958	47.9514	44.933	142
Pf3D7_10_v3	151443	151804	Galaxy74-__ob__Filter_SAM_or_BAM__output_SAM_or_BAM_on_data_68__bam__cb___bam_peak_303	35	.	1.94672	5.46453	3.57567	314
Pf3D7_10_v3	159151	159537	Galaxy74-__ob__Filter_SAM_or_BAM__output_SAM_or_BAM_on_data_68__bam__cb___bam_peak_304	647	.	6.39905	68.0139	64.7003	193
Pf3D7_10_v3	163336	164423	Galaxy74-__ob__Filter_SAM_or_BAM__output_SAM_or_BAM_on_data_68__bam__cb___bam_peak_305	1487	.	9.96957	153.265	148.75	446
Pf3D7_10_v3	250736	251127	Galaxy74-__ob__Filter_SAM_or_BAM__output_SAM_or_BAM_on_data_68__bam__cb___bam_peak_306	338	.	4.75124	36.7108	33.8776	215
Pf3D7_10_v3	291537	292061	Galaxy74-__ob__Filter_SAM_or_BAM__output_SAM_or_BAM_on_data_68__bam__cb___bam_peak_307	362	.	4.92849	39.1144	36.2415	257
Pf3D7_10_v3	292284	292755	Galaxy74-__ob__Filter_SAM_or_BAM__output_SAM_or_BAM_on_data_68__bam__cb___bam_peak_308	525	.	6.05476	55.656	52.5169	204
Pf3D7_10_v3	330453	330655	Galaxy74-__ob__Filter_SAM_or_BAM__output_SAM_or_BAM_on_data_68__bam__cb___bam_peak_309	46	.	2.03105	6.62782	4.66196	112
Pf3D7_10_v3	392265	393559	Galaxy74-__ob__Filter_SAM_or_BAM__output_SAM_or_BAM_on_data_68__bam__cb___bam_peak_310	317	.	4.68756	34.5592	31.7601	950
Pf3D7_10_v3	470003	470693	Galaxy74-__ob__Filter_SAM_or_BAM__output_SAM_or_BAM_on_data_68__bam__cb___bam_peak_311	876	.	8.05674	91.3587	87.6822	266
Pf3D7_10_v3	541565	542138	Galaxy74-__ob__Filter_SAM_or_BAM__output_SAM_or_BAM_on_data_68__bam__cb___bam_peak_312	559	.	6.11766	59.1215	55.9353	373
Pf3D7_10_v3	553633	554266	Galaxy74-__ob__Filter_SAM_or_BAM__output_SAM_or_BAM_on_data_68__bam__cb___bam_peak_313	199	.	3.50591	22.5075	19.9227	311
Pf3D7_10_v3	608488	609213	Galaxy74-__ob__Filter_SAM_or_BAM__output_SAM_or_BAM_on_data_68__bam__cb___bam_peak_314	554	.	5.76821	58.5938	55.4152	510
Pf3D7_10_v3	639216	639439	Galaxy74-__ob__Filter_SAM_or_BAM__output_SAM_or_BAM_on_data_68__bam__cb___bam_peak_315	50	.	2.25546	7.04807	5.0384	109
Pf3D7_10_v3	639998	640438	Galaxy74-__ob__Filter_SAM_or_BAM__output_SAM_or_BAM_on_data_68__bam__cb___bam_peak_316	185	.	3.64465	21.1345	18.5781	290
Pf3D7_10_v3	691186	691523	Galaxy74-__ob__Filter_SAM_or_BAM__output_SAM_or_BAM_on_data_68__bam__cb___bam_peak_317	257	.	4.2481	28.4817	25.7832	161
Pf3D7_10_v3	700967	701328	Galaxy74-__ob__Filter_SAM_or_BAM__output_SAM_or_BAM_on_data_68__bam__cb___bam_peak_318	238	.	4.10161	26.5427	23.8786	169
Pf3D7_10_v3	728826	729237	Galaxy74-__ob__Filter_SAM_or_BAM__output_SAM_or_BAM_on_data_68__bam__cb___bam_peak_319	338	.	4.83404	36.6673	33.8354	237
Pf3D7_10_v3	772469	772835	Galaxy74-__ob__Filter_SAM_or_BAM__output_SAM_or_BAM_on_data_68__bam__cb___bam_peak_320	160	.	3.2634	18.5682	16.076	171
Pf3D7_10_v3	794986	795447	Galaxy74-__ob__Filter_SAM_or_BAM__output_SAM_or_BAM_on_data_68__bam__cb___bam_peak_321	112	.	2.78294	13.5807	11.2341	262
Pf3D7_10_v3	808477	808709	Galaxy74-__ob__Filter_SAM_or_BAM__output_SAM_or_BAM_on_data_68__bam__cb___bam_peak_322	69	.	2.53909	9.11186	6.96878	61
Pf3D7_10_v3	810250	811405	Galaxy74-__ob__Filter_SAM_or_BAM__output_SAM_or_BAM_on_data_68__bam__cb___bam_peak_323	543	.	5.44306	57.5177	54.3533	520
Pf3D7_10_v3	903818	904176	Galaxy74-__ob__Filter_SAM_or_BAM__output_SAM_or_BAM_on_data_68__bam__cb___bam_peak_324	69	.	2.53909	9.11186	6.96878	144
Pf3D7_10_v3	932673	940344	Galaxy74-__ob__Filter_SAM_or_BAM__output_SAM_or_BAM_on_data_68__bam__cb___bam_peak_325	135	.	3.22269	15.9352	13.5095	4276
Pf3D7_10_v3	940751	941663	Galaxy74-__ob__Filter_SAM_or_BAM__output_SAM_or_BAM_on_data_68__bam__cb___bam_peak_326	39	.	2.14846	5.90159	3.96964	405
Pf3D7_10_v3	953281	954439	Galaxy74-__ob__Filter_SAM_or_BAM__output_SAM_or_BAM_on_data_68__bam__cb___bam_peak_327	705	.	6.56819	73.9943	70.5844	730
Pf3D7_10_v3	1009278	1010368	Galaxy74-__ob__Filter_SAM_or_BAM__output_SAM_or_BAM_on_data_68__bam__cb___bam_peak_328	1058	.	8.38827	109.764	105.852	678
Pf3D7_10_v3	1012006	1012339	Galaxy74-__ob__Filter_SAM_or_BAM__output_SAM_or_BAM_on_data_68__bam__cb___bam_peak_329	31	.	1.81607	4.97735	3.11853	90
Pf3D7_10_v3	1050024	1050489	Galaxy74-__ob__Filter_SAM_or_BAM__output_SAM_or_BAM_on_data_68__bam__cb___bam_peak_330	86	.	2.73441	10.9155	8.67597	284
Pf3D7_10_v3	1067385	1067721	Galaxy74-__ob__Filter_SAM_or_BAM__output_SAM_or_BAM_on_data_68__bam__cb___bam_peak_331	356	.	4.4346	38.5614	35.6977	193
Pf3D7_10_v3	1119347	1119572	Galaxy74-__ob__Filter_SAM_or_BAM__output_SAM_or_BAM_on_data_68__bam__cb___bam_peak_332	57	.	2.28862	7.8333	5.77963	171
Pf3D7_10_v3	1143227	1144034	Galaxy74-__ob__Filter_SAM_or_BAM__output_SAM_or_BAM_on_data_68__bam__cb___bam_peak_333	196	.	3.65615	22.2144	19.634	108
Pf3D7_10_v3	1179117	1179671	Galaxy74-__ob__Filter_SAM_or_BAM__output_SAM_or_BAM_on_data_68__bam__cb___bam_peak_334	161	.	3.46684	18.693	16.193	190
Pf3D7_10_v3	1186528	1186790	Galaxy74-__ob__Filter_SAM_or_BAM__output_SAM_or_BAM_on_data_68__bam__cb___bam_peak_335	68	.	2.49323	8.97799	6.85441	141
Pf3D7_10_v3	1214340	1214812	Galaxy74-__ob__Filter_SAM_or_BAM__output_SAM_or_BAM_on_data_68__bam__cb___bam_peak_336	95	.	2.83206	11.8629	9.57982	315
Pf3D7_10_v3	1232242	1232744	Galaxy74-__ob__Filter_SAM_or_BAM__output_SAM_or_BAM_on_data_68__bam__cb___bam_peak_337	318	.	4.61011	34.6273	31.8275	176
Pf3D7_10_v3	1249633	1249883	Galaxy74-__ob__Filter_SAM_or_BAM__output_SAM_or_BAM_on_data_68__bam__cb___bam_peak_338	202	.	3.80864	22.8041	20.2114	105
Pf3D7_10_v3	1256224	1256909	Galaxy74-__ob__Filter_SAM_or_BAM__output_SAM_or_BAM_on_data_68__bam__cb___bam_peak_339	46	.	2.10708	6.57009	4.60529	570
Pf3D7_10_v3	1257160	1257434	Galaxy74-__ob__Filter_SAM_or_BAM__output_SAM_or_BAM_on_data_68__bam__cb___bam_peak_340	31	.	1.98265	5.00657	3.14665	159
Pf3D7_10_v3	1393126	1394840	Galaxy74-__ob__Filter_SAM_or_BAM__output_SAM_or_BAM_on_data_68__bam__cb___bam_peak_341	426	.	4.57847	45.6791	42.6952	1253
Pf3D7_10_v3	1403276	1404183	Galaxy74-__ob__Filter_SAM_or_BAM__output_SAM_or_BAM_on_data_68__bam__cb___bam_peak_342	1244	.	8.08978	128.592	124.446	580
Pf3D7_10_v3	1405651	1407017	Galaxy74-__ob__Filter_SAM_or_BAM__output_SAM_or_BAM_on_data_68__bam__cb___bam_peak_343	1018	.	7.95925	105.685	101.823	958
Pf3D7_10_v3	1412316	1412944	Galaxy74-__ob__Filter_SAM_or_BAM__output_SAM_or_BAM_on_data_68__bam__cb___bam_peak_344	495	.	5.12886	52.5894	49.5007	276
Pf3D7_10_v3	1423246	1423700	Galaxy74-__ob__Filter_SAM_or_BAM__output_SAM_or_BAM_on_data_68__bam__cb___bam_peak_345	317	.	4.68756	34.5592	31.7601	211
Pf3D7_10_v3	1440304	1440947	Galaxy74-__ob__Filter_SAM_or_BAM__output_SAM_or_BAM_on_data_68__bam__cb___bam_peak_346	359	.	4.98053	38.8145	35.9451	301
Pf3D7_10_v3	1485722	1485964	Galaxy74-__ob__Filter_SAM_or_BAM__output_SAM_or_BAM_on_data_68__bam__cb___bam_peak_347	72	.	2.48842	9.3666	7.21854	144
Pf3D7_10_v3	1486471	1486932	Galaxy74-__ob__Filter_SAM_or_BAM__output_SAM_or_BAM_on_data_68__bam__cb___bam_peak_348	179	.	3.4625	20.5255	17.9828	183
Pf3D7_10_v3	1548384	1548745	Galaxy74-__ob__Filter_SAM_or_BAM__output_SAM_or_BAM_on_data_68__bam__cb___bam_peak_349	188	.	3.27383	21.4496	18.8878	172
Pf3D7_10_v3	1652067	1652512	Galaxy74-__ob__Filter_SAM_or_BAM__output_SAM_or_BAM_on_data_68__bam__cb___bam_peak_350	214	.	3.9063	24.029	21.4127	102
Pf3D7_11_v3	21828	22175	Galaxy74-__ob__Filter_SAM_or_BAM__output_SAM_or_BAM_on_data_68__bam__cb___bam_peak_351	264	.	4.29693	29.138	26.4279	182
Pf3D7_11_v3	211962	212822	Galaxy74-__ob__Filter_SAM_or_BAM__output_SAM_or_BAM_on_data_68__bam__cb___bam_peak_352	311	.	4.16467	33.9871	31.198	296
Pf3D7_11_v3	222533	223327	Galaxy74-__ob__Filter_SAM_or_BAM__output_SAM_or_BAM_on_data_68__bam__cb___bam_peak_353	173	.	3.5329	19.8592	17.3322	197
Pf3D7_11_v3	224898	225558	Galaxy74-__ob__Filter_SAM_or_BAM__output_SAM_or_BAM_on_data_68__bam__cb___bam_peak_354	639	.	6.73836	67.2719	63.9665	182
Pf3D7_11_v3	340255	340723	Galaxy74-__ob__Filter_SAM_or_BAM__output_SAM_or_BAM_on_data_68__bam__cb___bam_peak_355	274	.	4.16377	30.1936	27.4662	249
Pf3D7_11_v3	340856	341213	Galaxy74-__ob__Filter_SAM_or_BAM__output_SAM_or_BAM_on_data_68__bam__cb___bam_peak_356	135	.	3.22269	15.9352	13.5095	158
Pf3D7_11_v3	342062	343097	Galaxy74-__ob__Filter_SAM_or_BAM__output_SAM_or_BAM_on_data_68__bam__cb___bam_peak_357	826	.	7.68645	86.209	82.6054	458
Pf3D7_11_v3	354786	355658	Galaxy74-__ob__Filter_SAM_or_BAM__output_SAM_or_BAM_on_data_68__bam__cb___bam_peak_358	525	.	5.4466	55.6385	52.5027	635
Pf3D7_11_v3	399968	400463	Galaxy74-__ob__Filter_SAM_or_BAM__output_SAM_or_BAM_on_data_68__bam__cb___bam_peak_359	239	.	3.85675	26.6068	23.9416	158
Pf3D7_11_v3	490554	490910	Galaxy74-__ob__Filter_SAM_or_BAM__output_SAM_or_BAM_on_data_68__bam__cb___bam_peak_360	417	.	5.37116	44.723	41.7528	169
Pf3D7_11_v3	607146	607628	Galaxy74-__ob__Filter_SAM_or_BAM__output_SAM_or_BAM_on_data_68__bam__cb___bam_peak_361	622	.	6.6407	65.5734	62.2942	205
Pf3D7_11_v3	614939	615286	Galaxy74-__ob__Filter_SAM_or_BAM__output_SAM_or_BAM_on_data_68__bam__cb___bam_peak_362	43	.	2.09238	6.28216	4.325	324
Pf3D7_11_v3	663167	663720	Galaxy74-__ob__Filter_SAM_or_BAM__output_SAM_or_BAM_on_data_68__bam__cb___bam_peak_363	828	.	7.05259	86.4326	82.8275	321
Pf3D7_11_v3	669914	670114	Galaxy74-__ob__Filter_SAM_or_BAM__output_SAM_or_BAM_on_data_68__bam__cb___bam_peak_364	61	.	2.44143	8.25787	6.16721	79
Pf3D7_11_v3	701802	702089	Galaxy74-__ob__Filter_SAM_or_BAM__output_SAM_or_BAM_on_data_68__bam__cb___bam_peak_365	69	.	2.53909	9.11186	6.96878	143
Pf3D7_11_v3	713341	713908	Galaxy74-__ob__Filter_SAM_or_BAM__output_SAM_or_BAM_on_data_68__bam__cb___bam_peak_366	105	.	2.74881	12.8266	10.5135	99
Pf3D7_11_v3	744006	744353	Galaxy74-__ob__Filter_SAM_or_BAM__output_SAM_or_BAM_on_data_68__bam__cb___bam_peak_367	49	.	2.04505	6.90979	4.92067	97
Pf3D7_11_v3	763714	764104	Galaxy74-__ob__Filter_SAM_or_BAM__output_SAM_or_BAM_on_data_68__bam__cb___bam_peak_368	133	.	3.19856	15.7744	13.358	221
Pf3D7_11_v3	808413	808746	Galaxy74-__ob__Filter_SAM_or_BAM__output_SAM_or_BAM_on_data_68__bam__cb___bam_peak_369	142	.	3.2459	16.7291	14.2838	194
Pf3D7_11_v3	817700	818042	Galaxy74-__ob__Filter_SAM_or_BAM__output_SAM_or_BAM_on_data_68__bam__cb___bam_peak_370	122	.	2.98038	14.6686	12.2844	173
Pf3D7_11_v3	826418	826663	Galaxy74-__ob__Filter_SAM_or_BAM__output_SAM_or_BAM_on_data_68__bam__cb___bam_peak_371	57	.	2.39261	7.84333	5.77963	149
Pf3D7_11_v3	826897	831950	Galaxy74-__ob__Filter_SAM_or_BAM__output_SAM_or_BAM_on_data_68__bam__cb___bam_peak_372	129	.	3.17387	15.4025	12.9926	2284
Pf3D7_11_v3	833659	837743	Galaxy74-__ob__Filter_SAM_or_BAM__output_SAM_or_BAM_on_data_68__bam__cb___bam_peak_373	173	.	3.5645	19.8387	17.312	734
Pf3D7_11_v3	838205	838585	Galaxy74-__ob__Filter_SAM_or_BAM__output_SAM_or_BAM_on_data_68__bam__cb___bam_peak_374	36	.	2.09963	5.54063	3.63396	45
Pf3D7_11_v3	869825	870239	Galaxy74-__ob__Filter_SAM_or_BAM__output_SAM_or_BAM_on_data_68__bam__cb___bam_peak_375	109	.	2.97855	13.3384	10.9962	173
Pf3D7_11_v3	906546	906811	Galaxy74-__ob__Filter_SAM_or_BAM__output_SAM_or_BAM_on_data_68__bam__cb___bam_peak_376	127	.	3.02421	15.1715	12.7712	146
Pf3D7_11_v3	972948	974099	Galaxy74-__ob__Filter_SAM_or_BAM__output_SAM_or_BAM_on_data_68__bam__cb___bam_peak_377	251	.	4.19927	27.8304	25.1434	635
Pf3D7_11_v3	1007611	1007939	Galaxy74-__ob__Filter_SAM_or_BAM__output_SAM_or_BAM_on_data_68__bam__cb___bam_peak_378	122	.	2.99798	14.6036	12.2211	173
Pf3D7_11_v3	1011956	1012299	Galaxy74-__ob__Filter_SAM_or_BAM__output_SAM_or_BAM_on_data_68__bam__cb___bam_peak_379	63	.	2.22852	8.45466	6.35953	79
Pf3D7_11_v3	1046879	1047788	Galaxy74-__ob__Filter_SAM_or_BAM__output_SAM_or_BAM_on_data_68__bam__cb___bam_peak_380	1243	.	9.91223	128.444	124.301	390
Pf3D7_11_v3	1116144	1116832	Galaxy74-__ob__Filter_SAM_or_BAM__output_SAM_or_BAM_on_data_68__bam__cb___bam_peak_381	690	.	7.03133	72.4416	69.0536	489
Pf3D7_11_v3	1116972	1117677	Galaxy74-__ob__Filter_SAM_or_BAM__output_SAM_or_BAM_on_data_68__bam__cb___bam_peak_382	279	.	4.01538	30.6664	27.93	254
Pf3D7_11_v3	1137205	1137643	Galaxy74-__ob__Filter_SAM_or_BAM__output_SAM_or_BAM_on_data_68__bam__cb___bam_peak_383	264	.	4.29693	29.138	26.4279	168
Pf3D7_11_v3	1270337	1270549	Galaxy74-__ob__Filter_SAM_or_BAM__output_SAM_or_BAM_on_data_68__bam__cb___bam_peak_384	71	.	2.4206	9.32624	7.17866	116
Pf3D7_11_v3	1292393	1293576	Galaxy74-__ob__Filter_SAM_or_BAM__output_SAM_or_BAM_on_data_68__bam__cb___bam_peak_385	84	.	2.47084	10.6259	8.40646	784
Pf3D7_11_v3	1420126	1420730	Galaxy74-__ob__Filter_SAM_or_BAM__output_SAM_or_BAM_on_data_68__bam__cb___bam_peak_386	1018	.	8.60868	105.725	101.861	389
Pf3D7_11_v3	1437805	1438055	Galaxy74-__ob__Filter_SAM_or_BAM__output_SAM_or_BAM_on_data_68__bam__cb___bam_peak_387	25	.	1.71	4.36734	2.55742	246
Pf3D7_11_v3	1454164	1454640	Galaxy74-__ob__Filter_SAM_or_BAM__output_SAM_or_BAM_on_data_68__bam__cb___bam_peak_388	119	.	2.81501	14.3375	11.9678	375
Pf3D7_11_v3	1465453	1465880	Galaxy74-__ob__Filter_SAM_or_BAM__output_SAM_or_BAM_on_data_68__bam__cb___bam_peak_389	1006	.	8.40915	104.53	100.686	199
Pf3D7_11_v3	1486299	1486653	Galaxy74-__ob__Filter_SAM_or_BAM__output_SAM_or_BAM_on_data_68__bam__cb___bam_peak_390	93	.	2.67005	11.6201	9.35393	190
Pf3D7_11_v3	1582690	1582988	Galaxy74-__ob__Filter_SAM_or_BAM__output_SAM_or_BAM_on_data_68__bam__cb___bam_peak_391	506	.	5.71772	53.7375	50.6322	143
Pf3D7_11_v3	1595304	1595504	Galaxy74-__ob__Filter_SAM_or_BAM__output_SAM_or_BAM_on_data_68__bam__cb___bam_peak_392	69	.	2.53909	9.11186	6.96878	88
Pf3D7_11_v3	1606386	1607765	Galaxy74-__ob__Filter_SAM_or_BAM__output_SAM_or_BAM_on_data_68__bam__cb___bam_peak_393	759	.	7.12446	79.4357	75.9405	341
Pf3D7_11_v3	1714541	1714867	Galaxy74-__ob__Filter_SAM_or_BAM__output_SAM_or_BAM_on_data_68__bam__cb___bam_peak_394	155	.	3.31265	18.0647	15.5859	144
Pf3D7_11_v3	1726578	1727352	Galaxy74-__ob__Filter_SAM_or_BAM__output_SAM_or_BAM_on_data_68__bam__cb___bam_peak_395	167	.	3.51567	19.2629	16.7493	603
Pf3D7_11_v3	1727558	1727821	Galaxy74-__ob__Filter_SAM_or_BAM__output_SAM_or_BAM_on_data_68__bam__cb___bam_peak_396	144	.	3.29548	16.852	14.4047	179
Pf3D7_11_v3	1797799	1798986	Galaxy74-__ob__Filter_SAM_or_BAM__output_SAM_or_BAM_on_data_68__bam__cb___bam_peak_397	541	.	6.15242	57.2754	54.1131	209
Pf3D7_11_v3	1803713	1803945	Galaxy74-__ob__Filter_SAM_or_BAM__output_SAM_or_BAM_on_data_68__bam__cb___bam_peak_398	46	.	2.05166	6.68027	4.69658	188
Pf3D7_11_v3	1804066	1804333	Galaxy74-__ob__Filter_SAM_or_BAM__output_SAM_or_BAM_on_data_68__bam__cb___bam_peak_399	145	.	3.06123	17.0025	14.5522	174
Pf3D7_11_v3	1832093	1832376	Galaxy74-__ob__Filter_SAM_or_BAM__output_SAM_or_BAM_on_data_68__bam__cb___bam_peak_400	74	.	2.42513	9.62188	7.45231	135
Pf3D7_11_v3	1872467	1872667	Galaxy74-__ob__Filter_SAM_or_BAM__output_SAM_or_BAM_on_data_68__bam__cb___bam_peak_401	69	.	2.53909	9.11186	6.96878	49
Pf3D7_12_v3	5330	5859	Galaxy74-__ob__Filter_SAM_or_BAM__output_SAM_or_BAM_on_data_68__bam__cb___bam_peak_402	245	.	4.15044	27.184	24.5089	355
Pf3D7_12_v3	6169	6552	Galaxy74-__ob__Filter_SAM_or_BAM__output_SAM_or_BAM_on_data_68__bam__cb___bam_peak_403	277	.	4.39458	30.4651	27.731	208
Pf3D7_12_v3	14628	14889	Galaxy74-__ob__Filter_SAM_or_BAM__output_SAM_or_BAM_on_data_68__bam__cb___bam_peak_404	167	.	3.51567	19.2629	16.7493	120
Pf3D7_12_v3	205284	206162	Galaxy74-__ob__Filter_SAM_or_BAM__output_SAM_or_BAM_on_data_68__bam__cb___bam_peak_405	1131	.	8.58917	117.124	113.141	628
Pf3D7_12_v3	271488	272112	Galaxy74-__ob__Filter_SAM_or_BAM__output_SAM_or_BAM_on_data_68__bam__cb___bam_peak_406	149	.	2.92609	17.388	14.9261	476
Pf3D7_12_v3	289554	290145	Galaxy74-__ob__Filter_SAM_or_BAM__output_SAM_or_BAM_on_data_68__bam__cb___bam_peak_407	169	.	3.48111	19.4938	16.9766	262
Pf3D7_12_v3	313874	314137	Galaxy74-__ob__Filter_SAM_or_BAM__output_SAM_or_BAM_on_data_68__bam__cb___bam_peak_408	57	.	2.39261	7.84333	5.77963	46
Pf3D7_12_v3	689129	689388	Galaxy74-__ob__Filter_SAM_or_BAM__output_SAM_or_BAM_on_data_68__bam__cb___bam_peak_409	140	.	3.27152	16.4742	14.0328	157
Pf3D7_12_v3	689698	689903	Galaxy74-__ob__Filter_SAM_or_BAM__output_SAM_or_BAM_on_data_68__bam__cb___bam_peak_410	43	.	2.19729	6.27192	4.3153	76
Pf3D7_12_v3	691670	691920	Galaxy74-__ob__Filter_SAM_or_BAM__output_SAM_or_BAM_on_data_68__bam__cb___bam_peak_411	69	.	2.2462	9.03781	6.91268	114
Pf3D7_12_v3	702165	702601	Galaxy74-__ob__Filter_SAM_or_BAM__output_SAM_or_BAM_on_data_68__bam__cb___bam_peak_412	46	.	2.24612	6.65143	4.66863	291
Pf3D7_12_v3	702809	703009	Galaxy74-__ob__Filter_SAM_or_BAM__output_SAM_or_BAM_on_data_68__bam__cb___bam_peak_413	43	.	2.19729	6.27192	4.3153	25
Pf3D7_12_v3	716811	717117	Galaxy74-__ob__Filter_SAM_or_BAM__output_SAM_or_BAM_on_data_68__bam__cb___bam_peak_414	189	.	3.35487	21.4894	18.9268	140
Pf3D7_12_v3	835594	835847	Galaxy74-__ob__Filter_SAM_or_BAM__output_SAM_or_BAM_on_data_68__bam__cb___bam_peak_415	89	.	2.68476	11.2446	8.99916	137
Pf3D7_12_v3	855293	855643	Galaxy74-__ob__Filter_SAM_or_BAM__output_SAM_or_BAM_on_data_68__bam__cb___bam_peak_416	206	.	3.6264	23.2287	20.6306	191
Pf3D7_12_v3	916049	918473	Galaxy74-__ob__Filter_SAM_or_BAM__output_SAM_or_BAM_on_data_68__bam__cb___bam_peak_417	2050	.	11.3129	210.713	205.026	1521
Pf3D7_12_v3	929560	930305	Galaxy74-__ob__Filter_SAM_or_BAM__output_SAM_or_BAM_on_data_68__bam__cb___bam_peak_418	1046	.	8.93565	108.501	104.604	423
Pf3D7_12_v3	1063550	1063842	Galaxy74-__ob__Filter_SAM_or_BAM__output_SAM_or_BAM_on_data_68__bam__cb___bam_peak_419	82	.	2.35238	10.4813	8.26465	138
Pf3D7_12_v3	1087597	1087804	Galaxy74-__ob__Filter_SAM_or_BAM__output_SAM_or_BAM_on_data_68__bam__cb___bam_peak_420	122	.	2.80777	14.6234	12.2406	116
Pf3D7_12_v3	1123194	1123503	Galaxy74-__ob__Filter_SAM_or_BAM__output_SAM_or_BAM_on_data_68__bam__cb___bam_peak_421	74	.	2.42513	9.62187	7.45231	205
Pf3D7_12_v3	1133623	1133997	Galaxy74-__ob__Filter_SAM_or_BAM__output_SAM_or_BAM_on_data_68__bam__cb___bam_peak_422	24	.	1.76867	4.21951	2.41468	54
Pf3D7_12_v3	1163306	1164212	Galaxy74-__ob__Filter_SAM_or_BAM__output_SAM_or_BAM_on_data_68__bam__cb___bam_peak_423	345	.	4.79828	37.4138	34.5677	186
Pf3D7_12_v3	1204271	1204675	Galaxy74-__ob__Filter_SAM_or_BAM__output_SAM_or_BAM_on_data_68__bam__cb___bam_peak_424	78	.	2.63675	9.99809	7.80598	327
Pf3D7_12_v3	1227448	1227855	Galaxy74-__ob__Filter_SAM_or_BAM__output_SAM_or_BAM_on_data_68__bam__cb___bam_peak_425	681	.	6.9825	71.5723	68.1981	217
Pf3D7_12_v3	1228037	1228318	Galaxy74-__ob__Filter_SAM_or_BAM__output_SAM_or_BAM_on_data_68__bam__cb___bam_peak_426	56	.	2.22635	7.65923	5.61707	160
Pf3D7_12_v3	1251116	1251474	Galaxy74-__ob__Filter_SAM_or_BAM__output_SAM_or_BAM_on_data_68__bam__cb___bam_peak_427	277	.	4.39458	30.4651	27.731	179
Pf3D7_12_v3	1275393	1275688	Galaxy74-__ob__Filter_SAM_or_BAM__output_SAM_or_BAM_on_data_68__bam__cb___bam_peak_428	36	.	2.07134	5.58186	3.67404	234
Pf3D7_12_v3	1277745	1278068	Galaxy74-__ob__Filter_SAM_or_BAM__output_SAM_or_BAM_on_data_68__bam__cb___bam_peak_429	29	.	2.00198	4.84757	2.99195	8
Pf3D7_12_v3	1278357	1282045	Galaxy74-__ob__Filter_SAM_or_BAM__output_SAM_or_BAM_on_data_68__bam__cb___bam_peak_430	190	.	3.71098	21.601	19.0332	2099
Pf3D7_12_v3	1282206	1283700	Galaxy74-__ob__Filter_SAM_or_BAM__output_SAM_or_BAM_on_data_68__bam__cb___bam_peak_431	105	.	2.92972	12.8395	10.5159	536
Pf3D7_12_v3	1284102	1290064	Galaxy74-__ob__Filter_SAM_or_BAM__output_SAM_or_BAM_on_data_68__bam__cb___bam_peak_432	161	.	3.46684	18.693	16.193	1029
Pf3D7_12_v3	1343577	1343958	Galaxy74-__ob__Filter_SAM_or_BAM__output_SAM_or_BAM_on_data_68__bam__cb___bam_peak_433	109	.	2.97855	13.3384	10.9962	192
Pf3D7_12_v3	1468027	1468547	Galaxy74-__ob__Filter_SAM_or_BAM__output_SAM_or_BAM_on_data_68__bam__cb___bam_peak_434	104	.	2.80506	12.7205	10.4095	105
Pf3D7_12_v3	1536041	1536665	Galaxy74-__ob__Filter_SAM_or_BAM__output_SAM_or_BAM_on_data_68__bam__cb___bam_peak_435	441	.	5.48337	47.1232	44.117	332
Pf3D7_12_v3	1543068	1543423	Galaxy74-__ob__Filter_SAM_or_BAM__output_SAM_or_BAM_on_data_68__bam__cb___bam_peak_436	190	.	3.71098	21.601	19.0332	162
Pf3D7_12_v3	1618999	1620202	Galaxy74-__ob__Filter_SAM_or_BAM__output_SAM_or_BAM_on_data_68__bam__cb___bam_peak_437	227	.	3.77198	25.3984	22.758	983
Pf3D7_12_v3	1625159	1625478	Galaxy74-__ob__Filter_SAM_or_BAM__output_SAM_or_BAM_on_data_68__bam__cb___bam_peak_438	112	.	2.78294	13.5807	11.2341	141
Pf3D7_12_v3	1629178	1629461	Galaxy74-__ob__Filter_SAM_or_BAM__output_SAM_or_BAM_on_data_68__bam__cb___bam_peak_439	126	.	2.75397	15.0197	12.6221	133
Pf3D7_12_v3	1630427	1630667	Galaxy74-__ob__Filter_SAM_or_BAM__output_SAM_or_BAM_on_data_68__bam__cb___bam_peak_440	119	.	2.72375	14.2722	11.9033	80
Pf3D7_12_v3	1824180	1825214	Galaxy74-__ob__Filter_SAM_or_BAM__output_SAM_or_BAM_on_data_68__bam__cb___bam_peak_441	573	.	5.16217	60.5558	57.352	302
Pf3D7_12_v3	1825966	1826283	Galaxy74-__ob__Filter_SAM_or_BAM__output_SAM_or_BAM_on_data_68__bam__cb___bam_peak_442	50	.	2.29495	7.03995	5.03075	166
Pf3D7_12_v3	1827316	1827758	Galaxy74-__ob__Filter_SAM_or_BAM__output_SAM_or_BAM_on_data_68__bam__cb___bam_peak_443	297	.	4.41885	32.5095	29.7431	268
Pf3D7_12_v3	1828505	1829246	Galaxy74-__ob__Filter_SAM_or_BAM__output_SAM_or_BAM_on_data_68__bam__cb___bam_peak_444	455	.	5.6153	48.5443	45.5153	555
Pf3D7_12_v3	1919060	1920457	Galaxy74-__ob__Filter_SAM_or_BAM__output_SAM_or_BAM_on_data_68__bam__cb___bam_peak_445	631	.	6.68953	66.421	63.13	512
Pf3D7_12_v3	1930841	1931346	Galaxy74-__ob__Filter_SAM_or_BAM__output_SAM_or_BAM_on_data_68__bam__cb___bam_peak_446	1084	.	9.13097	112.417	108.477	235
Pf3D7_12_v3	1957832	1958070	Galaxy74-__ob__Filter_SAM_or_BAM__output_SAM_or_BAM_on_data_68__bam__cb___bam_peak_447	99	.	2.76123	12.2497	9.95922	137
Pf3D7_12_v3	1966891	1967177	Galaxy74-__ob__Filter_SAM_or_BAM__output_SAM_or_BAM_on_data_68__bam__cb___bam_peak_448	47	.	2.19146	6.78085	4.79469	149
Pf3D7_12_v3	2090419	2091706	Galaxy74-__ob__Filter_SAM_or_BAM__output_SAM_or_BAM_on_data_68__bam__cb___bam_peak_449	549	.	6.20124	58.0902	54.9168	592
Pf3D7_12_v3	2123203	2123828	Galaxy74-__ob__Filter_SAM_or_BAM__output_SAM_or_BAM_on_data_68__bam__cb___bam_peak_450	822	.	6.14916	85.8013	82.2062	225
Pf3D7_12_v3	2135405	2135699	Galaxy74-__ob__Filter_SAM_or_BAM__output_SAM_or_BAM_on_data_68__bam__cb___bam_peak_451	96	.	2.66676	11.9117	9.62738	113
Pf3D7_12_v3	2251086	2251376	Galaxy74-__ob__Filter_SAM_or_BAM__output_SAM_or_BAM_on_data_68__bam__cb___bam_peak_452	73	.	2.58792	9.55101	7.38326	151
Pf3D7_12_v3	2265950	2266170	Galaxy74-__ob__Filter_SAM_or_BAM__output_SAM_or_BAM_on_data_68__bam__cb___bam_peak_453	91	.	2.78324	11.3855	9.12354	125
Pf3D7_13_v3	94086	94497	Galaxy74-__ob__Filter_SAM_or_BAM__output_SAM_or_BAM_on_data_68__bam__cb___bam_peak_454	65	.	2.37338	8.62383	6.52499	128
Pf3D7_13_v3	120380	120954	Galaxy74-__ob__Filter_SAM_or_BAM__output_SAM_or_BAM_on_data_68__bam__cb___bam_peak_455	494	.	5.52854	52.5228	49.4346	182
Pf3D7_13_v3	178054	178572	Galaxy74-__ob__Filter_SAM_or_BAM__output_SAM_or_BAM_on_data_68__bam__cb___bam_peak_456	68	.	2.4679	8.96069	6.83784	145
Pf3D7_13_v3	229463	229808	Galaxy74-__ob__Filter_SAM_or_BAM__output_SAM_or_BAM_on_data_68__bam__cb___bam_peak_457	81	.	2.59526	10.3466	8.14722	182
Pf3D7_13_v3	355732	356526	Galaxy74-__ob__Filter_SAM_or_BAM__output_SAM_or_BAM_on_data_68__bam__cb___bam_peak_458	300	.	3.88998	32.7931	30.0239	566
Pf3D7_13_v3	422641	422867	Galaxy74-__ob__Filter_SAM_or_BAM__output_SAM_or_BAM_on_data_68__bam__cb___bam_peak_459	52	.	2.0999	7.3069	5.29114	39
Pf3D7_13_v3	453317	454081	Galaxy74-__ob__Filter_SAM_or_BAM__output_SAM_or_BAM_on_data_68__bam__cb___bam_peak_460	533	.	6.10359	56.4639	53.314	377
Pf3D7_13_v3	467109	467543	Galaxy74-__ob__Filter_SAM_or_BAM__output_SAM_or_BAM_on_data_68__bam__cb___bam_peak_461	247	.	3.70626	27.4051	24.7269	245
Pf3D7_13_v3	469196	470795	Galaxy74-__ob__Filter_SAM_or_BAM__output_SAM_or_BAM_on_data_68__bam__cb___bam_peak_462	679	.	6.24173	71.3595	67.9911	422
Pf3D7_13_v3	579064	579619	Galaxy74-__ob__Filter_SAM_or_BAM__output_SAM_or_BAM_on_data_68__bam__cb___bam_peak_463	278	.	3.72132	30.5977	27.8621	177
Pf3D7_13_v3	586407	586790	Galaxy74-__ob__Filter_SAM_or_BAM__output_SAM_or_BAM_on_data_68__bam__cb___bam_peak_464	446	.	4.74003	47.6633	44.6513	196
Pf3D7_13_v3	643978	644248	Galaxy74-__ob__Filter_SAM_or_BAM__output_SAM_or_BAM_on_data_68__bam__cb___bam_peak_465	211	.	3.76644	23.8004	21.1915	101
Pf3D7_13_v3	654333	654552	Galaxy74-__ob__Filter_SAM_or_BAM__output_SAM_or_BAM_on_data_68__bam__cb___bam_peak_466	79	.	2.34678	10.1876	7.99129	97
Pf3D7_13_v3	747054	747257	Galaxy74-__ob__Filter_SAM_or_BAM__output_SAM_or_BAM_on_data_68__bam__cb___bam_peak_467	57	.	2.39261	7.84333	5.77963	44
Pf3D7_13_v3	747452	748145	Galaxy74-__ob__Filter_SAM_or_BAM__output_SAM_or_BAM_on_data_68__bam__cb___bam_peak_468	505	.	4.62581	53.6649	50.5605	443
Pf3D7_13_v3	773763	774196	Galaxy74-__ob__Filter_SAM_or_BAM__output_SAM_or_BAM_on_data_68__bam__cb___bam_peak_469	114	.	2.91261	13.821	11.4703	186
Pf3D7_13_v3	845531	846023	Galaxy74-__ob__Filter_SAM_or_BAM__output_SAM_or_BAM_on_data_68__bam__cb___bam_peak_470	176	.	3.20099	20.1787	17.6468	336
Pf3D7_13_v3	872846	873107	Galaxy74-__ob__Filter_SAM_or_BAM__output_SAM_or_BAM_on_data_68__bam__cb___bam_peak_471	324	.	4.73638	35.2575	32.448	93
Pf3D7_13_v3	895352	895864	Galaxy74-__ob__Filter_SAM_or_BAM__output_SAM_or_BAM_on_data_68__bam__cb___bam_peak_472	66	.	2.15513	8.73964	6.6214	417
Pf3D7_13_v3	913740	914428	Galaxy74-__ob__Filter_SAM_or_BAM__output_SAM_or_BAM_on_data_68__bam__cb___bam_peak_473	100	.	2.88089	12.3476	10.0442	232
Pf3D7_13_v3	980831	981943	Galaxy74-__ob__Filter_SAM_or_BAM__output_SAM_or_BAM_on_data_68__bam__cb___bam_peak_474	666	.	6.6253	69.9842	66.6359	637
Pf3D7_13_v3	984120	984439	Galaxy74-__ob__Filter_SAM_or_BAM__output_SAM_or_BAM_on_data_68__bam__cb___bam_peak_475	69	.	2.53909	9.11186	6.96878	140
Pf3D7_13_v3	1051770	1052161	Galaxy74-__ob__Filter_SAM_or_BAM__output_SAM_or_BAM_on_data_68__bam__cb___bam_peak_476	47	.	2.16147	6.70578	4.72143	113
Pf3D7_13_v3	1144831	1145242	Galaxy74-__ob__Filter_SAM_or_BAM__output_SAM_or_BAM_on_data_68__bam__cb___bam_peak_477	111	.	2.46584	13.449	11.1048	127
Pf3D7_13_v3	1153241	1153976	Galaxy74-__ob__Filter_SAM_or_BAM__output_SAM_or_BAM_on_data_68__bam__cb___bam_peak_478	178	.	2.5366	20.4202	17.8795	365
Pf3D7_13_v3	1154289	1154536	Galaxy74-__ob__Filter_SAM_or_BAM__output_SAM_or_BAM_on_data_68__bam__cb___bam_peak_479	56	.	1.97924	7.69623	5.65397	179
Pf3D7_13_v3	1164898	1168679	Galaxy74-__ob__Filter_SAM_or_BAM__output_SAM_or_BAM_on_data_68__bam__cb___bam_peak_480	167	.	3.51567	19.2629	16.7493	2766
Pf3D7_13_v3	1168961	1169218	Galaxy74-__ob__Filter_SAM_or_BAM__output_SAM_or_BAM_on_data_68__bam__cb___bam_peak_481	54	.	2.34378	7.43731	5.40094	108
Pf3D7_13_v3	1169763	1172196	Galaxy74-__ob__Filter_SAM_or_BAM__output_SAM_or_BAM_on_data_68__bam__cb___bam_peak_482	119	.	3.07621	14.357	11.9785	1506
Pf3D7_13_v3	1172305	1173896	Galaxy74-__ob__Filter_SAM_or_BAM__output_SAM_or_BAM_on_data_68__bam__cb___bam_peak_483	167	.	3.51567	19.2629	16.7493	599
Pf3D7_13_v3	1174003	1174882	Galaxy74-__ob__Filter_SAM_or_BAM__output_SAM_or_BAM_on_data_68__bam__cb___bam_peak_484	86	.	2.73441	10.9155	8.67597	714
Pf3D7_13_v3	1175026	1175245	Galaxy74-__ob__Filter_SAM_or_BAM__output_SAM_or_BAM_on_data_68__bam__cb___bam_peak_485	36	.	2.09963	5.54063	3.63396	193
Pf3D7_13_v3	1175556	1175827	Galaxy74-__ob__Filter_SAM_or_BAM__output_SAM_or_BAM_on_data_68__bam__cb___bam_peak_486	61	.	2.44143	8.25787	6.16721	108
Pf3D7_13_v3	1198853	1199455	Galaxy74-__ob__Filter_SAM_or_BAM__output_SAM_or_BAM_on_data_68__bam__cb___bam_peak_487	133	.	2.78261	15.77	13.3538	171
Pf3D7_13_v3	1199561	1200114	Galaxy74-__ob__Filter_SAM_or_BAM__output_SAM_or_BAM_on_data_68__bam__cb___bam_peak_488	1026	.	8.83799	106.557	102.683	354
Pf3D7_13_v3	1213508	1214379	Galaxy74-__ob__Filter_SAM_or_BAM__output_SAM_or_BAM_on_data_68__bam__cb___bam_peak_489	396	.	4.8522	42.6288	39.6936	429
Pf3D7_13_v3	1247507	1247709	Galaxy74-__ob__Filter_SAM_or_BAM__output_SAM_or_BAM_on_data_68__bam__cb___bam_peak_490	68	.	2.49323	8.97799	6.85441	155
Pf3D7_13_v3	1331256	1331816	Galaxy74-__ob__Filter_SAM_or_BAM__output_SAM_or_BAM_on_data_68__bam__cb___bam_peak_491	1375	.	10.547	141.87	137.534	325
Pf3D7_13_v3	1380836	1381441	Galaxy74-__ob__Filter_SAM_or_BAM__output_SAM_or_BAM_on_data_68__bam__cb___bam_peak_492	79	.	2.40081	10.1005	7.90614	494
Pf3D7_13_v3	1415937	1416181	Galaxy74-__ob__Filter_SAM_or_BAM__output_SAM_or_BAM_on_data_68__bam__cb___bam_peak_493	105	.	2.92972	12.8395	10.5159	109
Pf3D7_13_v3	1420204	1422225	Galaxy74-__ob__Filter_SAM_or_BAM__output_SAM_or_BAM_on_data_68__bam__cb___bam_peak_494	523	.	4.93347	55.519	52.3847	478
Pf3D7_13_v3	1422456	1422899	Galaxy74-__ob__Filter_SAM_or_BAM__output_SAM_or_BAM_on_data_68__bam__cb___bam_peak_495	338	.	4.75124	36.7108	33.8776	147
Pf3D7_13_v3	1524997	1525294	Galaxy74-__ob__Filter_SAM_or_BAM__output_SAM_or_BAM_on_data_68__bam__cb___bam_peak_496	219	.	3.83896	24.608	21.9852	146
Pf3D7_13_v3	1560776	1561295	Galaxy74-__ob__Filter_SAM_or_BAM__output_SAM_or_BAM_on_data_68__bam__cb___bam_peak_497	160	.	3.2634	18.5682	16.076	134
Pf3D7_13_v3	1575285	1575551	Galaxy74-__ob__Filter_SAM_or_BAM__output_SAM_or_BAM_on_data_68__bam__cb___bam_peak_498	158	.	3.1235	18.2968	15.8092	115
Pf3D7_13_v3	1576813	1577055	Galaxy74-__ob__Filter_SAM_or_BAM__output_SAM_or_BAM_on_data_68__bam__cb___bam_peak_499	81	.	2.46795	10.3308	8.13157	144
Pf3D7_13_v3	1579311	1579645	Galaxy74-__ob__Filter_SAM_or_BAM__output_SAM_or_BAM_on_data_68__bam__cb___bam_peak_500	88	.	2.50828	11.0457	8.80349	183
Pf3D7_13_v3	1638357	1639173	Galaxy74-__ob__Filter_SAM_or_BAM__output_SAM_or_BAM_on_data_68__bam__cb___bam_peak_501	234	.	3.99857	26.0714	23.4171	667
Pf3D7_13_v3	1648196	1648398	Galaxy74-__ob__Filter_SAM_or_BAM__output_SAM_or_BAM_on_data_68__bam__cb___bam_peak_502	91	.	2.78324	11.3855	9.12354	127
Pf3D7_13_v3	1672478	1673056	Galaxy74-__ob__Filter_SAM_or_BAM__output_SAM_or_BAM_on_data_68__bam__cb___bam_peak_503	324	.	4.73638	35.2575	32.448	359
Pf3D7_13_v3	1698186	1698467	Galaxy74-__ob__Filter_SAM_or_BAM__output_SAM_or_BAM_on_data_68__bam__cb___bam_peak_504	117	.	2.95323	14.104	11.7388	177
Pf3D7_13_v3	1701728	1702216	Galaxy74-__ob__Filter_SAM_or_BAM__output_SAM_or_BAM_on_data_68__bam__cb___bam_peak_505	353	.	4.68972	38.2167	35.357	185
Pf3D7_13_v3	1702512	1703882	Galaxy74-__ob__Filter_SAM_or_BAM__output_SAM_or_BAM_on_data_68__bam__cb___bam_peak_506	214	.	3.8671	24.0169	21.4051	1120
Pf3D7_13_v3	1781287	1782570	Galaxy74-__ob__Filter_SAM_or_BAM__output_SAM_or_BAM_on_data_68__bam__cb___bam_peak_507	640	.	6.04294	67.3203	64.0144	268
Pf3D7_13_v3	1824159	1824372	Galaxy74-__ob__Filter_SAM_or_BAM__output_SAM_or_BAM_on_data_68__bam__cb___bam_peak_508	59	.	2.3597	8.03155	5.96424	57
Pf3D7_13_v3	1824843	1825480	Galaxy74-__ob__Filter_SAM_or_BAM__output_SAM_or_BAM_on_data_68__bam__cb___bam_peak_509	705	.	6.56819	73.9943	70.5844	174
Pf3D7_13_v3	1906022	1906419	Galaxy74-__ob__Filter_SAM_or_BAM__output_SAM_or_BAM_on_data_68__bam__cb___bam_peak_510	234	.	3.53734	26.1088	23.454	274
Pf3D7_13_v3	1952353	1952830	Galaxy74-__ob__Filter_SAM_or_BAM__output_SAM_or_BAM_on_data_68__bam__cb___bam_peak_511	232	.	4.05278	25.9065	23.2541	176
Pf3D7_13_v3	2020561	2021034	Galaxy74-__ob__Filter_SAM_or_BAM__output_SAM_or_BAM_on_data_68__bam__cb___bam_peak_512	417	.	5.37116	44.723	41.7528	310
Pf3D7_13_v3	2057626	2058982	Galaxy74-__ob__Filter_SAM_or_BAM__output_SAM_or_BAM_on_data_68__bam__cb___bam_peak_513	308	.	4.03773	33.6708	30.8887	649
Pf3D7_13_v3	2079732	2080007	Galaxy74-__ob__Filter_SAM_or_BAM__output_SAM_or_BAM_on_data_68__bam__cb___bam_peak_514	251	.	3.90649	27.8188	25.1362	141
Pf3D7_13_v3	2163347	2163642	Galaxy74-__ob__Filter_SAM_or_BAM__output_SAM_or_BAM_on_data_68__bam__cb___bam_peak_515	92	.	2.72273	11.4958	9.23142	101
Pf3D7_13_v3	2231255	2231667	Galaxy74-__ob__Filter_SAM_or_BAM__output_SAM_or_BAM_on_data_68__bam__cb___bam_peak_516	523	.	4.99528	55.4954	52.3614	216
Pf3D7_13_v3	2247709	2248471	Galaxy74-__ob__Filter_SAM_or_BAM__output_SAM_or_BAM_on_data_68__bam__cb___bam_peak_517	1097	.	8.88374	113.704	109.753	225
Pf3D7_13_v3	2379037	2379338	Galaxy74-__ob__Filter_SAM_or_BAM__output_SAM_or_BAM_on_data_68__bam__cb___bam_peak_518	41	.	2.00068	6.0657	4.12958	102
Pf3D7_13_v3	2392750	2393096	Galaxy74-__ob__Filter_SAM_or_BAM__output_SAM_or_BAM_on_data_68__bam__cb___bam_peak_519	46	.	2.05166	6.68027	4.69658	98
Pf3D7_13_v3	2468481	2468826	Galaxy74-__ob__Filter_SAM_or_BAM__output_SAM_or_BAM_on_data_68__bam__cb___bam_peak_520	61	.	2.44143	8.25787	6.16721	166
Pf3D7_13_v3	2471994	2472942	Galaxy74-__ob__Filter_SAM_or_BAM__output_SAM_or_BAM_on_data_68__bam__cb___bam_peak_521	395	.	5.22467	42.477	39.5439	494
Pf3D7_13_v3	2473040	2473344	Galaxy74-__ob__Filter_SAM_or_BAM__output_SAM_or_BAM_on_data_68__bam__cb___bam_peak_522	66	.	2.43325	8.74474	6.62632	125
Pf3D7_13_v3	2632317	2632657	Galaxy74-__ob__Filter_SAM_or_BAM__output_SAM_or_BAM_on_data_68__bam__cb___bam_peak_523	82	.	2.68558	10.4529	8.23721	175
Pf3D7_13_v3	2915435	2915689	Galaxy74-__ob__Filter_SAM_or_BAM__output_SAM_or_BAM_on_data_68__bam__cb___bam_peak_524	105	.	2.92972	12.8395	10.5159	124
Pf3D7_14_v3	64205	64618	Galaxy74-__ob__Filter_SAM_or_BAM__output_SAM_or_BAM_on_data_68__bam__cb___bam_peak_525	140	.	3.27152	16.4742	14.0328	243
Pf3D7_14_v3	64775	65140	Galaxy74-__ob__Filter_SAM_or_BAM__output_SAM_or_BAM_on_data_68__bam__cb___bam_peak_526	107	.	2.65544	13.0785	10.7506	187
Pf3D7_14_v3	68483	68869	Galaxy74-__ob__Filter_SAM_or_BAM__output_SAM_or_BAM_on_data_68__bam__cb___bam_peak_527	56	.	2.25649	7.7435	5.69912	144
Pf3D7_14_v3	199768	200052	Galaxy74-__ob__Filter_SAM_or_BAM__output_SAM_or_BAM_on_data_68__bam__cb___bam_peak_528	111	.	2.83958	13.4821	11.137	133
Pf3D7_14_v3	248676	249987	Galaxy74-__ob__Filter_SAM_or_BAM__output_SAM_or_BAM_on_data_68__bam__cb___bam_peak_529	1488	.	9.86247	153.4	148.881	688
Pf3D7_14_v3	367567	368309	Galaxy74-__ob__Filter_SAM_or_BAM__output_SAM_or_BAM_on_data_68__bam__cb___bam_peak_530	272	.	3.68779	30.0109	27.2856	292
Pf3D7_14_v3	418836	419914	Galaxy74-__ob__Filter_SAM_or_BAM__output_SAM_or_BAM_on_data_68__bam__cb___bam_peak_531	960	.	8.49619	99.829	96.042	653
Pf3D7_14_v3	432622	432893	Galaxy74-__ob__Filter_SAM_or_BAM__output_SAM_or_BAM_on_data_68__bam__cb___bam_peak_532	50	.	2.17443	6.99715	5.00525	156
Pf3D7_14_v3	441037	441319	Galaxy74-__ob__Filter_SAM_or_BAM__output_SAM_or_BAM_on_data_68__bam__cb___bam_peak_533	50	.	2.17443	6.99715	5.00525	159
Pf3D7_14_v3	481576	482337	Galaxy74-__ob__Filter_SAM_or_BAM__output_SAM_or_BAM_on_data_68__bam__cb___bam_peak_534	290	.	4.14373	31.7706	29.0197	284
Pf3D7_14_v3	566106	566574	Galaxy74-__ob__Filter_SAM_or_BAM__output_SAM_or_BAM_on_data_68__bam__cb___bam_peak_535	174	.	2.98456	19.9713	17.4418	174
Pf3D7_14_v3	613595	613856	Galaxy74-__ob__Filter_SAM_or_BAM__output_SAM_or_BAM_on_data_68__bam__cb___bam_peak_536	54	.	2.14618	7.43542	5.40094	163
Pf3D7_14_v3	657739	658136	Galaxy74-__ob__Filter_SAM_or_BAM__output_SAM_or_BAM_on_data_68__bam__cb___bam_peak_537	335	.	4.13868	36.3532	33.5279	182
Pf3D7_14_v3	680316	680718	Galaxy74-__ob__Filter_SAM_or_BAM__output_SAM_or_BAM_on_data_68__bam__cb___bam_peak_538	287	.	4.25142	31.4877	28.7392	169
Pf3D7_14_v3	708995	709365	Galaxy74-__ob__Filter_SAM_or_BAM__output_SAM_or_BAM_on_data_68__bam__cb___bam_peak_539	46	.	2.24612	6.65143	4.66863	86
Pf3D7_14_v3	713625	713980	Galaxy74-__ob__Filter_SAM_or_BAM__output_SAM_or_BAM_on_data_68__bam__cb___bam_peak_540	272	.	4.17699	30.0072	27.282	161
Pf3D7_14_v3	782152	782474	Galaxy74-__ob__Filter_SAM_or_BAM__output_SAM_or_BAM_on_data_68__bam__cb___bam_peak_541	117	.	2.77033	14.1556	11.7889	175
Pf3D7_14_v3	897100	897588	Galaxy74-__ob__Filter_SAM_or_BAM__output_SAM_or_BAM_on_data_68__bam__cb___bam_peak_542	468	.	5.63355	49.8707	46.8234	193
Pf3D7_14_v3	927312	927940	Galaxy74-__ob__Filter_SAM_or_BAM__output_SAM_or_BAM_on_data_68__bam__cb___bam_peak_543	308	.	4.47879	33.6048	30.8232	169
Pf3D7_14_v3	935653	936000	Galaxy74-__ob__Filter_SAM_or_BAM__output_SAM_or_BAM_on_data_68__bam__cb___bam_peak_544	239	.	3.70193	26.6065	23.9416	129
Pf3D7_14_v3	952837	953079	Galaxy74-__ob__Filter_SAM_or_BAM__output_SAM_or_BAM_on_data_68__bam__cb___bam_peak_545	100	.	2.88089	12.3476	10.0442	111
Pf3D7_14_v3	1067739	1068324	Galaxy74-__ob__Filter_SAM_or_BAM__output_SAM_or_BAM_on_data_68__bam__cb___bam_peak_546	65	.	2.49026	8.68076	6.56386	486
Pf3D7_14_v3	1068534	1070351	Galaxy74-__ob__Filter_SAM_or_BAM__output_SAM_or_BAM_on_data_68__bam__cb___bam_peak_547	184	.	3.66215	21.0078	18.4528	1265
Pf3D7_14_v3	1070487	1071202	Galaxy74-__ob__Filter_SAM_or_BAM__output_SAM_or_BAM_on_data_68__bam__cb___bam_peak_548	95	.	2.83206	11.8629	9.57982	389
Pf3D7_14_v3	1071319	1072214	Galaxy74-__ob__Filter_SAM_or_BAM__output_SAM_or_BAM_on_data_68__bam__cb___bam_peak_549	124	.	3.12504	14.8765	12.4817	287
Pf3D7_14_v3	1072370	1072583	Galaxy74-__ob__Filter_SAM_or_BAM__output_SAM_or_BAM_on_data_68__bam__cb___bam_peak_550	54	.	2.34378	7.43731	5.40094	140
Pf3D7_14_v3	1073202	1073630	Galaxy74-__ob__Filter_SAM_or_BAM__output_SAM_or_BAM_on_data_68__bam__cb___bam_peak_551	69	.	2.53909	9.11186	6.96878	255
Pf3D7_14_v3	1073790	1077509	Galaxy74-__ob__Filter_SAM_or_BAM__output_SAM_or_BAM_on_data_68__bam__cb___bam_peak_552	178	.	3.61332	20.4204	17.8795	2722
Pf3D7_14_v3	1077716	1078721	Galaxy74-__ob__Filter_SAM_or_BAM__output_SAM_or_BAM_on_data_68__bam__cb___bam_peak_553	78	.	2.63675	9.99809	7.80598	300
Pf3D7_14_v3	1078966	1079183	Galaxy74-__ob__Filter_SAM_or_BAM__output_SAM_or_BAM_on_data_68__bam__cb___bam_peak_554	23	.	1.90432	4.19433	2.3903	45
Pf3D7_14_v3	1187070	1187831	Galaxy74-__ob__Filter_SAM_or_BAM__output_SAM_or_BAM_on_data_68__bam__cb___bam_peak_555	417	.	5.37116	44.723	41.7528	215
Pf3D7_14_v3	1237537	1237963	Galaxy74-__ob__Filter_SAM_or_BAM__output_SAM_or_BAM_on_data_68__bam__cb___bam_peak_556	699	.	6.91155	73.3414	69.9404	222
Pf3D7_14_v3	1252503	1252730	Galaxy74-__ob__Filter_SAM_or_BAM__output_SAM_or_BAM_on_data_68__bam__cb___bam_peak_557	64	.	2.35781	8.52246	6.42624	183
Pf3D7_14_v3	1263321	1263628	Galaxy74-__ob__Filter_SAM_or_BAM__output_SAM_or_BAM_on_data_68__bam__cb___bam_peak_558	150	.	3.36918	17.5712	15.0999	136
Pf3D7_14_v3	1330509	1330866	Galaxy74-__ob__Filter_SAM_or_BAM__output_SAM_or_BAM_on_data_68__bam__cb___bam_peak_559	58	.	2.14563	7.94442	5.87865	180
Pf3D7_14_v3	1377148	1377553	Galaxy74-__ob__Filter_SAM_or_BAM__output_SAM_or_BAM_on_data_68__bam__cb___bam_peak_560	201	.	3.52833	22.689	20.1019	112
Pf3D7_14_v3	1377733	1378020	Galaxy74-__ob__Filter_SAM_or_BAM__output_SAM_or_BAM_on_data_68__bam__cb___bam_peak_561	41	.	2.1328	6.12331	4.1856	128
Pf3D7_14_v3	1418284	1418847	Galaxy74-__ob__Filter_SAM_or_BAM__output_SAM_or_BAM_on_data_68__bam__cb___bam_peak_562	755	.	7.1295	78.9989	75.5084	330
Pf3D7_14_v3	1443950	1444649	Galaxy74-__ob__Filter_SAM_or_BAM__output_SAM_or_BAM_on_data_68__bam__cb___bam_peak_563	681	.	6.9825	71.5723	68.1981	220
Pf3D7_14_v3	1474607	1474837	Galaxy74-__ob__Filter_SAM_or_BAM__output_SAM_or_BAM_on_data_68__bam__cb___bam_peak_564	85	.	2.68139	10.7454	8.52401	107
Pf3D7_14_v3	1474977	1475513	Galaxy74-__ob__Filter_SAM_or_BAM__output_SAM_or_BAM_on_data_68__bam__cb___bam_peak_565	626	.	6.63442	65.9769	62.6941	197
Pf3D7_14_v3	1494264	1494551	Galaxy74-__ob__Filter_SAM_or_BAM__output_SAM_or_BAM_on_data_68__bam__cb___bam_peak_566	21	.	1.67881	3.88827	2.11068	143
Pf3D7_14_v3	1514556	1514793	Galaxy74-__ob__Filter_SAM_or_BAM__output_SAM_or_BAM_on_data_68__bam__cb___bam_peak_567	99	.	2.85932	12.2106	9.92109	107
Pf3D7_14_v3	1515286	1515926	Galaxy74-__ob__Filter_SAM_or_BAM__output_SAM_or_BAM_on_data_68__bam__cb___bam_peak_568	179	.	3.54917	20.4542	17.9123	314
Pf3D7_14_v3	1547439	1548136	Galaxy74-__ob__Filter_SAM_or_BAM__output_SAM_or_BAM_on_data_68__bam__cb___bam_peak_569	715	.	6.5233	74.923	71.5004	360
Pf3D7_14_v3	1604392	1606516	Galaxy74-__ob__Filter_SAM_or_BAM__output_SAM_or_BAM_on_data_68__bam__cb___bam_peak_570	375	.	4.61172	40.4948	37.5974	1542
Pf3D7_14_v3	1636708	1637028	Galaxy74-__ob__Filter_SAM_or_BAM__output_SAM_or_BAM_on_data_68__bam__cb___bam_peak_571	52	.	2.15946	7.21547	5.20187	179
Pf3D7_14_v3	1668073	1668406	Galaxy74-__ob__Filter_SAM_or_BAM__output_SAM_or_BAM_on_data_68__bam__cb___bam_peak_572	186	.	3.65558	21.2117	18.6541	181
Pf3D7_14_v3	1680261	1680822	Galaxy74-__ob__Filter_SAM_or_BAM__output_SAM_or_BAM_on_data_68__bam__cb___bam_peak_573	517	.	6.00593	54.8515	51.7245	267
Pf3D7_14_v3	1869248	1869496	Galaxy74-__ob__Filter_SAM_or_BAM__output_SAM_or_BAM_on_data_68__bam__cb___bam_peak_574	147	.	2.88318	17.1863	14.7281	151
Pf3D7_14_v3	1919300	1919572	Galaxy74-__ob__Filter_SAM_or_BAM__output_SAM_or_BAM_on_data_68__bam__cb___bam_peak_575	73	.	2.58792	9.55101	7.38326	139
Pf3D7_14_v3	2013201	2014102	Galaxy74-__ob__Filter_SAM_or_BAM__output_SAM_or_BAM_on_data_68__bam__cb___bam_peak_576	631	.	6.68953	66.421	63.13	514
Pf3D7_14_v3	2120884	2121709	Galaxy74-__ob__Filter_SAM_or_BAM__output_SAM_or_BAM_on_data_68__bam__cb___bam_peak_577	484	.	5.41827	51.5627	48.4892	221
Pf3D7_14_v3	2132472	2133310	Galaxy74-__ob__Filter_SAM_or_BAM__output_SAM_or_BAM_on_data_68__bam__cb___bam_peak_578	964	.	8.16818	100.249	96.4596	640
Pf3D7_14_v3	2257106	2258544	Galaxy74-__ob__Filter_SAM_or_BAM__output_SAM_or_BAM_on_data_68__bam__cb___bam_peak_579	204	.	3.79988	23.0041	20.409	828
Pf3D7_14_v3	2277731	2278072	Galaxy74-__ob__Filter_SAM_or_BAM__output_SAM_or_BAM_on_data_68__bam__cb___bam_peak_580	357	.	4.15715	38.5669	35.7031	176
Pf3D7_14_v3	2451245	2451655	Galaxy74-__ob__Filter_SAM_or_BAM__output_SAM_or_BAM_on_data_68__bam__cb___bam_peak_581	359	.	4.98053	38.8145	35.9451	199
Pf3D7_14_v3	2472709	2473455	Galaxy74-__ob__Filter_SAM_or_BAM__output_SAM_or_BAM_on_data_68__bam__cb___bam_peak_582	123	.	3.03796	14.6884	12.304	387
Pf3D7_14_v3	2590511	2591371	Galaxy74-__ob__Filter_SAM_or_BAM__output_SAM_or_BAM_on_data_68__bam__cb___bam_peak_583	884	.	7.09536	92.1084	88.4261	553
Pf3D7_14_v3	2626972	2627307	Galaxy74-__ob__Filter_SAM_or_BAM__output_SAM_or_BAM_on_data_68__bam__cb___bam_peak_584	111	.	2.8731	13.5439	11.1981	160
Pf3D7_14_v3	2635004	2635409	Galaxy74-__ob__Filter_SAM_or_BAM__output_SAM_or_BAM_on_data_68__bam__cb___bam_peak_585	152	.	3.15908	17.7668	15.2933	208
Pf3D7_14_v3	2800185	2800902	Galaxy74-__ob__Filter_SAM_or_BAM__output_SAM_or_BAM_on_data_68__bam__cb___bam_peak_586	82	.	2.64265	10.4993	8.2824	205
Pf3D7_14_v3	2805752	2807421	Galaxy74-__ob__Filter_SAM_or_BAM__output_SAM_or_BAM_on_data_68__bam__cb___bam_peak_587	932	.	8.34971	96.9827	93.2322	964
Pf3D7_14_v3	2840383	2840625	Galaxy74-__ob__Filter_SAM_or_BAM__output_SAM_or_BAM_on_data_68__bam__cb___bam_peak_588	82	.	2.58592	10.4349	8.23401	166
Pf3D7_14_v3	2988625	2989015	Galaxy74-__ob__Filter_SAM_or_BAM__output_SAM_or_BAM_on_data_68__bam__cb___bam_peak_589	140	.	3.02147	16.4965	14.0545	270
Pf3D7_14_v3	3138203	3138481	Galaxy74-__ob__Filter_SAM_or_BAM__output_SAM_or_BAM_on_data_68__bam__cb___bam_peak_590	93	.	2.60775	11.6387	9.3719	149

## Sheet: Replicate 3 - Fold Enrichment
#Supplemental File 6: ChIP-seq MACS2 outputs for each replicate
# This file is generated by MACS version 2.1.1.20160309
# Command line: callpeak -t /galaxy-repl/main/files/056/837/dataset_56837488.dat --name Galaxy74-__ob__Filter_SAM_or_BAM__output_SAM_or_BAM_on_data_68__bam__cb___bam -c /galaxy-repl/main/files/056/837/dataset_56837447.dat --format BAM --gsize 20000000 --keep-dup 1 --bdg --qvalue 0.01 --nomodel --extsize 200 --shift 0
# ARGUMENTS LIST:
# name = Galaxy74-__ob__Filter_SAM_or_BAM__output_SAM_or_BAM_on_data_68__bam__cb___bam
# format = BAM
# ChIP-seq file = ['/galaxy-repl/main/files/056/837/dataset_56837488.dat']
# control file = ['/galaxy-repl/main/files/056/837/dataset_56837447.dat']
# effective genome size = 2.00e+07
# band width = 300
# model fold = [5, 50]
# qvalue cutoff = 1.00e-02
# Larger dataset will be scaled towards smaller dataset.
# Range for calculating regional lambda is: 1000 bps and 10000 bps
# Broad region calling is off
# Paired-End mode is off
# tag size is determined as 94 bps
# total tags in treatment: 2112531
# tags after filtering in treatment: 1947976
# maximum duplicate tags at the same position in treatment = 1
# Redundant rate in treatment: 0.08
# total tags in control: 2672782
# tags after filtering in control: 2500166
# maximum duplicate tags at the same position in control = 1
# Redundant rate in control: 0.06
# d = 200
chr	start	end	length	abs_summit	pileup	negLOG10(pvalue)	fold_enrichment	negLOG10(qvalue)	name
Pf3D7_01_v3	6364	6789	426	6639	75	21.601	3.71098	19.0332	Galaxy74-__ob__Filter_SAM_or_BAM__output_SAM_or_BAM_on_data_68__bam__cb___bam_peak_1
Pf3D7_01_v3	117070	117438	369	117350	56	9.56983	2.49826	7.40139	Galaxy74-__ob__Filter_SAM_or_BAM__output_SAM_or_BAM_on_data_68__bam__cb___bam_peak_2
Pf3D7_01_v3	184944	185246	303	185007	50	8.14119	2.39914	6.07071	Galaxy74-__ob__Filter_SAM_or_BAM__output_SAM_or_BAM_on_data_68__bam__cb___bam_peak_3
Pf3D7_01_v3	226757	227868	1112	227637	124	56.4639	6.10359	53.314	Galaxy74-__ob__Filter_SAM_or_BAM__output_SAM_or_BAM_on_data_68__bam__cb___bam_peak_4
Pf3D7_01_v3	259272	259699	428	259554	61	10.5884	2.54368	8.36953	Galaxy74-__ob__Filter_SAM_or_BAM__output_SAM_or_BAM_on_data_68__bam__cb___bam_peak_5
Pf3D7_01_v3	362607	363073	467	362850	251	153.078	9.43411	148.565	Galaxy74-__ob__Filter_SAM_or_BAM__output_SAM_or_BAM_on_data_68__bam__cb___bam_peak_6
Pf3D7_01_v3	453759	454414	656	453941	54	10.4529	2.68558	8.23721	Galaxy74-__ob__Filter_SAM_or_BAM__output_SAM_or_BAM_on_data_68__bam__cb___bam_peak_7
Pf3D7_01_v3	454621	455502	882	455073	61	13.8443	3.02738	11.4837	Galaxy74-__ob__Filter_SAM_or_BAM__output_SAM_or_BAM_on_data_68__bam__cb___bam_peak_8
Pf3D7_01_v3	455669	458018	2350	455853	62	14.357	3.07621	11.9785	Galaxy74-__ob__Filter_SAM_or_BAM__output_SAM_or_BAM_on_data_68__bam__cb___bam_peak_9
Pf3D7_01_v3	458561	458811	251	458683	42	5.54063	2.09963	3.63396	Galaxy74-__ob__Filter_SAM_or_BAM__output_SAM_or_BAM_on_data_68__bam__cb___bam_peak_10
Pf3D7_01_v3	458971	459314	344	459078	50	8.68076	2.49026	6.56386	Galaxy74-__ob__Filter_SAM_or_BAM__output_SAM_or_BAM_on_data_68__bam__cb___bam_peak_11
Pf3D7_01_v3	459969	460867	899	460201	59	12.8395	2.92972	10.5159	Galaxy74-__ob__Filter_SAM_or_BAM__output_SAM_or_BAM_on_data_68__bam__cb___bam_peak_12
Pf3D7_01_v3	461343	463906	2564	461837	62	14.357	3.07621	11.9785	Galaxy74-__ob__Filter_SAM_or_BAM__output_SAM_or_BAM_on_data_68__bam__cb___bam_peak_13
Pf3D7_01_v3	464460	464755	296	464576	58	12.3476	2.88089	10.0442	Galaxy74-__ob__Filter_SAM_or_BAM__output_SAM_or_BAM_on_data_68__bam__cb___bam_peak_14
Pf3D7_01_v3	464905	465563	659	465306	47	7.43731	2.34378	5.40094	Galaxy74-__ob__Filter_SAM_or_BAM__output_SAM_or_BAM_on_data_68__bam__cb___bam_peak_15
Pf3D7_01_v3	465818	466230	413	466139	45	6.65143	2.24612	4.66863	Galaxy74-__ob__Filter_SAM_or_BAM__output_SAM_or_BAM_on_data_68__bam__cb___bam_peak_16
Pf3D7_01_v3	617166	617444	279	617341	69	18.1291	3.41801	15.6435	Galaxy74-__ob__Filter_SAM_or_BAM__output_SAM_or_BAM_on_data_68__bam__cb___bam_peak_17
Pf3D7_02_v3	6708	6984	277	6871	71	19.2629	3.51567	16.7493	Galaxy74-__ob__Filter_SAM_or_BAM__output_SAM_or_BAM_on_data_68__bam__cb___bam_peak_18
Pf3D7_02_v3	148677	148912	236	148820	64	7.47527	2.07096	5.43792	Galaxy74-__ob__Filter_SAM_or_BAM__output_SAM_or_BAM_on_data_68__bam__cb___bam_peak_19
Pf3D7_02_v3	247094	247768	675	247251	62	8.9182	2.29168	6.79652	Galaxy74-__ob__Filter_SAM_or_BAM__output_SAM_or_BAM_on_data_68__bam__cb___bam_peak_20
Pf3D7_02_v3	274537	275733	1197	274960	307	224.561	12.8	217.495	Galaxy74-__ob__Filter_SAM_or_BAM__output_SAM_or_BAM_on_data_68__bam__cb___bam_peak_21
Pf3D7_02_v3	276229	276962	734	276767	68	16.0863	3.15343	13.6579	Galaxy74-__ob__Filter_SAM_or_BAM__output_SAM_or_BAM_on_data_68__bam__cb___bam_peak_22
Pf3D7_02_v3	279141	279597	457	279334	69	14.5216	2.90909	12.1405	Galaxy74-__ob__Filter_SAM_or_BAM__output_SAM_or_BAM_on_data_68__bam__cb___bam_peak_23
Pf3D7_02_v3	281492	281716	225	281659	47	7.43731	2.34378	5.40094	Galaxy74-__ob__Filter_SAM_or_BAM__output_SAM_or_BAM_on_data_68__bam__cb___bam_peak_24
Pf3D7_02_v3	288278	288574	297	288447	57	8.42275	2.30586	6.32899	Galaxy74-__ob__Filter_SAM_or_BAM__output_SAM_or_BAM_on_data_68__bam__cb___bam_peak_25
Pf3D7_02_v3	434189	434597	409	434441	83	26.5427	4.10161	23.8786	Galaxy74-__ob__Filter_SAM_or_BAM__output_SAM_or_BAM_on_data_68__bam__cb___bam_peak_26
Pf3D7_02_v3	443992	446545	2554	445556	66	16.4742	3.27152	14.0328	Galaxy74-__ob__Filter_SAM_or_BAM__output_SAM_or_BAM_on_data_68__bam__cb___bam_peak_27
Pf3D7_02_v3	446821	448397	1577	447639	66	16.4742	3.27152	14.0328	Galaxy74-__ob__Filter_SAM_or_BAM__output_SAM_or_BAM_on_data_68__bam__cb___bam_peak_28
Pf3D7_02_v3	448611	450360	1750	450189	59	12.8395	2.92972	10.5159	Galaxy74-__ob__Filter_SAM_or_BAM__output_SAM_or_BAM_on_data_68__bam__cb___bam_peak_29
Pf3D7_02_v3	450859	451176	318	450985	45	6.65143	2.24612	4.66863	Galaxy74-__ob__Filter_SAM_or_BAM__output_SAM_or_BAM_on_data_68__bam__cb___bam_peak_30
Pf3D7_02_v3	451534	454134	2601	452604	75	21.601	3.71098	19.0332	Galaxy74-__ob__Filter_SAM_or_BAM__output_SAM_or_BAM_on_data_68__bam__cb___bam_peak_31
Pf3D7_02_v3	454272	455165	894	455037	52	9.55101	2.58792	7.38326	Galaxy74-__ob__Filter_SAM_or_BAM__output_SAM_or_BAM_on_data_68__bam__cb___bam_peak_32
Pf3D7_02_v3	467397	467689	293	467534	72	19.8387	3.5645	17.312	Galaxy74-__ob__Filter_SAM_or_BAM__output_SAM_or_BAM_on_data_68__bam__cb___bam_peak_33
Pf3D7_02_v3	512849	513073	225	512964	63	14.8765	3.12504	12.4817	Galaxy74-__ob__Filter_SAM_or_BAM__output_SAM_or_BAM_on_data_68__bam__cb___bam_peak_34
Pf3D7_02_v3	522037	522616	580	522342	56	11.3855	2.78324	9.12354	Galaxy74-__ob__Filter_SAM_or_BAM__output_SAM_or_BAM_on_data_68__bam__cb___bam_peak_35
Pf3D7_02_v3	532125	532654	530	532199	54	7.7435	2.25649	5.69912	Galaxy74-__ob__Filter_SAM_or_BAM__output_SAM_or_BAM_on_data_68__bam__cb___bam_peak_36
Pf3D7_02_v3	592528	592759	232	592621	51	6.984	2.1894	4.99274	Galaxy74-__ob__Filter_SAM_or_BAM__output_SAM_or_BAM_on_data_68__bam__cb___bam_peak_37
Pf3D7_02_v3	602046	602555	510	602365	104	35.5717	4.45009	32.7582	Galaxy74-__ob__Filter_SAM_or_BAM__output_SAM_or_BAM_on_data_68__bam__cb___bam_peak_38
Pf3D7_02_v3	609879	610329	451	610108	131	58.4768	5.99	55.2992	Galaxy74-__ob__Filter_SAM_or_BAM__output_SAM_or_BAM_on_data_68__bam__cb___bam_peak_39
Pf3D7_02_v3	718709	719543	835	719039	226	143.979	10.0176	139.593	Galaxy74-__ob__Filter_SAM_or_BAM__output_SAM_or_BAM_on_data_68__bam__cb___bam_peak_40
Pf3D7_02_v3	808144	808776	633	808456	62	8.45466	2.22852	6.35953	Galaxy74-__ob__Filter_SAM_or_BAM__output_SAM_or_BAM_on_data_68__bam__cb___bam_peak_41
Pf3D7_02_v3	813085	813430	346	813093	52	3.8977	1.68863	2.11982	Galaxy74-__ob__Filter_SAM_or_BAM__output_SAM_or_BAM_on_data_68__bam__cb___bam_peak_42
Pf3D7_02_v3	816158	816372	215	816219	58	7.87156	2.20878	5.80734	Galaxy74-__ob__Filter_SAM_or_BAM__output_SAM_or_BAM_on_data_68__bam__cb___bam_peak_43
Pf3D7_02_v3	837841	838888	1048	838471	170	79.0578	6.40172	75.5651	Galaxy74-__ob__Filter_SAM_or_BAM__output_SAM_or_BAM_on_data_68__bam__cb___bam_peak_44
Pf3D7_03_v3	34579	34805	227	34680	61	13.8443	3.02738	11.4837	Galaxy74-__ob__Filter_SAM_or_BAM__output_SAM_or_BAM_on_data_68__bam__cb___bam_peak_45
Pf3D7_03_v3	118649	119119	471	118938	77	18.2924	3.20011	15.8052	Galaxy74-__ob__Filter_SAM_or_BAM__output_SAM_or_BAM_on_data_68__bam__cb___bam_peak_46
Pf3D7_03_v3	132375	135308	2934	133753	108	43.9704	5.32233	41.0118	Galaxy74-__ob__Filter_SAM_or_BAM__output_SAM_or_BAM_on_data_68__bam__cb___bam_peak_47
Pf3D7_03_v3	202307	203817	1511	203047	121	46.0687	5.0053	43.0817	Galaxy74-__ob__Filter_SAM_or_BAM__output_SAM_or_BAM_on_data_68__bam__cb___bam_peak_48
Pf3D7_03_v3	249578	250176	599	250004	173	77.0444	6.08785	73.585	Galaxy74-__ob__Filter_SAM_or_BAM__output_SAM_or_BAM_on_data_68__bam__cb___bam_peak_49
Pf3D7_03_v3	318153	318371	219	318202	60	10.7289	2.58529	8.50801	Galaxy74-__ob__Filter_SAM_or_BAM__output_SAM_or_BAM_on_data_68__bam__cb___bam_peak_50
Pf3D7_03_v3	355628	355947	320	355777	56	11.3855	2.78324	9.12354	Galaxy74-__ob__Filter_SAM_or_BAM__output_SAM_or_BAM_on_data_68__bam__cb___bam_peak_51
Pf3D7_03_v3	367626	368300	675	367880	54	10.4529	2.68558	8.23721	Galaxy74-__ob__Filter_SAM_or_BAM__output_SAM_or_BAM_on_data_68__bam__cb___bam_peak_52
Pf3D7_03_v3	368520	368737	218	368665	53	9.99809	2.63675	7.80598	Galaxy74-__ob__Filter_SAM_or_BAM__output_SAM_or_BAM_on_data_68__bam__cb___bam_peak_53
Pf3D7_03_v3	374661	374942	282	374791	95	30.6085	4.17905	27.8728	Galaxy74-__ob__Filter_SAM_or_BAM__output_SAM_or_BAM_on_data_68__bam__cb___bam_peak_54
Pf3D7_03_v3	451761	452016	256	451867	44	6.27192	2.19729	4.3153	Galaxy74-__ob__Filter_SAM_or_BAM__output_SAM_or_BAM_on_data_68__bam__cb___bam_peak_55
Pf3D7_03_v3	527253	527597	345	527415	55	10.9155	2.73441	8.67597	Galaxy74-__ob__Filter_SAM_or_BAM__output_SAM_or_BAM_on_data_68__bam__cb___bam_peak_56
Pf3D7_03_v3	593594	593946	353	593698	52	9.55101	2.58792	7.38326	Galaxy74-__ob__Filter_SAM_or_BAM__output_SAM_or_BAM_on_data_68__bam__cb___bam_peak_57
Pf3D7_03_v3	594273	594864	592	594399	52	9.55101	2.58792	7.38326	Galaxy74-__ob__Filter_SAM_or_BAM__output_SAM_or_BAM_on_data_68__bam__cb___bam_peak_58
Pf3D7_03_v3	595361	596586	1226	595711	54	10.4529	2.68558	8.23721	Galaxy74-__ob__Filter_SAM_or_BAM__output_SAM_or_BAM_on_data_68__bam__cb___bam_peak_59
Pf3D7_03_v3	596682	597042	361	596858	46	7.03995	2.29495	5.03075	Galaxy74-__ob__Filter_SAM_or_BAM__output_SAM_or_BAM_on_data_68__bam__cb___bam_peak_60
Pf3D7_03_v3	597218	598027	810	597747	57	11.8629	2.83206	9.57982	Galaxy74-__ob__Filter_SAM_or_BAM__output_SAM_or_BAM_on_data_68__bam__cb___bam_peak_61
Pf3D7_03_v3	598630	599500	871	599382	48	7.84333	2.39261	5.77963	Galaxy74-__ob__Filter_SAM_or_BAM__output_SAM_or_BAM_on_data_68__bam__cb___bam_peak_62
Pf3D7_03_v3	599654	600931	1278	600613	57	11.8629	2.83206	9.57982	Galaxy74-__ob__Filter_SAM_or_BAM__output_SAM_or_BAM_on_data_68__bam__cb___bam_peak_63
Pf3D7_03_v3	601375	601687	313	601531	56	11.3855	2.78324	9.12354	Galaxy74-__ob__Filter_SAM_or_BAM__output_SAM_or_BAM_on_data_68__bam__cb___bam_peak_64
Pf3D7_03_v3	601888	603205	1318	602628	64	15.4025	3.17387	12.9926	Galaxy74-__ob__Filter_SAM_or_BAM__output_SAM_or_BAM_on_data_68__bam__cb___bam_peak_65
Pf3D7_03_v3	603466	603696	231	603513	46	7.03995	2.29495	5.03075	Galaxy74-__ob__Filter_SAM_or_BAM__output_SAM_or_BAM_on_data_68__bam__cb___bam_peak_66
Pf3D7_03_v3	603950	604322	373	604128	43	5.90159	2.14846	3.96964	Galaxy74-__ob__Filter_SAM_or_BAM__output_SAM_or_BAM_on_data_68__bam__cb___bam_peak_67
Pf3D7_03_v3	604471	604858	388	604573	51	9.11186	2.53909	6.96878	Galaxy74-__ob__Filter_SAM_or_BAM__output_SAM_or_BAM_on_data_68__bam__cb___bam_peak_68
Pf3D7_03_v3	605532	605785	254	605652	42	5.54063	2.09963	3.63396	Galaxy74-__ob__Filter_SAM_or_BAM__output_SAM_or_BAM_on_data_68__bam__cb___bam_peak_69
Pf3D7_03_v3	787782	788071	290	787958	86	28.4817	4.2481	25.7832	Galaxy74-__ob__Filter_SAM_or_BAM__output_SAM_or_BAM_on_data_68__bam__cb___bam_peak_70
Pf3D7_03_v3	862280	862614	335	862443	68	17.5712	3.36918	15.0999	Galaxy74-__ob__Filter_SAM_or_BAM__output_SAM_or_BAM_on_data_68__bam__cb___bam_peak_71
Pf3D7_03_v3	872450	872987	538	872689	119	52.4592	5.85944	49.3712	Galaxy74-__ob__Filter_SAM_or_BAM__output_SAM_or_BAM_on_data_68__bam__cb___bam_peak_72
Pf3D7_03_v3	873812	874400	589	874099	171	74.3922	5.92103	70.9746	Galaxy74-__ob__Filter_SAM_or_BAM__output_SAM_or_BAM_on_data_68__bam__cb___bam_peak_73
Pf3D7_03_v3	893677	894045	369	893871	62	14.357	3.07621	11.9785	Galaxy74-__ob__Filter_SAM_or_BAM__output_SAM_or_BAM_on_data_68__bam__cb___bam_peak_74
Pf3D7_03_v3	1040476	1041060	585	1040695	123	55.656	6.05476	52.5169	Galaxy74-__ob__Filter_SAM_or_BAM__output_SAM_or_BAM_on_data_68__bam__cb___bam_peak_75
Pf3D7_03_v3	1055053	1055266	214	1055183	46	7.03995	2.29495	5.03075	Galaxy74-__ob__Filter_SAM_or_BAM__output_SAM_or_BAM_on_data_68__bam__cb___bam_peak_76
Pf3D7_03_v3	1057020	1057271	252	1057115	65	15.9352	3.22269	13.5095	Galaxy74-__ob__Filter_SAM_or_BAM__output_SAM_or_BAM_on_data_68__bam__cb___bam_peak_77
Pf3D7_03_v3	1057620	1057978	359	1057860	63	14.8765	3.12504	12.4817	Galaxy74-__ob__Filter_SAM_or_BAM__output_SAM_or_BAM_on_data_68__bam__cb___bam_peak_78
Pf3D7_04_v3	101576	101981	406	101758	74	21.0078	3.66215	18.4528	Galaxy74-__ob__Filter_SAM_or_BAM__output_SAM_or_BAM_on_data_68__bam__cb___bam_peak_79
Pf3D7_04_v3	174787	175004	218	174884	63	13.4006	2.90424	11.0571	Galaxy74-__ob__Filter_SAM_or_BAM__output_SAM_or_BAM_on_data_68__bam__cb___bam_peak_80
Pf3D7_04_v3	216669	216911	243	216823	56	10.0239	2.56843	7.83086	Galaxy74-__ob__Filter_SAM_or_BAM__output_SAM_or_BAM_on_data_68__bam__cb___bam_peak_81
Pf3D7_04_v3	224056	224766	711	224584	118	47.7383	5.32477	44.7252	Galaxy74-__ob__Filter_SAM_or_BAM__output_SAM_or_BAM_on_data_68__bam__cb___bam_peak_82
Pf3D7_04_v3	263646	264522	877	263934	166	93.2231	8.15439	89.5246	Galaxy74-__ob__Filter_SAM_or_BAM__output_SAM_or_BAM_on_data_68__bam__cb___bam_peak_83
Pf3D7_04_v3	269186	269433	248	269325	41	4.79914	1.97576	2.95972	Galaxy74-__ob__Filter_SAM_or_BAM__output_SAM_or_BAM_on_data_68__bam__cb___bam_peak_84
Pf3D7_04_v3	278670	278887	218	278766	56	10.9974	2.72129	8.75662	Galaxy74-__ob__Filter_SAM_or_BAM__output_SAM_or_BAM_on_data_68__bam__cb___bam_peak_85
Pf3D7_04_v3	319387	320150	764	319713	194	89.278	6.37104	85.6335	Galaxy74-__ob__Filter_SAM_or_BAM__output_SAM_or_BAM_on_data_68__bam__cb___bam_peak_86
Pf3D7_04_v3	383841	384448	608	384014	124	47.3711	5.03187	44.3636	Galaxy74-__ob__Filter_SAM_or_BAM__output_SAM_or_BAM_on_data_68__bam__cb___bam_peak_87
Pf3D7_04_v3	395160	395473	314	395325	69	12.8235	2.6832	10.5111	Galaxy74-__ob__Filter_SAM_or_BAM__output_SAM_or_BAM_on_data_68__bam__cb___bam_peak_88
Pf3D7_04_v3	458687	459494	808	459230	165	92.2896	8.10556	88.6027	Galaxy74-__ob__Filter_SAM_or_BAM__output_SAM_or_BAM_on_data_68__bam__cb___bam_peak_89
Pf3D7_04_v3	484840	485187	348	485039	124	38.0922	4.084	35.237	Galaxy74-__ob__Filter_SAM_or_BAM__output_SAM_or_BAM_on_data_68__bam__cb___bam_peak_90
Pf3D7_04_v3	635442	635703	262	635629	47	7.43731	2.34378	5.40094	Galaxy74-__ob__Filter_SAM_or_BAM__output_SAM_or_BAM_on_data_68__bam__cb___bam_peak_91
Pf3D7_04_v3	636175	637537	1363	636348	77	20.864	3.53954	18.3162	Galaxy74-__ob__Filter_SAM_or_BAM__output_SAM_or_BAM_on_data_68__bam__cb___bam_peak_92
Pf3D7_04_v3	638071	640961	2891	640783	58	12.3476	2.88089	10.0442	Galaxy74-__ob__Filter_SAM_or_BAM__output_SAM_or_BAM_on_data_68__bam__cb___bam_peak_93
Pf3D7_04_v3	641372	642836	1465	642259	57	11.8629	2.83206	9.57982	Galaxy74-__ob__Filter_SAM_or_BAM__output_SAM_or_BAM_on_data_68__bam__cb___bam_peak_94
Pf3D7_04_v3	643482	644915	1434	644606	53	9.99809	2.63675	7.80598	Galaxy74-__ob__Filter_SAM_or_BAM__output_SAM_or_BAM_on_data_68__bam__cb___bam_peak_95
Pf3D7_04_v3	645052	645445	394	645183	58	12.3476	2.88089	10.0442	Galaxy74-__ob__Filter_SAM_or_BAM__output_SAM_or_BAM_on_data_68__bam__cb___bam_peak_96
Pf3D7_04_v3	645616	647171	1556	646856	63	14.8765	3.12504	12.4817	Galaxy74-__ob__Filter_SAM_or_BAM__output_SAM_or_BAM_on_data_68__bam__cb___bam_peak_97
Pf3D7_04_v3	647305	647936	632	647627	56	11.3855	2.78324	9.12354	Galaxy74-__ob__Filter_SAM_or_BAM__output_SAM_or_BAM_on_data_68__bam__cb___bam_peak_98
Pf3D7_04_v3	649464	649721	258	649648	44	6.27192	2.19729	4.3153	Galaxy74-__ob__Filter_SAM_or_BAM__output_SAM_or_BAM_on_data_68__bam__cb___bam_peak_99
Pf3D7_04_v3	664815	665779	965	665113	121	54.0505	5.9571	50.9386	Galaxy74-__ob__Filter_SAM_or_BAM__output_SAM_or_BAM_on_data_68__bam__cb___bam_peak_100
Pf3D7_04_v3	872148	872797	650	872384	141	70.7061	6.93368	67.3475	Galaxy74-__ob__Filter_SAM_or_BAM__output_SAM_or_BAM_on_data_68__bam__cb___bam_peak_101
Pf3D7_04_v3	912399	912721	323	912486	54	8.22477	2.331	6.15305	Galaxy74-__ob__Filter_SAM_or_BAM__output_SAM_or_BAM_on_data_68__bam__cb___bam_peak_102
Pf3D7_04_v3	912936	913310	375	913157	66	14.899	3.04038	12.5035	Galaxy74-__ob__Filter_SAM_or_BAM__output_SAM_or_BAM_on_data_68__bam__cb___bam_peak_103
Pf3D7_04_v3	1055016	1055588	573	1055226	159	86.744	7.81259	83.1323	Galaxy74-__ob__Filter_SAM_or_BAM__output_SAM_or_BAM_on_data_68__bam__cb___bam_peak_104
Pf3D7_04_v3	1056678	1057727	1050	1057538	160	61.2754	5.12961	58.0661	Galaxy74-__ob__Filter_SAM_or_BAM__output_SAM_or_BAM_on_data_68__bam__cb___bam_peak_105
Pf3D7_04_v3	1084503	1084738	236	1084613	51	8.66428	2.46425	6.56386	Galaxy74-__ob__Filter_SAM_or_BAM__output_SAM_or_BAM_on_data_68__bam__cb___bam_peak_106
Pf3D7_04_v3	1182350	1182639	290	1182474	79	24.029	3.9063	21.4127	Galaxy74-__ob__Filter_SAM_or_BAM__output_SAM_or_BAM_on_data_68__bam__cb___bam_peak_107
Pf3D7_05_v3	82499	83612	1114	82929	159	62.0198	5.22752	58.7995	Galaxy74-__ob__Filter_SAM_or_BAM__output_SAM_or_BAM_on_data_68__bam__cb___bam_peak_108
Pf3D7_05_v3	84985	85233	249	85138	45	6.65143	2.24612	4.66863	Galaxy74-__ob__Filter_SAM_or_BAM__output_SAM_or_BAM_on_data_68__bam__cb___bam_peak_109
Pf3D7_05_v3	85559	86473	915	86121	281	180.928	10.3165	176.075	Galaxy74-__ob__Filter_SAM_or_BAM__output_SAM_or_BAM_on_data_68__bam__cb___bam_peak_110
Pf3D7_05_v3	138905	139763	859	139516	111	39.5669	4.65454	36.686	Galaxy74-__ob__Filter_SAM_or_BAM__output_SAM_or_BAM_on_data_68__bam__cb___bam_peak_111
Pf3D7_05_v3	139936	140143	208	140081	60	7.72427	2.15778	5.68169	Galaxy74-__ob__Filter_SAM_or_BAM__output_SAM_or_BAM_on_data_68__bam__cb___bam_peak_112
Pf3D7_05_v3	150558	151222	665	150860	80	24.6496	3.95512	22.0213	Galaxy74-__ob__Filter_SAM_or_BAM__output_SAM_or_BAM_on_data_68__bam__cb___bam_peak_113
Pf3D7_05_v3	291783	292344	562	291942	85	15.8853	2.74004	13.4674	Galaxy74-__ob__Filter_SAM_or_BAM__output_SAM_or_BAM_on_data_68__bam__cb___bam_peak_114
Pf3D7_05_v3	310214	310841	628	310577	72	17.2437	3.19953	14.7843	Galaxy74-__ob__Filter_SAM_or_BAM__output_SAM_or_BAM_on_data_68__bam__cb___bam_peak_115
Pf3D7_05_v3	355548	355816	269	355668	78	18.8236	3.24114	16.3219	Galaxy74-__ob__Filter_SAM_or_BAM__output_SAM_or_BAM_on_data_68__bam__cb___bam_peak_116
Pf3D7_05_v3	365488	366351	864	365733	174	84.3788	6.7483	80.8015	Galaxy74-__ob__Filter_SAM_or_BAM__output_SAM_or_BAM_on_data_68__bam__cb___bam_peak_117
Pf3D7_05_v3	434217	434950	734	434774	104	32.7482	4.12331	29.9794	Galaxy74-__ob__Filter_SAM_or_BAM__output_SAM_or_BAM_on_data_68__bam__cb___bam_peak_118
Pf3D7_05_v3	451189	454788	3600	451347	74	21.0078	3.66215	18.4528	Galaxy74-__ob__Filter_SAM_or_BAM__output_SAM_or_BAM_on_data_68__bam__cb___bam_peak_119
Pf3D7_05_v3	454924	455951	1028	455175	76	22.1997	3.75981	19.6198	Galaxy74-__ob__Filter_SAM_or_BAM__output_SAM_or_BAM_on_data_68__bam__cb___bam_peak_120
Pf3D7_05_v3	456217	456789	573	456594	47	7.43731	2.34378	5.40094	Galaxy74-__ob__Filter_SAM_or_BAM__output_SAM_or_BAM_on_data_68__bam__cb___bam_peak_121
Pf3D7_05_v3	456899	458121	1223	457461	67	17.0196	3.32035	14.5633	Galaxy74-__ob__Filter_SAM_or_BAM__output_SAM_or_BAM_on_data_68__bam__cb___bam_peak_122
Pf3D7_05_v3	458235	458490	256	458388	48	7.84333	2.39261	5.77963	Galaxy74-__ob__Filter_SAM_or_BAM__output_SAM_or_BAM_on_data_68__bam__cb___bam_peak_123
Pf3D7_05_v3	458791	462018	3228	459443	67	17.0196	3.32035	14.5633	Galaxy74-__ob__Filter_SAM_or_BAM__output_SAM_or_BAM_on_data_68__bam__cb___bam_peak_124
Pf3D7_05_v3	465434	465815	382	465665	51	8.55557	2.44618	6.45786	Galaxy74-__ob__Filter_SAM_or_BAM__output_SAM_or_BAM_on_data_68__bam__cb___bam_peak_125
Pf3D7_05_v3	518102	518563	462	518317	141	58.8009	5.57629	55.6206	Galaxy74-__ob__Filter_SAM_or_BAM__output_SAM_or_BAM_on_data_68__bam__cb___bam_peak_126
Pf3D7_05_v3	635705	636664	960	636217	176	102.698	8.64268	98.8769	Galaxy74-__ob__Filter_SAM_or_BAM__output_SAM_or_BAM_on_data_68__bam__cb___bam_peak_127
Pf3D7_05_v3	655818	656891	1074	656415	89	27.9045	4.05541	25.2168	Galaxy74-__ob__Filter_SAM_or_BAM__output_SAM_or_BAM_on_data_68__bam__cb___bam_peak_128
Pf3D7_05_v3	657061	657895	835	657654	155	79.8833	7.23252	76.3777	Galaxy74-__ob__Filter_SAM_or_BAM__output_SAM_or_BAM_on_data_68__bam__cb___bam_peak_129
Pf3D7_05_v3	710908	711219	312	711023	60	13.3384	2.97855	10.9962	Galaxy74-__ob__Filter_SAM_or_BAM__output_SAM_or_BAM_on_data_68__bam__cb___bam_peak_130
Pf3D7_05_v3	1055507	1056126	620	1055841	57	11.8629	2.83206	9.57982	Galaxy74-__ob__Filter_SAM_or_BAM__output_SAM_or_BAM_on_data_68__bam__cb___bam_peak_131
Pf3D7_05_v3	1069505	1070784	1280	1069862	166	86.0161	7.31946	82.415	Galaxy74-__ob__Filter_SAM_or_BAM__output_SAM_or_BAM_on_data_68__bam__cb___bam_peak_132
Pf3D7_05_v3	1150139	1150407	269	1150239	105	29.7897	3.77036	27.0723	Galaxy74-__ob__Filter_SAM_or_BAM__output_SAM_or_BAM_on_data_68__bam__cb___bam_peak_133
Pf3D7_05_v3	1169210	1169671	462	1169399	102	22.7575	3.12645	20.17	Galaxy74-__ob__Filter_SAM_or_BAM__output_SAM_or_BAM_on_data_68__bam__cb___bam_peak_134
Pf3D7_05_v3	1198064	1198375	312	1198216	131	53.7592	5.45042	50.6538	Galaxy74-__ob__Filter_SAM_or_BAM__output_SAM_or_BAM_on_data_68__bam__cb___bam_peak_135
Pf3D7_05_v3	1300251	1300549	299	1300413	63	14.8765	3.12504	12.4817	Galaxy74-__ob__Filter_SAM_or_BAM__output_SAM_or_BAM_on_data_68__bam__cb___bam_peak_136
Pf3D7_05_v3	1324221	1324681	461	1324453	51	8.84102	2.49371	6.72101	Galaxy74-__ob__Filter_SAM_or_BAM__output_SAM_or_BAM_on_data_68__bam__cb___bam_peak_137
Pf3D7_06_v3	177588	178457	870	177986	104	36.8375	4.60206	34.0024	Galaxy74-__ob__Filter_SAM_or_BAM__output_SAM_or_BAM_on_data_68__bam__cb___bam_peak_138
Pf3D7_06_v3	178783	179800	1018	179285	183	106.683	8.65573	102.807	Galaxy74-__ob__Filter_SAM_or_BAM__output_SAM_or_BAM_on_data_68__bam__cb___bam_peak_139
Pf3D7_06_v3	262110	262466	357	262316	76	18.5682	3.2634	16.076	Galaxy74-__ob__Filter_SAM_or_BAM__output_SAM_or_BAM_on_data_68__bam__cb___bam_peak_140
Pf3D7_06_v3	318006	318660	655	318487	79	22.6037	3.70898	20.0179	Galaxy74-__ob__Filter_SAM_or_BAM__output_SAM_or_BAM_on_data_68__bam__cb___bam_peak_141
Pf3D7_06_v3	411341	411589	249	411418	47	7.43731	2.34378	5.40094	Galaxy74-__ob__Filter_SAM_or_BAM__output_SAM_or_BAM_on_data_68__bam__cb___bam_peak_142
Pf3D7_06_v3	424183	424682	500	424363	129	58.6791	6.11546	55.4997	Galaxy74-__ob__Filter_SAM_or_BAM__output_SAM_or_BAM_on_data_68__bam__cb___bam_peak_143
Pf3D7_06_v3	443570	444505	936	443806	137	65.2602	6.49179	61.9897	Galaxy74-__ob__Filter_SAM_or_BAM__output_SAM_or_BAM_on_data_68__bam__cb___bam_peak_144
Pf3D7_06_v3	473326	473807	482	473737	49	8.25787	2.44143	6.16721	Galaxy74-__ob__Filter_SAM_or_BAM__output_SAM_or_BAM_on_data_68__bam__cb___bam_peak_145
Pf3D7_06_v3	475009	478078	3070	475733	63	14.8765	3.12504	12.4817	Galaxy74-__ob__Filter_SAM_or_BAM__output_SAM_or_BAM_on_data_68__bam__cb___bam_peak_146
Pf3D7_06_v3	478339	479442	1104	478551	63	14.8765	3.12504	12.4817	Galaxy74-__ob__Filter_SAM_or_BAM__output_SAM_or_BAM_on_data_68__bam__cb___bam_peak_147
Pf3D7_06_v3	480054	480399	346	480234	52	9.55101	2.58792	7.38326	Galaxy74-__ob__Filter_SAM_or_BAM__output_SAM_or_BAM_on_data_68__bam__cb___bam_peak_148
Pf3D7_06_v3	480585	484806	4222	483872	72	19.8387	3.5645	17.312	Galaxy74-__ob__Filter_SAM_or_BAM__output_SAM_or_BAM_on_data_68__bam__cb___bam_peak_149
Pf3D7_06_v3	485030	485574	545	485340	48	7.84333	2.39261	5.77963	Galaxy74-__ob__Filter_SAM_or_BAM__output_SAM_or_BAM_on_data_68__bam__cb___bam_peak_150
Pf3D7_06_v3	487442	487824	383	487637	87	27.9746	4.13969	25.2861	Galaxy74-__ob__Filter_SAM_or_BAM__output_SAM_or_BAM_on_data_68__bam__cb___bam_peak_151
Pf3D7_06_v3	498627	498844	218	498766	59	8.71725	2.3137	6.59992	Galaxy74-__ob__Filter_SAM_or_BAM__output_SAM_or_BAM_on_data_68__bam__cb___bam_peak_152
Pf3D7_06_v3	527102	527346	245	527233	44	6.27192	2.19729	4.3153	Galaxy74-__ob__Filter_SAM_or_BAM__output_SAM_or_BAM_on_data_68__bam__cb___bam_peak_153
Pf3D7_06_v3	545236	545961	726	545563	144	73.3138	7.08016	69.9131	Galaxy74-__ob__Filter_SAM_or_BAM__output_SAM_or_BAM_on_data_68__bam__cb___bam_peak_154
Pf3D7_06_v3	562763	563617	855	563022	53	9.99809	2.63675	7.80598	Galaxy74-__ob__Filter_SAM_or_BAM__output_SAM_or_BAM_on_data_68__bam__cb___bam_peak_155
Pf3D7_06_v3	586056	587091	1036	586460	111	41.7345	4.90886	38.8161	Galaxy74-__ob__Filter_SAM_or_BAM__output_SAM_or_BAM_on_data_68__bam__cb___bam_peak_156
Pf3D7_06_v3	592555	592765	211	592694	52	9.50477	2.58023	7.35386	Galaxy74-__ob__Filter_SAM_or_BAM__output_SAM_or_BAM_on_data_68__bam__cb___bam_peak_157
Pf3D7_06_v3	611534	611993	460	611759	133	50.417	5.01655	47.3605	Galaxy74-__ob__Filter_SAM_or_BAM__output_SAM_or_BAM_on_data_68__bam__cb___bam_peak_158
Pf3D7_06_v3	749222	750232	1011	749732	116	46.8613	5.30931	43.8609	Galaxy74-__ob__Filter_SAM_or_BAM__output_SAM_or_BAM_on_data_68__bam__cb___bam_peak_159
Pf3D7_06_v3	753170	753992	823	753489	57	8.42275	2.30586	6.32899	Galaxy74-__ob__Filter_SAM_or_BAM__output_SAM_or_BAM_on_data_68__bam__cb___bam_peak_160
Pf3D7_06_v3	757629	758460	832	757988	143	67.9091	6.48866	64.5973	Galaxy74-__ob__Filter_SAM_or_BAM__output_SAM_or_BAM_on_data_68__bam__cb___bam_peak_161
Pf3D7_06_v3	853177	853979	803	853426	94	20.9303	3.10384	18.3815	Galaxy74-__ob__Filter_SAM_or_BAM__output_SAM_or_BAM_on_data_68__bam__cb___bam_peak_162
Pf3D7_06_v3	870272	870821	550	870634	83	26.5427	4.10161	23.8786	Galaxy74-__ob__Filter_SAM_or_BAM__output_SAM_or_BAM_on_data_68__bam__cb___bam_peak_163
Pf3D7_06_v3	877482	877829	348	877624	114	47.8882	5.53147	44.8704	Galaxy74-__ob__Filter_SAM_or_BAM__output_SAM_or_BAM_on_data_68__bam__cb___bam_peak_164
Pf3D7_06_v3	947152	947497	346	947309	47	7.43731	2.34378	5.40094	Galaxy74-__ob__Filter_SAM_or_BAM__output_SAM_or_BAM_on_data_68__bam__cb___bam_peak_165
Pf3D7_06_v3	993822	994116	295	993977	76	20.2929	3.49416	17.7585	Galaxy74-__ob__Filter_SAM_or_BAM__output_SAM_or_BAM_on_data_68__bam__cb___bam_peak_166
Pf3D7_06_v3	994270	994479	210	994401	56	11.2423	2.76031	8.9969	Galaxy74-__ob__Filter_SAM_or_BAM__output_SAM_or_BAM_on_data_68__bam__cb___bam_peak_167
Pf3D7_06_v3	996713	996937	225	996906	44	5.26323	2.01357	3.38054	Galaxy74-__ob__Filter_SAM_or_BAM__output_SAM_or_BAM_on_data_68__bam__cb___bam_peak_168
Pf3D7_06_v3	1084000	1084363	364	1084210	76	22.1997	3.75981	19.6198	Galaxy74-__ob__Filter_SAM_or_BAM__output_SAM_or_BAM_on_data_68__bam__cb___bam_peak_169
Pf3D7_06_v3	1154522	1155601	1080	1154771	281	196.526	11.7959	191.413	Galaxy74-__ob__Filter_SAM_or_BAM__output_SAM_or_BAM_on_data_68__bam__cb___bam_peak_170
Pf3D7_06_v3	1169459	1170542	1084	1170000	157	57.7076	4.91209	54.5414	Galaxy74-__ob__Filter_SAM_or_BAM__output_SAM_or_BAM_on_data_68__bam__cb___bam_peak_171
Pf3D7_06_v3	1174075	1174982	908	1174806	70	13.4044	2.73788	11.0605	Galaxy74-__ob__Filter_SAM_or_BAM__output_SAM_or_BAM_on_data_68__bam__cb___bam_peak_172
Pf3D7_06_v3	1294368	1294650	283	1294473	94	32.087	4.40442	29.3287	Galaxy74-__ob__Filter_SAM_or_BAM__output_SAM_or_BAM_on_data_68__bam__cb___bam_peak_173
Pf3D7_06_v3	1408571	1408770	200	1408672	50	8.68076	2.49026	6.56386	Galaxy74-__ob__Filter_SAM_or_BAM__output_SAM_or_BAM_on_data_68__bam__cb___bam_peak_174
Pf3D7_06_v3	1409230	1409431	202	1409317	49	8.25787	2.44143	6.16721	Galaxy74-__ob__Filter_SAM_or_BAM__output_SAM_or_BAM_on_data_68__bam__cb___bam_peak_175
Pf3D7_06_v3	1409884	1410083	200	1410035	50	8.68076	2.49026	6.56386	Galaxy74-__ob__Filter_SAM_or_BAM__output_SAM_or_BAM_on_data_68__bam__cb___bam_peak_176
Pf3D7_06_v3	1410612	1410931	320	1410753	76	22.1997	3.75981	19.6198	Galaxy74-__ob__Filter_SAM_or_BAM__output_SAM_or_BAM_on_data_68__bam__cb___bam_peak_177
Pf3D7_06_v3	1411305	1411570	266	1411415	71	19.2629	3.51567	16.7493	Galaxy74-__ob__Filter_SAM_or_BAM__output_SAM_or_BAM_on_data_68__bam__cb___bam_peak_178
Pf3D7_07_v3	17785	18076	292	17946	66	16.4742	3.27152	14.0328	Galaxy74-__ob__Filter_SAM_or_BAM__output_SAM_or_BAM_on_data_68__bam__cb___bam_peak_179
Pf3D7_07_v3	111377	111695	319	111531	147	24.8633	2.66476	22.2322	Galaxy74-__ob__Filter_SAM_or_BAM__output_SAM_or_BAM_on_data_68__bam__cb___bam_peak_180
Pf3D7_07_v3	215601	215800	200	215704	55	8.62383	2.37338	6.52499	Galaxy74-__ob__Filter_SAM_or_BAM__output_SAM_or_BAM_on_data_68__bam__cb___bam_peak_181
Pf3D7_07_v3	242629	242922	294	242805	57	10.1134	2.55957	7.91886	Galaxy74-__ob__Filter_SAM_or_BAM__output_SAM_or_BAM_on_data_68__bam__cb___bam_peak_182
Pf3D7_07_v3	305029	305774	746	305208	88	27.4935	4.03871	24.8142	Galaxy74-__ob__Filter_SAM_or_BAM__output_SAM_or_BAM_on_data_68__bam__cb___bam_peak_183
Pf3D7_07_v3	337503	338555	1053	338012	192	78.9625	5.59372	75.4722	Galaxy74-__ob__Filter_SAM_or_BAM__output_SAM_or_BAM_on_data_68__bam__cb___bam_peak_184
Pf3D7_07_v3	644341	645149	809	644528	97	26.8181	3.66882	24.1506	Galaxy74-__ob__Filter_SAM_or_BAM__output_SAM_or_BAM_on_data_68__bam__cb___bam_peak_185
Pf3D7_07_v3	754800	755179	380	754982	117	50.2056	5.67577	47.1508	Galaxy74-__ob__Filter_SAM_or_BAM__output_SAM_or_BAM_on_data_68__bam__cb___bam_peak_186
Pf3D7_07_v3	763644	763985	342	763813	85	26.2639	3.98716	23.6071	Galaxy74-__ob__Filter_SAM_or_BAM__output_SAM_or_BAM_on_data_68__bam__cb___bam_peak_187
Pf3D7_07_v3	803881	804214	334	803933	43	5.90159	2.14846	3.96964	Galaxy74-__ob__Filter_SAM_or_BAM__output_SAM_or_BAM_on_data_68__bam__cb___bam_peak_188
Pf3D7_07_v3	805439	805719	281	805623	51	9.11186	2.53909	6.96878	Galaxy74-__ob__Filter_SAM_or_BAM__output_SAM_or_BAM_on_data_68__bam__cb___bam_peak_189
Pf3D7_07_v3	806222	808047	1826	807265	56	11.3855	2.78324	9.12354	Galaxy74-__ob__Filter_SAM_or_BAM__output_SAM_or_BAM_on_data_68__bam__cb___bam_peak_190
Pf3D7_07_v3	808219	810012	1794	809452	57	11.8629	2.83206	9.57982	Galaxy74-__ob__Filter_SAM_or_BAM__output_SAM_or_BAM_on_data_68__bam__cb___bam_peak_191
Pf3D7_07_v3	810586	810888	303	810647	44	6.27192	2.19729	4.3153	Galaxy74-__ob__Filter_SAM_or_BAM__output_SAM_or_BAM_on_data_68__bam__cb___bam_peak_192
Pf3D7_07_v3	811444	815369	3926	813952	62	14.357	3.07621	11.9785	Galaxy74-__ob__Filter_SAM_or_BAM__output_SAM_or_BAM_on_data_68__bam__cb___bam_peak_193
Pf3D7_07_v3	815817	816659	843	815977	51	9.11186	2.53909	6.96878	Galaxy74-__ob__Filter_SAM_or_BAM__output_SAM_or_BAM_on_data_68__bam__cb___bam_peak_194
Pf3D7_07_v3	821288	821848	561	821449	53	9.99809	2.63675	7.80598	Galaxy74-__ob__Filter_SAM_or_BAM__output_SAM_or_BAM_on_data_68__bam__cb___bam_peak_195
Pf3D7_07_v3	945494	946434	941	945873	279	203.893	12.706	198.382	Galaxy74-__ob__Filter_SAM_or_BAM__output_SAM_or_BAM_on_data_68__bam__cb___bam_peak_196
Pf3D7_07_v3	974919	975233	315	975087	53	6.11457	2.0216	4.17744	Galaxy74-__ob__Filter_SAM_or_BAM__output_SAM_or_BAM_on_data_68__bam__cb___bam_peak_197
Pf3D7_07_v3	1000205	1000736	532	1000325	44	6.27192	2.19729	4.3153	Galaxy74-__ob__Filter_SAM_or_BAM__output_SAM_or_BAM_on_data_68__bam__cb___bam_peak_198
Pf3D7_07_v3	1077048	1078399	1352	1077745	159	86.744	7.81259	83.1323	Galaxy74-__ob__Filter_SAM_or_BAM__output_SAM_or_BAM_on_data_68__bam__cb___bam_peak_199
Pf3D7_07_v3	1083117	1083367	251	1083278	54	9.27404	2.49583	7.12757	Galaxy74-__ob__Filter_SAM_or_BAM__output_SAM_or_BAM_on_data_68__bam__cb___bam_peak_200
Pf3D7_07_v3	1107747	1108024	278	1107854	68	17.5712	3.36918	15.0999	Galaxy74-__ob__Filter_SAM_or_BAM__output_SAM_or_BAM_on_data_68__bam__cb___bam_peak_201
Pf3D7_07_v3	1263000	1263270	271	1263081	56	8.52018	2.33854	6.42426	Galaxy74-__ob__Filter_SAM_or_BAM__output_SAM_or_BAM_on_data_68__bam__cb___bam_peak_202
Pf3D7_07_v3	1292306	1293077	772	1292714	62	11.6201	2.67005	9.35393	Galaxy74-__ob__Filter_SAM_or_BAM__output_SAM_or_BAM_on_data_68__bam__cb___bam_peak_203
Pf3D7_07_v3	1302741	1303024	284	1302835	47	6.48801	2.17818	4.52542	Galaxy74-__ob__Filter_SAM_or_BAM__output_SAM_or_BAM_on_data_68__bam__cb___bam_peak_204
Pf3D7_07_v3	1357292	1357513	222	1357395	51	9.11186	2.53909	6.96878	Galaxy74-__ob__Filter_SAM_or_BAM__output_SAM_or_BAM_on_data_68__bam__cb___bam_peak_205
Pf3D7_07_v3	1428223	1428524	302	1428376	86	28.4817	4.2481	25.7832	Galaxy74-__ob__Filter_SAM_or_BAM__output_SAM_or_BAM_on_data_68__bam__cb___bam_peak_206
Pf3D7_08_v3	19084	19298	215	19204	70	18.693	3.46684	16.193	Galaxy74-__ob__Filter_SAM_or_BAM__output_SAM_or_BAM_on_data_68__bam__cb___bam_peak_207
Pf3D7_08_v3	162593	162854	262	162734	54	9.96504	2.60642	7.78911	Galaxy74-__ob__Filter_SAM_or_BAM__output_SAM_or_BAM_on_data_68__bam__cb___bam_peak_208
Pf3D7_08_v3	163959	164192	234	164071	65	12.366	2.70779	10.0616	Galaxy74-__ob__Filter_SAM_or_BAM__output_SAM_or_BAM_on_data_68__bam__cb___bam_peak_209
Pf3D7_08_v3	179875	180249	375	179965	53	9.29439	2.52178	7.1478	Galaxy74-__ob__Filter_SAM_or_BAM__output_SAM_or_BAM_on_data_68__bam__cb___bam_peak_210
Pf3D7_08_v3	191092	191726	635	191290	126	49.4139	5.17734	46.3722	Galaxy74-__ob__Filter_SAM_or_BAM__output_SAM_or_BAM_on_data_68__bam__cb___bam_peak_211
Pf3D7_08_v3	207703	207930	228	207848	66	12.0825	2.64727	9.79499	Galaxy74-__ob__Filter_SAM_or_BAM__output_SAM_or_BAM_on_data_68__bam__cb___bam_peak_212
Pf3D7_08_v3	216624	217021	398	216887	55	10.9155	2.73441	8.67597	Galaxy74-__ob__Filter_SAM_or_BAM__output_SAM_or_BAM_on_data_68__bam__cb___bam_peak_213
Pf3D7_08_v3	223042	223250	209	223142	51	9.11186	2.53909	6.96878	Galaxy74-__ob__Filter_SAM_or_BAM__output_SAM_or_BAM_on_data_68__bam__cb___bam_peak_214
Pf3D7_08_v3	282169	282412	244	282306	46	4.95067	1.92827	3.09235	Galaxy74-__ob__Filter_SAM_or_BAM__output_SAM_or_BAM_on_data_68__bam__cb___bam_peak_215
Pf3D7_08_v3	292320	292782	463	292509	51	9.11186	2.53909	6.96878	Galaxy74-__ob__Filter_SAM_or_BAM__output_SAM_or_BAM_on_data_68__bam__cb___bam_peak_216
Pf3D7_08_v3	293550	293788	239	293675	50	8.68076	2.49026	6.56386	Galaxy74-__ob__Filter_SAM_or_BAM__output_SAM_or_BAM_on_data_68__bam__cb___bam_peak_217
Pf3D7_08_v3	293942	299738	5797	297676	89	30.4651	4.39458	27.731	Galaxy74-__ob__Filter_SAM_or_BAM__output_SAM_or_BAM_on_data_68__bam__cb___bam_peak_218
Pf3D7_08_v3	300402	300764	363	300522	55	10.9155	2.73441	8.67597	Galaxy74-__ob__Filter_SAM_or_BAM__output_SAM_or_BAM_on_data_68__bam__cb___bam_peak_219
Pf3D7_08_v3	300931	301929	999	301393	59	12.8395	2.92972	10.5159	Galaxy74-__ob__Filter_SAM_or_BAM__output_SAM_or_BAM_on_data_68__bam__cb___bam_peak_220
Pf3D7_08_v3	302193	304963	2771	304338	69	18.1291	3.41801	15.6435	Galaxy74-__ob__Filter_SAM_or_BAM__output_SAM_or_BAM_on_data_68__bam__cb___bam_peak_221
Pf3D7_08_v3	305309	306080	772	305435	51	9.11186	2.53909	6.96878	Galaxy74-__ob__Filter_SAM_or_BAM__output_SAM_or_BAM_on_data_68__bam__cb___bam_peak_222
Pf3D7_08_v3	310911	311447	537	311195	124	47.9514	5.0958	44.933	Galaxy74-__ob__Filter_SAM_or_BAM__output_SAM_or_BAM_on_data_68__bam__cb___bam_peak_223
Pf3D7_08_v3	367408	367758	351	367579	91	29.1778	4.14553	26.4674	Galaxy74-__ob__Filter_SAM_or_BAM__output_SAM_or_BAM_on_data_68__bam__cb___bam_peak_224
Pf3D7_08_v3	382706	383131	426	382892	79	24.029	3.9063	21.4127	Galaxy74-__ob__Filter_SAM_or_BAM__output_SAM_or_BAM_on_data_68__bam__cb___bam_peak_225
Pf3D7_08_v3	398918	399217	300	399034	89	30.4651	4.39458	27.731	Galaxy74-__ob__Filter_SAM_or_BAM__output_SAM_or_BAM_on_data_68__bam__cb___bam_peak_226
Pf3D7_08_v3	530487	531019	533	530676	66	12.2034	2.66367	9.91394	Galaxy74-__ob__Filter_SAM_or_BAM__output_SAM_or_BAM_on_data_68__bam__cb___bam_peak_227
Pf3D7_08_v3	552808	553082	275	552932	75	21.601	3.71098	19.0332	Galaxy74-__ob__Filter_SAM_or_BAM__output_SAM_or_BAM_on_data_68__bam__cb___bam_peak_228
Pf3D7_08_v3	553261	553472	212	553395	44	5.83225	2.11689	3.91754	Galaxy74-__ob__Filter_SAM_or_BAM__output_SAM_or_BAM_on_data_68__bam__cb___bam_peak_229
Pf3D7_08_v3	589087	589588	502	589207	75	21.2117	3.65558	18.6541	Galaxy74-__ob__Filter_SAM_or_BAM__output_SAM_or_BAM_on_data_68__bam__cb___bam_peak_230
Pf3D7_08_v3	589785	590300	516	590092	165	88.8361	7.69614	85.1957	Galaxy74-__ob__Filter_SAM_or_BAM__output_SAM_or_BAM_on_data_68__bam__cb___bam_peak_231
Pf3D7_08_v3	649824	650265	442	650093	93	27.4043	3.85654	24.7264	Galaxy74-__ob__Filter_SAM_or_BAM__output_SAM_or_BAM_on_data_68__bam__cb___bam_peak_232
Pf3D7_08_v3	741251	741468	218	741388	74	15.2939	2.89213	12.892	Galaxy74-__ob__Filter_SAM_or_BAM__output_SAM_or_BAM_on_data_68__bam__cb___bam_peak_233
Pf3D7_08_v3	804362	804743	382	804568	150	78.6091	7.37313	75.1209	Galaxy74-__ob__Filter_SAM_or_BAM__output_SAM_or_BAM_on_data_68__bam__cb___bam_peak_234
Pf3D7_08_v3	813913	814574	662	814170	120	41.3464	4.52987	38.4348	Galaxy74-__ob__Filter_SAM_or_BAM__output_SAM_or_BAM_on_data_68__bam__cb___bam_peak_235
Pf3D7_08_v3	818500	818776	277	818665	55	9.25683	2.47131	7.11105	Galaxy74-__ob__Filter_SAM_or_BAM__output_SAM_or_BAM_on_data_68__bam__cb___bam_peak_236
Pf3D7_08_v3	823210	823829	620	823379	83	20.6956	3.33952	18.1501	Galaxy74-__ob__Filter_SAM_or_BAM__output_SAM_or_BAM_on_data_68__bam__cb___bam_peak_237
Pf3D7_08_v3	887322	887957	636	887550	57	9.88535	2.52484	7.71071	Galaxy74-__ob__Filter_SAM_or_BAM__output_SAM_or_BAM_on_data_68__bam__cb___bam_peak_238
Pf3D7_08_v3	917416	917680	265	917574	63	10.3308	2.46795	8.13157	Galaxy74-__ob__Filter_SAM_or_BAM__output_SAM_or_BAM_on_data_68__bam__cb___bam_peak_239
Pf3D7_08_v3	963101	963826	726	963260	114	39.8123	4.57197	36.9278	Galaxy74-__ob__Filter_SAM_or_BAM__output_SAM_or_BAM_on_data_68__bam__cb___bam_peak_240
Pf3D7_08_v3	964116	964340	225	964233	79	14.7686	2.72474	12.3828	Galaxy74-__ob__Filter_SAM_or_BAM__output_SAM_or_BAM_on_data_68__bam__cb___bam_peak_241
Pf3D7_08_v3	1011657	1012919	1263	1012407	198	124.384	9.71691	120.296	Galaxy74-__ob__Filter_SAM_or_BAM__output_SAM_or_BAM_on_data_68__bam__cb___bam_peak_242
Pf3D7_08_v3	1240817	1241351	535	1241160	71	19.2629	3.51567	16.7493	Galaxy74-__ob__Filter_SAM_or_BAM__output_SAM_or_BAM_on_data_68__bam__cb___bam_peak_243
Pf3D7_08_v3	1259738	1260151	414	1259990	48	7.84333	2.39261	5.77963	Galaxy74-__ob__Filter_SAM_or_BAM__output_SAM_or_BAM_on_data_68__bam__cb___bam_peak_244
Pf3D7_08_v3	1356873	1357079	207	1356959	48	7.33714	2.30506	5.32068	Galaxy74-__ob__Filter_SAM_or_BAM__output_SAM_or_BAM_on_data_68__bam__cb___bam_peak_245
Pf3D7_08_v3	1357193	1357793	601	1357426	140	46.0978	4.38357	43.11	Galaxy74-__ob__Filter_SAM_or_BAM__output_SAM_or_BAM_on_data_68__bam__cb___bam_peak_246
Pf3D7_08_v3	1445581	1445866	286	1445770	70	18.693	3.46684	16.193	Galaxy74-__ob__Filter_SAM_or_BAM__output_SAM_or_BAM_on_data_68__bam__cb___bam_peak_247
Pf3D7_09_v3	17514	17962	449	17790	95	34.5592	4.68756	31.7601	Galaxy74-__ob__Filter_SAM_or_BAM__output_SAM_or_BAM_on_data_68__bam__cb___bam_peak_248
Pf3D7_09_v3	95726	96008	283	95878	74	20.2494	3.5542	17.716	Galaxy74-__ob__Filter_SAM_or_BAM__output_SAM_or_BAM_on_data_68__bam__cb___bam_peak_249
Pf3D7_09_v3	167514	168121	608	167805	108	39.342	4.74497	36.4663	Galaxy74-__ob__Filter_SAM_or_BAM__output_SAM_or_BAM_on_data_68__bam__cb___bam_peak_250
Pf3D7_09_v3	275520	276742	1223	275978	232	150.805	10.3536	146.322	Galaxy74-__ob__Filter_SAM_or_BAM__output_SAM_or_BAM_on_data_68__bam__cb___bam_peak_251
Pf3D7_09_v3	343929	344321	393	344150	112	46.044	5.39484	43.0579	Galaxy74-__ob__Filter_SAM_or_BAM__output_SAM_or_BAM_on_data_68__bam__cb___bam_peak_252
Pf3D7_09_v3	358444	358838	395	358609	67	13.2936	2.78984	10.9611	Galaxy74-__ob__Filter_SAM_or_BAM__output_SAM_or_BAM_on_data_68__bam__cb___bam_peak_253
Pf3D7_09_v3	373175	373606	432	373442	109	33.0473	4.00135	30.2754	Galaxy74-__ob__Filter_SAM_or_BAM__output_SAM_or_BAM_on_data_68__bam__cb___bam_peak_254
Pf3D7_09_v3	387475	387805	331	387652	67	10.2931	2.3922	8.09505	Galaxy74-__ob__Filter_SAM_or_BAM__output_SAM_or_BAM_on_data_68__bam__cb___bam_peak_255
Pf3D7_09_v3	397999	398574	576	398175	153	69.6619	6.19927	66.3223	Galaxy74-__ob__Filter_SAM_or_BAM__output_SAM_or_BAM_on_data_68__bam__cb___bam_peak_256
Pf3D7_09_v3	439464	439964	501	439616	93	33.1761	4.5899	30.3994	Galaxy74-__ob__Filter_SAM_or_BAM__output_SAM_or_BAM_on_data_68__bam__cb___bam_peak_257
Pf3D7_09_v3	503750	504743	994	504515	81	25.2754	4.00395	22.6357	Galaxy74-__ob__Filter_SAM_or_BAM__output_SAM_or_BAM_on_data_68__bam__cb___bam_peak_258
Pf3D7_09_v3	591537	592379	843	592305	62	14.357	3.07621	11.9785	Galaxy74-__ob__Filter_SAM_or_BAM__output_SAM_or_BAM_on_data_68__bam__cb___bam_peak_259
Pf3D7_09_v3	606012	606454	443	606157	128	41.7917	4.32478	38.8707	Galaxy74-__ob__Filter_SAM_or_BAM__output_SAM_or_BAM_on_data_68__bam__cb___bam_peak_260
Pf3D7_09_v3	616358	617288	931	616551	148	52.76	4.74728	49.6683	Galaxy74-__ob__Filter_SAM_or_BAM__output_SAM_or_BAM_on_data_68__bam__cb___bam_peak_261
Pf3D7_09_v3	672619	673196	578	672821	118	43.924	4.88222	40.9706	Galaxy74-__ob__Filter_SAM_or_BAM__output_SAM_or_BAM_on_data_68__bam__cb___bam_peak_262
Pf3D7_09_v3	717734	718220	487	717944	117	50.8823	5.76179	47.8165	Galaxy74-__ob__Filter_SAM_or_BAM__output_SAM_or_BAM_on_data_68__bam__cb___bam_peak_263
Pf3D7_09_v3	744286	745719	1434	745109	201	121.352	9.16651	117.318	Galaxy74-__ob__Filter_SAM_or_BAM__output_SAM_or_BAM_on_data_68__bam__cb___bam_peak_264
Pf3D7_09_v3	746777	747088	312	746906	78	23.4138	3.85747	20.8091	Galaxy74-__ob__Filter_SAM_or_BAM__output_SAM_or_BAM_on_data_68__bam__cb___bam_peak_265
Pf3D7_09_v3	791129	791482	354	791347	105	38.8649	4.81015	35.9947	Galaxy74-__ob__Filter_SAM_or_BAM__output_SAM_or_BAM_on_data_68__bam__cb___bam_peak_266
Pf3D7_09_v3	820893	821217	325	820998	65	14.3931	2.995	12.0135	Galaxy74-__ob__Filter_SAM_or_BAM__output_SAM_or_BAM_on_data_68__bam__cb___bam_peak_267
Pf3D7_09_v3	840052	840675	624	840241	56	11.3855	2.78324	9.12354	Galaxy74-__ob__Filter_SAM_or_BAM__output_SAM_or_BAM_on_data_68__bam__cb___bam_peak_268
Pf3D7_09_v3	848334	848977	644	848594	106	39.2962	4.82143	36.4212	Galaxy74-__ob__Filter_SAM_or_BAM__output_SAM_or_BAM_on_data_68__bam__cb___bam_peak_269
Pf3D7_09_v3	986944	987960	1017	987575	91	28.2865	4.03228	25.5938	Galaxy74-__ob__Filter_SAM_or_BAM__output_SAM_or_BAM_on_data_68__bam__cb___bam_peak_270
Pf3D7_09_v3	1121694	1122219	526	1121879	146	72.9027	6.91517	69.508	Galaxy74-__ob__Filter_SAM_or_BAM__output_SAM_or_BAM_on_data_68__bam__cb___bam_peak_271
Pf3D7_09_v3	1135471	1135802	332	1135619	89	30.2224	4.36167	27.4945	Galaxy74-__ob__Filter_SAM_or_BAM__output_SAM_or_BAM_on_data_68__bam__cb___bam_peak_272
Pf3D7_09_v3	1173582	1174492	911	1173949	76	22.1997	3.75981	19.6198	Galaxy74-__ob__Filter_SAM_or_BAM__output_SAM_or_BAM_on_data_68__bam__cb___bam_peak_273
Pf3D7_09_v3	1199960	1202449	2490	1200882	221	148.182	10.84	143.732	Galaxy74-__ob__Filter_SAM_or_BAM__output_SAM_or_BAM_on_data_68__bam__cb___bam_peak_274
Pf3D7_09_v3	1210887	1211669	783	1211430	202	128.444	9.91223	124.301	Galaxy74-__ob__Filter_SAM_or_BAM__output_SAM_or_BAM_on_data_68__bam__cb___bam_peak_275
Pf3D7_09_v3	1238305	1238630	326	1238470	55	10.9155	2.73441	8.67597	Galaxy74-__ob__Filter_SAM_or_BAM__output_SAM_or_BAM_on_data_68__bam__cb___bam_peak_276
Pf3D7_09_v3	1238847	1239320	474	1239045	57	11.8629	2.83206	9.57982	Galaxy74-__ob__Filter_SAM_or_BAM__output_SAM_or_BAM_on_data_68__bam__cb___bam_peak_277
Pf3D7_09_v3	1239609	1242864	3256	1240187	86	28.4817	4.2481	25.7832	Galaxy74-__ob__Filter_SAM_or_BAM__output_SAM_or_BAM_on_data_68__bam__cb___bam_peak_278
Pf3D7_09_v3	1243279	1245145	1867	1244254	67	17.0196	3.32035	14.5633	Galaxy74-__ob__Filter_SAM_or_BAM__output_SAM_or_BAM_on_data_68__bam__cb___bam_peak_279
Pf3D7_09_v3	1245258	1246564	1307	1246419	60	13.3384	2.97855	10.9962	Galaxy74-__ob__Filter_SAM_or_BAM__output_SAM_or_BAM_on_data_68__bam__cb___bam_peak_280
Pf3D7_09_v3	1246670	1248349	1680	1247837	67	17.0196	3.32035	14.5633	Galaxy74-__ob__Filter_SAM_or_BAM__output_SAM_or_BAM_on_data_68__bam__cb___bam_peak_281
Pf3D7_09_v3	1248857	1249826	970	1249652	47	7.43731	2.34378	5.40094	Galaxy74-__ob__Filter_SAM_or_BAM__output_SAM_or_BAM_on_data_68__bam__cb___bam_peak_282
Pf3D7_09_v3	1267378	1268065	688	1267929	138	59.819	5.81428	56.6249	Galaxy74-__ob__Filter_SAM_or_BAM__output_SAM_or_BAM_on_data_68__bam__cb___bam_peak_283
Pf3D7_09_v3	1272343	1272751	409	1272575	89	30.4651	4.39458	27.731	Galaxy74-__ob__Filter_SAM_or_BAM__output_SAM_or_BAM_on_data_68__bam__cb___bam_peak_284
Pf3D7_09_v3	1282666	1282907	242	1282756	67	17.0196	3.32035	14.5633	Galaxy74-__ob__Filter_SAM_or_BAM__output_SAM_or_BAM_on_data_68__bam__cb___bam_peak_285
Pf3D7_09_v3	1284766	1285492	727	1285029	63	8.3765	2.20317	6.28352	Galaxy74-__ob__Filter_SAM_or_BAM__output_SAM_or_BAM_on_data_68__bam__cb___bam_peak_286
Pf3D7_09_v3	1285804	1286959	1156	1286503	133	61.9439	6.30363	58.724	Galaxy74-__ob__Filter_SAM_or_BAM__output_SAM_or_BAM_on_data_68__bam__cb___bam_peak_287
Pf3D7_09_v3	1359477	1360220	744	1359712	151	75.0968	6.89757	71.6676	Galaxy74-__ob__Filter_SAM_or_BAM__output_SAM_or_BAM_on_data_68__bam__cb___bam_peak_288
Pf3D7_09_v3	1361208	1361652	445	1361495	128	58.978	6.20487	55.7938	Galaxy74-__ob__Filter_SAM_or_BAM__output_SAM_or_BAM_on_data_68__bam__cb___bam_peak_289
Pf3D7_09_v3	1396348	1396580	233	1396516	49	8.25787	2.44143	6.16721	Galaxy74-__ob__Filter_SAM_or_BAM__output_SAM_or_BAM_on_data_68__bam__cb___bam_peak_290
Pf3D7_09_v3	1412751	1413087	337	1412939	54	8.12632	2.31571	6.05737	Galaxy74-__ob__Filter_SAM_or_BAM__output_SAM_or_BAM_on_data_68__bam__cb___bam_peak_291
Pf3D7_09_v3	1505437	1505838	402	1505614	115	49.3199	5.66413	46.2787	Galaxy74-__ob__Filter_SAM_or_BAM__output_SAM_or_BAM_on_data_68__bam__cb___bam_peak_292
Pf3D7_09_v3	1534469	1534749	281	1534639	70	18.693	3.46684	16.193	Galaxy74-__ob__Filter_SAM_or_BAM__output_SAM_or_BAM_on_data_68__bam__cb___bam_peak_293
Pf3D7_09_v3	1535202	1535408	207	1535313	57	11.8629	2.83206	9.57982	Galaxy74-__ob__Filter_SAM_or_BAM__output_SAM_or_BAM_on_data_68__bam__cb___bam_peak_294
Pf3D7_10_v3	4452	6699	2248	5848	125	47.5183	5.00928	44.5089	Galaxy74-__ob__Filter_SAM_or_BAM__output_SAM_or_BAM_on_data_68__bam__cb___bam_peak_295
Pf3D7_10_v3	7758	8068	311	7949	64	15.4025	3.17387	12.9926	Galaxy74-__ob__Filter_SAM_or_BAM__output_SAM_or_BAM_on_data_68__bam__cb___bam_peak_296
Pf3D7_10_v3	9058	9362	305	9197	66	16.4742	3.27152	14.0328	Galaxy74-__ob__Filter_SAM_or_BAM__output_SAM_or_BAM_on_data_68__bam__cb___bam_peak_297
Pf3D7_10_v3	25465	25898	434	25755	116	48.4441	5.50391	45.4198	Galaxy74-__ob__Filter_SAM_or_BAM__output_SAM_or_BAM_on_data_68__bam__cb___bam_peak_298
Pf3D7_10_v3	26110	26398	289	26250	108	43.9704	5.32233	41.0118	Galaxy74-__ob__Filter_SAM_or_BAM__output_SAM_or_BAM_on_data_68__bam__cb___bam_peak_299
Pf3D7_10_v3	26589	26879	291	26805	51	6.22252	2.06732	4.28228	Galaxy74-__ob__Filter_SAM_or_BAM__output_SAM_or_BAM_on_data_68__bam__cb___bam_peak_300
Pf3D7_10_v3	93538	93983	446	93736	71	16.7167	3.1557	14.2719	Galaxy74-__ob__Filter_SAM_or_BAM__output_SAM_or_BAM_on_data_68__bam__cb___bam_peak_301
Pf3D7_10_v3	141047	141381	335	141189	124	47.9514	5.0958	44.933	Galaxy74-__ob__Filter_SAM_or_BAM__output_SAM_or_BAM_on_data_68__bam__cb___bam_peak_302
Pf3D7_10_v3	151444	151804	361	151758	51	5.46453	1.94672	3.57567	Galaxy74-__ob__Filter_SAM_or_BAM__output_SAM_or_BAM_on_data_68__bam__cb___bam_peak_303
Pf3D7_10_v3	159152	159537	386	159345	145	68.0139	6.39905	64.7003	Galaxy74-__ob__Filter_SAM_or_BAM__output_SAM_or_BAM_on_data_68__bam__cb___bam_peak_304
Pf3D7_10_v3	163337	164423	1087	163783	242	153.265	9.96957	148.75	Galaxy74-__ob__Filter_SAM_or_BAM__output_SAM_or_BAM_on_data_68__bam__cb___bam_peak_305
Pf3D7_10_v3	250737	251127	391	250952	100	36.7108	4.75124	33.8776	Galaxy74-__ob__Filter_SAM_or_BAM__output_SAM_or_BAM_on_data_68__bam__cb___bam_peak_306
Pf3D7_10_v3	291538	292061	524	291795	103	39.1144	4.92849	36.2415	Galaxy74-__ob__Filter_SAM_or_BAM__output_SAM_or_BAM_on_data_68__bam__cb___bam_peak_307
Pf3D7_10_v3	292285	292755	471	292489	123	55.656	6.05476	52.5169	Galaxy74-__ob__Filter_SAM_or_BAM__output_SAM_or_BAM_on_data_68__bam__cb___bam_peak_308
Pf3D7_10_v3	330454	330655	202	330566	58	6.62782	2.03105	4.66196	Galaxy74-__ob__Filter_SAM_or_BAM__output_SAM_or_BAM_on_data_68__bam__cb___bam_peak_309
Pf3D7_10_v3	392266	393559	1294	393216	95	34.5592	4.68756	31.7601	Galaxy74-__ob__Filter_SAM_or_BAM__output_SAM_or_BAM_on_data_68__bam__cb___bam_peak_310
Pf3D7_10_v3	470004	470693	690	470270	164	91.3587	8.05674	87.6822	Galaxy74-__ob__Filter_SAM_or_BAM__output_SAM_or_BAM_on_data_68__bam__cb___bam_peak_311
Pf3D7_10_v3	541566	542138	573	541939	130	59.1215	6.11766	55.9353	Galaxy74-__ob__Filter_SAM_or_BAM__output_SAM_or_BAM_on_data_68__bam__cb___bam_peak_312
Pf3D7_10_v3	553634	554266	633	553945	85	22.5075	3.50591	19.9227	Galaxy74-__ob__Filter_SAM_or_BAM__output_SAM_or_BAM_on_data_68__bam__cb___bam_peak_313
Pf3D7_10_v3	608489	609213	725	608999	136	58.5938	5.76821	55.4152	Galaxy74-__ob__Filter_SAM_or_BAM__output_SAM_or_BAM_on_data_68__bam__cb___bam_peak_314
Pf3D7_10_v3	639217	639439	223	639326	48	7.04807	2.25546	5.0384	Galaxy74-__ob__Filter_SAM_or_BAM__output_SAM_or_BAM_on_data_68__bam__cb___bam_peak_315
Pf3D7_10_v3	639999	640438	440	640289	75	21.1345	3.64465	18.5781	Galaxy74-__ob__Filter_SAM_or_BAM__output_SAM_or_BAM_on_data_68__bam__cb___bam_peak_316
Pf3D7_10_v3	691187	691523	337	691348	86	28.4817	4.2481	25.7832	Galaxy74-__ob__Filter_SAM_or_BAM__output_SAM_or_BAM_on_data_68__bam__cb___bam_peak_317
Pf3D7_10_v3	700968	701328	361	701137	83	26.5427	4.10161	23.8786	Galaxy74-__ob__Filter_SAM_or_BAM__output_SAM_or_BAM_on_data_68__bam__cb___bam_peak_318
Pf3D7_10_v3	728827	729237	411	729064	98	36.6673	4.83404	33.8354	Galaxy74-__ob__Filter_SAM_or_BAM__output_SAM_or_BAM_on_data_68__bam__cb___bam_peak_319
Pf3D7_10_v3	772470	772835	366	772641	76	18.5682	3.2634	16.076	Galaxy74-__ob__Filter_SAM_or_BAM__output_SAM_or_BAM_on_data_68__bam__cb___bam_peak_320
Pf3D7_10_v3	794987	795447	461	795249	69	13.5807	2.78294	11.2341	Galaxy74-__ob__Filter_SAM_or_BAM__output_SAM_or_BAM_on_data_68__bam__cb___bam_peak_321
Pf3D7_10_v3	808478	808709	232	808539	51	9.11186	2.53909	6.96878	Galaxy74-__ob__Filter_SAM_or_BAM__output_SAM_or_BAM_on_data_68__bam__cb___bam_peak_322
Pf3D7_10_v3	810251	811405	1155	810771	141	57.5177	5.44306	54.3533	Galaxy74-__ob__Filter_SAM_or_BAM__output_SAM_or_BAM_on_data_68__bam__cb___bam_peak_323
Pf3D7_10_v3	903819	904176	358	903963	51	9.11186	2.53909	6.96878	Galaxy74-__ob__Filter_SAM_or_BAM__output_SAM_or_BAM_on_data_68__bam__cb___bam_peak_324
Pf3D7_10_v3	932674	940344	7671	936950	65	15.9352	3.22269	13.5095	Galaxy74-__ob__Filter_SAM_or_BAM__output_SAM_or_BAM_on_data_68__bam__cb___bam_peak_325
Pf3D7_10_v3	940752	941663	912	941157	43	5.90159	2.14846	3.96964	Galaxy74-__ob__Filter_SAM_or_BAM__output_SAM_or_BAM_on_data_68__bam__cb___bam_peak_326
Pf3D7_10_v3	953282	954439	1158	954012	155	73.9943	6.56819	70.5844	Galaxy74-__ob__Filter_SAM_or_BAM__output_SAM_or_BAM_on_data_68__bam__cb___bam_peak_327
Pf3D7_10_v3	1009279	1010368	1090	1009957	193	109.764	8.38827	105.852	Galaxy74-__ob__Filter_SAM_or_BAM__output_SAM_or_BAM_on_data_68__bam__cb___bam_peak_328
Pf3D7_10_v3	1012007	1012339	333	1012097	56	4.97735	1.81607	3.11853	Galaxy74-__ob__Filter_SAM_or_BAM__output_SAM_or_BAM_on_data_68__bam__cb___bam_peak_329
Pf3D7_10_v3	1050025	1050489	465	1050309	55	10.9155	2.73441	8.67597	Galaxy74-__ob__Filter_SAM_or_BAM__output_SAM_or_BAM_on_data_68__bam__cb___bam_peak_330
Pf3D7_10_v3	1067386	1067721	336	1067579	114	38.5614	4.4346	35.6977	Galaxy74-__ob__Filter_SAM_or_BAM__output_SAM_or_BAM_on_data_68__bam__cb___bam_peak_331
Pf3D7_10_v3	1119348	1119572	225	1119519	53	7.8333	2.28862	5.77963	Galaxy74-__ob__Filter_SAM_or_BAM__output_SAM_or_BAM_on_data_68__bam__cb___bam_peak_332
Pf3D7_10_v3	1143228	1144034	807	1143336	79	22.2144	3.65615	19.634	Galaxy74-__ob__Filter_SAM_or_BAM__output_SAM_or_BAM_on_data_68__bam__cb___bam_peak_333
Pf3D7_10_v3	1179118	1179671	554	1179308	70	18.693	3.46684	16.193	Galaxy74-__ob__Filter_SAM_or_BAM__output_SAM_or_BAM_on_data_68__bam__cb___bam_peak_334
Pf3D7_10_v3	1186529	1186790	262	1186670	52	8.97799	2.49323	6.85441	Galaxy74-__ob__Filter_SAM_or_BAM__output_SAM_or_BAM_on_data_68__bam__cb___bam_peak_335
Pf3D7_10_v3	1214341	1214812	472	1214656	57	11.8629	2.83206	9.57982	Galaxy74-__ob__Filter_SAM_or_BAM__output_SAM_or_BAM_on_data_68__bam__cb___bam_peak_336
Pf3D7_10_v3	1232243	1232744	502	1232419	97	34.6273	4.61011	31.8275	Galaxy74-__ob__Filter_SAM_or_BAM__output_SAM_or_BAM_on_data_68__bam__cb___bam_peak_337
Pf3D7_10_v3	1249634	1249883	250	1249739	77	22.8041	3.80864	20.2114	Galaxy74-__ob__Filter_SAM_or_BAM__output_SAM_or_BAM_on_data_68__bam__cb___bam_peak_338
Pf3D7_10_v3	1256225	1256909	685	1256795	52	6.57009	2.10708	4.60529	Galaxy74-__ob__Filter_SAM_or_BAM__output_SAM_or_BAM_on_data_68__bam__cb___bam_peak_339
Pf3D7_10_v3	1257161	1257434	274	1257320	43	5.00657	1.98265	3.14665	Galaxy74-__ob__Filter_SAM_or_BAM__output_SAM_or_BAM_on_data_68__bam__cb___bam_peak_340
Pf3D7_10_v3	1393127	1394840	1714	1394380	132	45.6791	4.57847	42.6952	Galaxy74-__ob__Filter_SAM_or_BAM__output_SAM_or_BAM_on_data_68__bam__cb___bam_peak_341
Pf3D7_10_v3	1403277	1404183	907	1403857	234	128.592	8.08978	124.446	Galaxy74-__ob__Filter_SAM_or_BAM__output_SAM_or_BAM_on_data_68__bam__cb___bam_peak_342
Pf3D7_10_v3	1405652	1407017	1366	1406610	193	105.685	7.95925	101.823	Galaxy74-__ob__Filter_SAM_or_BAM__output_SAM_or_BAM_on_data_68__bam__cb___bam_peak_343
Pf3D7_10_v3	1412317	1412944	628	1412593	136	52.5894	5.12886	49.5007	Galaxy74-__ob__Filter_SAM_or_BAM__output_SAM_or_BAM_on_data_68__bam__cb___bam_peak_344
Pf3D7_10_v3	1423247	1423700	454	1423458	95	34.5592	4.68756	31.7601	Galaxy74-__ob__Filter_SAM_or_BAM__output_SAM_or_BAM_on_data_68__bam__cb___bam_peak_345
Pf3D7_10_v3	1440305	1440947	643	1440606	101	38.8145	4.98053	35.9451	Galaxy74-__ob__Filter_SAM_or_BAM__output_SAM_or_BAM_on_data_68__bam__cb___bam_peak_346
Pf3D7_10_v3	1485723	1485964	242	1485867	55	9.3666	2.48842	7.21854	Galaxy74-__ob__Filter_SAM_or_BAM__output_SAM_or_BAM_on_data_68__bam__cb___bam_peak_347
Pf3D7_10_v3	1486472	1486932	461	1486655	78	20.5255	3.4625	17.9828	Galaxy74-__ob__Filter_SAM_or_BAM__output_SAM_or_BAM_on_data_68__bam__cb___bam_peak_348
Pf3D7_10_v3	1548385	1548745	361	1548557	89	21.4496	3.27383	18.8878	Galaxy74-__ob__Filter_SAM_or_BAM__output_SAM_or_BAM_on_data_68__bam__cb___bam_peak_349
Pf3D7_10_v3	1652068	1652512	445	1652170	79	24.029	3.9063	21.4127	Galaxy74-__ob__Filter_SAM_or_BAM__output_SAM_or_BAM_on_data_68__bam__cb___bam_peak_350
Pf3D7_11_v3	21829	22175	347	22011	87	29.138	4.29693	26.4279	Galaxy74-__ob__Filter_SAM_or_BAM__output_SAM_or_BAM_on_data_68__bam__cb___bam_peak_351
Pf3D7_11_v3	211963	212822	860	212259	107	33.9871	4.16467	31.198	Galaxy74-__ob__Filter_SAM_or_BAM__output_SAM_or_BAM_on_data_68__bam__cb___bam_peak_352
Pf3D7_11_v3	222534	223327	794	222731	73	19.8592	3.5329	17.3322	Galaxy74-__ob__Filter_SAM_or_BAM__output_SAM_or_BAM_on_data_68__bam__cb___bam_peak_353
Pf3D7_11_v3	224899	225558	660	225081	137	67.2719	6.73836	63.9665	Galaxy74-__ob__Filter_SAM_or_BAM__output_SAM_or_BAM_on_data_68__bam__cb___bam_peak_354
Pf3D7_11_v3	340256	340723	468	340505	94	30.1936	4.16377	27.4662	Galaxy74-__ob__Filter_SAM_or_BAM__output_SAM_or_BAM_on_data_68__bam__cb___bam_peak_355
Pf3D7_11_v3	340857	341213	357	341015	65	15.9352	3.22269	13.5095	Galaxy74-__ob__Filter_SAM_or_BAM__output_SAM_or_BAM_on_data_68__bam__cb___bam_peak_356
Pf3D7_11_v3	342063	343097	1035	342521	160	86.209	7.68645	82.6054	Galaxy74-__ob__Filter_SAM_or_BAM__output_SAM_or_BAM_on_data_68__bam__cb___bam_peak_357
Pf3D7_11_v3	354787	355658	872	355422	136	55.6385	5.4466	52.5027	Galaxy74-__ob__Filter_SAM_or_BAM__output_SAM_or_BAM_on_data_68__bam__cb___bam_peak_358
Pf3D7_11_v3	399969	400463	495	400127	90	26.6068	3.85675	23.9416	Galaxy74-__ob__Filter_SAM_or_BAM__output_SAM_or_BAM_on_data_68__bam__cb___bam_peak_359
Pf3D7_11_v3	490555	490910	356	490724	109	44.723	5.37116	41.7528	Galaxy74-__ob__Filter_SAM_or_BAM__output_SAM_or_BAM_on_data_68__bam__cb___bam_peak_360
Pf3D7_11_v3	607147	607628	482	607352	135	65.5734	6.6407	62.2942	Galaxy74-__ob__Filter_SAM_or_BAM__output_SAM_or_BAM_on_data_68__bam__cb___bam_peak_361
Pf3D7_11_v3	614940	615286	347	615264	50	6.28216	2.09238	4.325	Galaxy74-__ob__Filter_SAM_or_BAM__output_SAM_or_BAM_on_data_68__bam__cb___bam_peak_362
Pf3D7_11_v3	663168	663720	553	663489	172	86.4326	7.05259	82.8275	Galaxy74-__ob__Filter_SAM_or_BAM__output_SAM_or_BAM_on_data_68__bam__cb___bam_peak_363
Pf3D7_11_v3	669915	670114	200	669994	49	8.25787	2.44143	6.16721	Galaxy74-__ob__Filter_SAM_or_BAM__output_SAM_or_BAM_on_data_68__bam__cb___bam_peak_364
Pf3D7_11_v3	701803	702089	287	701946	51	9.11186	2.53909	6.96878	Galaxy74-__ob__Filter_SAM_or_BAM__output_SAM_or_BAM_on_data_68__bam__cb___bam_peak_365
Pf3D7_11_v3	713342	713908	567	713441	66	12.8266	2.74881	10.5135	Galaxy74-__ob__Filter_SAM_or_BAM__output_SAM_or_BAM_on_data_68__bam__cb___bam_peak_366
Pf3D7_11_v3	744007	744353	347	744104	60	6.90979	2.04505	4.92067	Galaxy74-__ob__Filter_SAM_or_BAM__output_SAM_or_BAM_on_data_68__bam__cb___bam_peak_367
Pf3D7_11_v3	763715	764104	390	763936	65	15.7744	3.19856	13.358	Galaxy74-__ob__Filter_SAM_or_BAM__output_SAM_or_BAM_on_data_68__bam__cb___bam_peak_368
Pf3D7_11_v3	808414	808746	333	808608	68	16.7291	3.2459	14.2838	Galaxy74-__ob__Filter_SAM_or_BAM__output_SAM_or_BAM_on_data_68__bam__cb___bam_peak_369
Pf3D7_11_v3	817701	818042	342	817874	67	14.6686	2.98038	12.2844	Galaxy74-__ob__Filter_SAM_or_BAM__output_SAM_or_BAM_on_data_68__bam__cb___bam_peak_370
Pf3D7_11_v3	826419	826663	245	826568	48	7.84333	2.39261	5.77963	Galaxy74-__ob__Filter_SAM_or_BAM__output_SAM_or_BAM_on_data_68__bam__cb___bam_peak_371
Pf3D7_11_v3	826898	831950	5053	829182	64	15.4025	3.17387	12.9926	Galaxy74-__ob__Filter_SAM_or_BAM__output_SAM_or_BAM_on_data_68__bam__cb___bam_peak_372
Pf3D7_11_v3	833660	837743	4084	834394	72	19.8387	3.5645	17.312	Galaxy74-__ob__Filter_SAM_or_BAM__output_SAM_or_BAM_on_data_68__bam__cb___bam_peak_373
Pf3D7_11_v3	838206	838585	380	838251	42	5.54063	2.09963	3.63396	Galaxy74-__ob__Filter_SAM_or_BAM__output_SAM_or_BAM_on_data_68__bam__cb___bam_peak_374
Pf3D7_11_v3	869826	870239	414	869999	60	13.3384	2.97855	10.9962	Galaxy74-__ob__Filter_SAM_or_BAM__output_SAM_or_BAM_on_data_68__bam__cb___bam_peak_375
Pf3D7_11_v3	906547	906811	265	906693	68	15.1715	3.02421	12.7712	Galaxy74-__ob__Filter_SAM_or_BAM__output_SAM_or_BAM_on_data_68__bam__cb___bam_peak_376
Pf3D7_11_v3	972949	974099	1151	973584	85	27.8304	4.19927	25.1434	Galaxy74-__ob__Filter_SAM_or_BAM__output_SAM_or_BAM_on_data_68__bam__cb___bam_peak_377
Pf3D7_11_v3	1007612	1007939	328	1007785	66	14.6036	2.99798	12.2211	Galaxy74-__ob__Filter_SAM_or_BAM__output_SAM_or_BAM_on_data_68__bam__cb___bam_peak_378
Pf3D7_11_v3	1011957	1012299	343	1012036	62	8.45466	2.22852	6.35953	Galaxy74-__ob__Filter_SAM_or_BAM__output_SAM_or_BAM_on_data_68__bam__cb___bam_peak_379
Pf3D7_11_v3	1046880	1047788	909	1047270	202	128.444	9.91223	124.301	Galaxy74-__ob__Filter_SAM_or_BAM__output_SAM_or_BAM_on_data_68__bam__cb___bam_peak_380
Pf3D7_11_v3	1116145	1116832	688	1116634	143	72.4416	7.03133	69.0536	Galaxy74-__ob__Filter_SAM_or_BAM__output_SAM_or_BAM_on_data_68__bam__cb___bam_peak_381
Pf3D7_11_v3	1116973	1117677	705	1117227	100	30.6664	4.01538	27.93	Galaxy74-__ob__Filter_SAM_or_BAM__output_SAM_or_BAM_on_data_68__bam__cb___bam_peak_382
Pf3D7_11_v3	1137206	1137643	438	1137374	87	29.138	4.29693	26.4279	Galaxy74-__ob__Filter_SAM_or_BAM__output_SAM_or_BAM_on_data_68__bam__cb___bam_peak_383
Pf3D7_11_v3	1270338	1270549	212	1270454	58	9.32624	2.4206	7.17866	Galaxy74-__ob__Filter_SAM_or_BAM__output_SAM_or_BAM_on_data_68__bam__cb___bam_peak_384
Pf3D7_11_v3	1292394	1293576	1183	1293178	65	10.6259	2.47084	8.40646	Galaxy74-__ob__Filter_SAM_or_BAM__output_SAM_or_BAM_on_data_68__bam__cb___bam_peak_385
Pf3D7_11_v3	1420127	1420730	604	1420516	182	105.725	8.60868	101.861	Galaxy74-__ob__Filter_SAM_or_BAM__output_SAM_or_BAM_on_data_68__bam__cb___bam_peak_386
Pf3D7_11_v3	1437806	1438055	250	1438052	58	4.36734	1.71	2.55742	Galaxy74-__ob__Filter_SAM_or_BAM__output_SAM_or_BAM_on_data_68__bam__cb___bam_peak_387
Pf3D7_11_v3	1454165	1454640	476	1454540	72	14.3375	2.81501	11.9678	Galaxy74-__ob__Filter_SAM_or_BAM__output_SAM_or_BAM_on_data_68__bam__cb___bam_peak_388
Pf3D7_11_v3	1465454	1465880	427	1465653	183	104.53	8.40915	100.686	Galaxy74-__ob__Filter_SAM_or_BAM__output_SAM_or_BAM_on_data_68__bam__cb___bam_peak_389
Pf3D7_11_v3	1486300	1486653	354	1486490	62	11.6201	2.67005	9.35393	Galaxy74-__ob__Filter_SAM_or_BAM__output_SAM_or_BAM_on_data_68__bam__cb___bam_peak_390
Pf3D7_11_v3	1582691	1582988	298	1582834	125	53.7375	5.71772	50.6322	Galaxy74-__ob__Filter_SAM_or_BAM__output_SAM_or_BAM_on_data_68__bam__cb___bam_peak_391
Pf3D7_11_v3	1595305	1595504	200	1595393	51	9.11186	2.53909	6.96878	Galaxy74-__ob__Filter_SAM_or_BAM__output_SAM_or_BAM_on_data_68__bam__cb___bam_peak_392
Pf3D7_11_v3	1606387	1607765	1379	1606728	156	79.4357	7.12446	75.9405	Galaxy74-__ob__Filter_SAM_or_BAM__output_SAM_or_BAM_on_data_68__bam__cb___bam_peak_393
Pf3D7_11_v3	1714542	1714867	326	1714686	72	18.0647	3.31265	15.5859	Galaxy74-__ob__Filter_SAM_or_BAM__output_SAM_or_BAM_on_data_68__bam__cb___bam_peak_394
Pf3D7_11_v3	1726579	1727352	774	1727182	71	19.2629	3.51567	16.7493	Galaxy74-__ob__Filter_SAM_or_BAM__output_SAM_or_BAM_on_data_68__bam__cb___bam_peak_395
Pf3D7_11_v3	1727559	1727821	263	1727738	67	16.852	3.29548	14.4047	Galaxy74-__ob__Filter_SAM_or_BAM__output_SAM_or_BAM_on_data_68__bam__cb___bam_peak_396
Pf3D7_11_v3	1797800	1798986	1187	1798009	125	57.2754	6.15242	54.1131	Galaxy74-__ob__Filter_SAM_or_BAM__output_SAM_or_BAM_on_data_68__bam__cb___bam_peak_397
Pf3D7_11_v3	1803714	1803945	232	1803902	57	6.68027	2.05166	4.69658	Galaxy74-__ob__Filter_SAM_or_BAM__output_SAM_or_BAM_on_data_68__bam__cb___bam_peak_398
Pf3D7_11_v3	1804067	1804333	267	1804241	76	17.0025	3.06123	14.5522	Galaxy74-__ob__Filter_SAM_or_BAM__output_SAM_or_BAM_on_data_68__bam__cb___bam_peak_399
Pf3D7_11_v3	1832094	1832376	283	1832229	60	9.62188	2.42513	7.45231	Galaxy74-__ob__Filter_SAM_or_BAM__output_SAM_or_BAM_on_data_68__bam__cb___bam_peak_400
Pf3D7_11_v3	1872468	1872667	200	1872517	51	9.11186	2.53909	6.96878	Galaxy74-__ob__Filter_SAM_or_BAM__output_SAM_or_BAM_on_data_68__bam__cb___bam_peak_401
Pf3D7_12_v3	5331	5859	529	5686	84	27.184	4.15044	24.5089	Galaxy74-__ob__Filter_SAM_or_BAM__output_SAM_or_BAM_on_data_68__bam__cb___bam_peak_402
Pf3D7_12_v3	6170	6552	383	6378	89	30.4651	4.39458	27.731	Galaxy74-__ob__Filter_SAM_or_BAM__output_SAM_or_BAM_on_data_68__bam__cb___bam_peak_403
Pf3D7_12_v3	14629	14889	261	14749	71	19.2629	3.51567	16.7493	Galaxy74-__ob__Filter_SAM_or_BAM__output_SAM_or_BAM_on_data_68__bam__cb___bam_peak_404
Pf3D7_12_v3	205285	206162	878	205913	203	117.124	8.58917	113.141	Galaxy74-__ob__Filter_SAM_or_BAM__output_SAM_or_BAM_on_data_68__bam__cb___bam_peak_405
Pf3D7_12_v3	271489	272112	624	271965	84	17.388	2.92609	14.9261	Galaxy74-__ob__Filter_SAM_or_BAM__output_SAM_or_BAM_on_data_68__bam__cb___bam_peak_406
Pf3D7_12_v3	289555	290145	591	289817	73	19.4938	3.48111	16.9766	Galaxy74-__ob__Filter_SAM_or_BAM__output_SAM_or_BAM_on_data_68__bam__cb___bam_peak_407
Pf3D7_12_v3	313875	314137	263	313921	48	7.84333	2.39261	5.77963	Galaxy74-__ob__Filter_SAM_or_BAM__output_SAM_or_BAM_on_data_68__bam__cb___bam_peak_408
Pf3D7_12_v3	689130	689388	259	689287	66	16.4742	3.27152	14.0328	Galaxy74-__ob__Filter_SAM_or_BAM__output_SAM_or_BAM_on_data_68__bam__cb___bam_peak_409
Pf3D7_12_v3	689699	689903	205	689775	44	6.27192	2.19729	4.3153	Galaxy74-__ob__Filter_SAM_or_BAM__output_SAM_or_BAM_on_data_68__bam__cb___bam_peak_410
Pf3D7_12_v3	691671	691920	250	691785	66	9.03781	2.2462	6.91268	Galaxy74-__ob__Filter_SAM_or_BAM__output_SAM_or_BAM_on_data_68__bam__cb___bam_peak_411
Pf3D7_12_v3	702166	702601	436	702457	45	6.65143	2.24612	4.66863	Galaxy74-__ob__Filter_SAM_or_BAM__output_SAM_or_BAM_on_data_68__bam__cb___bam_peak_412
Pf3D7_12_v3	702810	703009	200	702835	44	6.27192	2.19729	4.3153	Galaxy74-__ob__Filter_SAM_or_BAM__output_SAM_or_BAM_on_data_68__bam__cb___bam_peak_413
Pf3D7_12_v3	716812	717117	306	716952	86	21.4894	3.35487	18.9268	Galaxy74-__ob__Filter_SAM_or_BAM__output_SAM_or_BAM_on_data_68__bam__cb___bam_peak_414
Pf3D7_12_v3	835595	835847	253	835732	59	11.2446	2.68476	8.99916	Galaxy74-__ob__Filter_SAM_or_BAM__output_SAM_or_BAM_on_data_68__bam__cb___bam_peak_415
Pf3D7_12_v3	855294	855643	350	855485	84	23.2287	3.6264	20.6306	Galaxy74-__ob__Filter_SAM_or_BAM__output_SAM_or_BAM_on_data_68__bam__cb___bam_peak_416
Pf3D7_12_v3	916050	918473	2424	917571	310	210.713	11.3129	205.026	Galaxy74-__ob__Filter_SAM_or_BAM__output_SAM_or_BAM_on_data_68__bam__cb___bam_peak_417
Pf3D7_12_v3	929561	930305	745	929984	182	108.501	8.93565	104.604	Galaxy74-__ob__Filter_SAM_or_BAM__output_SAM_or_BAM_on_data_68__bam__cb___bam_peak_418
Pf3D7_12_v3	1063551	1063842	292	1063689	71	10.4813	2.35238	8.26465	Galaxy74-__ob__Filter_SAM_or_BAM__output_SAM_or_BAM_on_data_68__bam__cb___bam_peak_419
Pf3D7_12_v3	1087598	1087804	207	1087714	74	14.6234	2.80777	12.2406	Galaxy74-__ob__Filter_SAM_or_BAM__output_SAM_or_BAM_on_data_68__bam__cb___bam_peak_420
Pf3D7_12_v3	1123195	1123503	309	1123400	60	9.62187	2.42513	7.45231	Galaxy74-__ob__Filter_SAM_or_BAM__output_SAM_or_BAM_on_data_68__bam__cb___bam_peak_421
Pf3D7_12_v3	1133624	1133997	374	1133678	49	4.21951	1.76867	2.41468	Galaxy74-__ob__Filter_SAM_or_BAM__output_SAM_or_BAM_on_data_68__bam__cb___bam_peak_422
Pf3D7_12_v3	1163307	1164212	906	1163493	101	37.4138	4.79828	34.5677	Galaxy74-__ob__Filter_SAM_or_BAM__output_SAM_or_BAM_on_data_68__bam__cb___bam_peak_423
Pf3D7_12_v3	1204272	1204675	404	1204599	53	9.99809	2.63675	7.80598	Galaxy74-__ob__Filter_SAM_or_BAM__output_SAM_or_BAM_on_data_68__bam__cb___bam_peak_424
Pf3D7_12_v3	1227449	1227855	407	1227666	142	71.5723	6.9825	68.1981	Galaxy74-__ob__Filter_SAM_or_BAM__output_SAM_or_BAM_on_data_68__bam__cb___bam_peak_425
Pf3D7_12_v3	1228038	1228318	281	1228198	55	7.65923	2.22635	5.61707	Galaxy74-__ob__Filter_SAM_or_BAM__output_SAM_or_BAM_on_data_68__bam__cb___bam_peak_426
Pf3D7_12_v3	1251117	1251474	358	1251296	89	30.4651	4.39458	27.731	Galaxy74-__ob__Filter_SAM_or_BAM__output_SAM_or_BAM_on_data_68__bam__cb___bam_peak_427
Pf3D7_12_v3	1275394	1275688	295	1275628	44	5.58186	2.07134	3.67404	Galaxy74-__ob__Filter_SAM_or_BAM__output_SAM_or_BAM_on_data_68__bam__cb___bam_peak_428
Pf3D7_12_v3	1277746	1278068	323	1277754	40	4.84757	2.00198	2.99195	Galaxy74-__ob__Filter_SAM_or_BAM__output_SAM_or_BAM_on_data_68__bam__cb___bam_peak_429
Pf3D7_12_v3	1278358	1282045	3688	1280457	75	21.601	3.71098	19.0332	Galaxy74-__ob__Filter_SAM_or_BAM__output_SAM_or_BAM_on_data_68__bam__cb___bam_peak_430
Pf3D7_12_v3	1282207	1283700	1494	1282743	59	12.8395	2.92972	10.5159	Galaxy74-__ob__Filter_SAM_or_BAM__output_SAM_or_BAM_on_data_68__bam__cb___bam_peak_431
Pf3D7_12_v3	1284103	1290064	5962	1285132	70	18.693	3.46684	16.193	Galaxy74-__ob__Filter_SAM_or_BAM__output_SAM_or_BAM_on_data_68__bam__cb___bam_peak_432
Pf3D7_12_v3	1343578	1343958	381	1343770	60	13.3384	2.97855	10.9962	Galaxy74-__ob__Filter_SAM_or_BAM__output_SAM_or_BAM_on_data_68__bam__cb___bam_peak_433
Pf3D7_12_v3	1468028	1468547	520	1468133	63	12.7205	2.80506	10.4095	Galaxy74-__ob__Filter_SAM_or_BAM__output_SAM_or_BAM_on_data_68__bam__cb___bam_peak_434
Pf3D7_12_v3	1536042	1536665	624	1536374	113	47.1232	5.48337	44.117	Galaxy74-__ob__Filter_SAM_or_BAM__output_SAM_or_BAM_on_data_68__bam__cb___bam_peak_435
Pf3D7_12_v3	1543069	1543423	355	1543231	75	21.601	3.71098	19.0332	Galaxy74-__ob__Filter_SAM_or_BAM__output_SAM_or_BAM_on_data_68__bam__cb___bam_peak_436
Pf3D7_12_v3	1619000	1620202	1203	1619983	88	25.3984	3.77198	22.758	Galaxy74-__ob__Filter_SAM_or_BAM__output_SAM_or_BAM_on_data_68__bam__cb___bam_peak_437
Pf3D7_12_v3	1625160	1625478	319	1625301	69	13.5807	2.78294	11.2341	Galaxy74-__ob__Filter_SAM_or_BAM__output_SAM_or_BAM_on_data_68__bam__cb___bam_peak_438
Pf3D7_12_v3	1629179	1629461	283	1629312	79	15.0197	2.75397	12.6221	Galaxy74-__ob__Filter_SAM_or_BAM__output_SAM_or_BAM_on_data_68__bam__cb___bam_peak_439
Pf3D7_12_v3	1630428	1630667	240	1630508	76	14.2722	2.72375	11.9033	Galaxy74-__ob__Filter_SAM_or_BAM__output_SAM_or_BAM_on_data_68__bam__cb___bam_peak_440
Pf3D7_12_v3	1824181	1825214	1034	1824483	157	60.5558	5.16217	57.352	Galaxy74-__ob__Filter_SAM_or_BAM__output_SAM_or_BAM_on_data_68__bam__cb___bam_peak_441
Pf3D7_12_v3	1825967	1826283	317	1826133	46	7.03995	2.29495	5.03075	Galaxy74-__ob__Filter_SAM_or_BAM__output_SAM_or_BAM_on_data_68__bam__cb___bam_peak_442
Pf3D7_12_v3	1827317	1827758	442	1827585	95	32.5095	4.41885	29.7431	Galaxy74-__ob__Filter_SAM_or_BAM__output_SAM_or_BAM_on_data_68__bam__cb___bam_peak_443
Pf3D7_12_v3	1828506	1829246	741	1829061	114	48.5443	5.6153	45.5153	Galaxy74-__ob__Filter_SAM_or_BAM__output_SAM_or_BAM_on_data_68__bam__cb___bam_peak_444
Pf3D7_12_v3	1919061	1920457	1397	1919573	136	66.421	6.68953	63.13	Galaxy74-__ob__Filter_SAM_or_BAM__output_SAM_or_BAM_on_data_68__bam__cb___bam_peak_445
Pf3D7_12_v3	1930842	1931346	505	1931077	186	112.417	9.13097	108.477	Galaxy74-__ob__Filter_SAM_or_BAM__output_SAM_or_BAM_on_data_68__bam__cb___bam_peak_446
Pf3D7_12_v3	1957833	1958070	238	1957970	62	12.2497	2.76123	9.95922	Galaxy74-__ob__Filter_SAM_or_BAM__output_SAM_or_BAM_on_data_68__bam__cb___bam_peak_447
Pf3D7_12_v3	1966892	1967177	286	1967041	49	6.78085	2.19146	4.79469	Galaxy74-__ob__Filter_SAM_or_BAM__output_SAM_or_BAM_on_data_68__bam__cb___bam_peak_448
Pf3D7_12_v3	2090420	2091706	1287	2091012	126	58.0902	6.20124	54.9168	Galaxy74-__ob__Filter_SAM_or_BAM__output_SAM_or_BAM_on_data_68__bam__cb___bam_peak_449
Pf3D7_12_v3	2123204	2123828	625	2123429	192	85.8013	6.14916	82.2062	Galaxy74-__ob__Filter_SAM_or_BAM__output_SAM_or_BAM_on_data_68__bam__cb___bam_peak_450
Pf3D7_12_v3	2135406	2135699	294	2135519	64	11.9117	2.66676	9.62738	Galaxy74-__ob__Filter_SAM_or_BAM__output_SAM_or_BAM_on_data_68__bam__cb___bam_peak_451
Pf3D7_12_v3	2251087	2251376	290	2251238	52	9.55101	2.58792	7.38326	Galaxy74-__ob__Filter_SAM_or_BAM__output_SAM_or_BAM_on_data_68__bam__cb___bam_peak_452
Pf3D7_12_v3	2265951	2266170	220	2266076	56	11.3855	2.78324	9.12354	Galaxy74-__ob__Filter_SAM_or_BAM__output_SAM_or_BAM_on_data_68__bam__cb___bam_peak_453
Pf3D7_13_v3	94087	94497	411	94215	55	8.62383	2.37338	6.52499	Galaxy74-__ob__Filter_SAM_or_BAM__output_SAM_or_BAM_on_data_68__bam__cb___bam_peak_454
Pf3D7_13_v3	120381	120954	574	120563	126	52.5228	5.52854	49.4346	Galaxy74-__ob__Filter_SAM_or_BAM__output_SAM_or_BAM_on_data_68__bam__cb___bam_peak_455
Pf3D7_13_v3	178055	178572	518	178200	53	8.96069	2.4679	6.83784	Galaxy74-__ob__Filter_SAM_or_BAM__output_SAM_or_BAM_on_data_68__bam__cb___bam_peak_456
Pf3D7_13_v3	229464	229808	345	229646	57	10.3466	2.59526	8.14722	Galaxy74-__ob__Filter_SAM_or_BAM__output_SAM_or_BAM_on_data_68__bam__cb___bam_peak_457
Pf3D7_13_v3	355733	356526	794	356299	112	32.7931	3.88998	30.0239	Galaxy74-__ob__Filter_SAM_or_BAM__output_SAM_or_BAM_on_data_68__bam__cb___bam_peak_458
Pf3D7_13_v3	422642	422867	226	422681	60	7.3069	2.0999	5.29114	Galaxy74-__ob__Filter_SAM_or_BAM__output_SAM_or_BAM_on_data_68__bam__cb___bam_peak_459
Pf3D7_13_v3	453318	454081	764	453695	124	56.4639	6.10359	53.314	Galaxy74-__ob__Filter_SAM_or_BAM__output_SAM_or_BAM_on_data_68__bam__cb___bam_peak_460
Pf3D7_13_v3	467110	467543	434	467355	98	27.4051	3.70626	24.7269	Galaxy74-__ob__Filter_SAM_or_BAM__output_SAM_or_BAM_on_data_68__bam__cb___bam_peak_461
Pf3D7_13_v3	469197	470795	1599	469619	156	71.3595	6.24173	67.9911	Galaxy74-__ob__Filter_SAM_or_BAM__output_SAM_or_BAM_on_data_68__bam__cb___bam_peak_462
Pf3D7_13_v3	579065	579619	555	579242	110	30.5977	3.72132	27.8621	Galaxy74-__ob__Filter_SAM_or_BAM__output_SAM_or_BAM_on_data_68__bam__cb___bam_peak_463
Pf3D7_13_v3	586408	586790	383	586604	133	47.6633	4.74003	44.6513	Galaxy74-__ob__Filter_SAM_or_BAM__output_SAM_or_BAM_on_data_68__bam__cb___bam_peak_464
Pf3D7_13_v3	643979	644248	270	644080	82	23.8004	3.76644	21.1915	Galaxy74-__ob__Filter_SAM_or_BAM__output_SAM_or_BAM_on_data_68__bam__cb___bam_peak_465
Pf3D7_13_v3	654334	654552	219	654431	69	10.1876	2.34678	7.99129	Galaxy74-__ob__Filter_SAM_or_BAM__output_SAM_or_BAM_on_data_68__bam__cb___bam_peak_466
Pf3D7_13_v3	747055	747257	203	747099	48	7.84333	2.39261	5.77963	Galaxy74-__ob__Filter_SAM_or_BAM__output_SAM_or_BAM_on_data_68__bam__cb___bam_peak_467
Pf3D7_13_v3	747453	748145	693	747896	155	53.6649	4.62581	50.5605	Galaxy74-__ob__Filter_SAM_or_BAM__output_SAM_or_BAM_on_data_68__bam__cb___bam_peak_468
Pf3D7_13_v3	773764	774196	433	773950	65	13.821	2.91261	11.4703	Galaxy74-__ob__Filter_SAM_or_BAM__output_SAM_or_BAM_on_data_68__bam__cb___bam_peak_469
Pf3D7_13_v3	845532	846023	492	845868	86	20.1787	3.20099	17.6468	Galaxy74-__ob__Filter_SAM_or_BAM__output_SAM_or_BAM_on_data_68__bam__cb___bam_peak_470
Pf3D7_13_v3	872847	873107	261	872940	96	35.2575	4.73638	32.448	Galaxy74-__ob__Filter_SAM_or_BAM__output_SAM_or_BAM_on_data_68__bam__cb___bam_peak_471
Pf3D7_13_v3	895353	895864	512	895770	70	8.73964	2.15513	6.6214	Galaxy74-__ob__Filter_SAM_or_BAM__output_SAM_or_BAM_on_data_68__bam__cb___bam_peak_472
Pf3D7_13_v3	913741	914428	688	913973	58	12.3476	2.88089	10.0442	Galaxy74-__ob__Filter_SAM_or_BAM__output_SAM_or_BAM_on_data_68__bam__cb___bam_peak_473
Pf3D7_13_v3	980832	981943	1112	981469	145	69.9842	6.6253	66.6359	Galaxy74-__ob__Filter_SAM_or_BAM__output_SAM_or_BAM_on_data_68__bam__cb___bam_peak_474
Pf3D7_13_v3	984121	984439	319	984261	51	9.11186	2.53909	6.96878	Galaxy74-__ob__Filter_SAM_or_BAM__output_SAM_or_BAM_on_data_68__bam__cb___bam_peak_475
Pf3D7_13_v3	1051771	1052161	391	1051884	50	6.70578	2.16147	4.72143	Galaxy74-__ob__Filter_SAM_or_BAM__output_SAM_or_BAM_on_data_68__bam__cb___bam_peak_476
Pf3D7_13_v3	1144832	1145242	411	1144959	86	13.449	2.46584	11.1048	Galaxy74-__ob__Filter_SAM_or_BAM__output_SAM_or_BAM_on_data_68__bam__cb___bam_peak_477
Pf3D7_13_v3	1153242	1153976	735	1153607	130	20.4202	2.5366	17.8795	Galaxy74-__ob__Filter_SAM_or_BAM__output_SAM_or_BAM_on_data_68__bam__cb___bam_peak_478
Pf3D7_13_v3	1154290	1154536	247	1154469	75	7.69623	1.97924	5.65397	Galaxy74-__ob__Filter_SAM_or_BAM__output_SAM_or_BAM_on_data_68__bam__cb___bam_peak_479
Pf3D7_13_v3	1164899	1168679	3781	1167665	71	19.2629	3.51567	16.7493	Galaxy74-__ob__Filter_SAM_or_BAM__output_SAM_or_BAM_on_data_68__bam__cb___bam_peak_480
Pf3D7_13_v3	1168962	1169218	257	1169070	47	7.43731	2.34378	5.40094	Galaxy74-__ob__Filter_SAM_or_BAM__output_SAM_or_BAM_on_data_68__bam__cb___bam_peak_481
Pf3D7_13_v3	1169764	1172196	2433	1171270	62	14.357	3.07621	11.9785	Galaxy74-__ob__Filter_SAM_or_BAM__output_SAM_or_BAM_on_data_68__bam__cb___bam_peak_482
Pf3D7_13_v3	1172306	1173896	1591	1172905	71	19.2629	3.51567	16.7493	Galaxy74-__ob__Filter_SAM_or_BAM__output_SAM_or_BAM_on_data_68__bam__cb___bam_peak_483
Pf3D7_13_v3	1174004	1174882	879	1174718	55	10.9155	2.73441	8.67597	Galaxy74-__ob__Filter_SAM_or_BAM__output_SAM_or_BAM_on_data_68__bam__cb___bam_peak_484
Pf3D7_13_v3	1175027	1175245	219	1175220	42	5.54063	2.09963	3.63396	Galaxy74-__ob__Filter_SAM_or_BAM__output_SAM_or_BAM_on_data_68__bam__cb___bam_peak_485
Pf3D7_13_v3	1175557	1175827	271	1175665	49	8.25787	2.44143	6.16721	Galaxy74-__ob__Filter_SAM_or_BAM__output_SAM_or_BAM_on_data_68__bam__cb___bam_peak_486
Pf3D7_13_v3	1198854	1199455	602	1199025	82	15.77	2.78261	13.3538	Galaxy74-__ob__Filter_SAM_or_BAM__output_SAM_or_BAM_on_data_68__bam__cb___bam_peak_487
Pf3D7_13_v3	1199562	1200114	553	1199916	180	106.557	8.83799	102.683	Galaxy74-__ob__Filter_SAM_or_BAM__output_SAM_or_BAM_on_data_68__bam__cb___bam_peak_488
Pf3D7_13_v3	1213509	1214379	871	1213938	115	42.6288	4.8522	39.6936	Galaxy74-__ob__Filter_SAM_or_BAM__output_SAM_or_BAM_on_data_68__bam__cb___bam_peak_489
Pf3D7_13_v3	1247508	1247709	202	1247663	52	8.97799	2.49323	6.85441	Galaxy74-__ob__Filter_SAM_or_BAM__output_SAM_or_BAM_on_data_68__bam__cb___bam_peak_490
Pf3D7_13_v3	1331257	1331816	560	1331582	215	141.87	10.547	137.534	Galaxy74-__ob__Filter_SAM_or_BAM__output_SAM_or_BAM_on_data_68__bam__cb___bam_peak_491
Pf3D7_13_v3	1380837	1381441	605	1381331	65	10.1005	2.40081	7.90614	Galaxy74-__ob__Filter_SAM_or_BAM__output_SAM_or_BAM_on_data_68__bam__cb___bam_peak_492
Pf3D7_13_v3	1415938	1416181	244	1416047	59	12.8395	2.92972	10.5159	Galaxy74-__ob__Filter_SAM_or_BAM__output_SAM_or_BAM_on_data_68__bam__cb___bam_peak_493
Pf3D7_13_v3	1420205	1422225	2021	1420683	150	55.519	4.93347	52.3847	Galaxy74-__ob__Filter_SAM_or_BAM__output_SAM_or_BAM_on_data_68__bam__cb___bam_peak_494
Pf3D7_13_v3	1422457	1422899	443	1422604	100	36.7108	4.75124	33.8776	Galaxy74-__ob__Filter_SAM_or_BAM__output_SAM_or_BAM_on_data_68__bam__cb___bam_peak_495
Pf3D7_13_v3	1524998	1525294	297	1525144	83	24.608	3.83896	21.9852	Galaxy74-__ob__Filter_SAM_or_BAM__output_SAM_or_BAM_on_data_68__bam__cb___bam_peak_496
Pf3D7_13_v3	1560777	1561295	519	1560911	76	18.5682	3.2634	16.076	Galaxy74-__ob__Filter_SAM_or_BAM__output_SAM_or_BAM_on_data_68__bam__cb___bam_peak_497
Pf3D7_13_v3	1575286	1575551	266	1575401	80	18.2968	3.1235	15.8092	Galaxy74-__ob__Filter_SAM_or_BAM__output_SAM_or_BAM_on_data_68__bam__cb___bam_peak_498
Pf3D7_13_v3	1576814	1577055	242	1576958	63	10.3308	2.46795	8.13157	Galaxy74-__ob__Filter_SAM_or_BAM__output_SAM_or_BAM_on_data_68__bam__cb___bam_peak_499
Pf3D7_13_v3	1579312	1579645	334	1579495	66	11.0457	2.50828	8.80349	Galaxy74-__ob__Filter_SAM_or_BAM__output_SAM_or_BAM_on_data_68__bam__cb___bam_peak_500
Pf3D7_13_v3	1638358	1639173	816	1639025	84	26.0714	3.99857	23.4171	Galaxy74-__ob__Filter_SAM_or_BAM__output_SAM_or_BAM_on_data_68__bam__cb___bam_peak_501
Pf3D7_13_v3	1648197	1648398	202	1648324	56	11.3855	2.78324	9.12354	Galaxy74-__ob__Filter_SAM_or_BAM__output_SAM_or_BAM_on_data_68__bam__cb___bam_peak_502
Pf3D7_13_v3	1672479	1673056	578	1672838	96	35.2575	4.73638	32.448	Galaxy74-__ob__Filter_SAM_or_BAM__output_SAM_or_BAM_on_data_68__bam__cb___bam_peak_503
Pf3D7_13_v3	1698187	1698467	281	1698364	65	14.104	2.95323	11.7388	Galaxy74-__ob__Filter_SAM_or_BAM__output_SAM_or_BAM_on_data_68__bam__cb___bam_peak_504
Pf3D7_13_v3	1701729	1702216	488	1701914	106	38.2167	4.68972	35.357	Galaxy74-__ob__Filter_SAM_or_BAM__output_SAM_or_BAM_on_data_68__bam__cb___bam_peak_505
Pf3D7_13_v3	1702513	1703882	1370	1703633	80	24.0169	3.8671	21.4051	Galaxy74-__ob__Filter_SAM_or_BAM__output_SAM_or_BAM_on_data_68__bam__cb___bam_peak_506
Pf3D7_13_v3	1781288	1782570	1283	1781556	151	67.3203	6.04294	64.0144	Galaxy74-__ob__Filter_SAM_or_BAM__output_SAM_or_BAM_on_data_68__bam__cb___bam_peak_507
Pf3D7_13_v3	1824160	1824372	213	1824217	51	8.03155	2.3597	5.96424	Galaxy74-__ob__Filter_SAM_or_BAM__output_SAM_or_BAM_on_data_68__bam__cb___bam_peak_508
Pf3D7_13_v3	1824844	1825480	637	1825018	155	73.9943	6.56819	70.5844	Galaxy74-__ob__Filter_SAM_or_BAM__output_SAM_or_BAM_on_data_68__bam__cb___bam_peak_509
Pf3D7_13_v3	1906023	1906419	397	1906297	99	26.1088	3.53734	23.454	Galaxy74-__ob__Filter_SAM_or_BAM__output_SAM_or_BAM_on_data_68__bam__cb___bam_peak_510
Pf3D7_13_v3	1952354	1952830	477	1952530	82	25.9065	4.05278	23.2541	Galaxy74-__ob__Filter_SAM_or_BAM__output_SAM_or_BAM_on_data_68__bam__cb___bam_peak_511
Pf3D7_13_v3	2020562	2021034	473	2020872	109	44.723	5.37116	41.7528	Galaxy74-__ob__Filter_SAM_or_BAM__output_SAM_or_BAM_on_data_68__bam__cb___bam_peak_512
Pf3D7_13_v3	2057627	2058982	1356	2058276	110	33.6708	4.03773	30.8887	Galaxy74-__ob__Filter_SAM_or_BAM__output_SAM_or_BAM_on_data_68__bam__cb___bam_peak_513
Pf3D7_13_v3	2079733	2080007	275	2079874	93	27.8188	3.90649	25.1362	Galaxy74-__ob__Filter_SAM_or_BAM__output_SAM_or_BAM_on_data_68__bam__cb___bam_peak_514
Pf3D7_13_v3	2163348	2163642	295	2163449	59	11.4958	2.72273	9.23142	Galaxy74-__ob__Filter_SAM_or_BAM__output_SAM_or_BAM_on_data_68__bam__cb___bam_peak_515
Pf3D7_13_v3	2231256	2231667	412	2231472	148	55.4954	4.99528	52.3614	Galaxy74-__ob__Filter_SAM_or_BAM__output_SAM_or_BAM_on_data_68__bam__cb___bam_peak_516
Pf3D7_13_v3	2247710	2248471	762	2247935	192	113.704	8.88374	109.753	Galaxy74-__ob__Filter_SAM_or_BAM__output_SAM_or_BAM_on_data_68__bam__cb___bam_peak_517
Pf3D7_13_v3	2379038	2379338	301	2379140	54	6.0657	2.00068	4.12958	Galaxy74-__ob__Filter_SAM_or_BAM__output_SAM_or_BAM_on_data_68__bam__cb___bam_peak_518
Pf3D7_13_v3	2392751	2393096	346	2392849	57	6.68027	2.05166	4.69658	Galaxy74-__ob__Filter_SAM_or_BAM__output_SAM_or_BAM_on_data_68__bam__cb___bam_peak_519
Pf3D7_13_v3	2468482	2468826	345	2468648	49	8.25787	2.44143	6.16721	Galaxy74-__ob__Filter_SAM_or_BAM__output_SAM_or_BAM_on_data_68__bam__cb___bam_peak_520
Pf3D7_13_v3	2471995	2472942	948	2472489	106	42.477	5.22467	39.5439	Galaxy74-__ob__Filter_SAM_or_BAM__output_SAM_or_BAM_on_data_68__bam__cb___bam_peak_521
Pf3D7_13_v3	2473041	2473344	304	2473166	53	8.74474	2.43325	6.62632	Galaxy74-__ob__Filter_SAM_or_BAM__output_SAM_or_BAM_on_data_68__bam__cb___bam_peak_522
Pf3D7_13_v3	2632318	2632657	340	2632493	54	10.4529	2.68558	8.23721	Galaxy74-__ob__Filter_SAM_or_BAM__output_SAM_or_BAM_on_data_68__bam__cb___bam_peak_523
Pf3D7_13_v3	2915436	2915689	254	2915560	59	12.8395	2.92972	10.5159	Galaxy74-__ob__Filter_SAM_or_BAM__output_SAM_or_BAM_on_data_68__bam__cb___bam_peak_524
Pf3D7_14_v3	64206	64618	413	64449	66	16.4742	3.27152	14.0328	Galaxy74-__ob__Filter_SAM_or_BAM__output_SAM_or_BAM_on_data_68__bam__cb___bam_peak_525
Pf3D7_14_v3	64776	65140	365	64963	72	13.0785	2.65544	10.7506	Galaxy74-__ob__Filter_SAM_or_BAM__output_SAM_or_BAM_on_data_68__bam__cb___bam_peak_526
Pf3D7_14_v3	68484	68869	386	68628	54	7.7435	2.25649	5.69912	Galaxy74-__ob__Filter_SAM_or_BAM__output_SAM_or_BAM_on_data_68__bam__cb___bam_peak_527
Pf3D7_14_v3	199769	200052	284	199902	66	13.4821	2.83958	11.137	Galaxy74-__ob__Filter_SAM_or_BAM__output_SAM_or_BAM_on_data_68__bam__cb___bam_peak_528
Pf3D7_14_v3	248677	249987	1311	249365	244	153.4	9.86247	148.881	Galaxy74-__ob__Filter_SAM_or_BAM__output_SAM_or_BAM_on_data_68__bam__cb___bam_peak_529
Pf3D7_14_v3	367568	368309	742	367860	109	30.0109	3.68779	27.2856	Galaxy74-__ob__Filter_SAM_or_BAM__output_SAM_or_BAM_on_data_68__bam__cb___bam_peak_530
Pf3D7_14_v3	418837	419914	1078	419490	173	99.829	8.49619	96.042	Galaxy74-__ob__Filter_SAM_or_BAM__output_SAM_or_BAM_on_data_68__bam__cb___bam_peak_531
Pf3D7_14_v3	432623	432893	271	432779	52	6.99715	2.17443	5.00525	Galaxy74-__ob__Filter_SAM_or_BAM__output_SAM_or_BAM_on_data_68__bam__cb___bam_peak_532
Pf3D7_14_v3	441038	441319	282	441197	52	6.99715	2.17443	5.00525	Galaxy74-__ob__Filter_SAM_or_BAM__output_SAM_or_BAM_on_data_68__bam__cb___bam_peak_533
Pf3D7_14_v3	481577	482337	761	481861	100	31.7706	4.14373	29.0197	Galaxy74-__ob__Filter_SAM_or_BAM__output_SAM_or_BAM_on_data_68__bam__cb___bam_peak_534
Pf3D7_14_v3	566107	566574	468	566281	95	19.9713	2.98456	17.4418	Galaxy74-__ob__Filter_SAM_or_BAM__output_SAM_or_BAM_on_data_68__bam__cb___bam_peak_535
Pf3D7_14_v3	613596	613856	261	613759	58	7.43542	2.14618	5.40094	Galaxy74-__ob__Filter_SAM_or_BAM__output_SAM_or_BAM_on_data_68__bam__cb___bam_peak_536
Pf3D7_14_v3	657740	658136	397	657922	116	36.3532	4.13868	33.5279	Galaxy74-__ob__Filter_SAM_or_BAM__output_SAM_or_BAM_on_data_68__bam__cb___bam_peak_537
Pf3D7_14_v3	680317	680718	402	680486	96	31.4877	4.25142	28.7392	Galaxy74-__ob__Filter_SAM_or_BAM__output_SAM_or_BAM_on_data_68__bam__cb___bam_peak_538
Pf3D7_14_v3	708996	709365	370	709082	45	6.65143	2.24612	4.66863	Galaxy74-__ob__Filter_SAM_or_BAM__output_SAM_or_BAM_on_data_68__bam__cb___bam_peak_539
Pf3D7_14_v3	713626	713980	355	713787	93	30.0072	4.17699	27.282	Galaxy74-__ob__Filter_SAM_or_BAM__output_SAM_or_BAM_on_data_68__bam__cb___bam_peak_540
Pf3D7_14_v3	782153	782474	322	782328	73	14.1556	2.77033	11.7889	Galaxy74-__ob__Filter_SAM_or_BAM__output_SAM_or_BAM_on_data_68__bam__cb___bam_peak_541
Pf3D7_14_v3	897101	897588	488	897294	117	49.8707	5.63355	46.8234	Galaxy74-__ob__Filter_SAM_or_BAM__output_SAM_or_BAM_on_data_68__bam__cb___bam_peak_542
Pf3D7_14_v3	927313	927940	628	927482	97	33.6048	4.47879	30.8232	Galaxy74-__ob__Filter_SAM_or_BAM__output_SAM_or_BAM_on_data_68__bam__cb___bam_peak_543
Pf3D7_14_v3	935654	936000	347	935783	95	26.6065	3.70193	23.9416	Galaxy74-__ob__Filter_SAM_or_BAM__output_SAM_or_BAM_on_data_68__bam__cb___bam_peak_544
Pf3D7_14_v3	952838	953079	242	952949	58	12.3476	2.88089	10.0442	Galaxy74-__ob__Filter_SAM_or_BAM__output_SAM_or_BAM_on_data_68__bam__cb___bam_peak_545
Pf3D7_14_v3	1067740	1068324	585	1068226	50	8.68076	2.49026	6.56386	Galaxy74-__ob__Filter_SAM_or_BAM__output_SAM_or_BAM_on_data_68__bam__cb___bam_peak_546
Pf3D7_14_v3	1068535	1070351	1817	1069800	74	21.0078	3.66215	18.4528	Galaxy74-__ob__Filter_SAM_or_BAM__output_SAM_or_BAM_on_data_68__bam__cb___bam_peak_547
Pf3D7_14_v3	1070488	1071202	715	1070877	57	11.8629	2.83206	9.57982	Galaxy74-__ob__Filter_SAM_or_BAM__output_SAM_or_BAM_on_data_68__bam__cb___bam_peak_548
Pf3D7_14_v3	1071320	1072214	895	1071607	63	14.8765	3.12504	12.4817	Galaxy74-__ob__Filter_SAM_or_BAM__output_SAM_or_BAM_on_data_68__bam__cb___bam_peak_549
Pf3D7_14_v3	1072371	1072583	213	1072511	47	7.43731	2.34378	5.40094	Galaxy74-__ob__Filter_SAM_or_BAM__output_SAM_or_BAM_on_data_68__bam__cb___bam_peak_550
Pf3D7_14_v3	1073203	1073630	428	1073458	51	9.11186	2.53909	6.96878	Galaxy74-__ob__Filter_SAM_or_BAM__output_SAM_or_BAM_on_data_68__bam__cb___bam_peak_551
Pf3D7_14_v3	1073791	1077509	3719	1076513	73	20.4204	3.61332	17.8795	Galaxy74-__ob__Filter_SAM_or_BAM__output_SAM_or_BAM_on_data_68__bam__cb___bam_peak_552
Pf3D7_14_v3	1077717	1078721	1005	1078017	53	9.99809	2.63675	7.80598	Galaxy74-__ob__Filter_SAM_or_BAM__output_SAM_or_BAM_on_data_68__bam__cb___bam_peak_553
Pf3D7_14_v3	1078967	1079183	217	1079012	38	4.19433	1.90432	2.3903	Galaxy74-__ob__Filter_SAM_or_BAM__output_SAM_or_BAM_on_data_68__bam__cb___bam_peak_554
Pf3D7_14_v3	1187071	1187831	761	1187286	109	44.723	5.37116	41.7528	Galaxy74-__ob__Filter_SAM_or_BAM__output_SAM_or_BAM_on_data_68__bam__cb___bam_peak_555
Pf3D7_14_v3	1237538	1237963	426	1237760	147	73.3414	6.91155	69.9404	Galaxy74-__ob__Filter_SAM_or_BAM__output_SAM_or_BAM_on_data_68__bam__cb___bam_peak_556
Pf3D7_14_v3	1252504	1252730	227	1252687	55	8.52246	2.35781	6.42624	Galaxy74-__ob__Filter_SAM_or_BAM__output_SAM_or_BAM_on_data_68__bam__cb___bam_peak_557
Pf3D7_14_v3	1263322	1263628	307	1263458	68	17.5712	3.36918	15.0999	Galaxy74-__ob__Filter_SAM_or_BAM__output_SAM_or_BAM_on_data_68__bam__cb___bam_peak_558
Pf3D7_14_v3	1330510	1330866	357	1330690	63	7.94442	2.14563	5.87865	Galaxy74-__ob__Filter_SAM_or_BAM__output_SAM_or_BAM_on_data_68__bam__cb___bam_peak_559
Pf3D7_14_v3	1377149	1377553	405	1377261	85	22.689	3.52833	20.1019	Galaxy74-__ob__Filter_SAM_or_BAM__output_SAM_or_BAM_on_data_68__bam__cb___bam_peak_560
Pf3D7_14_v3	1377734	1378020	287	1377862	46	6.12331	2.1328	4.1856	Galaxy74-__ob__Filter_SAM_or_BAM__output_SAM_or_BAM_on_data_68__bam__cb___bam_peak_561
Pf3D7_14_v3	1418285	1418847	563	1418615	155	78.9989	7.1295	75.5084	Galaxy74-__ob__Filter_SAM_or_BAM__output_SAM_or_BAM_on_data_68__bam__cb___bam_peak_562
Pf3D7_14_v3	1443951	1444649	699	1444171	142	71.5723	6.9825	68.1981	Galaxy74-__ob__Filter_SAM_or_BAM__output_SAM_or_BAM_on_data_68__bam__cb___bam_peak_563
Pf3D7_14_v3	1474608	1474837	230	1474715	56	10.7454	2.68139	8.52401	Galaxy74-__ob__Filter_SAM_or_BAM__output_SAM_or_BAM_on_data_68__bam__cb___bam_peak_564
Pf3D7_14_v3	1474978	1475513	536	1475175	136	65.9769	6.63442	62.6941	Galaxy74-__ob__Filter_SAM_or_BAM__output_SAM_or_BAM_on_data_68__bam__cb___bam_peak_565
Pf3D7_14_v3	1494265	1494551	287	1494408	53	3.88827	1.67881	2.11068	Galaxy74-__ob__Filter_SAM_or_BAM__output_SAM_or_BAM_on_data_68__bam__cb___bam_peak_566
Pf3D7_14_v3	1514557	1514793	237	1514664	58	12.2106	2.85932	9.92109	Galaxy74-__ob__Filter_SAM_or_BAM__output_SAM_or_BAM_on_data_68__bam__cb___bam_peak_567
Pf3D7_14_v3	1515287	1515926	640	1515601	75	20.4542	3.54917	17.9123	Galaxy74-__ob__Filter_SAM_or_BAM__output_SAM_or_BAM_on_data_68__bam__cb___bam_peak_568
Pf3D7_14_v3	1547440	1548136	697	1547800	158	74.923	6.5233	71.5004	Galaxy74-__ob__Filter_SAM_or_BAM__output_SAM_or_BAM_on_data_68__bam__cb___bam_peak_569
Pf3D7_14_v3	1604393	1606516	2124	1605935	115	40.4948	4.61172	37.5974	Galaxy74-__ob__Filter_SAM_or_BAM__output_SAM_or_BAM_on_data_68__bam__cb___bam_peak_570
Pf3D7_14_v3	1636709	1637028	320	1636888	55	7.21547	2.15946	5.20187	Galaxy74-__ob__Filter_SAM_or_BAM__output_SAM_or_BAM_on_data_68__bam__cb___bam_peak_571
Pf3D7_14_v3	1668074	1668406	333	1668255	75	21.2117	3.65558	18.6541	Galaxy74-__ob__Filter_SAM_or_BAM__output_SAM_or_BAM_on_data_68__bam__cb___bam_peak_572
Pf3D7_14_v3	1680262	1680822	561	1680529	122	54.8515	6.00593	51.7245	Galaxy74-__ob__Filter_SAM_or_BAM__output_SAM_or_BAM_on_data_68__bam__cb___bam_peak_573
Pf3D7_14_v3	1869249	1869496	248	1869400	85	17.1863	2.88318	14.7281	Galaxy74-__ob__Filter_SAM_or_BAM__output_SAM_or_BAM_on_data_68__bam__cb___bam_peak_574
Pf3D7_14_v3	1919301	1919572	272	1919440	52	9.55101	2.58792	7.38326	Galaxy74-__ob__Filter_SAM_or_BAM__output_SAM_or_BAM_on_data_68__bam__cb___bam_peak_575
Pf3D7_14_v3	2013202	2014102	901	2013716	136	66.421	6.68953	63.13	Galaxy74-__ob__Filter_SAM_or_BAM__output_SAM_or_BAM_on_data_68__bam__cb___bam_peak_576
Pf3D7_14_v3	2120885	2121709	825	2121106	126	51.5627	5.41827	48.4892	Galaxy74-__ob__Filter_SAM_or_BAM__output_SAM_or_BAM_on_data_68__bam__cb___bam_peak_577
Pf3D7_14_v3	2132473	2133310	838	2133113	179	100.249	8.16818	96.4596	Galaxy74-__ob__Filter_SAM_or_BAM__output_SAM_or_BAM_on_data_68__bam__cb___bam_peak_578
Pf3D7_14_v3	2257107	2258544	1438	2257935	78	23.0041	3.79988	20.409	Galaxy74-__ob__Filter_SAM_or_BAM__output_SAM_or_BAM_on_data_68__bam__cb___bam_peak_579
Pf3D7_14_v3	2277732	2278072	341	2277908	123	38.5669	4.15715	35.7031	Galaxy74-__ob__Filter_SAM_or_BAM__output_SAM_or_BAM_on_data_68__bam__cb___bam_peak_580
Pf3D7_14_v3	2451246	2451655	410	2451445	101	38.8145	4.98053	35.9451	Galaxy74-__ob__Filter_SAM_or_BAM__output_SAM_or_BAM_on_data_68__bam__cb___bam_peak_581
Pf3D7_14_v3	2472710	2473455	746	2473097	65	14.6884	3.03796	12.304	Galaxy74-__ob__Filter_SAM_or_BAM__output_SAM_or_BAM_on_data_68__bam__cb___bam_peak_582
Pf3D7_14_v3	2590512	2591371	860	2591065	183	92.1084	7.09536	88.4261	Galaxy74-__ob__Filter_SAM_or_BAM__output_SAM_or_BAM_on_data_68__bam__cb___bam_peak_583
Pf3D7_14_v3	2626973	2627307	335	2627133	65	13.5439	2.8731	11.1981	Galaxy74-__ob__Filter_SAM_or_BAM__output_SAM_or_BAM_on_data_68__bam__cb___bam_peak_584
Pf3D7_14_v3	2635005	2635409	405	2635213	76	17.7668	3.15908	15.2933	Galaxy74-__ob__Filter_SAM_or_BAM__output_SAM_or_BAM_on_data_68__bam__cb___bam_peak_585
Pf3D7_14_v3	2800186	2800902	717	2800391	56	10.4993	2.64265	8.2824	Galaxy74-__ob__Filter_SAM_or_BAM__output_SAM_or_BAM_on_data_68__bam__cb___bam_peak_586
Pf3D7_14_v3	2805753	2807421	1669	2806717	170	96.9827	8.34971	93.2322	Galaxy74-__ob__Filter_SAM_or_BAM__output_SAM_or_BAM_on_data_68__bam__cb___bam_peak_587
Pf3D7_14_v3	2840384	2840625	242	2840550	58	10.4349	2.58592	8.23401	Galaxy74-__ob__Filter_SAM_or_BAM__output_SAM_or_BAM_on_data_68__bam__cb___bam_peak_588
Pf3D7_14_v3	2988626	2989015	390	2988896	75	16.4965	3.02147	14.0545	Galaxy74-__ob__Filter_SAM_or_BAM__output_SAM_or_BAM_on_data_68__bam__cb___bam_peak_589
Pf3D7_14_v3	3138204	3138481	278	3138353	65	11.6387	2.60775	9.3719	Galaxy74-__ob__Filter_SAM_or_BAM__output_SAM_or_BAM_on_data_68__bam__cb___bam_peak_590

## Sheet: NegCtrl - Narrow Peaks
#Supplemental File 6: ChIP-seq MACS2 outputs for each replicate
chrom	start	end	name	score	strand	SignalValue	pValue	qValue	peak
Pf3D7_10_v3	302859	303192	FilterSAMBAM_S08_WT_IP_peak_1	216	.	5.9187	28.9937	21.6258	183

## Sheet: NegCtrl - Fold Enrichment
#Supplemental File 4: ChIP-seq MACS2 outputs for each replicate
# This file is generated by MACS version 2.1.1.20160309
# Command line: callpeak -t /corral4/main/objects/7/2/2/dataset_722361b6-1d5c-4c53-b33b-355b5e6ef64c.dat --name FilterSAMBAM_S08_WT_IP -c /corral4/main/objects/a/5/3/dataset_a53f62c6-3406-4317-96fc-14b39fc979a2.dat --format BAMPE --gsize 22000000 --keep-dup 1 --bdg --qvalue 0.01 --nomodel --extsize 200 --shift 0
# ARGUMENTS LIST:
# name = FilterSAMBAM_S08_WT_IP
# format = BAMPE
# ChIP-seq file = ['/corral4/main/objects/7/2/2/dataset_722361b6-1d5c-4c53-b33b-355b5e6ef64c.dat']
# control file = ['/corral4/main/objects/a/5/3/dataset_a53f62c6-3406-4317-96fc-14b39fc979a2.dat']
# effective genome size = 2.20e+07
# band width = 300
# model fold = [5, 50]
# qvalue cutoff = 1.00e-02
# Larger dataset will be scaled towards smaller dataset.
# Range for calculating regional lambda is: 1000 bps and 10000 bps
# Broad region calling is off
# Paired-End mode is on
# fragment size is determined as 175 bps
# total fragments in treatment: 1315051
# fragments after filtering in treatment: 1190174
# maximum duplicate fragments in treatment = 1
# Redundant rate in treatment: 0.09
# total fragments in control: 1416510
# fragments after filtering in control: 1352363
# maximum duplicate fragments in control = 1
# Redundant rate in control: 0.05
# d = 175
chr	start	end	length	abs_summit	pileup	negLOG10(pvalue)	fold_enrichment	negLOG10(qvalue)	name
Pf3D7_10_v3	302860	303192	333	303043	61	28.9937	5.9187	21.6258	FilterSAMBAM_S08_WT_IP_peak_1
