# Supplementary material for: DNA sequence and chromatin differentiate sequence-specific transcription factor binding in the human malaria parasite Plasmodium falciparum
Source: Nucleic Acids Res. 2024 Jul 5;52(17):10161–79. doi: 10.1093/nar/gkae585 (PMC11417369; doi:10.1093/nar/gkae585)
Supplement: gkae585_Supplemental_Files [file gkae585_supplemental_files.zip › Bonnell2024_Supplemental_File5.xlsx]

## Sheet: Sheet1
Supplemental File 5: All core 6-mer sequences for each Motif Type and the number of times the 6-mer is represented on the gcPBM design
CACACA	Number		GTGCAC	Number		XGTACX	Number		TGCATGCA	Number
ACACAC	6273		GTGCAT	439		TGTACA	3853		ACATGC	488
GCACAC	911		GTGCAC	340		AGTACA	1445		GCATGT	278
ACACAT	604		GTGCAA	259		TGTACT	1307		GCATGC	275
ATACAC	278		ATGCAC	69		TGTACG	569		GTATGC	6
TCACAC	268		TTGCAC	56		CGTACA	480		GCATGG	5
ACACAA	229		GTGCGC	42		AGTACT	413		GCATAC	4
GTACAC	148		GTGCAG	36		GGTACA	344		GCATGA	3
AAACAC	144		GTGCGT	34		TGTACC	120
GAACAC	88		GTGCTA	33		AGTACG	113
TAACAC	56		GTGCTT	33		CGTACT	74
TTACAC	53		CTGCAC	17		AGTACC	72
ATGCAC	45		GTGCGA	10		CGTACG	58
ACACGC	33		GTGCTC	7		GGTACT	48
ACACAG	32		GCGCAC	6		GGTACG	30
CCACAC	30		GTGCTG	4		TGTCCA	11
ACACCC	28		GTGCGG	3		TGTCCG	9
ACACGT	25		GTGCCT	3		TGTCCT	9
ACGCAC	23		TAGCAC	1		ACTACA	8
ACACTC	21		GCGCAT	1		CGGACA	7
CTACAC	17		GTGCCA	1		TGGACA	6
ACACTT	15					TGGTCA	6
CAACAC	13					CGTACC	6
ACACTA	10					AGGACA	4
ACACCA	10					GGTACC	3
ACACGA	7					TATACG	1
ACACCT	5
GGACAC	4
AGACAC	3
GCGCAC	3
GTGCAC	2
ACACTG	2
TTGCAC	2
AAGCAC	2
TCGCAC	2
ACACGG	1
CGACAC	1
