# Supplementary material for: DNA sequence and chromatin differentiate sequence-specific transcription factor binding in the human malaria parasite Plasmodium falciparum
Source: Nucleic Acids Res. 2024 Jul 5;52(17):10161–79. doi: 10.1093/nar/gkae585 (PMC11417369; doi:10.1093/nar/gkae585)
Supplement: gkae585_Supplemental_Files [file gkae585_supplemental_files.zip › Bonnell2024_Supplemental_File6.xlsx]

## Sheet: SupplementalDataX
#Supplemental File 6: Data underlying Figure 6D transcription profile
# Transcript abundance data from Chappell et al. (2020) BMC Genomics
NAME	Gene ID	Cluster	0 hr	8 hr	16 hr	24 hr	32 hr	40 hr	48 hr
PF3D7_0217500	PF3D7_0217500 | calcium-dependent protein kinase 1	1	-0.270038	0.391381	-0.081555	0.188792	0.230249	0.305996	-0.764825
PF3D7_0307200	PF3D7_0307200 | 60S ribosomal protein L7, putative	1	-0.216885	0.244988	0.586596	0.311552	-0.014197	-0.589557	-0.322497
PF3D7_0312500	PF3D7_0312500 | multidrug-resistant modulator MFR3	1	-0.224932	-0.055857	0.328835	0.503351	0.316324	-0.201202	-0.666519
PF3D7_0409800	PF3D7_0409800 | zinc finger protein, putative	1	-0.241949	0.504895	0.4913	-0.114606	-0.644464	0.093751	-0.088928
PF3D7_0503300	PF3D7_0503300 | serine/arginine-rich splicing factor 12	1	-0.374437	0.224658	0.464222	0.430287	0.12169	-0.336964	-0.529456
PF3D7_0510200	PF3D7_0510200 | peptidyl-prolyl cis-trans isomerase	1	-0.626637	-0.077511	0.213728	0.148924	0.549539	0.219881	-0.427924
PF3D7_0511700	PF3D7_0511700 | EKC/KEOPS complex subunit CGI121	1	-0.26794	-0.502273	0.599885	0.047756	0.017113	0.445115	-0.339656
PF3D7_0604200	PF3D7_0604200 | ribosomal protein L41, mitochondrial, putative	1	-0.439454	-0.233236	0.153838	0.518181	0.537475	-0.151473	-0.385331
PF3D7_0611400	PF3D7_0611400 | SWI/SNF-related matrix-associated actin-dependent regulator of chromatin	1	-0.085319	0.353854	0.389022	0.310273	0.109525	-0.42129	-0.656064
PF3D7_0624400	PF3D7_0624400 | conserved protein, unknown function	1	-0.493526	-0.17645	0.400934	0.354421	0.416524	0.013141	-0.515044
PF3D7_0914300	PF3D7_0914300 | met-10+ like protein, putative	1	-0.14964	0.225013	0.447982	0.315012	0.225305	-0.459053	-0.604619
PF3D7_1122800	PF3D7_1122800 | calcium-dependent protein kinase 6	1	-0.083218	0.723543	0.223614	-0.085664	-0.482986	-0.407785	0.112496
PF3D7_1136300	PF3D7_1136300 | tudor staphylococcal nuclease	1	-0.717924	0.022043	0.14241	0.349399	0.478694	0.056185	-0.330808
PF3D7_1204300	PF3D7_1204300 | eukaryotic translation initiation factor 5A	1	-0.391374	0.008647	0.4321	0.516422	0.222479	-0.265365	-0.522909
PF3D7_1218200	PF3D7_1218200 | symplekin domain-containing protein, putative	1	0.019666	0.406857	0.52334	-0.423088	-0.327353	0.256763	-0.456185
PF3D7_1221400	PF3D7_1221400 | inner membrane complex protein 1h, putative	1	-0.316215	0.283255	0.578537	-0.389681	-0.51691	0.159817	0.201198
PF3D7_1229100	PF3D7_1229100 | multidrug resistance-associated protein 2	1	0.064329	0.472701	0.565942	0.01076	-0.369851	-0.510757	-0.233125
PF3D7_1237000	PF3D7_1237000 | SUMO-activating enzyme subunit 2	1	-0.469965	-0.331619	0.143184	0.49494	0.481791	0.086705	-0.405036
PF3D7_1247400	PF3D7_1247400 | peptidyl-prolyl cis-trans isomerase FKBP35	1	-0.519119	-0.398607	0.184949	0.549846	0.296655	0.208299	-0.322022
PF3D7_1325200	PF3D7_1325200 | lactate dehydrogenase, putative	1	-0.412609	0.294747	0.482701	0.373542	-0.409096	-0.437379	0.108094
PF3D7_1350500	PF3D7_1350500 | conserved Plasmodium protein, unknown function	1	-0.072854	0.207516	0.153162	0.032923	0.408929	0.131978	-0.861653
PF3D7_1356200	PF3D7_1356200 | mitochondrial import inner membrane translocase subunit TIM23, putative	1	-0.567591	-0.070433	0.501899	0.577856	-0.103888	-0.070949	-0.266894
PF3D7_1410300	PF3D7_1410300 | WD repeat-containing protein, putative	1	-0.703741	-0.000358	0.139602	0.25878	0.536413	0.112625	-0.343321
PF3D7_1416600	PF3D7_1416600 | conserved Plasmodium protein, unknown function	1	-0.263225	0.378917	0.294923	-0.349899	-0.625816	0.167638	0.397464
PF3D7_1423000	PF3D7_1423000 | nucleolar GTP-binding protein 2, putative	1	-0.513753	0.219606	0.634584	0.277263	-0.153027	-0.036275	-0.428399
PF3D7_1436300	PF3D7_1436300 | translocon component PTEX150	1	0.399022	0.328319	0.265584	-0.236953	-0.740146	-0.17874	0.162915
PF3D7_1437400	PF3D7_1437400 | pantothenate kinase 2	1	-0.437327	-0.440979	0.107798	0.441028	0.544193	0.103545	-0.318258
PF3D7_1451800	PF3D7_1451800 | sortilin	1	-0.442067	-0.302183	0.111072	0.455259	0.520537	0.115058	-0.457676
PF3D7_1451900	PF3D7_1451900 | ribosome biogenesis protein TSR1, putative	1	-0.230595	0.475877	0.499472	0.212072	-0.086102	-0.29496	-0.575765
PF3D7_0220800	PF3D7_0220800 | cytoadherence linked asexual protein 2	2	0.175457	-0.410183	-0.515016	-0.301314	0.323726	0.558127	0.169203
PF3D7_0312400	PF3D7_0312400 | glycogen synthase kinase 3	2	-0.338205	-0.129016	-0.382672	0.417998	0.422557	0.434328	-0.424991
PF3D7_0320900	PF3D7_0320900 | histone H2A.Z	2	0.212488	-0.308876	-0.480872	-0.378122	0.387432	0.5788	-0.010849
PF3D7_0406000	PF3D7_0406000 | conserved protein, unknown function	2	-0.282861	-0.38261	-0.136053	-0.211536	0.251433	0.803357	-0.041731
PF3D7_0410700	PF3D7_0410700 | ribosome biogenesis GTPase A, putative	2	0.003439	-0.428768	-0.471457	-0.25535	0.288246	0.62225	0.241639
PF3D7_0410800	PF3D7_0410800 | conserved Plasmodium protein, unknown function	2	-0.107271	-0.501642	-0.405502	-0.101538	0.378626	0.639701	0.097626
PF3D7_0508800	PF3D7_0508800 | single-stranded DNA-binding protein	2	0.056342	-0.390563	-0.484053	-0.234062	0.352614	0.654862	0.04486
PF3D7_0525600	PF3D7_0525600 | RNA methyltransferase, putative	2	-0.319551	-0.462636	-0.264476	0.451834	0.60841	0.133742	-0.147324
PF3D7_0529400	PF3D7_0529400 | conserved Plasmodium protein, unknown function	2	-0.202425	-0.525656	-0.388828	0.052402	0.466046	0.556622	0.041838
PF3D7_0604100	PF3D7_0604100 | AP2 domain transcription factor	2	0.072037	-0.292499	-0.596564	-0.286603	0.370604	0.547088	0.185937
PF3D7_0607600	PF3D7_0607600 | spindle assembly abnormal protein 6, putative	2	-0.143303	-0.428275	-0.487575	-0.06404	0.450937	0.586034	0.086221
PF3D7_0607700	PF3D7_0607700 | conserved Plasmodium protein, unknown function	2	-0.036982	-0.299658	-0.507972	-0.317694	0.413732	0.596229	0.152345
PF3D7_0609800	PF3D7_0609800 | palmitoyltransferase DHHC2, putative	2	0.001527	-0.34878	-0.568774	-0.21409	0.37775	0.580255	0.172111
PF3D7_0610400	PF3D7_0610400 | histone H3	2	-0.52449	-0.278173	-0.432125	0.234045	0.320155	0.529929	0.150658
PF3D7_0611600	PF3D7_0611600 | basal complex transmembrane protein 1	2	-0.024455	-0.426885	-0.495268	-0.199162	0.455201	0.553328	0.137241
PF3D7_0613400	PF3D7_0613400 | 50S ribosomal protein L18, apicoplast, putative	2	-0.236084	-0.501047	-0.409942	0.299931	0.537964	0.375953	-0.066776
PF3D7_0614100	PF3D7_0614100 | filamin domain-containing protein, putative	2	-0.000922	-0.400074	-0.44818	-0.296206	0.337038	0.63979	0.168556
PF3D7_0617800	PF3D7_0617800 | histone H2A	2	-0.056538	-0.512001	-0.505778	0.037837	0.477908	0.494946	0.063626
PF3D7_0624500	PF3D7_0624500 | anaphase-promoting complex subunit 11, putative	2	-0.331113	-0.461152	-0.243058	0.126087	0.457528	0.607545	-0.155838
PF3D7_0704500	PF3D7_0704500 | serine/threonine protein kinase, putative	2	0.044292	-0.322185	-0.562656	-0.285586	0.419141	0.54124	0.165753
PF3D7_0707200	PF3D7_0707200 | conserved Plasmodium protein, unknown function	2	-0.057751	-0.46538	-0.507021	-0.019673	0.430764	0.579208	0.039853
PF3D7_0714000	PF3D7_0714000 | histone H2B variant	2	0.038223	-0.395692	-0.409943	-0.348282	0.494698	0.550362	0.070635
PF3D7_0717600	PF3D7_0717600 | inner membrane complex protein, putative	2	-0.045901	-0.410289	-0.539483	-0.082034	0.480926	0.545798	0.050982
PF3D7_0803200	PF3D7_0803200 | filament assembling protein, putative	2	0.034468	-0.302978	-0.575786	-0.295302	0.332633	0.564793	0.242173
PF3D7_0803300	PF3D7_0803300 | mitogen-activated protein kinase organizer 1, putative	2	-0.168174	-0.611005	-0.36288	0.180461	0.391281	0.528479	0.041838
PF3D7_0807700	PF3D7_0807700 | serine protease DegP	2	-0.576476	-0.429318	-0.027827	0.012748	0.415713	0.554074	0.051086
PF3D7_0811600	PF3D7_0811600 | conserved protein, unknown function	2	0.231999	-0.35345	-0.253189	-0.329901	0.535288	0.501433	-0.332178
PF3D7_0907100	PF3D7_0907100 | conserved Plasmodium protein, unknown function	2	-0.383588	-0.456307	-0.127796	0.598905	0.475534	0.084094	-0.190842
PF3D7_0908000	PF3D7_0908000 | plasma membrane protein 1, putative	2	0.093145	-0.487333	-0.302625	-0.304699	0.384961	0.648235	-0.031684
PF3D7_0914400	PF3D7_0914400 | protein KIC3	2	-0.210708	-0.394335	-0.299721	-0.358517	0.344169	0.602558	0.316554
PF3D7_0916100	PF3D7_0916100 | thioredoxin 3	2	-0.245055	-0.274034	0.271141	-0.528339	0.135742	0.700154	-0.059609
PF3D7_0918000	PF3D7_0918000 | glideosome-associated protein 50	2	0.031613	-0.368633	-0.562868	-0.204309	0.415902	0.561747	0.126547
PF3D7_0924300	PF3D7_0924300 | thiamine pyrophosphokinase	2	-0.136911	-0.440289	-0.508844	0.155889	0.598607	0.378946	-0.047398
PF3D7_0927600	PF3D7_0927600 | RNA-binding protein, putative	2	-0.054582	-0.507202	-0.545994	0.071007	0.340513	0.545965	0.150293
PF3D7_0927900	PF3D7_0927900 | phosphatidylserine decarboxylase	2	-0.103712	-0.404329	-0.431897	-0.246254	0.355713	0.646764	0.183714
PF3D7_0928000	PF3D7_0928000 | cytochrome c oxidase subunit 6B, putative	2	-0.48606	-0.45327	-0.202536	0.064606	0.375275	0.601866	0.100118
PF3D7_1005700	PF3D7_1005700 | peptidase, putative	2	0.015882	-0.492052	-0.432839	-0.086083	0.360566	0.657522	-0.022996
PF3D7_1012100	PF3D7_1012100 | conserved protein, unknown function	2	-0.149675	-0.633535	-0.356098	0.283344	0.508769	0.331747	0.015448
PF3D7_1015000	PF3D7_1015000 | FAD synthetase, putative	2	-0.016441	-0.467956	-0.454429	-0.017389	0.130049	0.741527	0.084638
PF3D7_1017100	PF3D7_1017100 | rhoptry neck protein 12	2	0.17504	-0.391272	-0.644458	-0.089192	0.293048	0.542185	0.114648
PF3D7_1022800	PF3D7_1022800 | 4-hydroxy-3-methylbut-2-en-1-yl diphosphate synthase (ferredoxin), putative	2	-0.266601	-0.460912	-0.370319	0.361106	0.579485	0.303104	-0.145862
PF3D7_1023900	PF3D7_1023900 | chromodomain-helicase-DNA-binding protein 1 homolog, putative	2	0.013202	-0.416159	-0.52235	0.062136	0.333199	0.651295	-0.121323
PF3D7_1029800	PF3D7_1029800 | heptatricopeptide repeat and RAP domain-containing protein, putative	2	-0.29732	-0.476208	-0.300223	0.257316	0.628946	0.333882	-0.146393
PF3D7_1105000	PF3D7_1105000 | histone H4	2	-0.061842	-0.449004	-0.512322	-0.0329	0.464228	0.560844	0.030996
PF3D7_1105100	PF3D7_1105100 | histone H2B	2	-0.173888	-0.489532	-0.47594	0.056996	0.459483	0.52966	0.093221
PF3D7_1112900	PF3D7_1112900 | conserved protein, unknown function	2	-0.245488	-0.234849	-0.334095	-0.293269	0.136899	0.799237	0.171566
PF3D7_1120200	PF3D7_1120200 | conserved Plasmodium protein, unknown function	2	-0.404264	-0.30931	-0.307511	-0.067087	0.345098	0.722722	0.020351
PF3D7_1121300	PF3D7_1121300 | tyrosine kinase-like protein	2	-0.069301	-0.384037	-0.596466	-0.004166	0.508095	0.478819	0.067055
PF3D7_1122700	PF3D7_1122700 | conserved Plasmodium protein, unknown function	2	-0.157481	-0.346705	-0.250621	-0.356393	0.585331	0.566485	-0.040615
PF3D7_1128900	PF3D7_1128900 | conserved protein, unknown function	2	0.209757	-0.232137	-0.607115	-0.318307	0.399659	0.521305	0.026838
PF3D7_1223200	PF3D7_1223200 | nucleus export protein BRR6, putative	2	-0.207162	-0.47734	0.148869	-0.00318	0.726626	0.190202	-0.378015
PF3D7_1228700	PF3D7_1228700 | conserved Plasmodium protein, unknown function	2	-0.160541	-0.316797	-0.555939	-0.018532	0.543895	0.518196	-0.010282
PF3D7_1230300	PF3D7_1230300 | subpellicular microtubule protein 2, putative	2	-0.310934	-0.488061	-0.110671	-0.193094	0.512539	0.594031	-0.00381
PF3D7_1239000	PF3D7_1239000 | HD superfamily phosphohydrolase protein, putative	2	-0.378442	-0.484043	-0.10289	-0.062238	0.33345	0.704785	-0.010621
PF3D7_1239100	PF3D7_1239100 | ribosomal protein L23, mitochondrial, putative	2	-0.300527	-0.487053	-0.276028	0.463604	0.585201	0.146636	-0.131833
PF3D7_1243500	PF3D7_1243500 | vacuolar-sorting protein SNF7, putative	2	0.155932	-0.65886	-0.321453	-0.145223	0.29559	0.563553	0.11046
PF3D7_1247500	PF3D7_1247500 | serine/threonine protein kinase, putative	2	0.070964	-0.351134	-0.504897	-0.277596	0.297183	0.664157	0.101323
PF3D7_1321500	PF3D7_1321500 | 3',5'-cyclic nucleotide phosphodiesterase beta	2	-0.041129	-0.363638	-0.527586	-0.21602	0.358169	0.619343	0.170862
PF3D7_1325400	PF3D7_1325400 | CRWN-like protein, putative	2	-0.098592	-0.32008	-0.520817	-0.246859	0.400091	0.601055	0.185201
PF3D7_1327400	PF3D7_1327400 | conserved Plasmodium protein, unknown function	2	-0.098475	-0.559589	-0.421851	0.023976	0.505887	0.488836	0.061217
PF3D7_1343100	PF3D7_1343100 | conserved Plasmodium protein, unknown function	2	-0.029012	-0.350138	-0.559121	-0.214434	0.381754	0.579182	0.191769
PF3D7_1343200	PF3D7_1343200 | tRNA guanosine-2'-O-methyltransferase, putative	2	-0.518207	-0.338187	-0.05267	-0.00507	0.399095	0.659005	-0.143965
PF3D7_1354200	PF3D7_1354200 | phosphoinositide phosphatase SAC1	2	-0.103602	-0.401554	-0.302114	-0.247036	0.352108	0.74174	-0.039542
PF3D7_1356300	PF3D7_1356300 | ubiquitin-conjugating enzyme E2, putative	2	0.088843	-0.343946	-0.479338	-0.262125	0.346942	0.674068	-0.024444
PF3D7_1416200	PF3D7_1416200 | metacaspase-3	2	-0.098088	-0.314277	-0.533088	-0.192197	0.442062	0.605811	0.089777
PF3D7_1416300	PF3D7_1416300 | N-acyl-phosphatidylethanolamine-hydrolyzing phospholipase D, putative	2	-0.02706	-0.231643	-0.423791	-0.054756	0.72647	0.348315	-0.337535
PF3D7_1422100	PF3D7_1422100 | ribosomal protein L21, mitochondrial, putative	2	-0.292112	-0.476357	-0.39103	0.113791	0.586976	0.419292	0.03944
PF3D7_1422200	PF3D7_1422200 | conserved Plasmodium protein, unknown function	2	0.01171	-0.3628	-0.373674	0.182616	0.558474	0.429576	-0.445903
PF3D7_1431900	PF3D7_1431900 | inner membrane complex suture component, putative	2	-0.164436	-0.414242	-0.101552	-0.362509	0.349025	0.732344	-0.038631
PF3D7_1433400	PF3D7_1433400 | PHD finger protein PHD2, putative	2	-0.546988	-0.405188	0.055126	0.271497	0.453541	0.431971	-0.25996
PF3D7_1435100	PF3D7_1435100 | ribonuclease H2 subunit B, putative	2	-0.277406	-0.408271	-0.354342	0.39231	0.586507	0.286561	-0.22536
PF3D7_1438400	PF3D7_1438400 | metacaspase-2	2	-0.288128	-0.502585	0.033247	-0.124246	0.01467	0.802134	0.064908
PF3D7_1451700	PF3D7_1451700 | calcineurin subunit B	2	0.137071	-0.365774	-0.520448	-0.295705	0.465868	0.51804	0.060947
PF3D7_1468200	PF3D7_1468200 | telomere length and silencing protein 1, putative	2	-0.188542	-0.485969	-0.139979	-0.063126	0.269095	0.777095	-0.168574
PF3D7_0105400	PF3D7_0105400 | conserved Plasmodium protein, unknown function	3	0.147186	-0.276698	-0.430019	-0.504114	0.178727	0.582536	0.302382
PF3D7_0206800	PF3D7_0206800 | merozoite surface protein 2	3	0.505963	0.130565	-0.282509	-0.472926	-0.472926	0.40703	0.184803
PF3D7_0210600	PF3D7_0210600 | protein CERLI1	3	0.407259	-0.082442	-0.362495	-0.602128	-0.148946	0.386242	0.402509
PF3D7_0210700	PF3D7_0210700 | syntaxin, Qa-SNARE family	3	0.498781	-0.304995	-0.107305	-0.489312	-0.350139	0.352243	0.400727
PF3D7_0214700	PF3D7_0214700 | conserved Plasmodium protein, unknown function	3	0.450704	0.082245	-0.411625	-0.55306	-0.266474	0.345017	0.353194
PF3D7_0214800	PF3D7_0214800 | conserved Plasmodium membrane protein, unknown function	3	0.660412	0.126122	-0.064929	-0.324908	-0.618614	-0.013262	0.235179
PF3D7_0214900	PF3D7_0214900 | rhoptry neck protein 6	3	0.182587	-0.271314	-0.461919	-0.48831	0.157712	0.559083	0.322161
PF3D7_0302500	PF3D7_0302500 | cytoadherence linked asexual protein 3.1	3	0.263806	-0.217844	-0.575088	-0.429381	0.242141	0.520407	0.195959
PF3D7_0304100	PF3D7_0304100 | inner membrane complex protein 1e, putative	3	0.301237	-0.147359	-0.387456	-0.582055	-0.041068	0.550777	0.305924
PF3D7_0305200	PF3D7_0305200 | GRIP domain-containing protein, putative	3	-0.329827	-0.023429	0.199709	-0.281493	-0.288968	0.823494	-0.099486
PF3D7_0308700	PF3D7_0308700 | conserved protein, unknown function	3	0.328393	-0.130597	-0.26139	-0.630737	-0.146808	0.550258	0.290881
PF3D7_0404000	PF3D7_0404000 | conserved Plasmodium protein, unknown function	3	0.315546	-0.188564	-0.413693	-0.569231	0.004105	0.484565	0.367272
PF3D7_0404700	PF3D7_0404700 | dipeptidyl aminopeptidase 3	3	0.241795	-0.161159	-0.51801	-0.529942	0.157636	0.487755	0.321926
PF3D7_0405900	PF3D7_0405900 | apical sushi protein	3	0.203552	-0.179975	-0.495836	-0.528334	0.149281	0.516581	0.334731
PF3D7_0407700	PF3D7_0407700 | conserved Plasmodium protein, unknown function	3	0.131263	-0.306914	-0.496898	-0.409221	0.190742	0.588444	0.302583
PF3D7_0407800	PF3D7_0407800 | protein CINCH	3	0.148833	-0.238141	-0.53748	-0.430322	0.225753	0.574634	0.256723
PF3D7_0414800	PF3D7_0414800 | conserved Plasmodium protein, unknown function	3	0.457205	0.078445	-0.325811	-0.675672	-0.157746	0.274271	0.349308
PF3D7_0414900	PF3D7_0414900 | armadillo-domain containing rhoptry protein	3	0.443403	-0.049934	-0.294796	-0.627496	-0.212534	0.359079	0.382277
PF3D7_0419700	PF3D7_0419700 | apical merozoite protein	3	0.179318	-0.18726	-0.434784	-0.571361	0.159548	0.542842	0.311696
PF3D7_0423300	PF3D7_0423300 | conserved Plasmodium protein, unknown function	3	0.227517	-0.187047	-0.457448	-0.560957	0.13612	0.511634	0.330181
PF3D7_0423400	PF3D7_0423400 | apical asparagine-rich protein AARP	3	0.178431	-0.371209	-0.614533	-0.190415	0.145852	0.553099	0.298774
PF3D7_0423500	PF3D7_0423500 | glideosome associated protein with multiple membrane spans 2	3	0.122301	-0.290344	-0.488746	-0.445835	0.24624	0.561925	0.294459
PF3D7_0501500	PF3D7_0501500 | rhoptry-associated protein 3	3	0.215324	-0.21603	-0.485777	-0.51761	0.295895	0.534019	0.174179
PF3D7_0501600	PF3D7_0501600 | rhoptry-associated protein 2	3	0.22287	-0.154974	-0.475818	-0.569437	0.178807	0.510713	0.287839
PF3D7_0503400	PF3D7_0503400 | actin-depolymerizing factor 1	3	0.429228	-0.167649	-0.498298	-0.417045	-0.164036	0.363491	0.454308
PF3D7_0503600	PF3D7_0503600 | myosin B	3	0.545115	-0.088522	-0.370301	-0.573667	-0.152845	0.304392	0.335828
PF3D7_0506900	PF3D7_0506900 | rhomboid protease ROM4	3	0.088183	-0.31546	-0.542179	-0.341542	0.307034	0.581776	0.222187
PF3D7_0508900	PF3D7_0508900 | protein AAP6	3	0.052432	-0.26808	-0.569083	-0.346971	0.308128	0.565182	0.258391
PF3D7_0511600	PF3D7_0511600 | apical rhoptry neck protein	3	0.135394	-0.122234	-0.346234	-0.618147	0.061993	0.625635	0.263594
PF3D7_0515400	PF3D7_0515400 | conserved protein, unknown function	3	0.364161	-0.107583	-0.322612	-0.658467	-0.060197	0.450037	0.334662
PF3D7_0515700	PF3D7_0515700 | glideosome-associated protein 40, putative	3	0.104141	-0.278437	-0.526214	-0.401157	0.288703	0.579679	0.233286
PF3D7_0525800	PF3D7_0525800 | inner membrane complex protein 1g, putative	3	0.460278	-0.048298	-0.344983	-0.646001	-0.10947	0.328449	0.360025
PF3D7_0528300	PF3D7_0528300 | conserved protein, unknown function	3	0.300729	-0.198565	-0.371949	-0.628685	0.109918	0.476596	0.311957
PF3D7_0528400	PF3D7_0528400 | palmitoyltransferase DHHC7	3	0.277956	-0.107287	-0.437055	-0.598231	0.035724	0.508053	0.32084
PF3D7_0609900	PF3D7_0609900 | conserved Plasmodium protein, unknown function	3	0.391923	0.525942	-0.247261	-0.656225	-0.008203	0.194302	-0.200478
PF3D7_0613300	PF3D7_0613300 | rhoptry protein ROP14	3	0.24868	-0.139834	-0.494921	-0.557033	0.15192	0.512433	0.278755
PF3D7_0613900	PF3D7_0613900 | myosin E, putative	3	0.402011	-0.037105	-0.367062	-0.634785	-0.118228	0.387768	0.367399
PF3D7_0614600	PF3D7_0614600 | conserved Plasmodium protein, unknown function	3	0.180974	-0.096109	-0.135419	-0.66112	-0.220818	0.563874	0.368619
PF3D7_0614700	PF3D7_0614700 | F-box protein FBXO6, putative	3	0.082852	-0.094173	-0.385189	-0.533619	-0.038156	0.685269	0.283016
PF3D7_0618000	PF3D7_0618000 | conserved Plasmodium membrane protein, unknown function	3	0.2695	-0.114848	-0.43442	-0.618737	0.111335	0.494604	0.292566
PF3D7_0621100	PF3D7_0621100 | conserved Plasmodium protein, unknown function	3	0.135518	-0.244826	-0.484077	-0.453995	0.257599	0.621847	0.167933
PF3D7_0621400	PF3D7_0621400 | Pf77 protein	3	0.031679	0.2054	0.116668	-0.559031	-0.557058	0.259139	0.503203
PF3D7_0628100	PF3D7_0628100 | HECT domain-containing protein 1, putative	3	0.204309	-0.170295	-0.468514	-0.550537	0.128927	0.536632	0.319477
PF3D7_0707300	PF3D7_0707300 | rhoptry-associated membrane antigen	3	0.162136	-0.212937	-0.519303	-0.48017	0.198119	0.539646	0.31251
PF3D7_0717500	PF3D7_0717500 | calcium-dependent protein kinase 4	3	0.190681	-0.160287	-0.429592	-0.517603	-0.024617	0.615186	0.326231
PF3D7_0722200	PF3D7_0722200 | rhoptry-associated leucine zipper-like protein 1	3	0.210328	-0.175944	-0.515848	-0.510188	0.140715	0.516482	0.334456
PF3D7_0725400	PF3D7_0725400 | conserved Plasmodium protein, unknown function	3	0.437728	-0.067281	-0.387726	-0.559779	-0.197006	0.357168	0.416897
PF3D7_0802800	PF3D7_0802800 | serine/threonine protein phosphatase 2B catalytic subunit A	3	0.177505	-0.258596	-0.505668	-0.45152	0.196991	0.577744	0.263545
PF3D7_0805500	PF3D7_0805500 | conserved Plasmodium protein, unknown function	3	0.375445	0.186841	-0.438505	-0.685113	0.142333	0.374462	0.044537
PF3D7_0805600	PF3D7_0805600 | phosphatidic acid phosphatase 2	3	0.616244	-0.421249	-0.26312	-0.329426	-0.243741	0.321537	0.319755
PF3D7_0811700	PF3D7_0811700 | conserved Plasmodium protein, unknown function	3	0.044171	-0.156428	-0.181343	-0.653557	0.096508	0.692196	0.158452
PF3D7_0813100	PF3D7_0813100 | conserved Plasmodium protein, unknown function	3	0.100363	-0.223685	-0.490372	-0.471994	0.237886	0.598077	0.249726
PF3D7_0817600	PF3D7_0817600 | conserved protein, unknown function	3	0.309	-0.159584	-0.533389	-0.509993	0.142276	0.501729	0.249961
PF3D7_0817700	PF3D7_0817700 | rhoptry neck protein 5	3	0.182437	-0.219108	-0.528801	-0.470955	0.244881	0.544163	0.247384
PF3D7_0817800	PF3D7_0817800 | respiratory chain complex 3 associated protein 3	3	0.119392	-0.229573	-0.518721	-0.414703	0.112556	0.617011	0.314037
PF3D7_0822900	PF3D7_0822900 | PhIL1-interacting candidate PIC2	3	0.367315	-0.030476	-0.33619	-0.659665	-0.118105	0.394071	0.383051
PF3D7_0831600	PF3D7_0831600 | cytoadherence linked asexual protein 8	3	0.362989	-0.293652	-0.525245	-0.415597	0.330776	0.467593	0.073136
PF3D7_0903600	PF3D7_0903600 | conserved protein, unknown function	3	0.394166	-0.134445	-0.403522	-0.505084	-0.20459	0.391019	0.462456
PF3D7_0905400	PF3D7_0905400 | high molecular weight rhoptry protein 3	3	0.158752	-0.246482	-0.573823	-0.398712	0.260708	0.537955	0.261603
PF3D7_0905500	PF3D7_0905500 | conserved protein, unknown function	3	0.356073	-0.105662	-0.505936	-0.556881	0.110443	0.487706	0.214257
PF3D7_0907200	PF3D7_0907200 | GTPase-activating protein, putative	3	0.132802	0.657301	-0.020444	-0.630929	-0.313002	0.226194	-0.051922
PF3D7_0908500	PF3D7_0908500 | conserved Plasmodium protein, unknown function	3	0.241429	-0.175494	-0.41356	-0.550965	-0.001852	0.574556	0.325886
PF3D7_0914100	PF3D7_0914100 | conserved Plasmodium protein, unknown function	3	0.22037	-0.227073	-0.472142	-0.457241	-0.030235	0.489669	0.476652
PF3D7_0916000	PF3D7_0916000 | major facilitator superfamily domain-containing protein, putative	3	0.169919	-0.17641	-0.41329	-0.568853	0.096309	0.584379	0.307946
PF3D7_0917300	PF3D7_0917300 | conserved protein, unknown function	3	0.163495	-0.34081	-0.477901	-0.424779	0.230068	0.555678	0.294249
PF3D7_0918100	PF3D7_0918100 | cytochrome b5-like heme/steroid binding protein, putative	3	-0.042009	0.330984	-0.172778	-0.621961	-0.094716	0.676231	-0.07575
PF3D7_0920700	PF3D7_0920700 | CRAL/TRIO domain-containing protein, putative	3	0.300348	-0.234234	-0.514889	-0.42844	-0.016204	0.505413	0.388006
PF3D7_0924400	PF3D7_0924400 | conserved Plasmodium protein, unknown function	3	0.143841	-0.415129	-0.496928	-0.299411	0.126773	0.546978	0.393875
PF3D7_0927500	PF3D7_0927500 | dynein light chain, putative	3	0.139025	-0.165842	-0.296032	-0.491349	-0.218771	0.662663	0.370307
PF3D7_0930200	PF3D7_0930200 | leucine-rich repeat protein	3	0.429426	-0.080859	-0.400409	-0.607543	-0.078109	0.396764	0.340729
PF3D7_0930300	PF3D7_0930300 | merozoite surface protein 1	3	0.291771	-0.228313	-0.580545	-0.431016	0.182322	0.464999	0.300783
PF3D7_0931500	PF3D7_0931500 | conserved Plasmodium protein, unknown function	3	0.329898	-0.076781	-0.411652	-0.651244	0.094589	0.473785	0.241404
PF3D7_0932100	PF3D7_0932100 | protein MAM3, putative	3	0.131787	-0.221362	-0.547705	-0.43615	0.238376	0.555266	0.279787
PF3D7_0932200	PF3D7_0932200 | profilin	3	0.229202	-0.343448	-0.609209	-0.290759	0.255354	0.481149	0.277711
PF3D7_0934800	PF3D7_0934800 | cAMP-dependent protein kinase catalytic subunit	3	0.181625	-0.253043	-0.44957	-0.517496	0.242965	0.567478	0.228041
PF3D7_1001700	PF3D7_1001700 | Plasmodium exported protein (PHISTc), unknown function	3	0.351337	0.659832	-0.084396	-0.634275	-0.078336	-0.143734	-0.070428
PF3D7_1003000	PF3D7_1003000 | guanylate cyclase organizer UGO, putative	3	0.127517	-0.297633	-0.458234	-0.468974	0.249491	0.571536	0.276297
PF3D7_1003400	PF3D7_1003400 | conserved Plasmodium protein, unknown function	3	0.196376	-0.163888	-0.42305	-0.563201	0.061292	0.58115	0.311319
PF3D7_1003500	PF3D7_1003500 | 40S ribosomal protein S20e, putative	3	0.673444	-0.135623	-0.121535	-0.518977	-0.313049	0.035311	0.380428
PF3D7_1003600	PF3D7_1003600 | inner membrane complex protein 1c, putative	3	0.471363	-0.026618	-0.324689	-0.634993	-0.171783	0.303567	0.383154
PF3D7_1005800	PF3D7_1005800 | conserved Plasmodium membrane protein, unknown function	3	0.208687	-0.256583	-0.463667	-0.505579	0.194372	0.559306	0.263464
PF3D7_1007200	PF3D7_1007200 | rho GTPase-activating protein, putative	3	0.226941	-0.161984	-0.523345	-0.469967	0.070789	0.594281	0.263285
PF3D7_1007300	PF3D7_1007300 | RING zinc finger protein, putative	3	0.259192	-0.087836	-0.418085	-0.620214	0.035914	0.513109	0.31792
PF3D7_1009700	PF3D7_1009700 | tubulin--tyrosine ligase, putative	3	0.16123	-0.217053	-0.459793	-0.51958	0.170784	0.578405	0.286008
PF3D7_1012200	PF3D7_1012200 | rhoptry associated adhesin	3	0.231161	-0.148936	-0.492371	-0.536769	0.091112	0.526219	0.329583
PF3D7_1013800	PF3D7_1013800 | conserved Plasmodium protein, unknown function	3	0.192608	-0.224483	-0.465728	-0.510596	0.110495	0.548233	0.349471
PF3D7_1014900	PF3D7_1014900 | protein KIC8	3	0.128501	-0.219111	-0.48981	-0.492408	0.218754	0.56938	0.284695
PF3D7_1018200	PF3D7_1018200 | serine/threonine protein phosphatase 8, putative	3	0.111637	-0.244499	-0.542204	-0.410223	0.29473	0.577122	0.213437
PF3D7_1019100	PF3D7_1019100 | conserved Plasmodium protein, unknown function	3	0.013126	-0.273594	-0.432348	-0.461881	0.25765	0.615831	0.281216
PF3D7_1019900	PF3D7_1019900 | autophagy-related protein 8	3	0.49271	-0.08393	-0.470118	-0.514555	-0.072375	0.480741	0.167528
PF3D7_1022700	PF3D7_1022700 | phospholipid scramblase	3	0.290025	-0.065121	-0.294981	-0.704993	-0.029228	0.442857	0.36144
PF3D7_1025400	PF3D7_1025400 | conserved Plasmodium membrane protein, unknown function	3	0.227148	-0.227868	-0.571788	-0.411617	0.208732	0.554914	0.220479
PF3D7_1030200	PF3D7_1030200 | claudin-like apicomplexan microneme protein, putative	3	0.284695	-0.200321	-0.432377	-0.534081	-0.011065	0.508411	0.384739
PF3D7_1035200	PF3D7_1035200 | S-antigen	3	0.197385	-0.240285	-0.572811	-0.420773	0.254576	0.508515	0.273393
PF3D7_1035400	PF3D7_1035400 | merozoite surface protein 3	3	0.337129	-0.128122	-0.428806	-0.588682	-0.014995	0.401077	0.422398
PF3D7_1035500	PF3D7_1035500 | merozoite surface protein 6	3	0.3595	-0.022772	-0.317258	-0.640873	-0.181598	0.359746	0.443256
PF3D7_1035700	PF3D7_1035700 | duffy binding-like merozoite surface protein	3	0.37208	-0.098595	-0.471821	-0.60102	0.078752	0.393151	0.327453
PF3D7_1035900	PF3D7_1035900 | merozoites-associated armadillo repeats protein	3	0.381143	-0.104533	-0.474194	-0.579345	0.038212	0.436406	0.302311
PF3D7_1036500	PF3D7_1036500 | conserved Plasmodium protein, unknown function	3	0.399849	-0.040344	-0.367384	-0.584205	-0.205351	0.366257	0.431177
PF3D7_1037400	PF3D7_1037400 | conserved Plasmodium protein, unknown function	3	0.382803	-0.340101	-0.351375	-0.423381	0.00773	0.656012	0.068312
PF3D7_1037500	PF3D7_1037500 | dynamin-like protein	3	0.445894	-0.351227	-0.467535	-0.354394	0.067899	0.565948	0.093415
PF3D7_1108100	PF3D7_1108100 | conserved Plasmodium protein, unknown function	3	0.240932	-0.15829	-0.40509	-0.558716	-0.034879	0.557646	0.358397
PF3D7_1113000	PF3D7_1113000 | conserved Plasmodium protein, unknown function	3	0.083643	-0.243203	-0.463666	-0.487761	0.258537	0.585572	0.266877
PF3D7_1116000	PF3D7_1116000 | rhoptry neck protein 4	3	0.232618	-0.250716	-0.537485	-0.447393	0.23133	0.532022	0.239623
PF3D7_1117400	PF3D7_1117400 | conserved Plasmodium protein, unknown function	3	0.067781	-0.354996	-0.441315	-0.367334	0.235078	0.66909	0.191696
PF3D7_1126700	PF3D7_1126700 | conserved Plasmodium protein, unknown function	3	0.289056	-0.159231	-0.369912	-0.570328	-0.095526	0.521862	0.38408
PF3D7_1129300	PF3D7_1129300 | conserved Plasmodium protein, unknown function	3	0.170755	-0.217669	-0.50481	-0.499441	0.227279	0.530559	0.293327
PF3D7_1136200	PF3D7_1136200 | conserved Plasmodium protein, unknown function	3	0.265384	-0.259885	-0.572685	-0.406576	0.276034	0.50563	0.192099
PF3D7_1137200	PF3D7_1137200 | apical exonemal protein	3	0.049418	-0.241371	-0.324217	-0.558913	0.113071	0.633124	0.328887
PF3D7_1140400	PF3D7_1140400 | conserved Plasmodium protein, unknown function	3	0.014498	-0.243559	-0.39446	-0.52756	0.177673	0.511419	0.461988
PF3D7_1145200	PF3D7_1145200 | serine/threonine protein kinase, putative	3	0.158468	-0.180981	-0.505545	-0.502141	0.153544	0.553596	0.32306
PF3D7_1206300	PF3D7_1206300 | conserved Plasmodium protein, unknown function	3	0.159604	-0.255005	-0.457717	-0.475009	0.088078	0.58128	0.35877
PF3D7_1206400	PF3D7_1206400 | thiosulfate sulfurtransferase, putative	3	0.342232	-0.024459	-0.326466	-0.673779	-0.083809	0.485865	0.280416
PF3D7_1218300	PF3D7_1218300 | AP-2 complex subunit mu	3	0.59543	0.290381	-0.09641	-0.440808	-0.420157	0.334481	-0.262917
PF3D7_1221300	PF3D7_1221300 | conserved Plasmodium protein, unknown function	3	0.093756	-0.30321	-0.539847	-0.34912	0.291079	0.597742	0.2096
PF3D7_1222700	PF3D7_1222700 | glideosome-associated protein 45	3	0.400553	-0.149313	-0.464672	-0.545256	-0.010492	0.448267	0.320914
PF3D7_1223100	PF3D7_1223100 | cAMP-dependent protein kinase regulatory subunit	3	0.294221	-0.22426	-0.598285	-0.407504	0.185387	0.482896	0.267545
PF3D7_1228600	PF3D7_1228600 | merozoite surface protein 9	3	0.108804	-0.302447	-0.601358	-0.302015	0.32527	0.527731	0.244015
PF3D7_1229800	PF3D7_1229800 | myosin J, putative	3	0.285716	-0.124582	-0.390991	-0.613865	-0.015138	0.474667	0.384193
PF3D7_1236900	PF3D7_1236900 | conserved Plasmodium protein, unknown function	3	0.140742	-0.26177	-0.340576	-0.525233	0.182715	0.687645	0.116476
PF3D7_1243600	PF3D7_1243600 | translation initiation factor SUI1, putative	3	0.405705	-0.074038	-0.061926	-0.701675	-0.236773	0.498811	0.169896
PF3D7_1243700	PF3D7_1243700 | ubiquitin-conjugating enzyme E2, putative	3	0.399589	0.010466	-0.410683	-0.521532	-0.27781	0.365289	0.434682
PF3D7_1246200	PF3D7_1246200 | actin I	3	0.234755	-0.394244	-0.511761	-0.337025	0.144947	0.532408	0.33092
PF3D7_1246400	PF3D7_1246400 | myosin A-tail interacting protein	3	0.405035	-0.051659	-0.402478	-0.584277	-0.150333	0.402	0.381713
PF3D7_1251200	PF3D7_1251200 | coronin	3	0.385891	-0.030906	-0.343264	-0.656303	-0.114844	0.376867	0.382559
PF3D7_1252100	PF3D7_1252100 | rhoptry neck protein 3	3	0.195984	-0.220146	-0.562981	-0.443084	0.264785	0.518354	0.247089
PF3D7_1307900	PF3D7_1307900 | tripartite motif protein, putative	3	0.141971	-0.235066	-0.514119	-0.463642	0.268642	0.561363	0.240851
PF3D7_1308000	PF3D7_1308000 | conserved Plasmodium membrane protein, unknown function	3	0.186705	-0.183078	-0.517917	-0.502116	0.177986	0.537768	0.300652
PF3D7_1310200	PF3D7_1310200 | conserved Plasmodium protein, unknown function	3	0.199408	-0.29525	-0.551872	-0.37085	0.176368	0.571462	0.270735
PF3D7_1310700	PF3D7_1310700 | PhIL1-interacting candidate PIC5	3	0.409662	-0.065326	-0.321517	-0.641972	-0.144212	0.370552	0.392813
PF3D7_1313500	PF3D7_1313500 | conserved Plasmodium membrane protein, unknown function	3	0.240429	-0.127545	-0.354315	-0.627974	0.029084	0.58159	0.258731
PF3D7_1313600	PF3D7_1313600 | Clu domain-containing protein, putative	3	0.13769	-0.217637	-0.477692	-0.498532	0.227664	0.590194	0.238312
PF3D7_1318000	PF3D7_1318000 | conserved protein, unknown function	3	0.213677	0.15286	0.261147	-0.74614	-0.224377	0.485217	-0.142385
PF3D7_1321100	PF3D7_1321100 | protein kinase domain-containing protein, putative	3	0.203296	-0.179919	-0.497202	-0.524746	0.185369	0.545745	0.267457
PF3D7_1323700	PF3D7_1323700 | glideosome associated protein with multiple membrane spans 1	3	0.277249	-0.212267	-0.529596	-0.469258	0.251413	0.542868	0.139591
PF3D7_1327500	PF3D7_1327500 | conserved protein, unknown function	3	0.163173	-0.285097	-0.530943	-0.396578	0.306786	0.575083	0.167576
PF3D7_1328300	PF3D7_1328300 | conserved protein, unknown function	3	0.215993	-0.349472	-0.547162	-0.345464	0.217382	0.542588	0.266135
PF3D7_1328800	PF3D7_1328800 | transcriptional regulatory protein sir2a	3	0.086983	0.07086	-0.005388	-0.678506	-0.318203	0.608376	0.235878
PF3D7_1332200	PF3D7_1332200 | conserved protein, unknown function	3	0.356045	-0.101342	-0.438308	-0.602954	0.020308	0.464707	0.301545
PF3D7_1335100	PF3D7_1335100 | merozoite surface protein 7	3	0.301595	-0.130018	-0.496032	-0.573652	0.121329	0.405678	0.3711
PF3D7_1337700	PF3D7_1337700 | phosphoinositide-binding protein PH2	3	0.113395	-0.259823	-0.4624	-0.468115	0.167243	0.60475	0.30495
PF3D7_1344300	PF3D7_1344300 | zinc finger protein, putative	3	0.368721	-0.127957	-0.387712	-0.589754	-0.080117	0.477427	0.339391
PF3D7_1345600	PF3D7_1345600 | inner membrane complex protein	3	0.137024	0.035857	-0.213193	-0.626541	-0.240659	0.643794	0.263717
PF3D7_1356800	PF3D7_1356800 | serine/threonine protein kinase ARK3, putative	3	0.227046	-0.147866	-0.404044	-0.580315	0.000729	0.545911	0.358539
PF3D7_1361800	PF3D7_1361800 | glideosome-associated connector	3	0.331923	-0.236654	-0.557512	-0.453736	0.242236	0.462337	0.211405
PF3D7_1401600	PF3D7_1401600 | Plasmodium exported protein (PHISTb), unknown function	3	0.175372	0.028254	-0.190958	-0.714228	-0.13157	0.586119	0.247011
PF3D7_1405700	PF3D7_1405700 | RING zinc finger protein, putative	3	0.527102	-0.219113	-0.317096	-0.382856	-0.325731	0.536865	0.18083
PF3D7_1406800	PF3D7_1406800 | glideosome associated protein with multiple membrane spans 3	3	0.151606	-0.2723	-0.543877	-0.369553	0.295164	0.604368	0.134593
PF3D7_1406900	PF3D7_1406900 | radical SAM protein, putative	3	0.237173	-0.108306	-0.556002	-0.212973	0.103358	0.728152	-0.191403
PF3D7_1409400	PF3D7_1409400 | conserved protein, unknown function	3	0.297152	-0.251792	-0.40986	-0.542212	0.118104	0.569551	0.219058
PF3D7_1409500	PF3D7_1409500 | conserved Plasmodium protein, unknown function	3	0.176166	-0.39761	-0.323543	-0.232074	-0.256095	0.679433	0.353724
PF3D7_1410400	PF3D7_1410400 | rhoptry-associated protein 1	3	0.25346	-0.209823	-0.541954	-0.47891	0.222151	0.508385	0.246692
PF3D7_1412000	PF3D7_1412000 | p1/s1 nuclease, putative	3	0.207477	-0.017596	-0.54749	-0.378873	0.26811	0.641485	-0.173112
PF3D7_1414200	PF3D7_1414200 | conserved Plasmodium protein, unknown function	3	0.457042	0.138913	-0.050763	-0.575266	-0.530345	0.278257	0.282162
PF3D7_1423100	PF3D7_1423100 | ankyrin-repeat protein, putative	3	0.233979	-0.086015	-0.321982	-0.660239	-0.031315	0.539277	0.326295
PF3D7_1423300	PF3D7_1423300 | serine/threonine protein phosphatase 7	3	0.356244	-0.130235	-0.4055	-0.629039	0.076166	0.47113	0.261235
PF3D7_1430200	PF3D7_1430200 | plasmepsin IX	3	0.115602	-0.235501	-0.397153	-0.510529	0.05197	0.618562	0.35705
PF3D7_1431400	PF3D7_1431400 | surface-related antigen SRA	3	0.140979	-0.203571	-0.4945	-0.502839	0.174419	0.539754	0.345759
PF3D7_1432200	PF3D7_1432200 | conserved Plasmodium protein, unknown function	3	0.070844	-0.345943	-0.435989	-0.416817	0.256479	0.617384	0.254042
PF3D7_1435200	PF3D7_1435200 | conserved protein, unknown function	3	0.060468	-0.080178	-0.234673	-0.674822	-0.032449	0.570318	0.391336
PF3D7_1435600	PF3D7_1435600 | conserved Plasmodium protein, unknown function	3	0.202459	-0.153659	-0.395293	-0.579284	0.010442	0.568445	0.346891
PF3D7_1436200	PF3D7_1436200 | basal complex protein BCP1	3	0.139302	-0.211763	-0.462469	-0.51391	0.159438	0.580405	0.308998
PF3D7_1437300	PF3D7_1437300 | conserved Plasmodium protein, unknown function	3	0.175111	-0.222702	-0.487998	-0.500387	0.195947	0.561421	0.278608
PF3D7_1439500	PF3D7_1439500 | oocyst rupture protein 2, putative	3	0.599988	0.091328	-0.413792	-0.57629	-0.13854	0.300895	0.136411
PF3D7_1441300	PF3D7_1441300 | serine/threonine protein kinase, putative	3	0.097193	-0.204064	-0.536281	-0.418586	0.28397	0.61582	0.161946
PF3D7_1449200	PF3D7_1449200 | conserved Plasmodium protein, unknown function	3	0.039464	-0.143385	-0.564959	-0.426094	0.272629	0.591029	0.231316
PF3D7_1452000	PF3D7_1452000 | rhoptry neck protein 2	3	0.226501	-0.210889	-0.515538	-0.502695	0.217063	0.515406	0.270151
PF3D7_1455600	PF3D7_1455600 | ferlin, putative	3	0.11029	-0.312776	-0.512803	-0.388173	0.315601	0.576132	0.211729
PF3D7_1459900	PF3D7_1459900 | rhoptry protein, putative	3	0.014182	-0.123665	-0.098881	-0.732599	0.05434	0.588268	0.298355
PF3D7_1460000	PF3D7_1460000 | biotin--protein ligase 2	3	0.417552	0.342862	0.208349	-0.371157	-0.710671	-0.031456	0.144521
PF3D7_1463900	PF3D7_1463900 | rhoptry neck protein 11, putative	3	0.197797	-0.206382	-0.496243	-0.522464	0.229034	0.517434	0.280825
PF3D7_1476300	PF3D7_1476300 | Plasmodium exported protein (PHISTb), unknown function	3	0.127811	-0.240036	-0.419286	-0.535111	0.224473	0.592694	0.249455
