# Supplementary material for: DNA sequence and chromatin differentiate sequence-specific transcription factor binding in the human malaria parasite Plasmodium falciparum
Source: Nucleic Acids Res. 2024 Jul 5;52(17):10161–79. doi: 10.1093/nar/gkae585 (PMC11417369; doi:10.1093/nar/gkae585)
Supplement: gkae585_Supplemental_Files [file gkae585_supplemental_files.zip › Bonnell2024_Supplemental_File7.xlsx]

## Sheet: SupplementalDataXX
#Supplemental File 7: Gene Ontology (GO) terms for AP2-LT gene targets from Figure 6D
ID	Name	Bgd count	Result count	Result gene list	Pct of bgd	Fold enrichment	Odds ratio	P-value	Benjamini	Bonferroni
GO:0044409	entry into host	100	31	PF3D7_0210600,PF3D7_0214900,PF3D7_0217500,PF3D7_0404700,PF3D7_0423400,PF3D7_0423500,PF3D7_0501600,PF3D7_0707300,PF3D7_0722200,PF3D7_0905400,PF3D7_0930300,PF3D7_0932200,PF3D7_0934800,PF3D7_1012200,PF3D7_1017100,PF3D7_1030200,PF3D7_1035400,PF3D7_1035500,PF3D7_1035700,PF3D7_1035900,PF3D7_1116000,PF3D7_1222700,PF3D7_1246200,PF3D7_1252100,PF3D7_1310700,PF3D7_1321500,PF3D7_1335100,PF3D7_1337700,PF3D7_1…	31	5.85	8.98	1.27e-16	7.69e-14	7.69e-14
GO:0052126	movement in host environment	117	32	PF3D7_0210600,PF3D7_0214900,PF3D7_0217500,PF3D7_0404700,PF3D7_0423400,PF3D7_0423500,PF3D7_0501600,PF3D7_0707300,PF3D7_0722200,PF3D7_0805600,PF3D7_0905400,PF3D7_0930300,PF3D7_0932200,PF3D7_0934800,PF3D7_1012200,PF3D7_1017100,PF3D7_1030200,PF3D7_1035400,PF3D7_1035500,PF3D7_1035700,PF3D7_1035900,PF3D7_1116000,PF3D7_1222700,PF3D7_1246200,PF3D7_1252100,PF3D7_1310700,PF3D7_1321500,PF3D7_1335100,PF3D7_1…	27.4	5.16	7.53	2.29e-15	6.95e-13	1.39e-12
GO:0030048	actin filament-based movement	9	5	PF3D7_0503400,PF3D7_0503600,PF3D7_0613900,PF3D7_0932200,PF3D7_1229800,	55.6	10.48	22.75	4.26e-05	0.00861045	0.0258313
GO:0006342	chromatin silencing	3	3	PF3D7_0320900,PF3D7_0617800,PF3D7_1328800,	100	18.86	inf	0.000147416	0.0223335	0.089334
GO:0030036	actin cytoskeleton organization	19	6	PF3D7_0503400,PF3D7_0503600,PF3D7_0613900,PF3D7_0932200,PF3D7_1229800,PF3D7_1251200,	31.6	5.96	8.42	0.000316739	0.0319907	0.191944
GO:0030029	actin filament-based process	19	6	PF3D7_0503400,PF3D7_0503600,PF3D7_0613900,PF3D7_0932200,PF3D7_1229800,PF3D7_1251200,	31.6	5.96	8.42	0.000316739	0.0319907	0.191944
GO:0044403	biological process involved in symbiotic interaction	393	36	PF3D7_0210600,PF3D7_0214900,PF3D7_0217500,PF3D7_0220800,PF3D7_0302500,PF3D7_0404700,PF3D7_0423400,PF3D7_0423500,PF3D7_0501600,PF3D7_0707300,PF3D7_0722200,PF3D7_0805600,PF3D7_0831600,PF3D7_0905400,PF3D7_0930300,PF3D7_0932200,PF3D7_0934800,PF3D7_1012200,PF3D7_1017100,PF3D7_1030200,PF3D7_1035400,PF3D7_1035500,PF3D7_1035700,PF3D7_1035900,PF3D7_1116000,PF3D7_1222700,PF3D7_1246200,PF3D7_1252100,PF3D7_1…	9.2	1.73	1.93	0.000691115	0.0575753	0.418816
GO:0044419	biological process involved in interspecies interaction between organisms	395	36	PF3D7_0210600,PF3D7_0214900,PF3D7_0217500,PF3D7_0220800,PF3D7_0302500,PF3D7_0404700,PF3D7_0423400,PF3D7_0423500,PF3D7_0501600,PF3D7_0707300,PF3D7_0722200,PF3D7_0805600,PF3D7_0831600,PF3D7_0905400,PF3D7_0930300,PF3D7_0932200,PF3D7_0934800,PF3D7_1012200,PF3D7_1017100,PF3D7_1030200,PF3D7_1035400,PF3D7_1035500,PF3D7_1035700,PF3D7_1035900,PF3D7_1116000,PF3D7_1222700,PF3D7_1246200,PF3D7_1252100,PF3D7_1…	9.1	1.72	1.92	0.00076007	0.0575753	0.460602
GO:0006325	chromatin organization	23	6	PF3D7_0320900,PF3D7_0610400,PF3D7_0617800,PF3D7_0714000,PF3D7_1105000,PF3D7_1105100,	26.1	4.92	6.43	0.000984779	0.0658236	0.596776
GO:0007015	actin filament organization	16	5	PF3D7_0503400,PF3D7_0503600,PF3D7_0613900,PF3D7_1229800,PF3D7_1251200,	31.3	5.89	8.26	0.0010862	0.0658236	0.658236
GO:0030705	cytoskeleton-dependent intracellular transport	10	4	PF3D7_0503600,PF3D7_0613900,PF3D7_1126700,PF3D7_1229800,	40	7.54	12.08	0.00125785	0.0692962	0.762258
GO:0007010	cytoskeleton organization	73	11	PF3D7_0503400,PF3D7_0503600,PF3D7_0607600,PF3D7_0613900,PF3D7_0717500,PF3D7_0932200,PF3D7_1009700,PF3D7_1126700,PF3D7_1229800,PF3D7_1246200,PF3D7_1251200,	15.1	2.84	3.27	0.00142457	0.0719406	0.863287
GO:0006333	chromatin assembly or disassembly	18	5	PF3D7_0320900,PF3D7_0610400,PF3D7_0714000,PF3D7_1105000,PF3D7_1105100,	27.8	5.24	6.99	0.00195223	0.0910038	1
GO:0008150	biological process	546	44	PF3D7_0206800,PF3D7_0210600,PF3D7_0214900,PF3D7_0217500,PF3D7_0220800,PF3D7_0302500,PF3D7_0312400,PF3D7_0404700,PF3D7_0423400,PF3D7_0423500,PF3D7_0501600,PF3D7_0607700,PF3D7_0707300,PF3D7_0717500,PF3D7_0722200,PF3D7_0802800,PF3D7_0805600,PF3D7_0831600,PF3D7_0905400,PF3D7_0930300,PF3D7_0932200,PF3D7_0934800,PF3D7_1007200,PF3D7_1012200,PF3D7_1017100,PF3D7_1030200,PF3D7_1035400,PF3D7_1035500,PF3D7_1…	8.1	1.52	1.68	0.00253557	0.0975005	1
GO:0030050	vesicle transport along actin filament	6	3	PF3D7_0503600,PF3D7_0613900,PF3D7_1229800,	50	9.43	18.06	0.0026148	0.0975005	1
GO:0099515	actin filament-based transport	6	3	PF3D7_0503600,PF3D7_0613900,PF3D7_1229800,	50	9.43	18.06	0.0026148	0.0975005	1
GO:0051701	biological process involved in interaction with host	379	33	PF3D7_0210600,PF3D7_0214900,PF3D7_0217500,PF3D7_0404700,PF3D7_0423400,PF3D7_0423500,PF3D7_0501600,PF3D7_0707300,PF3D7_0722200,PF3D7_0805600,PF3D7_0905400,PF3D7_0930300,PF3D7_0932200,PF3D7_0934800,PF3D7_1012200,PF3D7_1017100,PF3D7_1030200,PF3D7_1035400,PF3D7_1035500,PF3D7_1035700,PF3D7_1035900,PF3D7_1116000,PF3D7_1222700,PF3D7_1246200,PF3D7_1252100,PF3D7_1310700,PF3D7_1321500,PF3D7_1335100,PF3D7_1…	8.7	1.64	1.81	0.00273516	0.0975005	1
GO:0097435	supramolecular fiber organization	28	6	PF3D7_0503400,PF3D7_0503600,PF3D7_0613900,PF3D7_1126700,PF3D7_1229800,PF3D7_1251200,	21.4	4.04	4.96	0.00293934	0.0989578	1
GO:0099518	vesicle cytoskeletal trafficking	7	3	PF3D7_0503600,PF3D7_0613900,PF3D7_1229800,	42.9	8.08	13.54	0.00439733	0.140252	1
GO:0006308	DNA catabolic process	3	2	PF3D7_0908000,PF3D7_1412000,	66.7	12.57	35.99	0.00810787	0.223335	1
GO:0070252	actin-mediated cell contraction	3	2	PF3D7_0503400,PF3D7_0932200,	66.7	12.57	35.99	0.00810787	0.223335	1
GO:0060327	cytoplasmic actin-based contraction involved in cell motility	3	2	PF3D7_0503400,PF3D7_0932200,	66.7	12.57	35.99	0.00810787	0.223335	1
GO:0051650	establishment of vesicle localization	9	3	PF3D7_0503600,PF3D7_0613900,PF3D7_1229800,	33.3	6.29	9.02	0.00974921	0.246168	1
GO:0051648	vesicle localization	9	3	PF3D7_0503600,PF3D7_0613900,PF3D7_1229800,	33.3	6.29	9.02	0.00974921	0.246168	1
GO:0006468	protein phosphorylation	110	12	PF3D7_0217500,PF3D7_0312400,PF3D7_0704500,PF3D7_0717500,PF3D7_0934800,PF3D7_1121300,PF3D7_1122800,PF3D7_1145200,PF3D7_1247500,PF3D7_1321100,PF3D7_1356800,PF3D7_1441300,	10.9	2.06	2.24	0.0129372	0.300494	1
GO:0018105	peptidyl-serine phosphorylation	18	4	PF3D7_0217500,PF3D7_0717500,PF3D7_0934800,PF3D7_1122800,	22.2	4.19	5.17	0.0131008	0.300494	1
GO:0006334	nucleosome assembly	10	3	PF3D7_0714000,PF3D7_1105000,PF3D7_1105100,	30	5.66	7.73	0.0133884	0.300494	1
GO:0007009	plasma membrane organization	4	2	PF3D7_1022700,PF3D7_1455600,	50	9.43	17.99	0.0156493	0.33263	1
GO:0018209	peptidyl-serine modification	19	4	PF3D7_0217500,PF3D7_0717500,PF3D7_0934800,PF3D7_1122800,	21.1	3.97	4.82	0.0159179	0.33263	1
GO:0051656	establishment of organelle localization	21	4	PF3D7_0503600,PF3D7_0613900,PF3D7_1229800,PF3D7_1423000,	19	3.59	4.25	0.0226221	0.443545	1
GO:0046777	protein autophosphorylation	12	3	PF3D7_0217500,PF3D7_0717500,PF3D7_1122800,	25	4.72	6.01	0.0226896	0.443545	1
GO:0046839	phospholipid dephosphorylation	5	2	PF3D7_0805600,PF3D7_1354200,	40	7.54	11.99	0.025175	0.476752	1
GO:0065004	protein-DNA complex assembly	24	4	PF3D7_0714000,PF3D7_0717500,PF3D7_1105000,PF3D7_1105100,	16.7	3.14	3.61	0.0354866	0.49531	1
GO:0031497	chromatin assembly	15	3	PF3D7_0714000,PF3D7_1105000,PF3D7_1105100,	20	3.77	4.51	0.0417421	0.49531	1
GO:0016311	dephosphorylation	37	5	PF3D7_0802800,PF3D7_0805600,PF3D7_1354200,PF3D7_1423300,PF3D7_1451700,	13.5	2.55	2.83	0.0438138	0.49531	1
GO:0051640	organelle localization	38	5	PF3D7_0210700,PF3D7_0503600,PF3D7_0613900,PF3D7_1229800,PF3D7_1423000,	13.2	2.48	2.74	0.0483574	0.49531	1
GO:0048869	Not yet available	7	2	PF3D7_0717500,PF3D7_0934800,	28.6	5.39	7.19	0.0492783	0.49531	1
GO:0030258	lipid modification	7	2	PF3D7_0805600,PF3D7_1354200,	28.6	5.39	7.19	0.0492783	0.49531	1
GO:0030154	cell differentiation	7	2	PF3D7_0717500,PF3D7_0934800,	28.6	5.39	7.19	0.0492783	0.49531	1
